# Supplementary material for: Cross-species oncogenomics offers insight into human muscle-invasive bladder cancer
Source: Genome Biol. 2023 Aug 28;24:191. doi: 10.1186/s13059-023-03026-4 (PMC10464500; doi:10.1186/s13059-023-03026-4)
Supplement: Supplementary file 1 — Additional file 1: Table S1. Clinical details of the patients in the study. [file 13059_2023_3026_MOESM1_ESM.xlsx]

## Sheet: Legend
Table S1. Clinical details of the patients in the study.
Sample and patient information for (a) canine, (b) feline and (c) bovine samples included in this study.
Sex is male (M), female (F), or unknown (U).
Neuter status is intact (I), neutered (N) or unknown (U).
Age is age at diagnosis in years or unknown (U).

## Sheet: Table S1a
Sample_ID	Case_ID	Species	Diagnosis	Tissue	Breed	Sex	Neuter status	Age at diagnosis	Country
DD0174a	DD0174	Dog	Urothelial cell carcinoma	Bladder	West Highland White Terrier	M	N	7	England
DD0174b	DD0174	Dog	Normal	Bladder	West Highland White Terrier	M	N	7	England
DD0175a	DD0175	Dog	Urothelial cell carcinoma	Bladder	Dogue de Bordeaux	M	I	2	England
DD0175b	DD0175	Dog	Normal	Kidney	Dogue de Bordeaux	M	I	2	England
DD0176a	DD0176	Dog	Urothelial cell carcinoma	Bladder	Labrador Retriever	F	N	7	England
DD0176b	DD0176	Dog	Normal	Kidney	Labrador Retriever	F	N	7	England
DD0179a	DD0179	Dog	Urothelial cell carcinoma	Bladder	Stafforshire Bull Terrier	F	N	9	England
DD0179b	DD0179	Dog	Normal	Kidney	Stafforshire Bull Terrier	F	N	9	England
DD0181a	DD0181	Dog	Urothelial cell carcinoma	Bladder	Beagle	F	N	16	New Zealand
DD0181b	DD0181	Dog	Normal	Bladder	Beagle	F	N	16	New Zealand
DD0186a	DD0186	Dog	Urothelial cell carcinoma	Bladder	Shetland Sheepdog	M	U	13	Canada
DD0186b	DD0186	Dog	Normal	Pancreas	Shetland Sheepdog	M	U	13	Canada
DD0187a	DD0187	Dog	Urothelial cell carcinoma	Bladder	Labrador Retriever	M	U	U	Canada
DD0187b	DD0187	Dog	Normal	Kidney	Labrador Retriever	M	U	U	Canada
DD0188a	DD0188	Dog	Urothelial cell carcinoma	Bladder	Beagle	F	U	U	Canada
DD0188b	DD0188	Dog	Normal	Adrenal gland	Beagle	F	U	U	Canada
DD0189a	DD0189	Dog	Urothelial cell carcinoma	Bladder	Mixed	F	U	U	Canada
DD0189b	DD0189	Dog	Normal	Pancreas	Mixed	F	U	U	Canada
DD0191a	DD0191	Dog	Urothelial cell carcinoma	Bladder	Poodle	M	N	10	Canada
DD0191b	DD0191	Dog	Normal	Liver	Poodle	M	N	10	Canada
DD0192a	DD0192	Dog	Urothelial cell carcinoma	Bladder	Mixed	F	U	U	Canada
DD0192b	DD0192	Dog	Normal	Liver	Mixed	F	U	U	Canada
DD0194a	DD0194	Dog	Urothelial cell carcinoma	Bladder	Poodle	M	N	U	Canada
DD0194b	DD0194	Dog	Normal	Liver	Poodle	M	N	U	Canada
DD0195a	DD0195	Dog	Urothelial cell carcinoma	Bladder	Scottish Terrier	M	N	U	Canada
DD0195b	DD0195	Dog	Normal	Liver	Scottish Terrier	M	N	U	Canada
DD0196a	DD0196	Dog	Urothelial cell carcinoma	Bladder	Dalmation	F	U	U	Canada
DD0196b	DD0196	Dog	Normal	Liver	Dalmation	F	U	U	Canada
DD0201a	DD0201	Dog	Urothelial cell carcinoma	Bladder	Scottish Terrier	M	U	9	Canada
DD0201b	DD0201	Dog	Normal	Liver	Scottish Terrier	M	U	9	Canada
DD0202a	DD0202	Dog	Urothelial cell carcinoma	Bladder	Mixed	F	N	14	Canada
DD0202b	DD0202	Dog	Normal	Liver	Mixed	F	N	14	Canada
DD0213a	DD0213	Dog	Urothelial cell carcinoma	Bladder	Chihuahua	F	I	8	Mexico
DD0213b	DD0213	Dog	Normal	Intestine	Chihuahua	F	I	8	Mexico
DD0224a	DD0224	Dog	Urothelial cell carcinoma	Bladder	Wire-haired Fox Terrier	F	I	9	England
DD0224b	DD0224	Dog	Normal	Bladder	Wire-haired Fox Terrier	F	I	9	England
DD0225a	DD0225	Dog	Urothelial cell carcinoma	Bladder	Mixed	F	N	13	England
DD0225b	DD0225	Dog	Normal	Liver	Mixed	F	N	13	England
DD0235a	DD0235	Dog	Urothelial cell carcinoma	Bladder	Rhodesian Ridgeback	F	N	10	Switzerland
DD0235b	DD0235	Dog	Normal	Bladder	Rhodesian Ridgeback	F	N	10	Switzerland
DD0236a	DD0236	Dog	Urothelial cell carcinoma	Bladder	Fox Terrier	F	I	14	Switzerland
DD0236b	DD0236	Dog	Normal	Lymph node	Fox Terrier	F	I	14	Switzerland
DD0237a	DD0237	Dog	Urothelial cell carcinoma	Bladder	German Shepherd	F	N	11	Switzerland
DD0237b	DD0237	Dog	Normal	Lung	German Shepherd	F	N	11	Switzerland
DD0238a	DD0238	Dog	Urothelial cell carcinoma	Bladder	Miniature Schnauzer	F	N	9	Switzerland
DD0238b	DD0238	Dog	Normal	Kidney	Miniature Schnauzer	F	N	9	Switzerland
DD0240a	DD0240	Dog	Urothelial cell carcinoma	Bladder	Shetland Sheepdog	M	U	11	Canada
DD0240b	DD0240	Dog	Normal	Liver	Shetland Sheepdog	M	U	11	Canada
DD0242a	DD0242	Dog	Urothelial cell carcinoma	Bladder	American Cocker Spaniel	F	N	13	Canada
DD0242b	DD0242	Dog	Normal	Liver	American Cocker Spaniel	F	N	13	Canada
DD0244a	DD0244	Dog	Urothelial cell carcinoma	Bladder	West Highland White Terrier	M	N	10	Canada
DD0244b	DD0244	Dog	Normal	Liver	West Highland White Terrier	M	N	10	Canada
DD0245a	DD0245	Dog	Urothelial cell carcinoma	Bladder	Maltese	F	U	10	Canada
DD0245b	DD0245	Dog	Normal	Lymph node	Maltese	F	U	10	Canada
DD0246a	DD0246	Dog	Urothelial cell carcinoma	Bladder	Mixed	F	N	12	Canada
DD0246b	DD0246	Dog	Normal	Kidney	Mixed	F	N	12	Canada
DD0247a	DD0247	Dog	Urothelial cell carcinoma	Bladder	Shetland Sheepdog	M	N	13	Canada
DD0247b	DD0247	Dog	Normal	Pancreas	Shetland Sheepdog	M	N	13	Canada
DD0248a	DD0248	Dog	Urothelial cell carcinoma	Bladder	Beagle	F	N	9	Canada
DD0248b	DD0248	Dog	Normal	Liver	Beagle	F	N	9	Canada
DD0251a	DD0251	Dog	Urothelial cell carcinoma	Bladder	Mixed	F	N	12	Canada
DD0251b	DD0251	Dog	Normal	Liver	Mixed	F	N	12	Canada
DD0252a	DD0252	Dog	Urothelial cell carcinoma	Bladder	Labrador Retriever	F	N	11	Canada
DD0252b	DD0252	Dog	Normal	Liver	Labrador Retriever	F	N	11	Canada
DD0253a	DD0253	Dog	Urothelial cell carcinoma	Bladder	Lhasa Apso	F	N	12	Canada
DD0253b	DD0253	Dog	Normal	Adrenal gland	Lhasa Apso	F	N	12	Canada
DD0256a	DD0256	Dog	Urothelial cell carcinoma	Bladder	Shetland Sheepdog	M	N	14	Canada
DD0256b	DD0256	Dog	Normal	Pancreas	Shetland Sheepdog	M	N	14	Canada
DD0258a	DD0258	Dog	Urothelial cell carcinoma	Bladder	Mixed	F	N	12	Canada
DD0258b	DD0258	Dog	Normal	Pancreas	Mixed	F	N	12	Canada
DD0259b	DD0259	Dog	Urothelial cell carcinoma	Bladder	Mixed	M	U	6	Germany
DD0259c	DD0259	Dog	Normal	Bladder	Mixed	M	U	6	Germany
DD0260a	DD0260	Dog	Urothelial cell carcinoma	Bladder	Bracco	F	N	11	Germany
DD0260b	DD0260	Dog	Normal	Bladder	Bracco	F	N	11	Germany
DD0261a	DD0261	Dog	Urothelial cell carcinoma	Bladder	Yorkshire Terrier	F	U	11	Germany
DD0261b	DD0261	Dog	Normal	Bladder	Yorkshire Terrier	F	U	11	Germany
DD0262a	DD0262	Dog	Urothelial cell carcinoma	Bladder	Jack Russell Terrier	F	U	13	Germany
DD0262b	DD0262	Dog	Normal	Bladder	Jack Russell Terrier	F	U	13	Germany
DD0265a	DD0265	Dog	Urothelial cell carcinoma	Bladder	Bernsese Mountain Dog	M	U	9	Germany
DD0265b	DD0265	Dog	Normal	Bladder	Bernsese Mountain Dog	M	U	9	Germany
DD0266a	DD0266	Dog	Urothelial cell carcinoma	Bladder	Mixed	F	U	11	Germany
DD0266b	DD0266	Dog	Normal	Bladder	Mixed	F	U	11	Germany
DD0268a	DD0268	Dog	Urothelial cell carcinoma	Bladder	Scottish Terrier	F	N	10	Germany
DD0268b	DD0268	Dog	Normal	Bladder	Scottish Terrier	F	N	10	Germany
DD0270a	DD0270	Dog	Urothelial cell carcinoma	Bladder	Scottish Terrier	F	U	10	Germany
DD0270b	DD0270	Dog	Normal	Bladder	Scottish Terrier	F	U	10	Germany
DD0272a	DD0272	Dog	Urothelial cell carcinoma	Bladder	Poodle	F	N	12	Germany
DD0272b	DD0272	Dog	Normal	Bladder	Poodle	F	N	12	Germany
DD0273a	DD0273	Dog	Urothelial cell carcinoma	Bladder	Cocker Spaniel	F	N	12	Germany
DD0273b	DD0273	Dog	Normal	Bladder	Cocker Spaniel	F	N	12	Germany
DD0274a	DD0274	Dog	Urothelial cell carcinoma	Bladder	Jack Russell Terrier	F	N	13	Germany
DD0274b	DD0274	Dog	Normal	Bladder	Jack Russell Terrier	F	N	13	Germany
DD0275a	DD0275	Dog	Urothelial cell carcinoma	Bladder	Welsh Terrier	F	N	12	Germany
DD0275b	DD0275	Dog	Normal	Bladder	Welsh Terrier	F	N	12	Germany
DD0277a	DD0277	Dog	Urothelial cell carcinoma	Bladder	Poodle	M	U	12	Germany
DD0277b	DD0277	Dog	Normal	Bladder	Poodle	M	U	12	Germany
DD0278a	DD0278	Dog	Urothelial cell carcinoma	Bladder	Shetland Sheepdog	F	U	11	Germany
DD0278b	DD0278	Dog	Normal	Bladder	Shetland Sheepdog	F	U	11	Germany
DD0281a	DD0281	Dog	Urothelial cell carcinoma	Bladder	Mixed	M	N	13	Germany
DD0281b	DD0281	Dog	Normal	Bladder	Mixed	M	N	13	Germany
DD0284a	DD0284	Dog	Urothelial cell carcinoma	Bladder	Mixed	F	U	13	Germany
DD0284b	DD0284	Dog	Normal	Bladder	Mixed	F	U	13	Germany
DD0285a	DD0285	Dog	Urothelial cell carcinoma	Bladder	Poodle	F	U	10	Germany
DD0285b	DD0285	Dog	Normal	Bladder	Poodle	F	U	10	Germany
DD0287a	DD0287	Dog	Urothelial cell carcinoma	Bladder	Scottish Terrier	F	U	10	Germany
DD0287b	DD0287	Dog	Normal	Bladder	Scottish Terrier	F	U	10	Germany
DD0288a	DD0288	Dog	Urothelial cell carcinoma	Bladder	Alaskan Husky	M	N	12	Germany
DD0288b	DD0288	Dog	Normal	Bladder	Alaskan Husky	M	N	12	Germany
DD0289a	DD0289	Dog	Urothelial cell carcinoma	Bladder	Cocker Spaniel	M	N	7	Germany
DD0289b	DD0289	Dog	Normal	Bladder	Cocker Spaniel	M	N	7	Germany
DD0292a	DD0292	Dog	Urothelial cell carcinoma	Bladder	Jack Russell Terrier	F	N	12	Switzerland
DD0292b	DD0292	Dog	Normal	Liver	Jack Russell Terrier	F	N	12	Switzerland
DD0294a	DD0294	Dog	Urothelial cell carcinoma	Bladder	Lurcher	F	U	10	Switzerland
DD0294b	DD0294	Dog	Normal	Ureter	Lurcher	F	U	10	Switzerland
DD0299a	DD0299	Dog	Urothelial cell carcinoma	Bladder	Mixed	F	N	9	Scotland
DD0299b	DD0299	Dog	Normal	Bladder	Mixed	F	N	9	Scotland
DD0305a	DD0305	Dog	Urothelial cell carcinoma	Bladder	Scottish Terrier	M	U	10	Canada
DD0305b	DD0305	Dog	Normal	Lymph node	Scottish Terrier	M	U	10	Canada
DD0306a	DD0306	Dog	Urothelial cell carcinoma	Bladder	Golden Retriever	M	U	U	Canada
DD0306b	DD0306	Dog	Normal	Spleen	Golden Retriever	M	U	U	Canada
DD0320a	DD0320	Dog	Urothelial cell carcinoma	Bladder	Beagle	F	I	8	Norway
DD0320b	DD0320	Dog	Normal	Bladder	Beagle	F	I	8	Norway
DD0328a	DD0328	Dog	Urothelial cell carcinoma	Bladder	English Setter	F	U	10	Norway
DD0328b	DD0328	Dog	Normal	Bladder	English Setter	F	U	10	Norway
DD0336a	DD0336	Dog	Urothelial cell carcinoma	Bladder	Mixed	F	I	12	Norway
DD0336b	DD0336	Dog	Normal	Bladder	Mixed	F	I	12	Norway
DD0338a	DD0338	Dog	Urothelial cell carcinoma	Bladder/Urethra	Schnauzer	F	N	9	Australia
DD0338b	DD0338	Dog	Normal	Lymph node	Schnauzer	F	N	9	Australia
DD0339a	DD0339	Dog	Urothelial cell carcinoma	Bladder	Australian Terrier	M	N	11	Australia
DD0339b	DD0339	Dog	Normal	Bladder	Australian Terrier	M	N	11	Australia
DD0341a	DD0341	Dog	Urothelial cell carcinoma	Bladder	West Highland White Terrier	M	U	12	France
DD0341b	DD0341	Dog	Normal	Bladder	West Highland White Terrier	M	U	12	France
DD0342a	DD0342	Dog	Urothelial cell carcinoma	Bladder	Mixed	M	U	13	France
DD0342b	DD0342	Dog	Normal	Bladder	Mixed	M	U	13	France
DD0343a	DD0343	Dog	Urothelial cell carcinoma	Bladder	Hungarian Vizsla	M	I	11	Hungary
DD0343b	DD0343	Dog	Normal	Bladder	Hungarian Vizsla	M	I	11	Hungary
DD0344a	DD0344	Dog	Urothelial cell carcinoma	Bladder	Beagle	M	I	14	Portugal
DD0344b	DD0344	Dog	Normal	Bladder	Beagle	M	I	14	Portugal
DD0347a	DD0347	Dog	Urothelial cell carcinoma	Bladder	Cocker Spaniel	F	I	11	Finland
DD0347b	DD0347	Dog	Normal	Heart	Cocker Spaniel	F	I	11	Finland
DD0349a	DD0349	Dog	Urothelial cell carcinoma	Bladder	Poodle	F	N	11	Brazil
DD0349b	DD0349	Dog	Normal	Bladder	Poodle	F	N	11	Brazil
DD0353a	DD0353	Dog	Urothelial cell carcinoma	Bladder	Scottish Terrier	F	I	11	South Africa
DD0353b	DD0353	Dog	Normal	Bone marrow	Scottish Terrier	F	I	11	South Africa
DD0355a	DD0355	Dog	Urothelial cell carcinoma	Bladder	Yorkshire Terrier	M	U	12	South Africa
DD0355b	DD0355	Dog	Normal	Bladder	Yorkshire Terrier	M	U	12	South Africa
DD0356a	DD0356	Dog	Urothelial cell carcinoma	Bladder	Rottweiler	F	U	11	South Africa
DD0356b	DD0356	Dog	Normal	Bladder	Rottweiler	F	U	11	South Africa
DD0357a	DD0357	Dog	Urothelial cell carcinoma	Bladder	Jack Russell Terrier	F	U	14	South Africa
DD0357b	DD0357	Dog	Normal	Bladder	Jack Russell Terrier	F	U	14	South Africa
DD0358a	DD0358	Dog	Urothelial cell carcinoma	Bladder	Maltese	M	N	10	South Africa
DD0358b	DD0358	Dog	Normal	Bladder	Maltese	M	N	10	South Africa
DD0369a	DD0369	Dog	Urothelial cell carcinoma	Bladder	American Staffordshire Terrier	F	N	12	USA
DD0369b	DD0369	Dog	Normal	Bladder	American Staffordshire Terrier	F	N	12	USA
DD0372a	DD0372	Dog	Urothelial cell carcinoma	Bladder	Shetland Sheepdog	F	N	8	USA
DD0372b	DD0372	Dog	Normal	Bladder	Shetland Sheepdog	F	N	8	USA
DD0373a	DD0373	Dog	Urothelial cell carcinoma	Bladder	Lhasa Apso	F	N	11	USA
DD0373b	DD0373	Dog	Normal	Bladder	Lhasa Apso	F	N	11	USA
DD0374a	DD0374	Dog	Urothelial cell carcinoma	Bladder	Golden Retriever	F	N	12	USA
DD0374b	DD0374	Dog	Normal	Bladder	Golden Retriever	F	N	12	USA
DD0375a	DD0375	Dog	Urothelial cell carcinoma	Bladder	West Highland White Terrier	F	N	13	USA
DD0375b	DD0375	Dog	Normal	Bladder	West Highland White Terrier	F	N	13	USA
DD0390a	DD0390	Dog	Urothelial cell carcinoma	Bladder	Mixed	M	I	U	Portugal
DD0390b	DD0390	Dog	Normal	Bladder	Mixed	M	I	U	Portugal
DD0392a	DD0392	Dog	Urothelial cell carcinoma	Bladder	Labrador	F	U	9	Mexico
DD0392b	DD0392	Dog	Normal	Bladder	Labrador	F	U	9	Mexico
DD0393a	DD0393	Dog	Urothelial cell carcinoma	Bladder	Schnauzer	M	U	8	Mexico
DD0393b	DD0393	Dog	Normal	Lymph node	Schnauzer	M	U	8	Mexico
DD0395a	DD0395	Dog	Urothelial cell carcinoma	Bladder	Mixed	F	N	10	Mexico
DD0395b	DD0395	Dog	Normal	Bladder	Mixed	F	N	10	Mexico
DD0396a	DD0396	Dog	Urothelial cell carcinoma	Bladder	Mixed	F	U	11	Mexico
DD0396b	DD0396	Dog	Normal	Bladder	Mixed	F	U	11	Mexico
DD0398a	DD0398	Dog	Urothelial cell carcinoma	Bladder	West Highland White Terrier	F	U	12	Mexico
DD0398b	DD0398	Dog	Normal	Bladder	West Highland White Terrier	F	U	12	Mexico

## Sheet: Table S1b
Sample_ID	Case _ID	Species	Diagnosis	Tissue	Breed	Sex	Neuter status	Age at diagnosis	Country
CATD0021a	CATD0021	Cat	Urothelial cell carcinoma	Bladder	Domestic shorthair	M	N	16	New Zealand
CATD0021b	CATD0021	Cat	Normal	Kidney	Domestic shorthair	M	N	16	New Zealand
CATD0022a	CATD0022	Cat	Urothelial cell carcinoma	Bladder	Domestic shorthair	F	N	16	New Zealand
CATD0022b	CATD0022	Cat	Normal	Heart	Domestic shorthair	F	N	16	New Zealand
CATD0024a	CATD0024	Cat	Urothelial cell carcinoma	Bladder	Domestic medium hair	F	N	15	New Zealand
CATD0024b	CATD0024	Cat	Normal	Kidney	Domestic medium hair	F	N	15	New Zealand
CATD0028a	CATD0028	Cat	Urothelial cell carcinoma	Bladder	Domestic European	M	N	11	Mexico
CATD0028b	CATD0028	Cat	Normal	Kidney	Domestic European	M	N	11	Mexico
CATD0030a	CATD0030	Cat	Urothelial cell carcinoma	Bladder	Domestic shorthair	M	N	12	Germany
CATD0030b	CATD0030	Cat	Normal	Bladder	Domestic shorthair	M	N	12	Germany
CATD0031a	CATD0031	Cat	Urothelial cell carcinoma	Bladder	Domestic shorthair	M	N	6	Germany
CATD0031b	CATD0031	Cat	Normal	Bladder	Domestic shorthair	M	N	6	Germany
CATD0033a	CATD0033	Cat	Urothelial cell carcinoma	Bladder	Domestic shorthair	F	N	19	Germany
CATD0033b	CATD0033	Cat	Normal	Bladder	Domestic shorthair	F	N	19	Germany
CATD0034a	CATD0034	Cat	Urothelial cell carcinoma	Bladder	Domestic shorthair	F	N	16	Germany
CATD0034b	CATD0034	Cat	Normal	Bladder	Domestic shorthair	F	N	16	Germany
CATD0035a	CATD0035	Cat	Urothelial cell carcinoma	Bladder	Domestic shorthair	M	N	5	Canada
CATD0035b	CATD0035	Cat	Normal	Parathyroid	Domestic shorthair	M	N	5	Canada
CATD0036a	CATD0036	Cat	Urothelial cell carcinoma	Bladder	Mixed	M	N	18	Canada
CATD0036b	CATD0036	Cat	Normal	Kidney	Mixed	M	N	18	Canada
CATD0037a	CATD0037	Cat	Urothelial cell carcinoma	Bladder	Main Coon	M	N	U	Canada
CATD0037b	CATD0037	Cat	Normal	Spleen	Main Coon	M	N	U	Canada
CATD0038a	CATD0038	Cat	Urothelial cell carcinoma	Bladder	Mixed	F	U	19	Canada
CATD0038b	CATD0038	Cat	Normal	Adrenal gland	Mixed	F	U	19	Canada
CATD0039a	CATD0039	Cat	Urothelial cell carcinoma	Bladder	Domestic shorthair	F	U	U	Canada
CATD0039b	CATD0039	Cat	Normal	Pancreas	Domestic shorthair	F	U	U	Canada
CATD0041a	CATD0041	Cat	Urothelial cell carcinoma	Bladder	Domestic shorthair	M	I	15	Canada
CATD0041b	CATD0041	Cat	Normal	Liver	Domestic shorthair	M	I	15	Canada
CATD0043a	CATD0043	Cat	Urothelial cell carcinoma	Bladder	Domestic shorthair	M	N	11	Germany
CATD0043b	CATD0043	Cat	Normal	Bladder	Domestic shorthair	M	N	11	Germany
CATD0044a	CATD0044	Cat	Urothelial cell carcinoma	Bladder	Mixed	F	U	12	Brazil
CATD0044b	CATD0044	Cat	Normal	Bladder	Mixed	F	U	12	Brazil
CATD0045a	CATD0045	Cat	Urothelial cell carcinoma	Bladder	Mixed	F	U	14	Brazil
CATD0045b	CATD0045	Cat	Normal	Bladder	Mixed	F	U	14	Brazil
CATD0048a	CATD0048	Cat	Urothelial cell carcinoma	Bladder	British blue	M	N	14	England
CATD0048b	CATD0048	Cat	Normal	Bladder	British blue	M	N	14	England
CATD0049a	CATD0049	Cat	Urothelial cell carcinoma	Bladder	Domestic shorthair	F	N	12	England
CATD0049b	CATD0049	Cat	Normal	Lymph node	Domestic shorthair	F	N	12	England
CATD0050a	CATD0050	Cat	Urothelial cell carcinoma	Bladder	Domestic shorthair	M	N	13	England
CATD0050b	CATD0050	Cat	Normal	Bladder	Domestic shorthair	M	N	13	England
CATD0051a	CATD0051	Cat	Urothelial cell carcinoma	Bladder	Domestic shorthair	M	N	16	England
CATD0051b	CATD0051	Cat	Normal	Bladder	Domestic shorthair	M	N	16	England
CATD0057a	CATD0057	Cat	Urothelial cell carcinoma	Bladder	Domestic European	M	N	11	Belgium
CATD0057b	CATD0057	Cat	Normal	Bladder	Domestic European	M	N	11	Belgium
CATD0074a	CATD0074	Cat	Urothelial cell carcinoma	Bladder	Domestic European	M	U	14	France
CATD0074b	CATD0074	Cat	Normal	Bladder	Domestic European	M	U	14	France

## Sheet: Table S1c
Sample_ID	Patient_ID	Species	Diagnosis	Tissue	Breed	Sex	Neuter status	Age at diagnosis	Country
BTAUD0029a	BTAUD0029	Cow	Urothelial cell carcinoma	Bladder	U	F	I	U	Portugal
BTAUD0029b	BTAUD0029	Cow	Normal	Kidney	U	F	I	U	Portugal
BTAUD0031a	BTAUD0031	Cow	Urothelial cell carcinoma_lesion1	Bladder	U	F	I	U	Portugal
BTAUD0031b	BTAUD0031	Cow	Normal	Kidney	U	F	I	U	Portugal
BTAUD0031c	BTAUD0031	Cow	Urothelial cell carcinoma_lesion2	Bladder	U	F	I	U	Portugal
BTAUD0032a	BTAUD0032	Cow	Urothelial cell carcinoma	Bladder	U	F	I	U	Portugal
BTAUD0032b	BTAUD0032	Cow	Normal	Bladder	U	F	I	U	Portugal
BTAUD0047a	BTAUD0047	Cow	Urothelial cell carcinoma	Bladder	Holstein-Friesian	F	I	U	Brazil
BTAUD0047b	BTAUD0047	Cow	Normal	Bladder	Holstein-Friesian	F	I	U	Brazil
BTAUD0054a	BTAUD0054	Cow	Urothelial cell carcinoma	Bladder	Holstein-Friesian	F	I	3	Portugal
BTAUD0054b	BTAUD0054	Cow	Normal	Bladder	Holstein-Friesian	F	I	3	Portugal
BTAUD0055a	BTAUD0055	Cow	Urothelial cell carcinoma	Bladder	Holstein-Friesian	F	I	6	Portugal
BTAUD0055b	BTAUD0055	Cow	Normal	Bladder	Holstein-Friesian	F	I	6	Portugal
BTAUD0057b	BTAUD0057	Cow	Normal	Bladder	Holstein-Friesian	F	I	4	Portugal
BTAUD0057c	BTAUD0057	Cow	Urothelial cell carcinoma	Bladder	Holstein-Friesian	F	I	4	Portugal
