# Supplementary material for: Cross-species oncogenomics offers insight into human muscle-invasive bladder cancer
Source: Genome Biol. 2023 Aug 28;24:191. doi: 10.1186/s13059-023-03026-4 (PMC10464500; doi:10.1186/s13059-023-03026-4)
Supplement: Supplementary file 3 — Additional file 3: Table S2. Somatic mutations in urinary bladder canine UC. [file 13059_2023_3026_MOESM3_ESM.xlsx]

## Sheet: Legend
Table S2. Somatic mutations in urinary bladder canine UC.
Mutations include SNV, MNVs and short indels.
The table columns are derived from the Mutation Annotation Format (MAF) v1.0.0 and Variant Call Format (VCF) v4.1, with additional information from Variant Effect Predictor (VEP) annotations.
For canine genes not assigned a gene symbol, only the Ensembl gene ID is listed.
POS_VCF and FILTER are the position and variant filter from the original VCF file.
VAF_tum and VAF_norm are the variant allele frequency in the tumour and normal sample, respectively.
The ref_count, alt_count and depth columns indicate the number of supporting reference alleles, alternate alleles and total depth.
Consequence is the predicted variant consequence using VEP terminology and Main_consequence_VEP shows the single most deleterious consequence, if there are multiple consequences.
REF_VEP and ALT_REF are the reference and alternative alleles, represented in VEP format.
Tumour_ID/Normal_ID indicate the IDs of the matched tumor/normal samples.
dbSNP indicates whether the variant was found in the single nucleotide polymorphism database (dbSNP).
Canonical indicates whether the annotated consequence corresponds to the canonical transcript, as defined in Ensembl v98.
The SIFT column provides the SIFT score and category.
DGP indicates whether the variant was found in the Dog Genome Project (DGP) database, whether the variant passed or failed quality filters, and the AF in the DGP cohort.
For full MAF and VEP column definitions, see https://docs.gdc.cancer.gov/Data/File_Formats/MAF_Format/ and https://www.ensembl.org/info/docs/tools/vep/vep_formats.html, respectively.

## Sheet: Table S2
Center	NCBI_Build	Hugo_Symbol	Tumor_Sample_Barcode	Chromosome	Start_Position	End_Position	Reference_Allele	Tumor_Seq_Allele2	Variant_Type	Variant_Classification	HGVSp_Short	POS_VCF	FILTER	TUMOUR	NORMAL	VAF_tum	t_ref_count	t_alt_count	t_depth	VAF_norm	n_ref_count	n_alt_count	n_depth	Main_consequence_VEP	REF_VEP	ALT_VEP	Allele	Consequence	IMPACT	Gene	Feature_type	Transcript_ID	BIOTYPE	Exon_Number	Intron_Number	HGVSc	HGVSp	cDNA_position	CDS_position	Protein_position	Amino_acids	Codons	REF_ALLELE	DISTANCE	TRANSCRIPT_STRAND	PICK	SYMBOL_SOURCE	HGNC_ID	CANONICAL
Sanger	CanFam3.1	GPRIN2	DD0174a	4	34783897	34783897	G	-	DEL	Frame_Shift_Del	p.M320Cfs*40	34783896	PASS	DD0174a	DD0174b	0.312	11	5	33	0	31	0	56	frameshift_variant	CG	C	-	frameshift_variant	HIGH	ENSCAFG00000016101	Transcript	ENSCAFT00000078538.1	protein_coding	2/2	-	ENSCAFT00000078538.1:c.957del	ENSCAFP00000052112.1:p.Met320CysfsTer40	1253	950	317	R/X	cGg/cg	G	-	1	1	VGNC	-	YES
Sanger	CanFam3.1	SIAE	DD0174a	5	9731551	9731551	C	-	DEL	Frame_Shift_Del	p.P54Rfs*71	9731550	PASS	DD0174a	DD0174b	0.241	22	7	54	0.007	146	1	273	frameshift_variant	GC	G	-	frameshift_variant	HIGH	ENSCAFG00000011184	Transcript	ENSCAFT00000017788.4	protein_coding	1/10	-	ENSCAFT00000017788.4:c.161del	ENSCAFP00000016467.3:p.Pro54ArgfsTer71	158	158	53	A/X	gCc/gc	C	-	1	1	VGNC	-	YES
Sanger	CanFam3.1	MMP25	DD0174a	6	38137398	38137400	CGG	-	DEL	In_Frame_Del	p.R106del	38137397	PASS	DD0174a	DD0174b	0.167	20	4	48	0	54	0	91	inframe_deletion	CCGG	C	-	inframe_deletion	MODERATE	ENSCAFG00000019309	Transcript	ENSCAFT00000030681.5	protein_coding	3/11	-	ENSCAFT00000030681.5:c.315_317del	ENSCAFP00000028515.5:p.Arg106del	845-847	315-317	105-106	RR/R	cgCCGg/cgg	CGG	-	-1	1	VGNC	-	YES
Sanger	CanFam3.1	LRRIQ3	DD0174a	6	72295745	72295745	A	-	DEL	Frame_Shift_Del	p.K441Nfs*2	72295744	PASS	DD0174a	DD0174b	0.127	48	7	99	0	33	0	62	frameshift_variant	TA	T	-	frameshift_variant	HIGH	ENSCAFG00000020410	Transcript	ENSCAFT00000032506.5	protein_coding	6/7	-	ENSCAFT00000032506.5:c.1323del	ENSCAFP00000030273.3:p.Lys441AsnfsTer2	1315	1315	439	K/X	Aaa/aa	A	-	1	1	VGNC	-	YES
Sanger	CanFam3.1	SMAP1	DD0175a	12	33240574	33240574	A	-	DEL	Frame_Shift_Del	p.K172Rfs*14	33240573	PASS	DD0175a	DD0175b	0.179	23	5	41	0	32	0	51	frameshift_variant	GA	G	-	frameshift_variant	HIGH	ENSCAFG00000002612	Transcript	ENSCAFT00000004110.5	protein_coding	6/11	-	ENSCAFT00000004110.5:c.515del	ENSCAFP00000003800.3:p.Lys172ArgfsTer14	506	506	169	E/X	gAa/ga	A	-	1	1	VGNC	-	YES
Sanger	CanFam3.1	DCDC2C	DD0175a	17	2310173	2310173	A	-	DEL	Frame_Shift_Del	-	2310172	PASS	DD0175a	DD0175b	0.339	39	20	170	0	124	0	184	frameshift_variant	TA	T	-	frameshift_variant&stop_lost	HIGH	ENSCAFG00000003283	Transcript	ENSCAFT00000005263.4	protein_coding	12/12	-	-	-	1091	1091	364	*/X	tAa/ta	A	-	1	1	VGNC	-	YES
Sanger	CanFam3.1	SYK	DD0176a	1	95953094	95953095	-	T	INS	Frame_Shift_Ins	p.M165Nfs*12	95953094	PASS	DD0176a	DD0176b	0.158	96	18	242	0	104	0	188	frameshift_variant	A	AT	T	frameshift_variant	HIGH	ENSCAFG00000002171	Transcript	ENSCAFT00000091295.1	protein_coding	2/15	-	ENSCAFT00000091295.1:c.493dup	ENSCAFP00000054848.1:p.Met165AsnfsTer12	542-543	493-494	165	M/NX	atg/aAtg	-	-	-1	1	VGNC	-	YES
Sanger	CanFam3.1	FURIN	DD0176a	3	53359105	53359106	TG	-	DEL	Frame_Shift_Del	p.S808*	53359104	PASS	DD0176a	DD0176b	0.245	74	24	195	0.01	98	1	140	frameshift_variant	CTG	C	-	frameshift_variant	HIGH	ENSCAFG00000012353	Transcript	ENSCAFT00000072425.1	protein_coding	14/14	-	ENSCAFT00000072425.1:c.2423_2424del	ENSCAFP00000065874.1:p.Ser808Ter	2583-2584	2423-2424	808	S/X	tCA/t	TG	-	-1	1	VGNC	-	YES
Sanger	CanFam3.1	WIPI1	DD0176a	9	15115536	15115537	-	G	INS	Frame_Shift_Ins	p.Y552Lfs*69	15115536	PASS	DD0176a	DD0176b	0.224	125	36	340	0.019	159	3	318	frameshift_variant	A	AG	G	frameshift_variant	HIGH	ENSCAFG00000011038	Transcript	ENSCAFT00000068270.1	protein_coding	12/12	-	ENSCAFT00000068270.1:c.1653dup	ENSCAFP00000062489.1:p.Tyr552LeufsTer69	2616-2617	1653-1654	551-552	-/X	-/C	-	-	-1	1	VGNC	-	YES
Sanger	CanFam3.1	CEP152	DD0179a	30	15032605	15032606	-	T	INS	Frame_Shift_Ins	p.N109Kfs*4	15032605	PASS	DD0179a	DD0179b	0.233	188	57	433	0.004	245	1	422	frameshift_variant	A	AT	T	frameshift_variant	HIGH	ENSCAFG00000014785	Transcript	ENSCAFT00000045129.2	protein_coding	4/26	-	ENSCAFT00000045129.2:c.326dup	ENSCAFP00000038873.2:p.Asn109LysfsTer4	333-334	326-327	109	N/KX	aat/aaAt	-	-	-1	1	VGNC	-	YES
Sanger	CanFam3.1	TTN	DD0179a	36	22215186	22215186	T	-	DEL	Frame_Shift_Del	p.A10356Pfs*14	22215185	PASS	DD0179a	DD0179b	0.068	399	29	705	0	143	0	234	frameshift_variant	CT	C	-	frameshift_variant	HIGH	ENSCAFG00000014025	Transcript	ENSCAFT00000061435.1	protein_coding	125/194	-	ENSCAFT00000061435.1:c.31065del	ENSCAFP00000045361.1:p.Ala10356ProfsTer14	31279	31065	10355	K/X	aaA/aa	T	-	-1	1	VGNC	-	YES
Sanger	CanFam3.1	cOR52P3	DD0181a	21	28815806	28815807	-	T	INS	Frame_Shift_Ins	p.L21Pfs*39	28815806	PASS	DD0181a	DD0181b	0.149	40	7	155	0	138	0	328	frameshift_variant	G	GT	T	frameshift_variant	HIGH	ENSCAFG00000006289	Transcript	ENSCAFT00000010182.4	protein_coding	1/1	-	ENSCAFT00000010182.4:c.59dup	ENSCAFP00000009445.4:p.Leu21ProfsTer39	52-53	52-53	18	V/VX	gtt/gTtt	-	-	1	1	EntrezGene	-	YES
Sanger	CanFam3.1	RBM39	DD0181a	24	24632980	24632981	CT	-	DEL	Frame_Shift_Del	p.R234Sfs*26	24632979	PASS	DD0181a	DD0181b	0.241	41	13	165	0	188	0	361	frameshift_variant	GCT	G	-	frameshift_variant	HIGH	ENSCAFG00000008327	Transcript	ENSCAFT00000013241.5	protein_coding	9/17	-	ENSCAFT00000013241.5:c.702_703del	ENSCAFP00000012254.4:p.Arg234SerfsTer26	755-756	702-703	234-235	RA/SX	agAGct/agct	CT	-	-1	1	VGNC	-	YES
Sanger	CanFam3.1	CDC73	DD0181a	38	5909207	5909207	T	-	DEL	Frame_Shift_Del	p.E302Kfs*17	5909206	PASS	DD0181a	DD0181b	0.245	37	12	183	0.011	186	2	389	frameshift_variant	CT	C	-	frameshift_variant	HIGH	ENSCAFG00000010525	Transcript	ENSCAFT00000076427.1	protein_coding	9/16	-	ENSCAFT00000076427.1:c.903del	ENSCAFP00000061651.1:p.Glu302LysfsTer17	1084	903	301	K/X	aaA/aa	T	-	-1	1	VGNC	-	YES
Sanger	CanFam3.1	EBF1	DD0181a	4	51641696	51641697	-	GTA	INS	In_Frame_Ins	-	51641696	PASS	DD0181a	DD0181b	0.122	79	11	272	0.005	200	1	454	protein_altering_variant	G	GGTA	GTA	protein_altering_variant&splice_region_variant	MODERATE	ENSCAFG00000017318	Transcript	ENSCAFT00000027476.4	protein_coding	-	-	ENSCAFT00000027476.4:c.778+2_778+4dup	-	778-779	778-779	260	A/GT	gct/gGTAct	-	-	1	1	VGNC	-	YES
Sanger	CanFam3.1	ZMAT1	DD0181a	X	75791793	75791794	-	CATG	INS	Nonsense_Mutation	p.D210Afs*2	75791793	PASS	DD0181a	DD0181b	0.359	25	14	144	0.005	188	1	385	stop_gained	T	TCATG	CATG	stop_gained&frameshift_variant	HIGH	ENSCAFG00000017730	Transcript	ENSCAFT00000070848.1	protein_coding	4/7	-	ENSCAFT00000070848.1:c.625_628dup	ENSCAFP00000049051.1:p.Asp210AlafsTer2	981-982	628-629	210	D/A*X	gat/gCATGat	-	-	-1	1	VGNC	-	YES
Sanger	CanFam3.1	MAP9	DD0186a	15	52904808	52904808	T	-	DEL	Frame_Shift_Del	p.E561Gfs*37	52904807	PASS	DD0186a	DD0186b	0.122	72	10	186	0	72	0	138	frameshift_variant	CT	C	-	frameshift_variant	HIGH	ENSCAFG00000008484	Transcript	ENSCAFT00000088716.1	protein_coding	11/13	-	ENSCAFT00000088716.1:c.1682del	ENSCAFP00000051184.1:p.Glu561GlyfsTer37	2156	1682	561	E/X	gAg/gg	T	-	-1	1	HGNC	HGNC:26118	YES
Sanger	CanFam3.1	TMCO5A	DD0186a	30	5339380	5339380	C	-	DEL	Frame_Shift_Del	p.K160Rfs*20	5339379	PASS	DD0186a	DD0186b	0.138	131	21	290	0	72	0	129	frameshift_variant	GC	G	-	frameshift_variant	HIGH	ENSCAFG00000008625	Transcript	ENSCAFT00000045738.3	protein_coding	6/9	-	ENSCAFT00000045738.3:c.477del	ENSCAFP00000039529.2:p.Lys160ArgfsTer20	537	476	159	A/X	gCc/gc	C	-	1	1	VGNC	-	YES
Sanger	CanFam3.1	GNG4	DD0186a	4	4386331	4386333	AGA	-	DEL	In_Frame_Del	p.K111del	4386330	PASS	DD0186a	DD0186b	0.497	74	73	378	0.011	91	1	231	inframe_deletion	GAGA	G	-	inframe_deletion	MODERATE	ENSCAFG00000031630	Transcript	ENSCAFT00000046412.2	protein_coding	2/2	-	ENSCAFT00000046412.2:c.331_333del	ENSCAFP00000037704.1:p.Lys111del	326-328	326-328	109-110	EK/E	gAGAag/gag	AGA	-	1	1	VGNC	-	YES
Sanger	CanFam3.1	SLC35B1	DD0186a	9	25775841	25775842	-	CAGACAAAGA	INS	Frame_Shift_Ins	p.Y63Lfs*54	25775841	PASS	DD0186a	DD0186b	0.321	38	18	132	0.017	58	1	96	frameshift_variant	G	GCAGACAAAGA	CAGACAAAGA	frameshift_variant	HIGH	ENSCAFG00000016946	Transcript	ENSCAFT00000026818.4	protein_coding	1/9	-	ENSCAFT00000026818.4:c.176_185dup	ENSCAFP00000024921.3:p.Tyr63LeufsTer54	773-774	185-186	62	C/CLCLX	tgc/tgTCTTTGTCTGc	-	-	-1	1	VGNC	-	YES
Sanger	CanFam3.1	TGFBR1	DD0187a	11	56192390	56192391	-	A	INS	Frame_Shift_Ins	p.T98Nfs*17	56192390	PASS	DD0187a	DD0187b	0.644	36	65	351	0	73	0	299	frameshift_variant	C	CA	A	frameshift_variant	HIGH	ENSCAFG00000002528	Transcript	ENSCAFT00000044556.2	protein_coding	2/9	-	ENSCAFT00000044556.2:c.292dup	ENSCAFP00000040830.2:p.Thr98AsnfsTer17	287-288	287-288	96	S/SX	tca/tcAa	-	-	1	1	VGNC	-	YES
Sanger	CanFam3.1	NECAB1	DD0187a	29	36236494	36236495	-	A	INS	Frame_Shift_Ins	p.D113Rfs*39	36236494	PASS	DD0187a	DD0187b	0.209	34	9	188	0	72	0	235	frameshift_variant	C	CA	A	frameshift_variant	HIGH	ENSCAFG00000009026	Transcript	ENSCAFT00000014344.4	protein_coding	4/12	-	ENSCAFT00000014344.4:c.336dup	ENSCAFP00000013265.4:p.Asp113ArgfsTer39	329-330	329-330	110	T/TX	aca/acAa	-	-	1	1	VGNC	-	YES
Sanger	CanFam3.1	TTN	DD0187a	36	22205323	22205324	-	CGCTGTCTGGTCTGTCCCATGCCACA	INS	Frame_Shift_Ins	p.D12789Vfs*19	22205323	PASS	DD0187a	DD0187b	0.406	41	28	297	0	65	0	254	frameshift_variant	T	TCGCTGTCTGGTCTGTCCCATGCCACA	CGCTGTCTGGTCTGTCCCATGCCACA	frameshift_variant	HIGH	ENSCAFG00000014025	Transcript	ENSCAFT00000061435.1	protein_coding	141/194	-	ENSCAFT00000061435.1:c.38340_38365dup	ENSCAFP00000045361.1:p.Asp12789ValfsTer19	38579-38580	38365-38366	12789	D/VWHGTDQTAX	gat/gTGTGGCATGGGACAGACCAGACAGCGat	-	-	-1	1	VGNC	-	YES
Sanger	CanFam3.1	CDH5	DD0187a	5	82832055	82832070	CCAGCGAGCTGAGCGA	-	DEL	Frame_Shift_Del	p.S733Afs*?	82832054	PASS	DD0187a	DD0187b	0.231	30	9	82	0	21	0	48	frameshift_variant	CCCAGCGAGCTGAGCGA	C	-	frameshift_variant	HIGH	ENSCAFG00000020413	Transcript	ENSCAFT00000032513.5	protein_coding	11/11	-	ENSCAFT00000032513.5:c.2197_2212del	ENSCAFP00000030279.5:p.Ser733AlafsTer?	2668-2683	2197-2212	733-738	SLSSLG/X	TCGCTCAGCTCGCTGGgc/gc	CCAGCGAGCTGAGCGA	-	-1	1	VGNC	-	YES
Sanger	CanFam3.1	OR51S1	DD0188a	21	27260039	27260039	A	-	DEL	Frame_Shift_Del	p.F220Sfs*6	27260038	PASS	DD0188a	DD0188b	0.426	27	20	157	0	70	0	218	frameshift_variant	GA	G	-	frameshift_variant	HIGH	ENSCAFG00000012632	Transcript	ENSCAFT00000020055.4	protein_coding	1/1	-	ENSCAFT00000020055.4:c.659del	ENSCAFP00000032736.3:p.Phe220SerfsTer6	659	659	220	F/X	tTc/tc	A	-	-1	1	HGNC	HGNC:15204	YES
Sanger	CanFam3.1	C24H20orf141	DD0188a	24	18446509	18446511	AGC	-	DEL	In_Frame_Del	p.L80del	18446508	PASS	DD0188a	DD0188b	0.172	24	5	106	0	35	0	130	inframe_deletion	TAGC	T	-	inframe_deletion	MODERATE	ENSCAFG00000031835	Transcript	ENSCAFT00000010646.4	protein_coding	1/2	-	ENSCAFT00000010646.4:c.234_236del	ENSCAFP00000009869.3:p.Leu80del	234-236	234-236	78-79	LL/L	ctGCTa/cta	AGC	-	-1	1	VGNC	-	YES
Sanger	CanFam3.1	MRPL57	DD0188a	25	16981687	16981687	A	-	DEL	Frame_Shift_Del	p.F71Sfs*?	16981686	PASS	DD0188a	DD0188b	0.1	36	4	94	0	43	0	112	frameshift_variant	GA	G	-	frameshift_variant	HIGH	ENSCAFG00000004240	Transcript	ENSCAFT00000006798.3	protein_coding	1/1	-	ENSCAFT00000006798.3:c.212del	ENSCAFP00000031351.2:p.Phe71SerfsTer?	212	212	71	F/X	tTc/tc	A	-	-1	1	HGNC	HGNC:14514	YES
Sanger	CanFam3.1	PRKAG3	DD0188a	37	25414860	25414861	-	C	INS	Frame_Shift_Ins	p.R35Qfs*6	25414860	PASS	DD0188a	DD0188b	0.231	50	15	193	0.009	105	1	309	frameshift_variant	G	GC	C	frameshift_variant	HIGH	ENSCAFG00000014957	Transcript	ENSCAFT00000007921.3	protein_coding	1/13	-	ENSCAFT00000007921.3:c.101dup	ENSCAFP00000007343.3:p.Arg35GlnfsTer6	101-102	101-102	34	G/GX	ggc/ggGc	-	-	-1	1	VGNC	-	YES
Sanger	CanFam3.1	HMCN1	DD0188a	7	19183186	19183197	AGAGTGGCCCCC	-	DEL	In_Frame_Del	p.G3720_S3723del	19183185	PASS	DD0188a	DD0188b	0.159	116	22	311	0	152	0	382	inframe_deletion	AAGAGTGGCCCCC	A	-	inframe_deletion	MODERATE	ENSCAFG00000013655	Transcript	ENSCAFT00000021686.4	protein_coding	74/108	-	ENSCAFT00000021686.4:c.11159_11170del	ENSCAFP00000020141.3:p.Gly3720_Ser3723del	11153-11164	11153-11164	3718-3722	KSGPQ/K	aAGAGTGGCCCCCag/aag	AGAGTGGCCCCC	-	1	1	VGNC	-	YES
Sanger	CanFam3.1	CNGA3	DD0189a	10	44234070	44234070	C	-	DEL	Frame_Shift_Del	p.S688Afs*?	44234069	PASS	DD0189a	DD0189b	0.151	45	8	155	0	51	0	148	frameshift_variant	TC	T	-	frameshift_variant	HIGH	ENSCAFG00000048451	Transcript	ENSCAFT00000076340.1	protein_coding	8/8	-	ENSCAFT00000076340.1:c.2061del	ENSCAFP00000066106.1:p.Ser688AlafsTer?	2094	2061	687	G/X	ggG/gg	C	-	-1	1	EntrezGene	-	YES
Sanger	CanFam3.1	GFRA4	DD0189a	24	17686848	17686849	-	GCT	INS	In_Frame_Ins	p.L19dup	17686848	PASS	DD0189a	DD0189b	0.113	63	8	206	0	52	0	202	inframe_insertion	C	CGCT	GCT	inframe_insertion	MODERATE	ENSCAFG00000006246	Transcript	ENSCAFT00000010092.4	protein_coding	1/6	-	ENSCAFT00000010092.4:c.54_56dup	ENSCAFP00000009362.4:p.Leu19dup	32-33	32-33	11	P/PL	ccg/ccGCTg	-	-	1	1	VGNC	-	YES
Sanger	CanFam3.1	MPP1	DD0189a	X	122852195	122852196	-	C	INS	Frame_Shift_Ins	p.E642Gfs*92	122852195	PASS	DD0189a	DD0189b	0.265	36	13	165	0.047	41	2	149	frameshift_variant	T	TC	C	frameshift_variant	HIGH	ENSCAFG00000019627	Transcript	ENSCAFT00000092807.1	protein_coding	12/13	-	ENSCAFT00000092807.1:c.1924dup	ENSCAFP00000053538.1:p.Glu642GlyfsTer92	1924-1925	1924-1925	642	E/GX	gag/gGag	-	-	-1	1	VGNC	-	YES
Sanger	CanFam3.1	TMEM144	DD0191a	15	55456127	55456127	A	-	DEL	Frame_Shift_Del	p.K321Rfs*5	55456126	PASS	DD0191a	DD0191b	0.136	57	9	169	0	12	0	59	frameshift_variant	TA	T	-	frameshift_variant	HIGH	ENSCAFG00000008669	Transcript	ENSCAFT00000064413.1	protein_coding	10/11	-	ENSCAFT00000064413.1:c.962del	ENSCAFP00000058662.1:p.Lys321ArgfsTer5	1029	960	320	I/X	atA/at	A	-	1	1	VGNC	-	YES
Sanger	CanFam3.1	ESD	DD0191a	22	4563048	4563049	-	A	INS	Nonsense_Mutation	p.Y206*	4563048	PASS	DD0191a	DD0191b	0.234	154	47	437	0.013	77	1	192	stop_gained	T	TA	A	stop_gained&frameshift_variant	HIGH	ENSCAFG00000004473	Transcript	ENSCAFT00000092530.1	protein_coding	8/9	-	ENSCAFT00000092530.1:c.617dup	ENSCAFP00000052832.1:p.Tyr206Ter	681-682	616-617	206	Y/*	tat/tAat	-	-	1	1	VGNC	-	YES
Sanger	CanFam3.1	PRELID1	DD0191a	4	36051965	36051966	-	TGC	INS	In_Frame_Ins	p.Q216dup	36051965	PASS	DD0191a	DD0191b	0.13	67	10	189	0	93	0	344	inframe_insertion	G	GTGC	TGC	inframe_insertion	MODERATE	ENSCAFG00000016443	Transcript	ENSCAFT00000026061.4	protein_coding	5/5	-	ENSCAFT00000026061.4:c.648_650dup	ENSCAFP00000024196.3:p.Gln216dup	778-779	650-651	217	H/QH	cac/caGCAc	-	-	-1	1	VGNC	-	YES
Sanger	CanFam3.1	OPN5	DD0192a	12	15835341	15835342	-	GGAAACG	INS	Frame_Shift_Ins	p.Y53Kfs*10	15835341	PASS	DD0192a	DD0192b	0.376	111	67	338	0.005	183	1	315	frameshift_variant	T	TGGAAACG	GGAAACG	frameshift_variant	HIGH	ENSCAFG00000002097	Transcript	ENSCAFT00000003319.4	protein_coding	2/9	-	ENSCAFT00000003319.4:c.150_156dup	ENSCAFP00000003082.4:p.Tyr53LysfsTer10	147-148	147-148	49-50	-/GNX	-/GGAAACG	-	-	1	1	VGNC	-	YES
Sanger	CanFam3.1	LMBRD1	DD0192a	12	32323872	32323872	T	-	DEL	Frame_Shift_Del	p.G235Afs*10	32323871	PASS	DD0192a	DD0192b	0.272	67	25	156	0	19	0	31	frameshift_variant	CT	C	-	frameshift_variant	HIGH	ENSCAFG00000002545	Transcript	ENSCAFT00000035839.3	protein_coding	8/16	-	ENSCAFT00000035839.3:c.702del	ENSCAFP00000031145.3:p.Gly235AlafsTer10	706	702	234	K/X	aaA/aa	T	-	-1	1	VGNC	-	YES
Sanger	CanFam3.1	-	DD0192a	14	1387899	1387900	-	T	INS	Frame_Shift_Ins	p.V138Sfs*41	1387899	PASS	DD0192a	DD0192b	0.34	177	91	452	0	320	0	554	frameshift_variant	C	CT	T	frameshift_variant	HIGH	ENSCAFG00000001195	Transcript	ENSCAFT00000001847.2	protein_coding	1/1	-	ENSCAFT00000001847.2:c.411dup	ENSCAFP00000001702.2:p.Val138SerfsTer41	411-412	411-412	137-138	-/X	-/A	-	-	-1	1	-	-	YES
Sanger	CanFam3.1	-	DD0192a	25	383497	383497	T	-	DEL	Frame_Shift_Del	p.F281Sfs*10	383496	PASS	DD0192a	DD0192b	0.307	70	31	171	0	48	0	88	frameshift_variant	AT	A	-	frameshift_variant	HIGH	ENSCAFG00000005944	Transcript	ENSCAFT00000009601.4	protein_coding	16/32	-	ENSCAFT00000009601.4:c.842del	ENSCAFP00000008915.3:p.Phe281SerfsTer10	1230	835	279	F/X	Ttt/tt	T	-	1	1	-	-	YES
Sanger	CanFam3.1	LRP2	DD0192a	36	13920846	13920846	G	-	DEL	Frame_Shift_Del	p.P4373Hfs*33	13920845	PASS	DD0192a	DD0192b	0.129	61	9	115	0	153	0	253	frameshift_variant	TG	T	-	frameshift_variant	HIGH	ENSCAFG00000012128	Transcript	ENSCAFT00000019396.4	protein_coding	72/81	-	ENSCAFT00000019396.4:c.13118del	ENSCAFP00000017993.4:p.Pro4373HisfsTer33	13782	13118	4373	P/X	cCa/ca	G	-	-1	1	VGNC	-	YES
Sanger	CanFam3.1	HOXD12	DD0192a	36	19907557	19907558	-	C	INS	Frame_Shift_Ins	p.I42Hfs*?	19907557	PASS	DD0192a	DD0192b	0.246	364	119	841	0.013	384	5	720	frameshift_variant	T	TC	C	frameshift_variant	HIGH	ENSCAFG00000013429	Transcript	ENSCAFT00000021306.3	protein_coding	1/2	-	ENSCAFT00000021306.3:c.123dup	ENSCAFP00000031334.2:p.Ile42HisfsTer?	116-117	116-117	39	L/LX	ctc/ctCc	-	-	1	1	VGNC	-	YES
Sanger	CanFam3.1	-	DD0192a	X	65803144	65803179	GCCTTGAAAATGAAGGCAAGTTTAACCTTACTGCTA	-	DEL	In_Frame_Del	p.S1101_A1112del	65803143	PASS	DD0192a	DD0192b	0.258	115	40	304	0.008	251	2	444	inframe_deletion	GGCCTTGAAAATGAAGGCAAGTTTAACCTTACTGCTA	G	-	inframe_deletion	MODERATE	ENSCAFG00000017381	Transcript	ENSCAFT00000027537.7	protein_coding	12/14	-	ENSCAFT00000027537.7:c.3302_3337del	ENSCAFP00000025609.6:p.Ser1101_Ala1112del	3473-3508	3266-3301	1089-1101	GLENEGKFNLTAS/G	gGCCTTGAAAATGAAGGCAAGTTTAACCTTACTGCTAgc/ggc	GCCTTGAAAATGAAGGCAAGTTTAACCTTACTGCTA	-	1	1	-	-	YES
Sanger	CanFam3.1	FBXO15	DD0194a	1	5196329	5196329	A	-	DEL	Frame_Shift_Del	p.N209Mfs*13	5196328	PASS	DD0194a	DD0194b	0.335	137	69	366	0	147	0	263	frameshift_variant	GA	G	-	frameshift_variant	HIGH	ENSCAFG00000000029	Transcript	ENSCAFT00000000047.5	protein_coding	5/11	-	ENSCAFT00000000047.5:c.626del	ENSCAFP00000000044.4:p.Asn209MetfsTer13	620	620	207	E/X	gAa/ga	A	-	1	1	VGNC	-	YES
Sanger	CanFam3.1	-	DD0194a	1	16001146	16001146	T	-	DEL	Frame_Shift_Del	p.A246Lfs*12	16001145	PASS	DD0194a	DD0194b	0.429	116	87	348	0	152	0	282	frameshift_variant	CT	C	-	frameshift_variant	HIGH	ENSCAFG00000000089	Transcript	ENSCAFT00000074157.1	protein_coding	7/16	-	ENSCAFT00000074157.1:c.735del	ENSCAFP00000054017.1:p.Ala246LeufsTer12	966	735	245	K/X	aaA/aa	T	-	-1	1	-	-	YES
Sanger	CanFam3.1	-	DD0194a	1	69729445	69729445	A	-	DEL	Frame_Shift_Del	p.K608Sfs*20	69729444	PASS	DD0194a	DD0194b	0.439	110	86	306	0	137	0	240	frameshift_variant	CA	C	-	frameshift_variant	HIGH	ENSCAFG00000013574	Transcript	ENSCAFT00000021527.4	protein_coding	4/4	-	ENSCAFT00000021527.4:c.1823del	ENSCAFP00000019990.3:p.Lys608SerfsTer20	1820	1820	607	Q/X	cAa/ca	A	-	1	1	-	-	YES
Sanger	CanFam3.1	RRAS	DD0194a	1	106898050	106898050	C	-	DEL	Frame_Shift_Del	p.P159Hfs*47	106898049	PASS	DD0194a	DD0194b	0.415	79	56	231	0	70	0	147	frameshift_variant	TC	T	-	frameshift_variant	HIGH	ENSCAFG00000003604	Transcript	ENSCAFT00000059859.1	protein_coding	4/4	-	ENSCAFT00000059859.1:c.476del	ENSCAFP00000044955.1:p.Pro159HisfsTer47	494	470	157	S/X	tCc/tc	C	-	1	1	VGNC	-	YES
Sanger	CanFam3.1	ZC3H4	DD0194a	1	108890031	108890031	C	-	DEL	Frame_Shift_Del	p.I658Sfs*84	108890030	PASS	DD0194a	DD0194b	0.398	62	41	188	0.027	71	2	143	frameshift_variant	GC	G	-	frameshift_variant	HIGH	ENSCAFG00000004182	Transcript	ENSCAFT00000006714.5	protein_coding	14/16	-	ENSCAFT00000006714.5:c.1971del	ENSCAFP00000006218.5:p.Ile658SerfsTer84	2376	1966	656	P/X	Ccc/cc	C	-	1	1	VGNC	-	YES
Sanger	CanFam3.1	CD3EAP	DD0194a	1	110147727	110147727	T	-	DEL	Frame_Shift_Del	p.K251Sfs*7	110147726	PASS	DD0194a	DD0194b	0.44	130	102	405	0.007	140	1	264	frameshift_variant	CT	C	-	frameshift_variant	HIGH	ENSCAFG00000004455	Transcript	ENSCAFT00000007180.5	protein_coding	3/3	-	ENSCAFT00000007180.5:c.752del	ENSCAFP00000006647.4:p.Lys251SerfsTer7	752	752	251	K/X	aAg/ag	T	-	-1	1	VGNC	-	YES
Sanger	CanFam3.1	NKPD1	DD0194a	1	110348983	110348983	C	-	DEL	Frame_Shift_Del	p.H724Tfs*?	110348982	PASS	DD0194a	DD0194b	0.559	45	57	202	0.007	143	1	292	frameshift_variant	AC	A	-	frameshift_variant	HIGH	ENSCAFG00000004558	Transcript	ENSCAFT00000007333.5	protein_coding	4/4	-	ENSCAFT00000007333.5:c.2170del	ENSCAFP00000006793.5:p.His724ThrfsTer?	2163	2163	721	D/X	gaC/ga	C	-	1	1	VGNC	-	YES
Sanger	CanFam3.1	POU2F2	DD0194a	1	112231500	112231501	-	C	INS	Frame_Shift_Ins	p.Q94Pfs*103	112231500	PASS	DD0194a	DD0194b	0.511	22	23	79	0.013	76	1	137	frameshift_variant	G	GC	C	frameshift_variant	HIGH	ENSCAFG00000004911	Transcript	ENSCAFT00000069340.1	protein_coding	5/36	-	ENSCAFT00000069340.1:c.280dup	ENSCAFP00000059464.1:p.Gln94ProfsTer103	289-290	273-274	91-92	-/X	-/C	-	-	1	1	VGNC	-	YES
Sanger	CanFam3.1	NFKBIB	DD0194a	1	114206667	114206669	GTC	-	DEL	In_Frame_Del	p.D331del	114206666	PASS	DD0194a	DD0194b	0.571	21	28	92	0	36	0	76	inframe_deletion	TGTC	T	-	inframe_deletion	MODERATE	ENSCAFG00000005634	Transcript	ENSCAFT00000047340.3	protein_coding	6/6	-	ENSCAFT00000047340.3:c.991_993del	ENSCAFP00000042141.2:p.Asp331del	1373-1375	991-993	331	D/-	GAC/-	GTC	-	-1	1	VGNC	-	YES
Sanger	CanFam3.1	RYR1	DD0194a	1	114509712	114509714	CTT	-	DEL	In_Frame_Del	p.K3497del	114509711	PASS	DD0194a	DD0194b	0.439	46	36	181	0	68	0	148	inframe_deletion	GCTT	G	-	inframe_deletion	MODERATE	ENSCAFG00000005896	Transcript	ENSCAFT00000009509.4	protein_coding	71/106	-	ENSCAFT00000009509.4:c.10489_10491del	ENSCAFP00000008828.4:p.Lys3497del	10489-10491	10489-10491	3497	K/-	AAG/-	CTT	-	-1	1	VGNC	-	YES
Sanger	CanFam3.1	RYR1	DD0194a	1	114515088	114515088	G	-	DEL	Frame_Shift_Del	p.P3302Hfs*34	114515087	PASS	DD0194a	DD0194b	0.469	60	53	173	0.006	163	1	244	frameshift_variant	TG	T	-	frameshift_variant	HIGH	ENSCAFG00000005896	Transcript	ENSCAFT00000009509.4	protein_coding	66/106	-	ENSCAFT00000009509.4:c.9905del	ENSCAFP00000008828.4:p.Pro3302HisfsTer34	9905	9905	3302	P/X	cCa/ca	G	-	-1	1	VGNC	-	YES
Sanger	CanFam3.1	ZNF461	DD0194a	1	116304759	116304759	T	-	DEL	Frame_Shift_Del	p.I167Sfs*75	116304758	PASS	DD0194a	DD0194b	0.448	100	81	323	0.008	121	1	192	frameshift_variant	AT	A	-	frameshift_variant	HIGH	ENSCAFG00000031495	Transcript	ENSCAFT00000044486.3	protein_coding	5/5	-	ENSCAFT00000044486.3:c.499del	ENSCAFP00000035898.1:p.Ile167SerfsTer75	1100	499	167	I/X	Atc/tc	T	-	-1	1	VGNC	-	YES
Sanger	CanFam3.1	PEPD	DD0194a	1	118772658	118772660	GAG	-	DEL	In_Frame_Del	p.E453del	118772657	PASS	DD0194a	DD0194b	0.511	85	89	345	0.005	210	1	398	inframe_deletion	CGAG	C	-	inframe_deletion	MODERATE	ENSCAFG00000007377	Transcript	ENSCAFT00000011842.3	protein_coding	15/15	-	ENSCAFT00000011842.3:c.1359_1361del	ENSCAFP00000010979.3:p.Glu453del	1354-1356	1354-1356	452	E/-	GAG/-	GAG	-	1	1	VGNC	-	YES
Sanger	CanFam3.1	MBD6	DD0194a	10	1618393	1618393	G	-	DEL	Frame_Shift_Del	p.G830Efs*13	1618392	PASS	DD0194a	DD0194b	0.857	4	24	46	0	48	0	76	frameshift_variant	TG	T	-	frameshift_variant	HIGH	ENSCAFG00000031556	Transcript	ENSCAFT00000076735.1	protein_coding	8/12	-	ENSCAFT00000076735.1:c.2489del	ENSCAFP00000057647.1:p.Gly830GlufsTer13	2871	2482	828	G/X	Ggg/gg	G	-	1	1	VGNC	-	YES
Sanger	CanFam3.1	PANX2	DD0194a	10	17054083	17054083	G	-	DEL	Frame_Shift_Del	p.P534Qfs*23	17054082	PASS	DD0194a	DD0194b	0.875	3	21	35	0	71	0	121	frameshift_variant	TG	T	-	frameshift_variant	HIGH	ENSCAFG00000000699	Transcript	ENSCAFT00000035173.3	protein_coding	2/2	-	ENSCAFT00000035173.3:c.1601del	ENSCAFP00000030405.2:p.Pro534GlnfsTer23	1601	1601	534	P/X	cCa/ca	G	-	-1	1	VGNC	-	YES
Sanger	CanFam3.1	TCF20	DD0194a	10	23195426	23195426	G	-	DEL	Frame_Shift_Del	p.V128Cfs*68	23195425	PASS	DD0194a	DD0194b	0.889	8	64	107	0	110	0	186	frameshift_variant	CG	C	-	frameshift_variant	HIGH	ENSCAFG00000000978	Transcript	ENSCAFT00000001514.5	protein_coding	2/5	-	ENSCAFT00000001514.5:c.382del	ENSCAFP00000001391.5:p.Val128CysfsTer68	382	382	128	V/X	Gtg/tg	G	-	1	1	VGNC	-	YES
Sanger	CanFam3.1	THADA	DD0194a	10	45983850	45983851	-	T	INS	Frame_Shift_Ins	p.N1278Kfs*2	45983850	PASS	DD0194a	DD0194b	0.93	6	80	166	0.007	141	1	247	frameshift_variant	A	AT	T	frameshift_variant	HIGH	ENSCAFG00000002463	Transcript	ENSCAFT00000083885.1	protein_coding	24/36	-	ENSCAFT00000083885.1:c.3833dup	ENSCAFP00000046692.1:p.Asn1278LysfsTer2	3859-3860	3833-3834	1278	N/KX	aat/aaAt	-	-	-1	1	VGNC	-	YES
Sanger	CanFam3.1	TTC7A	DD0194a	10	49221056	49221057	-	A	INS	Frame_Shift_Ins	p.G574Rfs*90	49221056	PASS	DD0194a	DD0194b	0.794	7	27	65	0	34	0	56	frameshift_variant	G	GA	A	frameshift_variant	HIGH	ENSCAFG00000002641	Transcript	ENSCAFT00000004150.4	protein_coding	15/20	-	ENSCAFT00000004150.4:c.1719dup	ENSCAFP00000003837.4:p.Gly574ArgfsTer90	1716-1717	1716-1717	572-573	-/X	-/A	-	-	1	1	VGNC	-	YES
Sanger	CanFam3.1	MSH2	DD0194a	10	49533621	49533622	-	T	INS	Frame_Shift_Ins	p.T234Yfs*22	49533621	PASS	DD0194a	DD0194b	0.857	8	48	120	0	72	0	143	frameshift_variant	A	AT	T	frameshift_variant	HIGH	ENSCAFG00000002659	Transcript	ENSCAFT00000004191.4	protein_coding	4/16	-	ENSCAFT00000004191.4:c.699dup	ENSCAFP00000003876.3:p.Thr234TyrfsTer22	842-843	692-693	231	D/DX	gat/gaTt	-	-	1	1	VGNC	-	YES
Sanger	CanFam3.1	ADAMTS2	DD0194a	11	2352863	2352863	G	-	DEL	Frame_Shift_Del	p.P203Hfs*72	2352862	PASS	DD0194a	DD0194b	0.279	49	19	121	0.009	110	1	172	frameshift_variant	CG	C	-	frameshift_variant	HIGH	ENSCAFG00000000334	Transcript	ENSCAFT00000090500.1	protein_coding	2/22	-	ENSCAFT00000090500.1:c.606del	ENSCAFP00000064700.1:p.Pro203HisfsTer72	600	600	200	P/X	ccG/cc	G	-	1	1	VGNC	-	YES
Sanger	CanFam3.1	DMXL1	DD0194a	11	8466420	8466420	T	-	DEL	Frame_Shift_Del	p.F183Lfs*11	8466419	PASS	DD0194a	DD0194b	0.554	45	56	194	0.016	62	1	123	frameshift_variant	AT	A	-	frameshift_variant	HIGH	ENSCAFG00000000167	Transcript	ENSCAFT00000078302.1	protein_coding	6/45	-	ENSCAFT00000078302.1:c.549del	ENSCAFP00000066192.1:p.Phe183LeufsTer11	544	544	182	F/X	Ttt/tt	T	-	1	1	VGNC	-	YES
Sanger	CanFam3.1	FNIP1	DD0194a	11	20001695	20001695	T	-	DEL	Frame_Shift_Del	p.K732Nfs*7	20001694	PASS	DD0194a	DD0194b	0.451	173	142	538	0	211	0	336	frameshift_variant	GT	G	-	frameshift_variant	HIGH	ENSCAFG00000000755	Transcript	ENSCAFT00000001183.4	protein_coding	14/19	-	ENSCAFT00000001183.4:c.2196del	ENSCAFP00000001082.3:p.Lys732AsnfsTer7	2196	2196	732	K/X	aaA/aa	T	-	-1	1	VGNC	-	YES
Sanger	CanFam3.1	-	DD0194a	11	30794586	30794587	-	G	INS	Frame_Shift_Ins	p.C17Lfs*35	30794586	PASS	DD0194a	DD0194b	0.598	47	70	213	0	159	0	302	frameshift_variant	C	CG	G	frameshift_variant	HIGH	ENSCAFG00000042455	Transcript	ENSCAFT00000063608.1	protein_coding	1/2	-	ENSCAFT00000063608.1:c.44dup	ENSCAFP00000050878.1:p.Cys17LeufsTer35	44-45	44-45	15	P/PX	ccg/ccCg	-	-	-1	1	-	-	YES
Sanger	CanFam3.1	TDRD7	DD0194a	11	54821542	54821543	CT	-	DEL	Frame_Shift_Del	p.S897Cfs*40	54821541	PASS	DD0194a	DD0194b	0.459	124	105	349	0.008	127	1	235	frameshift_variant	GCT	G	-	frameshift_variant	HIGH	ENSCAFG00000002416	Transcript	ENSCAFT00000003803.4	protein_coding	15/17	-	ENSCAFT00000003803.4:c.2690_2691del	ENSCAFP00000003516.4:p.Ser897CysfsTer40	2810-2811	2682-2683	894-895	SS/SX	agCTct/agct	CT	-	1	1	VGNC	-	YES
Sanger	CanFam3.1	LY6G5B	DD0194a	12	1156186	1156186	G	-	DEL	Frame_Shift_Del	p.E154Sfs*13	1156185	PASS	DD0194a	DD0194b	0.518	81	87	258	0	80	0	134	frameshift_variant	TG	T	-	frameshift_variant	HIGH	ENSCAFG00000030202	Transcript	ENSCAFT00000000929.4	protein_coding	3/5	-	ENSCAFT00000000929.4:c.460del	ENSCAFP00000000848.4:p.Glu154SerfsTer13	454	454	152	G/X	Ggg/gg	G	-	1	1	HGNC	HGNC:13931	YES
Sanger	CanFam3.1	PRIM2	DD0194a	12	24505076	24505076	A	-	DEL	Frame_Shift_Del	p.K10Nfs*2	24505075	PASS	DD0194a	DD0194b	0.478	107	98	332	0	116	0	221	frameshift_variant	CA	C	-	frameshift_variant	HIGH	ENSCAFG00000023267	Transcript	ENSCAFT00000035673.3	protein_coding	2/14	-	ENSCAFT00000035673.3:c.30del	ENSCAFP00000030957.2:p.Lys10AsnfsTer2	107	25	9	K/X	Aaa/aa	A	-	1	1	VGNC	-	YES
Sanger	CanFam3.1	MYO6	DD0194a	12	37426188	37426191	GTAA	-	DEL	Splice_Site	-	37426187	PASS	DD0194a	DD0194b	0.414	116	82	351	0.009	114	1	258	splice_donor_variant	GGTAA	G	-	splice_donor_variant&intron_variant	HIGH	ENSCAFG00000002741	Transcript	ENSCAFT00000066678.1	protein_coding	-	4/33	ENSCAFT00000066678.1:c.391+5_391+8del	-	-	-	-	-	-	GTAA	-	1	1	VGNC	-	YES
Sanger	CanFam3.1	CASP8AP2	DD0194a	12	49066705	49066706	AA	-	DEL	Frame_Shift_Del	p.N728*	49066704	PASS	DD0194a	DD0194b	0.411	89	62	258	0.012	80	1	156	frameshift_variant	TAA	T	-	frameshift_variant	HIGH	ENSCAFG00000003113	Transcript	ENSCAFT00000088724.1	protein_coding	6/8	-	ENSCAFT00000088724.1:c.2182_2183del	ENSCAFP00000064244.1:p.Asn728Ter	2860-2861	2173-2174	725	K/X	AAa/a	AA	-	1	1	VGNC	-	YES
Sanger	CanFam3.1	STK3	DD0194a	13	648727	648727	T	-	DEL	Frame_Shift_Del	p.N442Ifs*4	648726	PASS	DD0194a	DD0194b	0.352	46	25	139	0	33	0	68	frameshift_variant	AT	A	-	frameshift_variant	HIGH	ENSCAFG00000000484	Transcript	ENSCAFT00000000770.4	protein_coding	11/11	-	ENSCAFT00000000770.4:c.1325del	ENSCAFP00000000711.3:p.Asn442IlefsTer4	1466	1325	442	N/X	aAt/at	T	-	-1	1	VGNC	-	YES
Sanger	CanFam3.1	UBR5	DD0194a	13	3923188	3923189	-	T	INS	Frame_Shift_Ins	p.N1450Kfs*54	3923188	PASS	DD0194a	DD0194b	0.416	157	112	468	0.013	158	2	265	frameshift_variant	C	CT	T	frameshift_variant&splice_region_variant	HIGH	ENSCAFG00000000619	Transcript	ENSCAFT00000000972.5	protein_coding	-	-	ENSCAFT00000000972.5:c.4349dup	ENSCAFP00000000890.3:p.Asn1450LysfsTer54	5022-5023	4349-4350	1450	N/KX	aac/aaAc	-	-	-1	1	VGNC	-	YES
Sanger	CanFam3.1	PKHD1L1	DD0194a	13	9947545	9947546	-	A	INS	Frame_Shift_Ins	p.M250Nfs*10	9947545	PASS	DD0194a	DD0194b	0.491	55	53	207	0	38	0	128	frameshift_variant	C	CA	A	frameshift_variant	HIGH	ENSCAFG00000024786	Transcript	ENSCAFT00000001138.4	protein_coding	9/78	-	ENSCAFT00000001138.4:c.748dup	ENSCAFP00000001043.4:p.Met250AsnfsTer10	742-743	742-743	248	Q/QX	caa/cAaa	-	-	1	1	VGNC	-	YES
Sanger	CanFam3.1	CSMD3	DD0194a	13	12963532	12963532	C	-	DEL	Frame_Shift_Del	p.G609Vfs*13	12963531	PASS	DD0194a	DD0194b	0.307	113	50	300	0	136	0	246	frameshift_variant	AC	A	-	frameshift_variant	HIGH	ENSCAFG00000000786	Transcript	ENSCAFT00000001238.5	protein_coding	12/71	-	ENSCAFT00000001238.5:c.1826del	ENSCAFP00000001133.3:p.Gly609ValfsTer13	1826	1826	609	G/X	gGt/gt	C	-	-1	1	VGNC	-	YES
Sanger	CanFam3.1	ATAD2	DD0194a	13	21687483	21687483	C	-	DEL	Frame_Shift_Del	p.W845Cfs*4	21687482	PASS	DD0194a	DD0194b	0.371	110	65	292	0.01	103	1	196	frameshift_variant	AC	A	-	frameshift_variant	HIGH	ENSCAFG00000000992	Transcript	ENSCAFT00000001534.5	protein_coding	19/28	-	ENSCAFT00000001534.5:c.2535del	ENSCAFP00000001411.4:p.Trp845CysfsTer4	2547	2535	845	W/X	tgG/tg	C	-	-1	1	VGNC	-	YES
Sanger	CanFam3.1	ASAP1	DD0194a	13	27119170	27119170	G	-	DEL	Frame_Shift_Del	p.D1019Tfs*54	27119169	PASS	DD0194a	DD0194b	0.422	96	70	317	0	142	0	217	frameshift_variant	CG	C	-	frameshift_variant	HIGH	ENSCAFG00000001096	Transcript	ENSCAFT00000001671.4	protein_coding	27/29	-	ENSCAFT00000001671.4:c.3054del	ENSCAFP00000001537.3:p.Asp1019ThrfsTer54	3081	3054	1018	P/X	ccC/cc	G	-	-1	1	VGNC	-	YES
Sanger	CanFam3.1	TSTA3	DD0194a	13	37271136	37271136	C	-	DEL	Frame_Shift_Del	p.S84Qfs*5	37271135	PASS	DD0194a	DD0194b	0.572	62	83	233	0	74	0	136	frameshift_variant	AC	A	-	frameshift_variant	HIGH	ENSCAFG00000001333	Transcript	ENSCAFT00000076842.1	protein_coding	1/10	-	ENSCAFT00000076842.1:c.249del	ENSCAFP00000062698.1:p.Ser84GlnfsTer5	249	249	83	G/X	ggG/gg	C	-	-1	1	VGNC	-	YES
Sanger	CanFam3.1	PODXL	DD0194a	14	5614206	5614207	-	A	INS	Frame_Shift_Ins	p.N109Kfs*7	5614206	PASS	DD0194a	DD0194b	0.454	136	113	467	0.009	215	2	355	frameshift_variant	C	CA	A	frameshift_variant	HIGH	ENSCAFG00000001403	Transcript	ENSCAFT00000002169.5	protein_coding	2/8	-	ENSCAFT00000002169.5:c.326dup	ENSCAFP00000002008.4:p.Asn109LysfsTer7	319-320	319-320	107	Q/QX	caa/cAaa	-	-	1	1	VGNC	-	YES
Sanger	CanFam3.1	-	DD0194a	14	21750805	21750805	G	-	DEL	Frame_Shift_Del	p.L94Sfs*?	21750804	PASS	DD0194a	DD0194b	0.341	89	46	231	0	117	0	189	frameshift_variant	AG	A	-	frameshift_variant	HIGH	ENSCAFG00000002179	Transcript	ENSCAFT00000086205.1	protein_coding	3/3	-	ENSCAFT00000086205.1:c.280del	ENSCAFP00000055410.1:p.Leu94SerfsTer?	415	280	94	L/X	Ctc/tc	G	-	-1	1	-	-	YES
Sanger	CanFam3.1	CREB5	DD0194a	14	41876033	41876033	G	-	DEL	Frame_Shift_Del	p.R409Afs*36	41876032	PASS	DD0194a	DD0194b	0.381	86	53	253	0.007	143	1	250	frameshift_variant	AG	A	-	frameshift_variant	HIGH	ENSCAFG00000003005	Transcript	ENSCAFT00000060134.1	protein_coding	8/10	-	ENSCAFT00000060134.1:c.1224del	ENSCAFP00000060664.1:p.Arg409AlafsTer36	1219	1219	407	G/X	Ggg/gg	G	-	1	1	VGNC	-	YES
Sanger	CanFam3.1	HIVEP3	DD0194a	15	1623012	1623012	C	-	DEL	Frame_Shift_Del	p.P2307Qfs*?	1623011	PASS	DD0194a	DD0194b	0.5	30	30	115	0	86	0	163	frameshift_variant	GC	G	-	frameshift_variant	HIGH	ENSCAFG00000002576	Transcript	ENSCAFT00000004055.5	protein_coding	9/9	-	ENSCAFT00000004055.5:c.6920del	ENSCAFP00000003747.5:p.Pro2307GlnfsTer?	7757	6915	2305	G/X	ggC/gg	C	-	1	1	HGNC	HGNC:13561	YES
Sanger	CanFam3.1	EVA1B	DD0194a	15	5940298	5940298	C	-	DEL	Frame_Shift_Del	p.R427Afs*32	5940297	PASS	DD0194a	DD0194b	0.473	58	52	189	0.005	187	1	283	frameshift_variant	GC	G	-	frameshift_variant	HIGH	ENSCAFG00000030104	Transcript	ENSCAFT00000047948.2	protein_coding	2/2	-	ENSCAFT00000047948.2:c.1279del	ENSCAFP00000036558.2:p.Arg427AlafsTer32	1276	1276	426	P/X	Ccc/cc	C	-	1	1	VGNC	-	YES
Sanger	CanFam3.1	ZMYM6	DD0194a	15	6977522	6977522	A	-	DEL	Frame_Shift_Del	p.M98Cfs*49	6977521	PASS	DD0194a	DD0194b	0.906	43	413	784	0.007	274	2	472	frameshift_variant	TA	T	-	frameshift_variant	HIGH	ENSCAFG00000003599	Transcript	ENSCAFT00000050199.3	protein_coding	4/16	-	ENSCAFT00000050199.3:c.292del	ENSCAFP00000037412.1:p.Met98CysfsTer49	439	286	96	K/X	Aaa/aa	A	-	1	1	VGNC	-	YES
Sanger	CanFam3.1	GAS2L3	DD0194a	15	39656828	39656828	G	-	DEL	Frame_Shift_Del	p.A432Pfs*38	39656827	PASS	DD0194a	DD0194b	0.389	58	37	155	0.006	156	1	247	frameshift_variant	AG	A	-	frameshift_variant	HIGH	ENSCAFG00000006883	Transcript	ENSCAFT00000011056.5	protein_coding	9/9	-	ENSCAFT00000011056.5:c.1294del	ENSCAFP00000010246.4:p.Ala432ProfsTer38	1337	1291	431	G/X	Ggg/gg	G	-	1	1	VGNC	-	YES
Sanger	CanFam3.1	HSP90B1	DD0194a	15	42465359	42465359	A	-	DEL	Frame_Shift_Del	p.K320Nfs*17	42465358	PASS	DD0194a	DD0194b	0.535	33	38	123	0	45	0	73	frameshift_variant	GA	G	-	frameshift_variant	HIGH	ENSCAFG00000007427	Transcript	ENSCAFT00000089736.1	protein_coding	7/18	-	ENSCAFT00000089736.1:c.960del	ENSCAFP00000057899.1:p.Lys320AsnfsTer17	1077	953	318	E/X	gAa/ga	A	-	1	1	VGNC	-	YES
Sanger	CanFam3.1	CNTNAP2	DD0194a	16	3167520	3167520	A	-	DEL	Frame_Shift_Del	p.F498Lfs*5	3167519	PASS	DD0194a	DD0194b	0.432	108	82	317	0.014	143	2	251	frameshift_variant	CA	C	-	frameshift_variant	HIGH	ENSCAFG00000003479	Transcript	ENSCAFT00000005601.4	protein_coding	9/24	-	ENSCAFT00000005601.4:c.1494del	ENSCAFP00000005188.4:p.Phe498LeufsTer5	1494	1494	498	F/X	ttT/tt	A	-	-1	1	HGNC	HGNC:13830	YES
Sanger	CanFam3.1	TAS2R4	DD0194a	16	7424648	7424648	A	-	DEL	Frame_Shift_Del	p.W208Gfs*12	7424647	PASS	DD0194a	DD0194b	0.422	119	87	351	0.015	133	2	247	frameshift_variant	CA	C	-	frameshift_variant	HIGH	ENSCAFG00000042611	Transcript	ENSCAFT00000077991.1	protein_coding	3/3	-	ENSCAFT00000077991.1:c.622del	ENSCAFP00000044508.1:p.Trp208GlyfsTer12	622	622	208	W/X	Tgg/gg	A	-	-1	1	HGNC	HGNC:14911	YES
Sanger	CanFam3.1	TMEM178B	DD0194a	16	7707768	7707768	C	-	DEL	Frame_Shift_Del	p.G258Afs*6	7707767	PASS	DD0194a	DD0194b	0.475	31	28	110	0	49	0	106	frameshift_variant	GC	G	-	frameshift_variant	HIGH	ENSCAFG00000028628	Transcript	ENSCAFT00000045286.2	protein_coding	4/4	-	ENSCAFT00000045286.2:c.773del	ENSCAFP00000037911.2:p.Gly258AlafsTer6	773	773	258	G/X	gGc/gc	C	-	-1	1	HGNC	HGNC:44112	YES
Sanger	CanFam3.1	KMT2C	DD0194a	16	16001998	16001999	TT	-	DEL	Frame_Shift_Del	p.K2732Gfs*11	16001997	PASS	DD0194a	DD0194b	0.493	148	144	490	0.006	166	1	277	frameshift_variant	CTT	C	-	frameshift_variant	HIGH	ENSCAFG00000004955	Transcript	ENSCAFT00000007959.6	protein_coding	38/60	-	ENSCAFT00000007959.6:c.8194_8195del	ENSCAFP00000007370.5:p.Lys2732GlyfsTer11	8194-8195	8194-8195	2732	K/X	AAg/g	TT	-	-1	1	VGNC	-	YES
Sanger	CanFam3.1	IKBKB	DD0194a	16	23368874	23368874	C	-	DEL	Frame_Shift_Del	p.T559Rfs*5	23368873	PASS	DD0194a	DD0194b	0.394	57	37	185	0.014	71	1	134	frameshift_variant	TC	T	-	frameshift_variant	HIGH	ENSCAFG00000005526	Transcript	ENSCAFT00000075324.1	protein_coding	16/21	-	ENSCAFT00000075324.1:c.1674del	ENSCAFP00000048001.1:p.Thr559ArgfsTer5	1827	1674	558	G/X	ggG/gg	C	-	-1	1	VGNC	-	YES
Sanger	CanFam3.1	GPAT4	DD0194a	16	23990986	23990986	G	-	DEL	Frame_Shift_Del	p.A457Pfs*30	23990985	PASS	DD0194a	DD0194b	0.512	41	43	113	0	119	0	177	frameshift_variant	CG	C	-	frameshift_variant	HIGH	ENSCAFG00000005716	Transcript	ENSCAFT00000067742.1	protein_coding	11/11	-	ENSCAFT00000067742.1:c.1368del	ENSCAFP00000057186.1:p.Ala457ProfsTer30	1931	1368	456	P/X	ccC/cc	G	-	-1	1	VGNC	-	YES
Sanger	CanFam3.1	GSR	DD0194a	16	33675352	33675352	C	-	DEL	Frame_Shift_Del	p.P419Rfs*21	33675351	PASS	DD0194a	DD0194b	0.154	159	29	347	0	161	0	277	frameshift_variant	AC	A	-	frameshift_variant	HIGH	ENSCAFG00000006478	Transcript	ENSCAFT00000010462.4	protein_coding	11/13	-	ENSCAFT00000010462.4:c.1256del	ENSCAFP00000009702.3:p.Pro419ArgfsTer21	1687	1251	417	H/X	caC/ca	C	-	1	1	HGNC	HGNC:4623	YES
Sanger	CanFam3.1	STOX2	DD0194a	16	46436018	46436018	T	-	DEL	Frame_Shift_Del	p.S309Vfs*70	46436017	PASS	DD0194a	DD0194b	0.458	103	87	332	0	111	0	200	frameshift_variant	CT	C	-	frameshift_variant	HIGH	ENSCAFG00000007807	Transcript	ENSCAFT00000012467.4	protein_coding	2/3	-	ENSCAFT00000012467.4:c.925del	ENSCAFP00000011551.4:p.Ser309ValfsTer70	925	925	309	S/X	Agt/gt	T	-	-1	1	VGNC	-	YES
Sanger	CanFam3.1	WWC2	DD0194a	16	47081014	47081014	T	-	DEL	Frame_Shift_Del	p.M173Cfs*17	47081013	PASS	DD0194a	DD0194b	0.535	40	46	155	0.013	79	1	135	frameshift_variant	AT	A	-	frameshift_variant	HIGH	ENSCAFG00000007906	Transcript	ENSCAFT00000012695.4	protein_coding	6/24	-	ENSCAFT00000012695.4:c.517del	ENSCAFP00000011757.4:p.Met173CysfsTer17	576	517	173	M/X	Atg/tg	T	-	-1	1	VGNC	-	YES
Sanger	CanFam3.1	TAF1B	DD0194a	17	6931897	6931897	A	-	DEL	Frame_Shift_Del	p.R472Gfs*28	6931896	PASS	DD0194a	DD0194b	0.529	72	81	236	0	73	0	126	frameshift_variant	GA	G	-	frameshift_variant	HIGH	ENSCAFG00000003390	Transcript	ENSCAFT00000005431.4	protein_coding	14/15	-	ENSCAFT00000005431.4:c.1414del	ENSCAFP00000005032.3:p.Arg472GlyfsTer28	1406	1406	469	E/X	gAa/ga	A	-	1	1	VGNC	-	YES
Sanger	CanFam3.1	MAL	DD0194a	17	35000760	35000761	-	G	INS	Frame_Shift_Ins	p.P68Afs*38	35000760	PASS	DD0194a	DD0194b	0.356	56	31	146	0	117	0	166	frameshift_variant	C	CG	G	frameshift_variant	HIGH	ENSCAFG00000007047	Transcript	ENSCAFT00000092846.1	protein_coding	1/4	-	ENSCAFT00000092846.1:c.200dup	ENSCAFP00000050507.1:p.Pro68AlafsTer38	589-590	200-201	67	P/PX	ccg/ccCg	-	-	-1	1	VGNC	-	YES
Sanger	CanFam3.1	TET3	DD0194a	17	48983089	48983089	G	-	DEL	Frame_Shift_Del	p.S1620Afs*5	48983088	PASS	DD0194a	DD0194b	0.519	62	67	257	0	131	0	234	frameshift_variant	TG	T	-	frameshift_variant	HIGH	ENSCAFG00000008728	Transcript	ENSCAFT00000013873.4	protein_coding	11/11	-	ENSCAFT00000013873.4:c.4857del	ENSCAFP00000012834.3:p.Ser1620AlafsTer5	4857	4857	1619	P/X	ccC/cc	G	-	-1	1	VGNC	-	YES
Sanger	CanFam3.1	SYCP1	DD0194a	17	52648095	52648095	A	-	DEL	Frame_Shift_Del	p.K970Nfs*2	52648094	PASS	DD0194a	DD0194b	0.565	60	78	273	0.008	119	1	230	frameshift_variant	GA	G	-	frameshift_variant	HIGH	ENSCAFG00000009705	Transcript	ENSCAFT00000046783.3	protein_coding	32/32	-	ENSCAFT00000046783.3:c.2910del	ENSCAFP00000037843.2:p.Lys970AsnfsTer2	2902	2902	968	K/X	Aaa/aa	A	-	1	1	VGNC	-	YES
Sanger	CanFam3.1	RORC	DD0194a	17	60827602	60827602	G	-	DEL	Frame_Shift_Del	p.P174Lfs*4	60827601	PASS	DD0194a	DD0194b	0.562	7	9	24	0.026	38	1	59	frameshift_variant	AG	A	-	frameshift_variant	HIGH	ENSCAFG00000012884	Transcript	ENSCAFT00000020479.5	protein_coding	5/11	-	ENSCAFT00000020479.5:c.521del	ENSCAFP00000019006.4:p.Pro174LeufsTer4	565	521	174	P/X	cCt/ct	G	-	-1	1	VGNC	-	YES
Sanger	CanFam3.1	CTNND1	DD0194a	18	38430645	38430645	C	-	DEL	Frame_Shift_Del	p.P358Lfs*14	38430644	PASS	DD0194a	DD0194b	0.933	9	126	210	0	73	0	142	frameshift_variant	GC	G	-	frameshift_variant	HIGH	ENSCAFG00000007767	Transcript	ENSCAFT00000012414.4	protein_coding	7/21	-	ENSCAFT00000012414.4:c.1071del	ENSCAFP00000011503.4:p.Pro358LeufsTer14	1365	1071	357	G/X	ggG/gg	C	-	-1	1	HGNC	HGNC:2515	YES
Sanger	CanFam3.1	AMBRA1	DD0194a	18	43072784	43072784	G	-	DEL	Frame_Shift_Del	p.E1290Kfs*?	43072783	PASS	DD0194a	DD0194b	0.92	8	92	193	0.007	138	1	233	frameshift_variant	AG	A	-	frameshift_variant	HIGH	ENSCAFG00000009193	Transcript	ENSCAFT00000083331.1	protein_coding	17/17	-	ENSCAFT00000083331.1:c.3868del	ENSCAFP00000061330.1:p.Glu1290LysfsTer?	3982	3863	1288	R/X	aGg/ag	G	-	1	1	VGNC	-	YES
Sanger	CanFam3.1	MAP3K11	DD0194a	18	51607461	51607461	C	-	DEL	Frame_Shift_Del	p.G635Afs*11	51607460	PASS	DD0194a	DD0194b	1	0	6	23	0	24	0	48	frameshift_variant	GC	G	-	frameshift_variant	HIGH	ENSCAFG00000013415	Transcript	ENSCAFT00000074597.1	protein_coding	10/11	-	ENSCAFT00000074597.1:c.1899del	ENSCAFP00000061281.1:p.Gly635AlafsTer11	1894	1894	632	P/X	Ccc/cc	C	-	1	1	VGNC	-	YES
Sanger	CanFam3.1	-	DD0194a	18	55490001	55490002	GA	-	DEL	Frame_Shift_Del	p.L220Pfs*9	55490000	PASS	DD0194a	DD0194b	1	0	48	72	0.091	20	2	94	frameshift_variant	GGA	G	-	frameshift_variant	HIGH	ENSCAFG00000016458	Transcript	ENSCAFT00000026084.4	protein_coding	4/4	-	ENSCAFT00000026084.4:c.659_660del	ENSCAFP00000024219.4:p.Leu220ProfsTer9	659-660	659-660	220	L/X	cTC/c	GA	-	-1	1	-	-	YES
Sanger	CanFam3.1	PCDH10	DD0194a	19	8729617	8729618	-	G	INS	Frame_Shift_Ins	p.G692Rfs*162	8729617	PASS	DD0194a	DD0194b	0.32	17	8	31	0	52	0	82	frameshift_variant	C	CG	G	frameshift_variant	HIGH	ENSCAFG00000003785	Transcript	ENSCAFT00000006093.5	protein_coding	1/6	-	ENSCAFT00000006093.5:c.2073dup	ENSCAFP00000005640.5:p.Gly692ArgfsTer162	2073-2074	2073-2074	691-692	-/X	-/C	-	-	-1	1	VGNC	-	YES
Sanger	CanFam3.1	PCDH10	DD0194a	19	8731014	8731014	C	-	DEL	Frame_Shift_Del	p.G226Efs*49	8731013	PASS	DD0194a	DD0194b	0.575	17	23	99	0.033	59	2	172	frameshift_variant	TC	T	-	frameshift_variant	HIGH	ENSCAFG00000003785	Transcript	ENSCAFT00000006093.5	protein_coding	1/6	-	ENSCAFT00000006093.5:c.677del	ENSCAFP00000005640.5:p.Gly226GlufsTer49	677	677	226	G/X	gGa/ga	C	-	-1	1	VGNC	-	YES
Sanger	CanFam3.1	SPATA5	DD0194a	19	17302173	17302174	CA	-	DEL	Frame_Shift_Del	p.L642Qfs*37	17302172	PASS	DD0194a	DD0194b	0.504	63	64	220	0.013	77	1	139	frameshift_variant	TCA	T	-	frameshift_variant	HIGH	ENSCAFG00000003988	Transcript	ENSCAFT00000076622.1	protein_coding	11/16	-	ENSCAFT00000076622.1:c.1925_1926del	ENSCAFP00000044947.1:p.Leu642GlnfsTer37	2047-2048	1925-1926	642	L/X	cTG/c	CA	-	-1	1	VGNC	-	YES
Sanger	CanFam3.1	RAB3GAP1	DD0194a	19	37950320	37950320	T	-	DEL	Frame_Shift_Del	p.L769Cfs*21	37950319	PASS	DD0194a	DD0194b	0.448	95	77	318	0	134	0	228	frameshift_variant	GT	G	-	frameshift_variant	HIGH	ENSCAFG00000005042	Transcript	ENSCAFT00000088620.1	protein_coding	19/23	-	ENSCAFT00000088620.1:c.2306del	ENSCAFP00000058660.1:p.Leu769CysfsTer21	2531	2303	768	V/X	gTt/gt	T	-	1	1	VGNC	-	YES
Sanger	CanFam3.1	SPOPL	DD0194a	19	41224843	41224843	T	-	DEL	Frame_Shift_Del	p.F205Lfs*2	41224842	PASS	DD0194a	DD0194b	0.407	150	103	433	0	151	0	261	frameshift_variant	GT	G	-	frameshift_variant	HIGH	ENSCAFG00000005188	Transcript	ENSCAFT00000043359.3	protein_coding	5/10	-	ENSCAFT00000043359.3:c.615del	ENSCAFP00000039009.1:p.Phe205LeufsTer2	673	609	203	S/X	agT/ag	T	-	1	1	VGNC	-	YES
Sanger	CanFam3.1	-	DD0194a	19	43215743	43215744	-	A	INS	Frame_Shift_Ins	p.L102Ffs*3	43215743	PASS	DD0194a	DD0194b	0.308	92	41	212	0	111	0	183	frameshift_variant	C	CA	A	frameshift_variant	HIGH	ENSCAFG00000031531	Transcript	ENSCAFT00000047139.2	protein_coding	1/2	-	ENSCAFT00000047139.2:c.305dup	ENSCAFP00000053217.1:p.Leu102PhefsTer3	520-521	305-306	102	L/FX	ttg/ttTg	-	-	-1	1	-	-	YES
Sanger	CanFam3.1	-	DD0194a	2	6300009	6300009	T	-	DEL	Frame_Shift_Del	p.N260Mfs*7	6300008	PASS	DD0194a	DD0194b	0.343	69	36	158	0	64	0	125	frameshift_variant	AT	A	-	frameshift_variant	HIGH	ENSCAFG00000014021	Transcript	ENSCAFT00000022255.4	protein_coding	7/19	-	ENSCAFT00000022255.4:c.779del	ENSCAFP00000020668.4:p.Asn260MetfsTer7	779	779	260	N/X	aAt/at	T	-	-1	1	-	-	YES
Sanger	CanFam3.1	PITRM1	DD0194a	2	32187019	32187020	GT	-	DEL	Splice_Site	-	32187018	PASS	DD0194a	DD0194b	0.512	21	22	68	0	31	0	69	splice_donor_variant	GGT	G	-	splice_donor_variant	HIGH	ENSCAFG00000005392	Transcript	ENSCAFT00000008673.4	protein_coding	-	2/26	ENSCAFT00000008673.4:c.156+6_156+7del	-	-	-	-	-	-	GT	-	1	1	VGNC	-	YES
Sanger	CanFam3.1	MARVELD2	DD0194a	2	54452756	54452756	A	-	DEL	Frame_Shift_Del	p.K478Sfs*8	54452755	PASS	DD0194a	DD0194b	0.431	37	28	115	0.022	44	1	82	frameshift_variant	GA	G	-	frameshift_variant	HIGH	ENSCAFG00000007797	Transcript	ENSCAFT00000012445.4	protein_coding	4/6	-	ENSCAFT00000012445.4:c.1433del	ENSCAFP00000011531.3:p.Lys478SerfsTer8	1447	1432	478	K/X	Aag/ag	A	-	1	1	VGNC	-	YES
Sanger	CanFam3.1	AHDC1	DD0194a	2	72748172	72748172	C	-	DEL	Frame_Shift_Del	p.G160Vfs*32	72748171	PASS	DD0194a	DD0194b	0.446	87	70	387	0.004	251	1	500	frameshift_variant	GC	G	-	frameshift_variant	HIGH	ENSCAFG00000012095	Transcript	ENSCAFT00000019191.4	protein_coding	1/3	-	ENSCAFT00000019191.4:c.477del	ENSCAFP00000041469.2:p.Gly160ValfsTer32	472	472	158	P/X	Ccc/cc	C	-	1	1	VGNC	-	YES
Sanger	CanFam3.1	ARID1A	DD0194a	2	73339654	73339654	G	-	DEL	Frame_Shift_Del	p.L1177Cfs*4	73339653	PASS	DD0194a	DD0194b	0.559	26	33	106	0	37	0	69	frameshift_variant	AG	A	-	frameshift_variant	HIGH	ENSCAFG00000012314	Transcript	ENSCAFT00000019631.5	protein_coding	13/20	-	ENSCAFT00000019631.5:c.3528del	ENSCAFP00000018208.5:p.Leu1177CysfsTer4	3528	3528	1176	P/X	ccC/cc	G	-	-1	1	VGNC	-	YES
Sanger	CanFam3.1	TCEA3	DD0194a	2	76005755	76005755	C	-	DEL	Frame_Shift_Del	p.K86Rfs*114	76005754	PASS	DD0194a	DD0194b	0.419	61	44	194	0.015	66	1	150	frameshift_variant	TC	T	-	frameshift_variant	HIGH	ENSCAFG00000013291	Transcript	ENSCAFT00000003983.5	protein_coding	4/10	-	ENSCAFT00000003983.5:c.246del	ENSCAFP00000003678.4:p.Lys86ArgfsTer114	323	242	81	S/X	tCc/tc	C	-	1	1	VGNC	-	YES
Sanger	CanFam3.1	CASP9	DD0194a	2	82051726	82051726	G	-	DEL	Frame_Shift_Del	p.P444Qfs*32	82051725	PASS	DD0194a	DD0194b	0.588	21	30	114	0	45	0	101	frameshift_variant	TG	T	-	frameshift_variant	HIGH	ENSCAFG00000016279	Transcript	ENSCAFT00000085012.1	protein_coding	8/8	-	ENSCAFT00000085012.1:c.1329del	ENSCAFP00000063413.1:p.Pro444GlnfsTer32	1363	1322	441	W/X	tGg/tg	G	-	1	1	VGNC	-	YES
Sanger	CanFam3.1	PLXNA1	DD0194a	20	1167795	1167795	C	-	DEL	Frame_Shift_Del	p.P1305Lfs*24	1167794	PASS	DD0194a	DD0194b	0.566	59	77	300	0	102	0	219	frameshift_variant	GC	G	-	frameshift_variant	HIGH	ENSCAFG00000003989	Transcript	ENSCAFT00000073678.1	protein_coding	21/34	-	ENSCAFT00000073678.1:c.3914del	ENSCAFP00000058117.1:p.Pro1305LeufsTer24	4100	3910	1304	P/X	Ccc/cc	C	-	1	1	VGNC	-	YES
Sanger	CanFam3.1	-	DD0194a	20	33091376	33091377	-	A	INS	Frame_Shift_Ins	p.M3408Nfs*3	33091376	PASS	DD0194a	DD0194b	0.475	117	106	402	0.021	141	3	259	frameshift_variant	C	CA	A	frameshift_variant	HIGH	ENSCAFG00000007873	Transcript	ENSCAFT00000047961.3	protein_coding	63/73	-	ENSCAFT00000047961.3:c.10222dup	ENSCAFP00000038295.1:p.Met3408AsnfsTer3	10214-10215	10214-10215	3405	A/AX	gca/gcAa	-	-	1	1	-	-	YES
Sanger	CanFam3.1	ALAS1	DD0194a	20	37560643	37560643	T	-	DEL	Frame_Shift_Del	p.N346Mfs*11	37560642	PASS	DD0194a	DD0194b	0.437	121	94	416	0	141	0	236	frameshift_variant	AT	A	-	frameshift_variant	HIGH	ENSCAFG00000009881	Transcript	ENSCAFT00000015704.4	protein_coding	5/11	-	ENSCAFT00000015704.4:c.1037del	ENSCAFP00000014534.4:p.Asn346MetfsTer11	1037	1037	346	N/X	aAt/at	T	-	-1	1	VGNC	-	YES
Sanger	CanFam3.1	SETD2	DD0194a	20	41710886	41710887	AG	-	DEL	Frame_Shift_Del	p.E395Afs*9	41710885	PASS	DD0194a	DD0194b	0.5	105	105	322	0	83	0	155	frameshift_variant	CAG	C	-	frameshift_variant	HIGH	ENSCAFG00000013392	Transcript	ENSCAFT00000021260.4	protein_coding	3/21	-	ENSCAFT00000021260.4:c.1184_1185del	ENSCAFP00000019740.3:p.Glu395AlafsTer9	1176-1177	1176-1177	392-393	SE/SX	tcAGag/tcag	AG	-	1	1	VGNC	-	YES
Sanger	CanFam3.1	KCNN1	DD0194a	20	44958658	44958659	-	G	INS	Frame_Shift_Ins	p.Q121Pfs*38	44958658	PASS	DD0194a	DD0194b	0.447	26	21	63	0	54	0	81	frameshift_variant	T	TG	G	frameshift_variant	HIGH	ENSCAFG00000015092	Transcript	ENSCAFT00000063114.1	protein_coding	2/9	-	ENSCAFT00000063114.1:c.361dup	ENSCAFP00000049805.1:p.Gln121ProfsTer38	361-362	361-362	121	Q/PX	cag/cCag	-	-	-1	1	VGNC	-	YES
Sanger	CanFam3.1	TMEM38A	DD0194a	20	45878143	45878143	A	-	DEL	Frame_Shift_Del	p.D256Tfs*31	45878142	PASS	DD0194a	DD0194b	0.528	17	19	71	0	25	0	46	frameshift_variant	CA	C	-	frameshift_variant	HIGH	ENSCAFG00000030694	Transcript	ENSCAFT00000045750.2	protein_coding	6/6	-	ENSCAFT00000045750.2:c.765del	ENSCAFP00000040181.1:p.Asp256ThrfsTer31	782	765	255	G/X	ggT/gg	A	-	-1	1	VGNC	-	YES
Sanger	CanFam3.1	-	DD0194a	20	48429698	48429699	-	G	INS	Frame_Shift_Ins	-	48429698	PASS	DD0194a	DD0194b	0.484	64	60	232	0	101	0	149	frameshift_variant	A	AG	G	frameshift_variant	HIGH	ENSCAFG00000016496	Transcript	ENSCAFT00000026137.6	protein_coding	1/3	-	ENSCAFT00000026137.6:c.77+1dup	-	71-72	71-72	24	E/EX	gag/gaGg	-	-	1	1	-	-	YES
Sanger	CanFam3.1	IER2	DD0194a	20	49072325	49072325	G	-	DEL	Frame_Shift_Del	p.P193Rfs*20	49072324	PASS	DD0194a	DD0194b	0.607	11	17	33	0	32	0	42	frameshift_variant	CG	C	-	frameshift_variant	HIGH	ENSCAFG00000023155	Transcript	ENSCAFT00000035428.3	protein_coding	1/1	-	ENSCAFT00000035428.3:c.578del	ENSCAFP00000030688.3:p.Pro193ArgfsTer20	578	578	193	P/X	cCg/cg	G	-	-1	1	VGNC	-	YES
Sanger	CanFam3.1	RAD23A	DD0194a	20	49241823	49241823	A	-	DEL	Frame_Shift_Del	p.F520Lfs*11	49241822	PASS	DD0194a	DD0194b	0.408	58	40	193	0	133	0	219	frameshift_variant	TA	T	-	frameshift_variant	HIGH	ENSCAFG00000017085	Transcript	ENSCAFT00000083922.1	protein_coding	9/9	-	ENSCAFT00000083922.1:c.1560del	ENSCAFP00000055222.1:p.Phe520LeufsTer11	1648	1560	520	F/X	ttT/tt	A	-	-1	1	VGNC	-	YES
Sanger	CanFam3.1	SMARCA4	DD0194a	20	50244745	50244745	G	-	DEL	Frame_Shift_Del	p.P305Hfs*21	50244744	PASS	DD0194a	DD0194b	0.571	15	20	69	0	38	0	57	frameshift_variant	TG	T	-	frameshift_variant	HIGH	ENSCAFG00000017584	Transcript	ENSCAFT00000078567.1	protein_coding	6/35	-	ENSCAFT00000078567.1:c.914del	ENSCAFP00000061789.1:p.Pro305HisfsTer21	1050	914	305	P/X	cCa/ca	G	-	-1	1	VGNC	-	YES
Sanger	CanFam3.1	PLK5	DD0194a	20	57338230	57338230	G	-	DEL	Frame_Shift_Del	p.P247Qfs*40	57338229	PASS	DD0194a	DD0194b	0.577	11	15	53	0.048	40	2	71	frameshift_variant	TG	T	-	frameshift_variant	HIGH	ENSCAFG00000023709	Transcript	ENSCAFT00000047422.3	protein_coding	14/15	-	ENSCAFT00000047422.3:c.740del	ENSCAFP00000038246.2:p.Pro247GlnfsTer40	1391	740	247	P/X	cCa/ca	G	-	-1	1	HGNC	HGNC:27001	YES
Sanger	CanFam3.1	APC2	DD0194a	20	57385428	57385428	G	-	DEL	Frame_Shift_Del	p.R1228Gfs*95	57385427	PASS	DD0194a	DD0194b	0.52	12	13	40	0.034	56	2	89	frameshift_variant	TG	T	-	frameshift_variant	HIGH	ENSCAFG00000019523	Transcript	ENSCAFT00000031029.5	protein_coding	10/10	-	ENSCAFT00000031029.5:c.3681del	ENSCAFP00000028862.5:p.Arg1228GlyfsTer95	3681	3681	1227	P/X	ccC/cc	G	-	-1	1	VGNC	-	YES
Sanger	CanFam3.1	APC2	DD0194a	20	57393850	57393850	C	-	DEL	Frame_Shift_Del	p.G153Vfs*87	57393849	PASS	DD0194a	DD0194b	0.387	19	12	61	0.018	55	1	97	frameshift_variant	AC	A	-	frameshift_variant	HIGH	ENSCAFG00000019523	Transcript	ENSCAFT00000031029.5	protein_coding	4/10	-	ENSCAFT00000031029.5:c.458del	ENSCAFP00000028862.5:p.Gly153ValfsTer87	458	458	153	G/X	gGt/gt	C	-	-1	1	VGNC	-	YES
Sanger	CanFam3.1	CCDC81	DD0194a	21	13149287	13149287	T	-	DEL	Frame_Shift_Del	p.N386Mfs*12	13149286	PASS	DD0194a	DD0194b	0.476	86	78	295	0	104	0	208	frameshift_variant	AT	A	-	frameshift_variant	HIGH	ENSCAFG00000004449	Transcript	ENSCAFT00000073362.1	protein_coding	10/16	-	ENSCAFT00000073362.1:c.1157del	ENSCAFP00000046061.1:p.Asn386MetfsTer12	1431	1157	386	N/X	aAt/at	T	-	-1	1	VGNC	-	YES
Sanger	CanFam3.1	-	DD0194a	22	2155356	2155356	G	-	DEL	Frame_Shift_Del	p.D221Tfs*134	2155355	PASS	DD0194a	DD0194b	0.475	104	94	346	0	199	0	332	frameshift_variant	AG	A	-	frameshift_variant	HIGH	ENSCAFG00000010362	Transcript	ENSCAFT00000016474.4	protein_coding	4/4	-	ENSCAFT00000016474.4:c.661del	ENSCAFP00000042264.2:p.Asp221ThrfsTer134	1189	656	219	R/X	aGg/ag	G	-	1	1	-	-	YES
Sanger	CanFam3.1	-	DD0194a	22	19610949	19610949	A	-	DEL	Frame_Shift_Del	p.I181Kfs*30	19610948	PASS	DD0194a	DD0194b	0.444	109	87	298	0	171	0	215	frameshift_variant	TA	T	-	frameshift_variant	HIGH	ENSCAFG00000004942	Transcript	ENSCAFT00000007946.3	protein_coding	3/4	-	ENSCAFT00000007946.3:c.542del	ENSCAFP00000043339.1:p.Ile181LysfsTer30	542	542	181	I/X	aTa/aa	A	-	-1	1	-	-	YES
Sanger	CanFam3.1	BPIFB4	DD0194a	24	22349051	22349051	C	-	DEL	Frame_Shift_Del	p.T263Rfs*6	22349050	PASS	DD0194a	DD0194b	0.422	59	43	182	0	78	0	122	frameshift_variant	AC	A	-	frameshift_variant	HIGH	ENSCAFG00000007356	Transcript	ENSCAFT00000011771.5	protein_coding	7/18	-	ENSCAFT00000011771.5:c.788del	ENSCAFP00000010910.4:p.Thr263ArgfsTer6	806	788	263	T/X	aCg/ag	C	-	1	1	VGNC	-	YES
Sanger	CanFam3.1	TRPC4AP	DD0194a	24	24044038	24044038	T	-	DEL	Frame_Shift_Del	p.N640Tfs*5	24044037	PASS	DD0194a	DD0194b	0.388	85	54	248	0	76	0	160	frameshift_variant	GT	G	-	frameshift_variant	HIGH	ENSCAFG00000007912	Transcript	ENSCAFT00000012642.5	protein_coding	16/19	-	ENSCAFT00000012642.5:c.1919del	ENSCAFP00000011709.5:p.Asn640ThrfsTer5	1931	1919	640	N/X	aAc/ac	T	-	-1	1	VGNC	-	YES
Sanger	CanFam3.1	SALL4	DD0194a	24	37947722	37947722	C	-	DEL	Frame_Shift_Del	p.P526Qfs*24	37947721	PASS	DD0194a	DD0194b	0.39	25	16	76	0	31	0	61	frameshift_variant	GC	G	-	frameshift_variant	HIGH	ENSCAFG00000011738	Transcript	ENSCAFT00000018662.4	protein_coding	2/4	-	ENSCAFT00000018662.4:c.1575del	ENSCAFP00000017287.3:p.Pro526GlnfsTer24	1575	1575	525	G/X	ggG/gg	C	-	-1	1	HGNC	HGNC:15924	YES
Sanger	CanFam3.1	POLR1D	DD0194a	25	11998882	11998882	G	-	DEL	Frame_Shift_Del	p.L39Cfs*4	11998881	PASS	DD0194a	DD0194b	0.833	1	5	10	0.026	37	1	52	frameshift_variant	AG	A	-	frameshift_variant	HIGH	ENSCAFG00000006755	Transcript	ENSCAFT00000010876.4	protein_coding	2/3	-	ENSCAFT00000010876.4:c.115del	ENSCAFP00000010078.4:p.Leu39CysfsTer4	561	115	39	L/X	Ctg/tg	G	-	-1	1	VGNC	-	YES
Sanger	CanFam3.1	GIGYF2	DD0194a	25	44441892	44441893	-	GCA	INS	In_Frame_Ins	p.Q1006dup	44441892	PASS	DD0194a	DD0194b	0.841	7	37	92	0.018	54	1	117	inframe_insertion	T	TGCA	GCA	inframe_insertion	MODERATE	ENSCAFG00000011484	Transcript	ENSCAFT00000018353.6	protein_coding	26/31	-	ENSCAFT00000018353.6:c.3016_3018dup	ENSCAFP00000016998.5:p.Gln1006dup	3227-3228	2990-2991	997	L/LQ	ctg/ctGCAg	-	-	1	1	VGNC	-	YES
Sanger	CanFam3.1	KDM2B	DD0194a	26	7737173	7737173	C	-	DEL	Frame_Shift_Del	p.R1067Gfs*37	7737172	PASS	DD0194a	DD0194b	0.104	69	8	144	0	84	0	144	frameshift_variant	AC	A	-	frameshift_variant	HIGH	ENSCAFG00000008259	Transcript	ENSCAFT00000076938.1	protein_coding	19/23	-	ENSCAFT00000076938.1:c.3199del	ENSCAFP00000060509.1:p.Arg1067GlyfsTer37	3194	3194	1065	T/X	aCc/ac	C	-	1	1	VGNC	-	YES
Sanger	CanFam3.1	ANKRD13A	DD0194a	26	17145187	17145187	T	-	DEL	Frame_Shift_Del	p.K296Rfs*52	17145186	PASS	DD0194a	DD0194b	0.423	128	94	419	0	141	0	266	frameshift_variant	CT	C	-	frameshift_variant	HIGH	ENSCAFG00000010637	Transcript	ENSCAFT00000061532.1	protein_coding	7/14	-	ENSCAFT00000061532.1:c.887del	ENSCAFP00000054345.1:p.Lys296ArgfsTer52	887	887	296	K/X	aAg/ag	T	-	-1	1	VGNC	-	YES
Sanger	CanFam3.1	MYO18B	DD0194a	26	19772620	19772620	C	-	DEL	Frame_Shift_Del	p.L2329Cfs*6	19772619	PASS	DD0194a	DD0194b	0.466	31	27	91	0.011	86	1	141	frameshift_variant	AC	A	-	frameshift_variant	HIGH	ENSCAFG00000011660	Transcript	ENSCAFT00000018507.4	protein_coding	42/42	-	ENSCAFT00000018507.4:c.6985del	ENSCAFP00000017140.4:p.Leu2329CysfsTer6	7075	6980	2327	T/X	aCc/ac	C	-	1	1	VGNC	-	YES
Sanger	CanFam3.1	PES1	DD0194a	26	23659448	23659448	C	-	DEL	Frame_Shift_Del	p.D352Mfs*50	23659447	PASS	DD0194a	DD0194b	0.312	95	43	263	0.021	93	2	178	frameshift_variant	TC	T	-	frameshift_variant	HIGH	ENSCAFG00000012792	Transcript	ENSCAFT00000020324.5	protein_coding	11/14	-	ENSCAFT00000020324.5:c.1054del	ENSCAFP00000018857.5:p.Asp352MetfsTer50	1101	1054	352	D/X	Gat/at	C	-	-1	1	VGNC	-	YES
Sanger	CanFam3.1	GNAZ	DD0194a	26	27782478	27782478	C	-	DEL	Frame_Shift_Del	p.E123Sfs*35	27782477	PASS	DD0194a	DD0194b	0.532	51	58	173	0.011	185	2	324	frameshift_variant	AC	A	-	frameshift_variant	HIGH	ENSCAFG00000013663	Transcript	ENSCAFT00000021681.4	protein_coding	1/2	-	ENSCAFT00000021681.4:c.366del	ENSCAFP00000020136.3:p.Glu123SerfsTer35	775	362	121	T/X	aCc/ac	C	-	1	1	VGNC	-	YES
Sanger	CanFam3.1	-	DD0194a	26	28605526	28605528	AGA	-	DEL	In_Frame_Del	p.K430del	28605525	PASS	DD0194a	DD0194b	0.516	31	33	99	0	110	0	148	inframe_deletion	GAGA	G	-	inframe_deletion	MODERATE	ENSCAFG00000029652	Transcript	ENSCAFT00000044820.2	protein_coding	1/1	-	ENSCAFT00000044820.2:c.1288_1290del	ENSCAFP00000037400.2:p.Lys430del	1286-1288	1286-1288	429-430	EK/E	gAGAag/gag	AGA	-	1	1	-	-	YES
Sanger	CanFam3.1	-	DD0194a	26	38624539	38624539	C	-	DEL	Frame_Shift_Del	p.R822Afs*17	38624538	PASS	DD0194a	DD0194b	0.417	42	30	118	0	104	0	165	frameshift_variant	AC	A	-	frameshift_variant	HIGH	ENSCAFG00000029090	Transcript	ENSCAFT00000043805.2	protein_coding	10/10	-	ENSCAFT00000043805.2:c.2464del	ENSCAFP00000037135.2:p.Arg822AlafsTer17	2458	2458	820	P/X	Ccc/cc	C	-	1	1	-	-	YES
Sanger	CanFam3.1	KMT2D	DD0194a	27	5549534	5549534	C	-	DEL	Frame_Shift_Del	p.Q5466Rfs*14	5549533	PASS	DD0194a	DD0194b	0.545	25	30	98	0	46	0	92	frameshift_variant	TC	T	-	frameshift_variant	HIGH	ENSCAFG00000008718	Transcript	ENSCAFT00000081492.1	protein_coding	47/52	-	ENSCAFT00000081492.1:c.16396del	ENSCAFP00000056212.1:p.Gln5466ArgfsTer14	16428	16391	5464	S/X	tCc/tc	C	-	1	1	VGNC	-	YES
Sanger	CanFam3.1	PYROXD1	DD0194a	27	26236131	26236131	A	-	DEL	Frame_Shift_Del	p.F392Lfs*4	26236130	PASS	DD0194a	DD0194b	0.393	74	48	181	0.021	92	2	177	frameshift_variant	CA	C	-	frameshift_variant	HIGH	ENSCAFG00000012325	Transcript	ENSCAFT00000019582.6	protein_coding	11/12	-	ENSCAFT00000019582.6:c.1176del	ENSCAFP00000018164.6:p.Phe392LeufsTer4	1241	1176	392	F/X	ttT/tt	A	-	-1	1	VGNC	-	YES
Sanger	CanFam3.1	IQSEC3	DD0194a	27	42205174	42205174	G	-	DEL	Frame_Shift_Del	p.G266Vfs*41	42205173	PASS	DD0194a	DD0194b	0.367	19	11	59	0	60	0	82	frameshift_variant	CG	C	-	frameshift_variant	HIGH	ENSCAFG00000015750	Transcript	ENSCAFT00000024958.5	protein_coding	3/14	-	ENSCAFT00000024958.5:c.797del	ENSCAFP00000023159.4:p.Gly266ValfsTer41	982	792	264	A/X	gcG/gc	G	-	1	1	VGNC	-	YES
Sanger	CanFam3.1	ADIPOR2	DD0194a	27	43878309	43878312	CTCT	-	DEL	Frame_Shift_Del	p.S557Rfs*5	43878308	PASS	DD0194a	DD0194b	0.104	43	5	99	0	37	0	68	frameshift_variant	CCTCT	C	-	frameshift_variant	HIGH	ENSCAFG00000015940	Transcript	ENSCAFT00000093031.1	protein_coding	7/7	-	ENSCAFT00000093031.1:c.1669_1672del	ENSCAFP00000045962.1:p.Ser557ArgfsTer5	1744-1747	1658-1661	553-554	PL/X	cCTCTc/cc	CTCT	-	1	1	VGNC	-	YES
Sanger	CanFam3.1	KIF20B	DD0194a	28	4607843	4607844	-	T	INS	Frame_Shift_Ins	p.N590*	4607843	PASS	DD0194a	DD0194b	0.423	120	88	362	0.006	153	1	239	frameshift_variant	G	GT	T	frameshift_variant	HIGH	ENSCAFG00000007178	Transcript	ENSCAFT00000048651.3	protein_coding	12/33	-	ENSCAFT00000048651.3:c.1767dup	ENSCAFP00000039345.2:p.Asn590Ter	1760-1761	1760-1761	587	S/SX	agt/agTt	-	-	1	1	VGNC	-	YES
Sanger	CanFam3.1	POLL	DD0194a	28	14201261	14201261	G	-	DEL	Frame_Shift_Del	p.P25Hfs*32	14201260	PASS	DD0194a	DD0194b	0.525	28	31	118	0	62	0	132	frameshift_variant	TG	T	-	frameshift_variant	HIGH	ENSCAFG00000009897	Transcript	ENSCAFT00000015739.3	protein_coding	1/9	-	ENSCAFT00000015739.3:c.74del	ENSCAFP00000014568.3:p.Pro25HisfsTer32	74	74	25	P/X	cCa/ca	G	-	-1	1	VGNC	-	YES
Sanger	CanFam3.1	ESRP1	DD0194a	29	39360850	39360850	A	-	DEL	Frame_Shift_Del	p.T458Pfs*2	39360849	PASS	DD0194a	DD0194b	0.388	150	95	416	0	96	0	167	frameshift_variant	TA	T	-	frameshift_variant	HIGH	ENSCAFG00000009305	Transcript	ENSCAFT00000014804.4	protein_coding	12/16	-	ENSCAFT00000014804.4:c.1372del	ENSCAFP00000013697.4:p.Thr458ProfsTer2	1366	1366	456	K/X	Aaa/aa	A	-	1	1	VGNC	-	YES
Sanger	CanFam3.1	PPIP5K2	DD0194a	3	8035737	8035737	T	-	DEL	Frame_Shift_Del	p.D949Mfs*7	8035736	PASS	DD0194a	DD0194b	0.385	118	74	365	0	135	0	271	frameshift_variant	CT	C	-	frameshift_variant	HIGH	ENSCAFG00000007519	Transcript	ENSCAFT00000092577.1	protein_coding	24/32	-	ENSCAFT00000092577.1:c.2844del	ENSCAFP00000047655.1:p.Asp949MetfsTer7	3087	2844	948	K/X	aaA/aa	T	-	-1	1	VGNC	-	YES
Sanger	CanFam3.1	-	DD0194a	3	13485294	13485294	A	-	DEL	Frame_Shift_Del	p.Y33Tfs*26	13485293	PASS	DD0194a	DD0194b	0.46	95	81	295	0	122	0	209	frameshift_variant	TA	T	-	frameshift_variant	HIGH	ENSCAFG00000049326	Transcript	ENSCAFT00000061094.1	protein_coding	2/3	-	ENSCAFT00000061094.1:c.97del	ENSCAFP00000053122.1:p.Tyr33ThrfsTer26	97	97	33	Y/X	Tac/ac	A	-	-1	1	-	-	YES
Sanger	CanFam3.1	GABRA5	DD0194a	3	33743769	33743769	T	-	DEL	Frame_Shift_Del	p.N56Tfs*9	33743768	PASS	DD0194a	DD0194b	0.508	89	92	341	0	113	0	190	frameshift_variant	GT	G	-	frameshift_variant	HIGH	ENSCAFG00000010035	Transcript	ENSCAFT00000081450.1	protein_coding	1/9	-	ENSCAFT00000081450.1:c.167del	ENSCAFP00000047667.1:p.Asn56ThrfsTer9	560	167	56	N/X	aAc/ac	T	-	-1	1	VGNC	-	YES
Sanger	CanFam3.1	MPHOSPH10	DD0194a	3	38073920	38073920	T	-	DEL	Frame_Shift_Del	p.K380Nfs*9	38073919	PASS	DD0194a	DD0194b	0.558	57	72	197	0.011	91	1	145	frameshift_variant	GT	G	-	frameshift_variant	HIGH	ENSCAFG00000010357	Transcript	ENSCAFT00000016467.3	protein_coding	5/11	-	ENSCAFT00000016467.3:c.1140del	ENSCAFP00000015234.3:p.Lys380AsnfsTer9	1225	1140	380	K/X	aaA/aa	T	-	-1	1	VGNC	-	YES
Sanger	CanFam3.1	N4BP2	DD0194a	3	72375539	72375539	T	-	DEL	Frame_Shift_Del	p.K1597Rfs*72	72375538	PASS	DD0194a	DD0194b	0.224	52	15	115	0	27	0	43	frameshift_variant	CT	C	-	frameshift_variant&splice_region_variant	HIGH	ENSCAFG00000015929	Transcript	ENSCAFT00000045574.3	protein_coding	12/17	-	ENSCAFT00000045574.3:c.4790del	ENSCAFP00000041588.2:p.Lys1597ArgfsTer72	4904	4790	1597	K/X	aAg/ag	T	-	-1	1	VGNC	-	YES
Sanger	CanFam3.1	RFC1	DD0194a	3	73110475	73110475	A	-	DEL	Frame_Shift_Del	p.G370Efs*11	73110474	PASS	DD0194a	DD0194b	0.451	90	74	258	0.012	84	1	158	frameshift_variant	GA	G	-	frameshift_variant	HIGH	ENSCAFG00000016068	Transcript	ENSCAFT00000070204.1	protein_coding	10/26	-	ENSCAFT00000070204.1:c.1107del	ENSCAFP00000063479.1:p.Gly370GlufsTer11	1099	1099	367	K/X	Aaa/aa	A	-	1	1	VGNC	-	YES
Sanger	CanFam3.1	CCDC149	DD0194a	3	85362190	85362190	C	-	DEL	Frame_Shift_Del	p.L386Cfs*2	85362189	PASS	DD0194a	DD0194b	0.5	120	120	399	0.007	141	1	243	frameshift_variant	TC	T	-	frameshift_variant	HIGH	ENSCAFG00000016494	Transcript	ENSCAFT00000080936.1	protein_coding	11/12	-	ENSCAFT00000080936.1:c.1156del	ENSCAFP00000049703.1:p.Leu386CysfsTer2	1151	1151	384	S/X	tCc/tc	C	-	1	1	VGNC	-	YES
Sanger	CanFam3.1	NOX5	DD0194a	30	32961023	32961023	C	-	DEL	Frame_Shift_Del	p.A163Pfs*9	32961022	PASS	DD0194a	DD0194b	0.211	15	4	48	0	57	0	101	frameshift_variant	GC	G	-	frameshift_variant	HIGH	ENSCAFG00000017512	Transcript	ENSCAFT00000089083.1	protein_coding	4/16	-	ENSCAFT00000089083.1:c.486del	ENSCAFP00000061876.1:p.Ala163ProfsTer9	481	481	161	P/X	Ccc/cc	C	-	1	1	VGNC	-	YES
Sanger	CanFam3.1	LMAN1L	DD0194a	30	37879581	37879581	G	-	DEL	Frame_Shift_Del	p.P130Rfs*75	37879580	PASS	DD0194a	DD0194b	0.514	52	55	165	0.006	171	1	257	frameshift_variant	CG	C	-	frameshift_variant	HIGH	ENSCAFG00000017950	Transcript	ENSCAFT00000028501.4	protein_coding	3/13	-	ENSCAFT00000028501.4:c.387del	ENSCAFP00000026510.4:p.Pro130ArgfsTer75	381	381	127	P/X	ccG/cc	G	-	1	1	VGNC	-	YES
Sanger	CanFam3.1	-	DD0194a	31	38091453	38091453	T	-	DEL	Frame_Shift_Del	p.K127Rfs*7	38091452	PASS	DD0194a	DD0194b	0.482	71	66	279	0	122	0	201	frameshift_variant	CT	C	-	frameshift_variant	HIGH	ENSCAFG00000010718	Transcript	ENSCAFT00000066407.1	protein_coding	3/6	-	ENSCAFT00000066407.1:c.380del	ENSCAFP00000045753.1:p.Lys127ArgfsTer7	500	380	127	K/X	aAg/ag	T	-	-1	1	-	-	YES
Sanger	CanFam3.1	LARP7	DD0194a	32	32430583	32430583	A	-	DEL	Frame_Shift_Del	p.T392Rfs*5	32430582	PASS	DD0194a	DD0194b	0.457	70	59	220	0.037	78	3	138	frameshift_variant	TA	T	-	frameshift_variant	HIGH	ENSCAFG00000011715	Transcript	ENSCAFT00000018607.5	protein_coding	9/13	-	ENSCAFT00000018607.5:c.1174del	ENSCAFP00000017237.5:p.Thr392ArgfsTer5	1296	1167	389	L/X	ttA/tt	A	-	1	1	VGNC	-	YES
Sanger	CanFam3.1	ANK2	DD0194a	32	33098676	33098676	G	-	DEL	Frame_Shift_Del	p.A1187Hfs*2	33098675	PASS	DD0194a	DD0194b	0.381	52	32	137	0	72	0	104	frameshift_variant	AG	A	-	frameshift_variant	HIGH	ENSCAFG00000011769	Transcript	ENSCAFT00000044958.3	protein_coding	30/48	-	ENSCAFT00000044958.3:c.3559del	ENSCAFP00000038225.2:p.Ala1187HisfsTer2	3555	3555	1185	E/X	gaG/ga	G	-	1	1	HGNC	HGNC:493	YES
Sanger	CanFam3.1	DCBLD2	DD0194a	33	5642993	5642993	T	-	DEL	Frame_Shift_Del	p.I402Lfs*3	5642992	PASS	DD0194a	DD0194b	0.139	179	29	361	0	120	0	236	frameshift_variant	AT	A	-	frameshift_variant	HIGH	ENSCAFG00000009214	Transcript	ENSCAFT00000061848.1	protein_coding	10/16	-	ENSCAFT00000061848.1:c.1204del	ENSCAFP00000053565.1:p.Ile402LeufsTer3	1204	1204	402	I/X	Att/tt	T	-	-1	1	VGNC	-	YES
Sanger	CanFam3.1	GOLIM4	DD0194a	34	32802392	32802392	T	-	DEL	Frame_Shift_Del	p.R630Gfs*126	32802391	PASS	DD0194a	DD0194b	0.458	156	132	515	0.006	179	1	353	frameshift_variant	CT	C	-	frameshift_variant	HIGH	ENSCAFG00000014599	Transcript	ENSCAFT00000083378.1	protein_coding	12/13	-	ENSCAFT00000083378.1:c.1888del	ENSCAFP00000044877.1:p.Arg630GlyfsTer126	2201	1888	630	R/X	Agg/gg	T	-	-1	1	VGNC	-	YES
Sanger	CanFam3.1	-	DD0194a	34	37026233	37026233	G	-	DEL	Frame_Shift_Del	p.P512Qfs*?	37026232	PASS	DD0194a	DD0194b	0.454	100	83	298	0	221	0	335	frameshift_variant	TG	T	-	frameshift_variant	HIGH	ENSCAFG00000047783	Transcript	ENSCAFT00000075274.1	protein_coding	2/2	-	ENSCAFT00000075274.1:c.1535del	ENSCAFP00000060330.1:p.Pro512GlnfsTer?	1535	1535	512	P/X	cCa/ca	G	-	-1	1	-	-	YES
Sanger	CanFam3.1	RREB1	DD0194a	35	7236866	7236866	C	-	DEL	Frame_Shift_Del	p.L1081Cfs*8	7236865	PASS	DD0194a	DD0194b	0.475	21	19	103	0.02	49	1	123	frameshift_variant	GC	G	-	frameshift_variant	HIGH	ENSCAFG00000009527	Transcript	ENSCAFT00000046954.3	protein_coding	10/13	-	ENSCAFT00000046954.3:c.3241del	ENSCAFP00000043047.2:p.Leu1081CysfsTer8	3521	3235	1079	P/X	Ccc/cc	C	-	1	1	VGNC	-	YES
Sanger	CanFam3.1	NUP153	DD0194a	35	16519756	16519756	C	-	DEL	Splice_Site	-	16519755	PASS	DD0194a	DD0194b	0.387	65	41	172	0	88	0	124	splice_donor_variant	AC	A	-	splice_donor_variant	HIGH	ENSCAFG00000010146	Transcript	ENSCAFT00000016120.5	protein_coding	-	21/21	ENSCAFT00000016120.5:c.4352+1del	-	-	-	-	-	-	C	-	-1	1	VGNC	-	YES
Sanger	CanFam3.1	COL3A1	DD0194a	36	30516579	30516579	C	-	DEL	Frame_Shift_Del	p.G840Efs*395	30516578	PASS	DD0194a	DD0194b	0.552	13	16	48	0	58	0	85	frameshift_variant	GC	G	-	frameshift_variant	HIGH	ENSCAFG00000014812	Transcript	ENSCAFT00000023503.4	protein_coding	36/52	-	ENSCAFT00000023503.4:c.2517del	ENSCAFP00000021825.4:p.Gly840GlufsTer395	2614	2511	837	G/X	ggC/gg	C	-	1	1	VGNC	-	YES
Sanger	CanFam3.1	BOLL	DD0194a	37	7215762	7215762	C	-	DEL	Frame_Shift_Del	p.D32Tfs*41	7215761	PASS	DD0194a	DD0194b	0.5	19	19	72	0	95	0	148	frameshift_variant	TC	T	-	frameshift_variant	HIGH	ENSCAFG00000010947	Transcript	ENSCAFT00000085731.1	protein_coding	1/11	-	ENSCAFT00000085731.1:c.94del	ENSCAFP00000051000.1:p.Asp32ThrfsTer41	184	94	32	D/X	Gac/ac	C	-	-1	1	VGNC	-	YES
Sanger	CanFam3.1	CASP8	DD0194a	37	10401793	10401793	A	-	DEL	Frame_Shift_Del	p.K480Nfs*?	10401792	PASS	DD0194a	DD0194b	0.164	254	50	603	0	184	0	329	frameshift_variant	GA	G	-	frameshift_variant	HIGH	ENSCAFG00000025192	Transcript	ENSCAFT00000019300.2	protein_coding	8/8	-	ENSCAFT00000019300.2:c.1440del	ENSCAFP00000017899.2:p.Lys480AsnfsTer?	1442	1434	478	R/X	agA/ag	A	-	1	1	VGNC	-	YES
Sanger	CanFam3.1	-	DD0194a	38	498866	498866	A	-	DEL	Frame_Shift_Del	p.T514Qfs*3	498865	PASS	DD0194a	DD0194b	0.179	23	5	49	0	23	0	42	frameshift_variant	CA	C	-	frameshift_variant	HIGH	ENSCAFG00000009602	Transcript	ENSCAFT00000015260.4	protein_coding	13/18	-	ENSCAFT00000015260.4:c.1540del	ENSCAFP00000014122.4:p.Thr514GlnfsTer3	1793	1533	511	T/X	acA/ac	A	-	1	1	-	-	YES
Sanger	CanFam3.1	FCRLA	DD0194a	38	20957437	20957437	G	-	DEL	Frame_Shift_Del	p.S216Lfs*10	20957436	PASS	DD0194a	DD0194b	0.425	23	17	70	0	29	0	61	frameshift_variant	AG	A	-	frameshift_variant	HIGH	ENSCAFG00000013048	Transcript	ENSCAFT00000020706.5	protein_coding	5/6	-	ENSCAFT00000020706.5:c.645del	ENSCAFP00000019220.3:p.Ser216LeufsTer10	645	645	215	P/X	ccC/cc	G	-	-1	1	VGNC	-	YES
Sanger	CanFam3.1	IFIT2	DD0194a	4	69223	69223	A	-	DEL	Frame_Shift_Del	p.K268Rfs*3	69222	PASS	DD0194a	DD0194b	0.451	50	41	156	0	65	0	110	frameshift_variant	TA	T	-	frameshift_variant	HIGH	ENSCAFG00000009612	Transcript	ENSCAFT00000015279.4	protein_coding	2/3	-	ENSCAFT00000015279.4:c.803del	ENSCAFP00000014139.4:p.Lys268ArgfsTer3	1207	798	266	L/X	ctA/ct	A	-	1	1	VGNC	-	YES
Sanger	CanFam3.1	CCDC6	DD0194a	4	11970488	11970488	G	-	DEL	Frame_Shift_Del	p.S476Pfs*40	11970487	PASS	DD0194a	DD0194b	0.438	9	7	61	0	33	0	97	frameshift_variant	AG	A	-	frameshift_variant	HIGH	ENSCAFG00000012452	Transcript	ENSCAFT00000019769.6	protein_coding	9/9	-	ENSCAFT00000019769.6:c.1425del	ENSCAFP00000018339.6:p.Ser476ProfsTer40	1425	1425	475	P/X	ccC/cc	G	-	-1	1	VGNC	-	YES
Sanger	CanFam3.1	ZNF365	DD0194a	4	14331533	14331533	A	-	DEL	Frame_Shift_Del	p.K400Sfs*6	14331532	PASS	DD0194a	DD0194b	0.55	49	60	189	0	83	0	126	frameshift_variant	CA	C	-	frameshift_variant	HIGH	ENSCAFG00000013039	Transcript	ENSCAFT00000020684.4	protein_coding	4/4	-	ENSCAFT00000020684.4:c.1199del	ENSCAFP00000019198.3:p.Lys400SerfsTer6	1205	1192	398	K/X	Aaa/aa	A	-	1	1	VGNC	-	YES
Sanger	CanFam3.1	ZMIZ1	DD0194a	4	29003824	29003824	C	-	DEL	Frame_Shift_Del	p.K122Nfs*11	29003823	PASS	DD0194a	DD0194b	0.462	50	43	209	0.023	86	2	182	frameshift_variant	AC	A	-	frameshift_variant	HIGH	ENSCAFG00000015669	Transcript	ENSCAFT00000078124.1	protein_coding	6/22	-	ENSCAFT00000078124.1:c.360del	ENSCAFP00000066213.1:p.Lys122AsnfsTer11	622	354	118	D/X	gaC/ga	C	-	1	1	VGNC	-	YES
Sanger	CanFam3.1	STK10	DD0194a	4	40086928	40086929	-	C	INS	Frame_Shift_Ins	p.A80Rfs*18	40086928	PASS	DD0194a	DD0194b	0.55	9	11	29	0	28	0	41	frameshift_variant	T	TC	C	frameshift_variant	HIGH	ENSCAFG00000016856	Transcript	ENSCAFT00000064484.1	protein_coding	1/19	-	ENSCAFT00000064484.1:c.237dup	ENSCAFP00000063603.1:p.Ala80ArgfsTer18	231-232	231-232	77-78	-/X	-/C	-	-	1	1	VGNC	-	YES
Sanger	CanFam3.1	FOXI1	DD0194a	4	41764657	41764657	G	-	DEL	Frame_Shift_Del	p.N61Tfs*11	41764656	PASS	DD0194a	DD0194b	0.267	11	4	27	0	34	0	64	frameshift_variant	TG	T	-	frameshift_variant	HIGH	ENSCAFG00000016968	Transcript	ENSCAFT00000026862.4	protein_coding	1/2	-	ENSCAFT00000026862.4:c.180del	ENSCAFP00000024965.3:p.Asn61ThrfsTer11	180	180	60	P/X	ccC/cc	G	-	-1	1	VGNC	-	YES
Sanger	CanFam3.1	SYNPO	DD0194a	4	58504380	58504380	G	-	DEL	Frame_Shift_Del	p.S580Pfs*16	58504379	PASS	DD0194a	DD0194b	0.34	35	18	95	0	50	0	94	frameshift_variant	AG	A	-	frameshift_variant	HIGH	ENSCAFG00000018091	Transcript	ENSCAFT00000028748.3	protein_coding	3/4	-	ENSCAFT00000028748.3:c.1737del	ENSCAFP00000026740.3:p.Ser580ProfsTer16	2713	1737	579	P/X	ccC/cc	G	-	-1	1	VGNC	-	YES
Sanger	CanFam3.1	-	DD0194a	5	9872029	9872029	T	-	DEL	Frame_Shift_Del	p.F80Lfs*14	9872028	PASS	DD0194a	DD0194b	0.451	79	65	261	0.005	188	1	363	frameshift_variant	GT	G	-	frameshift_variant	HIGH	ENSCAFG00000011242	Transcript	ENSCAFT00000017860.2	protein_coding	1/1	-	ENSCAFT00000017860.2:c.240del	ENSCAFP00000016534.2:p.Phe80LeufsTer14	237	237	79	S/X	agT/ag	T	-	1	1	-	-	YES
Sanger	CanFam3.1	-	DD0194a	5	9906406	9906406	T	-	DEL	Frame_Shift_Del	p.F103Sfs*55	9906405	PASS	DD0194a	DD0194b	0.803	24	98	219	0	161	0	318	frameshift_variant	GT	G	-	frameshift_variant	HIGH	ENSCAFG00000041975	Transcript	ENSCAFT00000077132.1	protein_coding	1/1	-	ENSCAFT00000077132.1:c.308del	ENSCAFP00000066529.1:p.Phe103SerfsTer55	301	301	101	F/X	Ttt/tt	T	-	1	1	-	-	YES
Sanger	CanFam3.1	DVL2	DD0194a	5	32198774	32198774	G	-	DEL	Frame_Shift_Del	p.L120Cfs*80	32198773	PASS	DD0194a	DD0194b	1	0	22	34	0.012	83	1	135	frameshift_variant	AG	A	-	frameshift_variant	HIGH	ENSCAFG00000016066	Transcript	ENSCAFT00000025527.4	protein_coding	3/15	-	ENSCAFT00000025527.4:c.358del	ENSCAFP00000023701.4:p.Leu120CysfsTer80	358	358	120	L/X	Ctg/tg	G	-	-1	1	VGNC	-	YES
Sanger	CanFam3.1	MRPL37	DD0194a	5	54827546	54827547	-	G	INS	Frame_Shift_Ins	p.L462Pfs*34	54827546	PASS	DD0194a	DD0194b	0.806	6	25	44	0	98	0	155	frameshift_variant	A	AG	G	frameshift_variant	HIGH	ENSCAFG00000019035	Transcript	ENSCAFT00000079683.1	protein_coding	7/7	-	ENSCAFT00000079683.1:c.1384dup	ENSCAFP00000049064.1:p.Leu462ProfsTer34	1424-1425	1384-1385	462	L/PX	ctt/cCtt	-	-	-1	1	VGNC	-	YES
Sanger	CanFam3.1	EIF4H	DD0194a	6	6190300	6190300	G	-	DEL	Frame_Shift_Del	p.Y161Tfs*5	6190299	PASS	DD0194a	DD0194b	0.516	62	66	235	0	79	0	149	frameshift_variant	AG	A	-	frameshift_variant	HIGH	ENSCAFG00000012019	Transcript	ENSCAFT00000068416.1	protein_coding	2/7	-	ENSCAFT00000068416.1:c.480del	ENSCAFP00000064906.1:p.Tyr161ThrfsTer5	482	480	160	P/X	ccC/cc	G	-	-1	1	VGNC	-	YES
Sanger	CanFam3.1	CUX1	DD0194a	6	7892721	7892727	TGCTTCC	-	DEL	Frame_Shift_Del	p.G545Qfs*3	7892720	PASS	DD0194a	DD0194b	0.38	183	112	521	0	168	0	318	frameshift_variant	GTGCTTCC	G	-	frameshift_variant	HIGH	ENSCAFG00000013749	Transcript	ENSCAFT00000078608.1	protein_coding	15/24	-	ENSCAFT00000078608.1:c.1633_1639del	ENSCAFP00000062672.1:p.Gly545GlnfsTer3	1633-1639	1633-1639	545-547	GST/X	GGAAGCAca/ca	TGCTTCC	-	-1	1	VGNC	-	YES
Sanger	CanFam3.1	COL26A1	DD0194a	6	8390595	8390595	G	-	DEL	Frame_Shift_Del	p.G285Afs*29	8390594	PASS	DD0194a	DD0194b	0.769	3	10	30	0	39	0	56	frameshift_variant	CG	C	-	frameshift_variant	HIGH	ENSCAFG00000013781	Transcript	ENSCAFT00000081415.1	protein_coding	9/14	-	ENSCAFT00000081415.1:c.852del	ENSCAFP00000044743.1:p.Gly285AlafsTer29	1049	852	284	P/X	ccC/cc	G	-	-1	1	HGNC	HGNC:18038	YES
Sanger	CanFam3.1	MAZ	DD0194a	6	17870030	17870030	G	-	DEL	Frame_Shift_Del	p.A79Pfs*?	17870029	PASS	DD0194a	DD0194b	0.5	24	24	80	0.022	87	2	150	frameshift_variant	TG	T	-	frameshift_variant	HIGH	ENSCAFG00000016964	Transcript	ENSCAFT00000026857.4	protein_coding	4/4	-	ENSCAFT00000026857.4:c.235del	ENSCAFP00000024960.4:p.Ala79ProfsTer?	1241	228	76	L/X	ctG/ct	G	-	1	1	VGNC	-	YES
Sanger	CanFam3.1	-	DD0194a	6	38398641	38398641	C	-	DEL	Frame_Shift_Del	p.L143Cfs*20	38398640	PASS	DD0194a	DD0194b	0.456	112	94	314	0.008	246	2	420	frameshift_variant	AC	A	-	frameshift_variant	HIGH	ENSCAFG00000042548	Transcript	ENSCAFT00000092218.1	protein_coding	4/7	-	ENSCAFT00000092218.1:c.427del	ENSCAFP00000065816.1:p.Leu143CysfsTer20	423	423	141	N/X	aaC/aa	C	-	1	1	-	-	YES
Sanger	CanFam3.1	MSLNL	DD0194a	6	39826727	39826727	C	-	DEL	Frame_Shift_Del	p.G585Afs*88	39826726	PASS	DD0194a	DD0194b	0.364	7	4	49	0	26	0	58	frameshift_variant	GC	G	-	frameshift_variant	HIGH	ENSCAFG00000019616	Transcript	ENSCAFT00000031179.4	protein_coding	15/16	-	ENSCAFT00000031179.4:c.1752del	ENSCAFP00000029011.4:p.Gly585AlafsTer88	1746	1746	582	S/X	agC/ag	C	-	1	1	HGNC	HGNC:14170	YES
Sanger	CanFam3.1	OLFM3	DD0194a	6	48445834	48445835	-	T	INS	Frame_Shift_Ins	p.N305*	48445834	PASS	DD0194a	DD0194b	0.24	193	61	447	0	182	0	326	frameshift_variant	A	AT	T	frameshift_variant	HIGH	ENSCAFG00000019992	Transcript	ENSCAFT00000031816.4	protein_coding	6/6	-	ENSCAFT00000031816.4:c.912dup	ENSCAFP00000029623.4:p.Asn305Ter	908-909	908-909	303	Y/YX	tat/taTt	-	-	1	1	VGNC	-	YES
Sanger	CanFam3.1	TTLL7	DD0194a	6	63838087	63838087	A	-	DEL	Frame_Shift_Del	p.R152Efs*7	63838086	PASS	DD0194a	DD0194b	0.46	75	64	239	0	83	0	175	frameshift_variant	GA	G	-	frameshift_variant	HIGH	ENSCAFG00000020321	Transcript	ENSCAFT00000032363.4	protein_coding	6/21	-	ENSCAFT00000032363.4:c.454del	ENSCAFP00000030137.4:p.Arg152GlufsTer7	639	448	150	K/X	Aaa/aa	A	-	1	1	VGNC	-	YES
Sanger	CanFam3.1	GNG12	DD0194a	6	77374634	77374634	A	-	DEL	Frame_Shift_Del	p.T68Lfs*22	77374633	PASS	DD0194a	DD0194b	0.418	78	56	253	0.01	102	1	192	frameshift_variant	TA	T	-	frameshift_variant	HIGH	ENSCAFG00000028654	Transcript	ENSCAFT00000049542.2	protein_coding	3/3	-	ENSCAFT00000049542.2:c.202del	ENSCAFP00000041436.1:p.Thr68LeufsTer22	308	196	66	K/X	Aaa/aa	A	-	1	1	VGNC	-	YES
Sanger	CanFam3.1	LAD1	DD0194a	7	1628773	1628773	C	-	DEL	Frame_Shift_Del	p.C291Afs*45	1628772	PASS	DD0194a	DD0194b	0.566	43	56	148	0.007	141	1	200	frameshift_variant	AC	A	-	frameshift_variant	HIGH	ENSCAFG00000030784	Transcript	ENSCAFT00000085112.1	protein_coding	3/10	-	ENSCAFT00000085112.1:c.870del	ENSCAFP00000061547.1:p.Cys291AlafsTer45	870	870	290	G/X	ggG/gg	C	-	-1	1	VGNC	-	YES
Sanger	CanFam3.1	C7H1orf116	DD0194a	7	6161990	6161991	-	G	INS	Frame_Shift_Ins	p.C569Lfs*13	6161990	PASS	DD0194a	DD0194b	0.389	33	21	91	0	54	0	100	frameshift_variant	A	AG	G	frameshift_variant	HIGH	ENSCAFG00000011523	Transcript	ENSCAFT00000018289.4	protein_coding	4/4	-	ENSCAFT00000018289.4:c.1704dup	ENSCAFP00000016936.4:p.Cys569LeufsTer13	2071-2072	1704-1705	568-569	-/X	-/C	-	-	-1	1	VGNC	-	YES
Sanger	CanFam3.1	RCOR3	DD0194a	7	9736286	9736286	A	-	DEL	Frame_Shift_Del	p.E263Kfs*46	9736285	PASS	DD0194a	DD0194b	0.515	79	84	303	0	94	0	170	frameshift_variant	CA	C	-	frameshift_variant	HIGH	ENSCAFG00000012107	Transcript	ENSCAFT00000073425.1	protein_coding	8/13	-	ENSCAFT00000073425.1:c.786del	ENSCAFP00000051492.1:p.Glu263LysfsTer46	780	780	260	P/X	ccA/cc	A	-	1	1	VGNC	-	YES
Sanger	CanFam3.1	BATF3	DD0194a	7	10857571	10857571	C	-	DEL	Frame_Shift_Del	p.A93Pfs*11	10857570	PASS	DD0194a	DD0194b	0.44	70	55	194	0	109	0	178	frameshift_variant	GC	G	-	frameshift_variant	HIGH	ENSCAFG00000032161	Transcript	ENSCAFT00000047653.2	protein_coding	1/3	-	ENSCAFT00000047653.2:c.277del	ENSCAFP00000036121.2:p.Ala93ProfsTer11	277	277	93	A/X	Gcc/cc	C	-	-1	1	VGNC	-	YES
Sanger	CanFam3.1	TOR1AIP1	DD0194a	7	13485114	13485114	A	-	DEL	Frame_Shift_Del	p.T286Lfs*11	13485113	PASS	DD0194a	DD0194b	0.513	96	101	310	0.009	108	1	203	frameshift_variant	CA	C	-	frameshift_variant	HIGH	ENSCAFG00000012665	Transcript	ENSCAFT00000048034.2	protein_coding	10/13	-	ENSCAFT00000048034.2:c.856del	ENSCAFP00000040500.2:p.Thr286LeufsTer11	849	849	283	P/X	ccA/cc	A	-	1	1	VGNC	-	YES
Sanger	CanFam3.1	ETV3L	DD0194a	7	40988476	40988476	C	-	DEL	Frame_Shift_Del	p.R198Afs*77	40988475	PASS	DD0194a	DD0194b	0.367	19	11	66	0	38	0	66	frameshift_variant	GC	G	-	frameshift_variant	HIGH	ENSCAFG00000016474	Transcript	ENSCAFT00000026101.2	protein_coding	5/6	-	ENSCAFT00000026101.2:c.592del	ENSCAFP00000024235.1:p.Arg198AlafsTer77	1437	587	196	A/X	gCc/gc	C	-	1	1	VGNC	-	YES
Sanger	CanFam3.1	RUSC1	DD0194a	7	42235499	42235499	C	-	DEL	Frame_Shift_Del	p.R660Gfs*33	42235498	PASS	DD0194a	DD0194b	0.214	22	6	53	0	50	0	87	frameshift_variant	GC	G	-	frameshift_variant	HIGH	ENSCAFG00000016954	Transcript	ENSCAFT00000026835.5	protein_coding	8/10	-	ENSCAFT00000026835.5:c.1977del	ENSCAFP00000024938.5:p.Arg660GlyfsTer33	2701	1977	659	G/X	ggG/gg	C	-	-1	1	VGNC	-	YES
Sanger	CanFam3.1	FAM189B	DD0194a	7	42303014	42303014	C	-	DEL	Frame_Shift_Del	p.P396Rfs*44	42303013	PASS	DD0194a	DD0194b	0.44	56	44	184	0	120	0	227	frameshift_variant	GC	G	-	frameshift_variant	HIGH	ENSCAFG00000016980	Transcript	ENSCAFT00000087946.1	protein_coding	9/12	-	ENSCAFT00000087946.1:c.1187del	ENSCAFP00000045498.1:p.Pro396ArgfsTer44	1267	1183	395	P/X	Ccc/cc	C	-	1	1	VGNC	-	YES
Sanger	CanFam3.1	ADAR	DD0194a	7	42779206	42779206	G	-	DEL	Frame_Shift_Del	p.E607Rfs*24	42779205	PASS	DD0194a	DD0194b	0.41	46	32	136	0	55	0	101	frameshift_variant	AG	A	-	frameshift_variant	HIGH	ENSCAFG00000017169	Transcript	ENSCAFT00000027191.4	protein_coding	9/15	-	ENSCAFT00000027191.4:c.1819del	ENSCAFP00000025289.4:p.Glu607ArgfsTer24	2613	1815	605	K/X	aaG/aa	G	-	1	1	VGNC	-	YES
Sanger	CanFam3.1	RIT2	DD0194a	7	48063740	48063741	-	T	INS	Frame_Shift_Ins	p.E161*	48063740	PASS	DD0194a	DD0194b	0.456	162	136	526	0.01	197	2	380	frameshift_variant	C	CT	T	frameshift_variant	HIGH	ENSCAFG00000017685	Transcript	ENSCAFT00000067356.1	protein_coding	5/6	-	ENSCAFT00000067356.1:c.480dup	ENSCAFP00000046023.1:p.Glu161Ter	473-474	473-474	158	A/AX	gct/gcTt	-	-	1	1	VGNC	-	YES
Sanger	CanFam3.1	NLRP3	DD0194a	8	257477	257477	A	-	DEL	Frame_Shift_Del	p.K124Rfs*12	257476	PASS	DD0194a	DD0194b	0.41	131	91	395	0	161	0	289	frameshift_variant	TA	T	-	frameshift_variant	HIGH	ENSCAFG00000010686	Transcript	ENSCAFT00000017002.4	protein_coding	3/10	-	ENSCAFT00000017002.4:c.371del	ENSCAFP00000015730.3:p.Lys124ArgfsTer12	646	364	122	K/X	Aaa/aa	A	-	1	1	VGNC	-	YES
Sanger	CanFam3.1	KIAA0586	DD0194a	8	33831980	33831980	A	-	DEL	Frame_Shift_Del	p.I1315Ffs*45	33831979	PASS	DD0194a	DD0194b	0.444	84	67	278	0.007	138	1	220	frameshift_variant	TA	T	-	frameshift_variant	HIGH	ENSCAFG00000015377	Transcript	ENSCAFT00000084266.1	protein_coding	26/30	-	ENSCAFT00000084266.1:c.3943del	ENSCAFP00000044199.1:p.Ile1315PhefsTer45	3937	3937	1313	K/X	Aaa/aa	A	-	1	1	VGNC	-	YES
Sanger	CanFam3.1	FAAP100	DD0194a	9	611292	611292	C	-	DEL	Frame_Shift_Del	p.A625Pfs*13	611291	PASS	DD0194a	DD0194b	0.364	56	32	152	0	94	0	158	frameshift_variant	GC	G	-	frameshift_variant	HIGH	ENSCAFG00000005752	Transcript	ENSCAFT00000009275.4	protein_coding	5/10	-	ENSCAFT00000009275.4:c.1872del	ENSCAFP00000008608.4:p.Ala625ProfsTer13	1947	1866	622	G/X	ggC/gg	C	-	1	1	VGNC	-	YES
Sanger	CanFam3.1	CBX4	DD0194a	9	1806333	1806333	G	-	DEL	Frame_Shift_Del	p.S400Afs*32	1806332	PASS	DD0194a	DD0194b	0.628	35	59	178	0.006	162	1	290	frameshift_variant	TG	T	-	frameshift_variant	HIGH	ENSCAFG00000005572	Transcript	ENSCAFT00000008978.5	protein_coding	4/4	-	ENSCAFT00000008978.5:c.1197del	ENSCAFP00000008329.5:p.Ser400AlafsTer32	1715	1191	397	L/X	ctG/ct	G	-	1	1	VGNC	-	YES
Sanger	CanFam3.1	USP36	DD0194a	9	2577820	2577820	C	-	DEL	Frame_Shift_Del	p.Q629Rfs*28	2577819	PASS	DD0194a	DD0194b	0.103	148	17	290	0	230	0	367	frameshift_variant	GC	G	-	frameshift_variant	HIGH	ENSCAFG00000005524	Transcript	ENSCAFT00000060164.1	protein_coding	14/18	-	ENSCAFT00000060164.1:c.1885del	ENSCAFP00000056081.1:p.Gln629ArgfsTer28	2135	1880	627	A/X	gCc/gc	C	-	1	1	VGNC	-	YES
Sanger	CanFam3.1	DNAH17	DD0194a	9	2805271	2805271	C	-	DEL	Frame_Shift_Del	p.N4131Tfs*34	2805270	PASS	DD0194a	DD0194b	0.471	18	16	59	0	35	0	55	frameshift_variant	TC	T	-	frameshift_variant	HIGH	ENSCAFG00000005442	Transcript	ENSCAFT00000008781.4	protein_coding	75/80	-	ENSCAFT00000008781.4:c.12390del	ENSCAFP00000008144.4:p.Asn4131ThrfsTer34	12384	12384	4128	I/X	atC/at	C	-	1	1	VGNC	-	YES
Sanger	CanFam3.1	-	DD0194a	9	11534840	11534840	A	-	DEL	Frame_Shift_Del	p.K667Sfs*22	11534839	PASS	DD0194a	DD0194b	0.321	55	26	148	0	53	0	105	frameshift_variant	GA	G	-	frameshift_variant	HIGH	ENSCAFG00000029360	Transcript	ENSCAFT00000047606.2	protein_coding	14/15	-	ENSCAFT00000047606.2:c.2000del	ENSCAFP00000042858.2:p.Lys667SerfsTer22	1994	1994	665	E/X	gAa/ga	A	-	1	1	-	-	YES
Sanger	CanFam3.1	-	DD0194a	9	21147439	21147439	G	-	DEL	Frame_Shift_Del	p.G66Vfs*55	21147438	PASS	DD0194a	DD0194b	0.425	69	51	197	0	151	0	236	frameshift_variant	TG	T	-	frameshift_variant	HIGH	ENSCAFG00000015944	Transcript	ENSCAFT00000025265.3	protein_coding	1/9	-	ENSCAFT00000025265.3:c.197del	ENSCAFP00000023455.3:p.Gly66ValfsTer55	192	192	64	L/X	ttG/tt	G	-	1	1	-	-	YES
Sanger	CanFam3.1	HNF1B	DD0194a	9	37447533	37447533	G	-	DEL	Frame_Shift_Del	p.Q522Sfs*70	37447532	PASS	DD0194a	DD0194b	0.485	88	83	305	0	95	0	172	frameshift_variant	TG	T	-	frameshift_variant	HIGH	ENSCAFG00000018150	Transcript	ENSCAFT00000028830.4	protein_coding	8/9	-	ENSCAFT00000028830.4:c.1564del	ENSCAFP00000026810.3:p.Gln522SerfsTer70	1564	1564	522	Q/X	Cag/ag	G	-	-1	1	VGNC	-	YES
Sanger	CanFam3.1	PPP1R26	DD0194a	9	51200389	51200389	C	-	DEL	Frame_Shift_Del	p.E381Sfs*74	51200388	PASS	DD0194a	DD0194b	0.333	46	23	138	0	82	0	140	frameshift_variant	GC	G	-	frameshift_variant	HIGH	ENSCAFG00000019860	Transcript	ENSCAFT00000031601.3	protein_coding	1/1	-	ENSCAFT00000031601.3:c.1140del	ENSCAFP00000029420.3:p.Glu381SerfsTer74	1138	1138	380	P/X	Ccc/cc	C	-	1	1	VGNC	-	YES
Sanger	CanFam3.1	GOLGA1	DD0194a	9	58104830	58104830	A	-	DEL	Frame_Shift_Del	p.E192Kfs*18	58104829	PASS	DD0194a	DD0194b	0.468	50	44	167	0	66	0	115	frameshift_variant	TA	T	-	frameshift_variant	HIGH	ENSCAFG00000020208	Transcript	ENSCAFT00000032188.4	protein_coding	9/23	-	ENSCAFT00000032188.4:c.573del	ENSCAFP00000029974.3:p.Glu192LysfsTer18	823	567	189	L/X	ttA/tt	A	-	1	1	VGNC	-	YES
Sanger	CanFam3.1	GLRA4	DD0194a	X	77119218	77119218	T	-	DEL	Frame_Shift_Del	p.T410Pfs*?	77119217	PASS	DD0194a	DD0194b	0.983	1	58	120	0	62	0	112	frameshift_variant	GT	G	-	frameshift_variant	HIGH	ENSCAFG00000017804	Transcript	ENSCAFT00000028247.3	protein_coding	11/11	-	ENSCAFT00000028247.3:c.1228del	ENSCAFP00000026269.2:p.Thr410ProfsTer?	1558	1228	410	T/X	Acc/cc	T	-	-1	1	VGNC	-	YES
Sanger	CanFam3.1	BCAP31	DD0194a	X	121508214	121508216	TTT	-	DEL	In_Frame_Del	p.K324del	121508213	PASS	DD0194a	DD0194b	0.965	2	55	172	0	72	0	170	inframe_deletion	CTTT	C	-	inframe_deletion	MODERATE	ENSCAFG00000019245	Transcript	ENSCAFT00000003882.5	protein_coding	9/9	-	ENSCAFT00000003882.5:c.969_971del	ENSCAFP00000031361.3:p.Lys324del	1067-1069	969-971	323-324	KK/K	aaAAAg/aag	TTT	-	-1	1	VGNC	-	YES
Sanger	CanFam3.1	SLC6A8	DD0194a	X	121508214	121508216	TTT	-	DEL	In_Frame_Del	p.F239del	121508213	PASS	DD0194a	DD0194b	0.965	2	55	172	0	72	0	170	inframe_deletion	CTTT	C	-	inframe_deletion	MODERATE	ENSCAFG00000019243	Transcript	ENSCAFT00000030544.5	protein_coding	6/12	-	ENSCAFT00000030544.5:c.715_717del	ENSCAFP00000028381.4:p.Phe239del	795-797	712-714	238	F/-	TTT/-	TTT	-	1	1	VGNC	-	YES
Sanger	CanFam3.1	PLXNA3	DD0194a	X	122175723	122175723	C	-	DEL	Frame_Shift_Del	p.N1326Tfs*67	122175722	PASS	DD0194a	DD0194b	0.864	6	38	74	0	79	0	153	frameshift_variant	GC	G	-	frameshift_variant	HIGH	ENSCAFG00000019587	Transcript	ENSCAFT00000031135.5	protein_coding	22/32	-	ENSCAFT00000031135.5:c.3975del	ENSCAFP00000028968.5:p.Asn1326ThrfsTer67	3996	3970	1324	P/X	Ccc/cc	C	-	1	1	VGNC	-	YES
Sanger	CanFam3.1	TOB2	DD0195a	10	23826936	23826937	-	C	INS	Frame_Shift_Ins	p.R169Pfs*32	23826936	PASS	DD0195a	DD0195b	0.357	166	92	497	0	241	0	401	frameshift_variant	T	TC	C	frameshift_variant	HIGH	ENSCAFG00000001092	Transcript	ENSCAFT00000001664.5	protein_coding	1/1	-	ENSCAFT00000001664.5:c.505dup	ENSCAFP00000030999.4:p.Arg169ProfsTer32	500-501	500-501	167	I/IX	atc/atCc	-	-	1	1	VGNC	-	YES
Sanger	CanFam3.1	TONSL	DD0195a	13	37850886	37850886	C	-	DEL	Frame_Shift_Del	p.D894Tfs*99	37850885	PASS	DD0195a	DD0195b	0.256	29	10	65	0	44	0	82	frameshift_variant	TC	T	-	frameshift_variant	HIGH	ENSCAFG00000001621	Transcript	ENSCAFT00000002544.5	protein_coding	17/26	-	ENSCAFT00000002544.5:c.2680del	ENSCAFP00000002363.5:p.Asp894ThrfsTer99	2680	2680	894	D/X	Gac/ac	C	-	-1	1	VGNC	-	YES
Sanger	CanFam3.1	GUK1	DD0195a	14	820367	820367	C	-	DEL	Frame_Shift_Del	p.A254Lfs*?	820366	PASS	DD0195a	DD0195b	0.256	67	23	178	0	36	0	65	frameshift_variant	GC	G	-	frameshift_variant	HIGH	ENSCAFG00000001174	Transcript	ENSCAFT00000087908.1	protein_coding	8/9	-	ENSCAFT00000087908.1:c.760del	ENSCAFP00000057276.1:p.Ala254LeufsTer?	1387	760	254	A/X	Gct/ct	C	-	-1	1	VGNC	-	YES
Sanger	CanFam3.1	STPG1	DD0195a	2	75270465	75270465	C	-	DEL	Frame_Shift_Del	p.R170Efs*32	75270464	PASS	DD0195a	DD0195b	0.289	96	39	228	0	65	0	110	frameshift_variant	GC	G	-	frameshift_variant	HIGH	ENSCAFG00000012966	Transcript	ENSCAFT00000020574.4	protein_coding	7/10	-	ENSCAFT00000020574.4:c.508del	ENSCAFP00000019095.3:p.Arg170GlufsTer32	1494	506	169	A/X	gCc/gc	C	-	1	1	VGNC	-	YES
Sanger	CanFam3.1	CLEC1B	DD0195a	27	35944609	35944610	CG	-	DEL	Frame_Shift_Del	p.R77Cfs*36	35944608	PASS	DD0195a	DD0195b	0.195	223	54	482	0.007	142	1	260	frameshift_variant	ACG	A	-	frameshift_variant	HIGH	ENSCAFG00000025296	Transcript	ENSCAFT00000021464.3	protein_coding	4/13	-	ENSCAFT00000021464.3:c.229_230del	ENSCAFP00000019932.3:p.Arg77CysfsTer36	864-865	229-230	77	R/X	CGt/t	CG	-	-1	1	VGNC	-	YES
Sanger	CanFam3.1	WIPI1	DD0195a	9	15115484	15115485	-	C	INS	Frame_Shift_Ins	p.A569Gfs*52	15115484	PASS	DD0195a	DD0195b	0.323	88	42	229	0.014	69	1	117	frameshift_variant	G	GC	C	frameshift_variant	HIGH	ENSCAFG00000011038	Transcript	ENSCAFT00000068270.1	protein_coding	12/12	-	ENSCAFT00000068270.1:c.1705dup	ENSCAFP00000062489.1:p.Ala569GlyfsTer52	2668-2669	1705-1706	569	A/GX	gca/gGca	-	-	-1	1	VGNC	-	YES
Sanger	CanFam3.1	EPCAM	DD0196a	10	49488456	49488457	-	AACT	INS	Frame_Shift_Ins	p.D107Nfs*2	49488456	PASS	DD0196a	DD0196b	0.605	51	78	247	0	102	0	230	frameshift_variant	G	GAACT	AACT	frameshift_variant	HIGH	ENSCAFG00000002653	Transcript	ENSCAFT00000004180.4	protein_coding	3/9	-	ENSCAFT00000004180.4:c.315_318dup	ENSCAFP00000003865.4:p.Asp107AsnfsTer2	445-446	314-315	105	R/RTX	aga/agAACTa	-	-	1	1	VGNC	-	YES
Sanger	CanFam3.1	SCUBE3	DD0196a	12	4409740	4409741	-	TGA	INS	Nonsense_Mutation	p.C388_I389ins*	4409740	PASS	DD0196a	DD0196b	0.426	39	29	183	0	45	0	138	stop_gained	C	CTGA	TGA	stop_gained&inframe_insertion	HIGH	ENSCAFG00000001298	Transcript	ENSCAFT00000047963.3	protein_coding	11/23	-	ENSCAFT00000047963.3:c.1164_1165insTGA	ENSCAFP00000038328.2:p.Cys388_Ile389insTer	1921-1922	1164-1165	388-389	-/*	-/TGA	-	-	1	1	VGNC	-	YES
Sanger	CanFam3.1	ITPR3	DD0201a	12	3047804	3047804	C	-	DEL	Frame_Shift_Del	p.L2614*	3047803	PASS	DD0201a	DD0201b	0.341	29	15	89	0	63	0	124	frameshift_variant	AC	A	-	frameshift_variant	HIGH	ENSCAFG00000001130	Transcript	ENSCAFT00000063827.1	protein_coding	56/56	-	ENSCAFT00000063827.1:c.7840del	ENSCAFP00000049186.1:p.Leu2614Ter	8467	7838	2613	T/X	aCc/ac	C	-	1	1	VGNC	-	YES
Sanger	CanFam3.1	CTSC	DD0201a	21	11684895	11684895	G	-	DEL	Frame_Shift_Del	p.W179*	11684894	PASS	DD0201a	DD0201b	0.211	217	58	526	0	243	0	511	frameshift_variant	TG	T	-	frameshift_variant	HIGH	ENSCAFG00000004384	Transcript	ENSCAFT00000007054.3	protein_coding	4/6	-	ENSCAFT00000007054.3:c.537del	ENSCAFP00000006531.3:p.Trp179Ter	536	536	179	W/X	tGg/tg	G	-	1	1	EntrezGene	-	YES
Sanger	CanFam3.1	-	DD0201a	38	2894139	2894164	AAGTTCATCTGTTGCTATAAAATGAA	-	DEL	Splice_Site	-	2894138	PASS	DD0201a	DD0201b	0.056	203	12	364	0	67	0	153	splice_acceptor_variant	TAAGTTCATCTGTTGCTATAAAATGAA	T	-	splice_acceptor_variant&coding_sequence_variant&intron_variant	HIGH	ENSCAFG00000010290	Transcript	ENSCAFT00000016373.5	protein_coding	15/22	14/21	ENSCAFT00000016373.5:c.2228-12_2241del	-	?-2335	?-2241	?-747	-	-	AAGTTCATCTGTTGCTATAAAATGAA	-	-1	1	-	-	YES
Sanger	CanFam3.1	BOLA3	DD0202a	17	48980628	48980628	C	-	DEL	Frame_Shift_Del	p.R235Dfs*40	48980627	PASS	DD0202a	DD0202b	0.23	144	43	514	0	170	0	432	frameshift_variant	GC	G	-	frameshift_variant	HIGH	ENSCAFG00000008739	Transcript	ENSCAFT00000063876.1	protein_coding	4/4	-	ENSCAFT00000063876.1:c.703del	ENSCAFP00000060205.1:p.Arg235AspfsTer40	703	703	235	R/X	Cga/ga	C	-	1	1	VGNC	-	YES
Sanger	CanFam3.1	CROCC	DD0202a	2	81243350	81243351	-	T	INS	Frame_Shift_Ins	p.K902Efs*7	81243350	PASS	DD0202a	DD0202b	0.5	12	12	69	0	34	0	92	frameshift_variant	C	CT	T	frameshift_variant	HIGH	ENSCAFG00000015879	Transcript	ENSCAFT00000047339.2	protein_coding	19/37	-	ENSCAFT00000047339.2:c.2702dup	ENSCAFP00000042060.2:p.Lys902GlufsTer7	2702-2703	2702-2703	901	E/EX	gag/gaAg	-	-	-1	1	VGNC	-	YES
Sanger	CanFam3.1	B3GNT5	DD0202a	34	16225091	16225092	-	T	INS	Frame_Shift_Ins	p.W33Lfs*6	16225091	PASS	DD0202a	DD0202b	0.287	107	43	374	0	83	0	263	frameshift_variant	G	GT	T	frameshift_variant	HIGH	ENSCAFG00000011824	Transcript	ENSCAFT00000018761.3	protein_coding	1/1	-	ENSCAFT00000018761.3:c.97dup	ENSCAFP00000017382.3:p.Trp33LeufsTer6	90-91	90-91	30-31	-/X	-/T	-	-	1	1	VGNC	-	YES
Sanger	CanFam3.1	RPS6KA6	DD0202a	X	64967295	64967296	-	A	INS	Frame_Shift_Ins	p.A330Cfs*4	64967295	PASS	DD0202a	DD0202b	0.483	15	14	87	0.029	33	1	91	frameshift_variant	C	CA	A	frameshift_variant	HIGH	ENSCAFG00000017373	Transcript	ENSCAFT00000027526.4	protein_coding	12/22	-	ENSCAFT00000027526.4:c.987dup	ENSCAFP00000025598.4:p.Ala330CysfsTer4	1600-1601	987-988	329-330	-/X	-/T	-	-	-1	1	VGNC	-	YES
Sanger	CanFam3.1	VCL	DD0213a	4	24498251	24498252	-	C	INS	Frame_Shift_Ins	p.I606Hfs*13	24498251	PASS	DD0213a	DD0213b	0.143	36	6	52	0.002	415	1	444	frameshift_variant	T	TC	C	frameshift_variant	HIGH	ENSCAFG00000015254	Transcript	ENSCAFT00000024269.4	protein_coding	13/22	-	ENSCAFT00000024269.4:c.1815dup	ENSCAFP00000022529.4:p.Ile606HisfsTer13	1882-1883	1812-1813	604-605	-/X	-/C	-	-	1	1	VGNC	-	YES
Sanger	CanFam3.1	-	DD0213a	X	48313958	48313958	C	-	DEL	Frame_Shift_Del	p.R672Gfs*9	48313957	PASS	DD0213a	DD0213b	0.11	129	16	166	0	1141	0	1173	frameshift_variant	GC	G	-	frameshift_variant	HIGH	ENSCAFG00000016517	Transcript	ENSCAFT00000026163.4	protein_coding	1/2	-	ENSCAFT00000026163.4:c.2010del	ENSCAFP00000024292.4:p.Arg672GlyfsTer9	2009	2009	670	A/X	gCc/gc	C	-	1	1	-	-	YES
Sanger	CanFam3.1	SPTBN1	DD0224a	10	55529019	55529020	-	AC	INS	Frame_Shift_Ins	p.E960Qfs*27	55529019	PASS	DD0224a	DD0224b	0.126	404	58	524	0	164	0	170	frameshift_variant	G	GAC	AC	frameshift_variant	HIGH	ENSCAFG00000002744	Transcript	ENSCAFT00000004367.5	protein_coding	15/35	-	ENSCAFT00000004367.5:c.2877_2878insCA	ENSCAFP00000004040.4:p.Glu960GlnfsTer27	3222-3223	2876-2877	959	R/RX	cga/cgACa	-	-	1	1	VGNC	-	YES
Sanger	CanFam3.1	LRRC6	DD0224a	13	29166061	29166061	T	-	DEL	Frame_Shift_Del	p.V285*	29166060	PASS	DD0224a	DD0224b	0.106	673	80	852	0	281	0	298	frameshift_variant	CT	C	-	frameshift_variant	HIGH	ENSCAFG00000001108	Transcript	ENSCAFT00000001700.5	protein_coding	8/13	-	ENSCAFT00000001700.5:c.852del	ENSCAFP00000001566.4:p.Val285Ter	939	852	284	K/X	aaA/aa	T	-	-1	1	VGNC	-	YES
Sanger	CanFam3.1	NIBAN3	DD0224a	20	45279565	45279566	-	TCTGTGCCGAGCTGCTG	INS	Frame_Shift_Ins	p.R557Tfs*23	45279565	PASS	DD0224a	DD0224b	0.285	294	117	527	0.006	165	1	209	frameshift_variant	C	CTCTGTGCCGAGCTGCTG	TCTGTGCCGAGCTGCTG	frameshift_variant	HIGH	ENSCAFG00000015256	Transcript	ENSCAFT00000066212.1	protein_coding	11/14	-	ENSCAFT00000066212.1:c.1653_1669dup	ENSCAFP00000044289.1:p.Arg557ThrfsTer23	1669-1670	1669-1670	557	R/TAARHRX	agg/aCAGCAGCTCGGCACAGAgg	-	-	-1	1	VGNC	-	YES
Sanger	CanFam3.1	LONP1	DD0224a	20	54332641	54332642	-	G	INS	Frame_Shift_Ins	p.K812Efs*19	54332641	PASS	DD0224a	DD0224b	0.143	439	73	594	0	161	0	165	frameshift_variant	T	TG	G	frameshift_variant	HIGH	ENSCAFG00000018775	Transcript	ENSCAFT00000029820.5	protein_coding	16/18	-	ENSCAFT00000029820.5:c.2433dup	ENSCAFP00000027714.5:p.Lys812GlufsTer19	2432-2433	2432-2433	811	M/MX	atg/atGg	-	-	1	1	VGNC	-	YES
Sanger	CanFam3.1	SACS	DD0224a	25	15291296	15291297	-	T	INS	Frame_Shift_Ins	p.V2972Sfs*2	15291296	PASS	DD0224a	DD0224b	0.059	289	18	360	0	247	0	264	frameshift_variant	A	AT	T	frameshift_variant	HIGH	ENSCAFG00000007146	Transcript	ENSCAFT00000011468.4	protein_coding	11/11	-	ENSCAFT00000011468.4:c.8909dup	ENSCAFP00000010626.3:p.Val2972SerfsTer2	9655-9656	8904-8905	2968-2969	-/X	-/T	-	-	1	1	VGNC	-	YES
Sanger	CanFam3.1	CNTNAP4	DD0224a	5	74510068	74510068	A	-	DEL	Frame_Shift_Del	p.V1250Lfs*2	74510067	PASS	DD0224a	DD0224b	0.622	166	273	496	0.02	402	8	409	frameshift_variant	CA	C	-	frameshift_variant	HIGH	ENSCAFG00000020059	Transcript	ENSCAFT00000031919.3	protein_coding	24/24	-	ENSCAFT00000031919.3:c.3747del	ENSCAFP00000029720.2:p.Val1250LeufsTer2	3952	3747	1249	A/X	gcT/gc	A	-	-1	1	VGNC	-	YES
Sanger	CanFam3.1	DYNLL2	DD0224a	9	32766890	32766891	-	T	INS	Frame_Shift_Ins	p.Y77Lfs*65	32766890	PASS	DD0224a	DD0224b	0.133	592	91	797	0	280	0	299	frameshift_variant	A	AT	T	frameshift_variant	HIGH	ENSCAFG00000017436	Transcript	ENSCAFT00000027635.4	protein_coding	4/4	-	ENSCAFT00000027635.4:c.229dup	ENSCAFP00000025701.4:p.Tyr77LeufsTer65	342-343	224-225	75	Y/YX	tat/taTt	-	-	1	1	VGNC	-	YES
Sanger	CanFam3.1	ARFGEF3	DD0225a	1	30587819	30587861	ACCACGCTGGAGGGCGCGCTGGGCCGGACGACGCCCGACGAGC	-	DEL	Frame_Shift_Del	p.T531Pfs*49	30587818	PASS	DD0225a	DD0225b	0.351	207	112	299	0	61	0	40	frameshift_variant	GACCACGCTGGAGGGCGCGCTGGGCCGGACGACGCCCGACGAGC	G	-	frameshift_variant	HIGH	ENSCAFG00000000272	Transcript	ENSCAFT00000044681.3	protein_coding	10/32	-	ENSCAFT00000044681.3:c.1591_1633del	ENSCAFP00000042958.2:p.Thr531ProfsTer49	1588-1630	1588-1630	530-544	TTLEGALGRTTPDEH/X	ACCACGCTGGAGGGCGCGCTGGGCCGGACGACGCCCGACGAGCac/ac	ACCACGCTGGAGGGCGCGCTGGGCCGGACGACGCCCGACGAGC	-	1	1	VGNC	-	YES
Sanger	CanFam3.1	B4GALNT4	DD0225a	18	25524488	25524489	-	T	INS	Frame_Shift_Ins	p.S222Efs*10	25524488	PASS	DD0225a	DD0225b	0.339	41	21	73	0.03	32	1	36	frameshift_variant	G	GT	T	frameshift_variant	HIGH	ENSCAFG00000006492	Transcript	ENSCAFT00000047480.2	protein_coding	7/14	-	ENSCAFT00000047480.2:c.662dup	ENSCAFP00000040443.2:p.Ser222GlufsTer10	661-662	661-662	221	V/VX	gtg/gTtg	-	-	1	1	VGNC	-	YES
Sanger	CanFam3.1	ACACA	DD0225a	9	37056653	37056653	T	-	DEL	Frame_Shift_Del	p.S964Afs*19	37056652	PASS	DD0225a	DD0225b	0.349	390	209	675	0	67	0	74	frameshift_variant	CT	C	-	frameshift_variant	HIGH	ENSCAFG00000017996	Transcript	ENSCAFT00000028673.4	protein_coding	22/56	-	ENSCAFT00000028673.4:c.2890del	ENSCAFP00000026669.4:p.Ser964AlafsTer19	3121	2890	964	S/X	Agc/gc	T	-	-1	1	VGNC	-	YES
Sanger	CanFam3.1	LIN7A	DD0235a	15	23186354	23186354	A	-	DEL	Frame_Shift_Del	p.S21Pfs*51	23186353	PASS	DD0235a	DD0235b	0.483	15	14	35	0.003	324	1	376	frameshift_variant	GA	G	-	frameshift_variant	HIGH	ENSCAFG00000005817	Transcript	ENSCAFT00000092360.1	protein_coding	2/5	-	ENSCAFT00000092360.1:c.61del	ENSCAFP00000062478.1:p.Ser21ProfsTer51	61	61	21	S/X	Tcc/cc	A	-	-1	1	VGNC	-	YES
Sanger	CanFam3.1	POSTN	DD0235a	25	3168838	3168839	-	A	INS	Frame_Shift_Ins	p.K55Efs*7	3168838	PASS	DD0235a	DD0235b	0.189	30	7	51	0	491	0	534	frameshift_variant	C	CA	A	frameshift_variant	HIGH	ENSCAFG00000006073	Transcript	ENSCAFT00000009843.4	protein_coding	2/23	-	ENSCAFT00000009843.4:c.161dup	ENSCAFP00000009139.3:p.Lys55GlufsTer7	179-180	155-156	52	T/TX	aca/acAa	-	-	1	1	VGNC	-	YES
Sanger	CanFam3.1	MECOM	DD0235a	34	33780010	33780011	-	G	INS	Frame_Shift_Ins	p.A450Rfs*4	33780010	PASS	DD0235a	DD0235b	0.115	85	11	108	0	446	0	500	frameshift_variant	C	CG	G	frameshift_variant	HIGH	ENSCAFG00000014621	Transcript	ENSCAFT00000076558.1	protein_coding	8/17	-	ENSCAFT00000076558.1:c.1347dup	ENSCAFP00000066483.1:p.Ala450ArgfsTer4	1347-1348	1347-1348	449-450	-/X	-/C	-	-	-1	1	VGNC	-	YES
Sanger	CanFam3.1	INTS2	DD0235a	9	34754248	34754248	T	-	DEL	Frame_Shift_Del	p.F160Lfs*30	34754247	PASS	DD0235a	DD0235b	0.267	11	4	20	0.006	179	1	211	frameshift_variant	AT	A	-	frameshift_variant	HIGH	ENSCAFG00000017724	Transcript	ENSCAFT00000028120.4	protein_coding	5/25	-	ENSCAFT00000028120.4:c.480del	ENSCAFP00000026160.4:p.Phe160LeufsTer30	472	472	158	F/X	Ttt/tt	T	-	1	1	VGNC	-	YES
Sanger	CanFam3.1	B3GAT2	DD0236a	12	33399938	33399940	GTC	-	DEL	In_Frame_Del	p.D193del	33399937	PASS	DD0236a	DD0236b	0.12	81	11	114	0	118	0	137	inframe_deletion	TGTC	T	-	inframe_deletion	MODERATE	ENSCAFG00000002616	Transcript	ENSCAFT00000004114.4	protein_coding	1/4	-	ENSCAFT00000004114.4:c.577_579del	ENSCAFP00000003803.3:p.Asp193del	1232-1234	577-579	193	D/-	GAC/-	GTC	-	-1	1	VGNC	-	YES
Sanger	CanFam3.1	CTSD	DD0236a	18	46011701	46011702	-	G	INS	Frame_Shift_Ins	p.K251Qfs*39	46011701	PASS	DD0236a	DD0236b	0.153	111	20	158	0	155	0	183	frameshift_variant	T	TG	G	frameshift_variant	HIGH	ENSCAFG00000010052	Transcript	ENSCAFT00000015991.4	protein_coding	6/9	-	ENSCAFT00000015991.4:c.750dup	ENSCAFP00000014791.3:p.Lys251GlnfsTer39	819-820	750-751	250-251	-/X	-/C	-	-	-1	1	EntrezGene	-	YES
Sanger	CanFam3.1	PRSS51	DD0236a	25	27456993	27456993	A	-	DEL	Frame_Shift_Del	p.M118*	27456992	PASS	DD0236a	DD0236b	0.143	42	7	55	0	91	0	110	frameshift_variant	GA	G	-	frameshift_variant	HIGH	ENSCAFG00000049036	Transcript	ENSCAFT00000081135.1	protein_coding	3/5	-	ENSCAFT00000081135.1:c.352del	ENSCAFP00000064704.1:p.Met118Ter	350	350	117	E/X	gAa/ga	A	-	1	1	HGNC	HGNC:37321	YES
Sanger	CanFam3.1	-	DD0236a	31	25151915	25151915	A	-	DEL	Frame_Shift_Del	p.I318Sfs*48	25151914	PASS	DD0236a	DD0236b	0.137	139	22	186	0	336	0	422	frameshift_variant	GA	G	-	frameshift_variant	HIGH	ENSCAFG00000045322	Transcript	ENSCAFT00000089231.1	protein_coding	2/2	-	ENSCAFT00000089231.1:c.948del	ENSCAFP00000051684.1:p.Ile318SerfsTer48	1111	948	316	F/X	ttT/tt	A	-	-1	1	-	-	YES
Sanger	CanFam3.1	CASP8	DD0236a	37	10395066	10395066	G	-	DEL	Frame_Shift_Del	p.E154Kfs*7	10395065	PASS	DD0236a	DD0236b	0.558	23	29	64	0	117	0	154	frameshift_variant	AG	A	-	frameshift_variant	HIGH	ENSCAFG00000025192	Transcript	ENSCAFT00000019300.2	protein_coding	3/8	-	ENSCAFT00000019300.2:c.460del	ENSCAFP00000017899.2:p.Glu154LysfsTer7	465	457	153	G/X	Ggg/gg	G	-	1	1	VGNC	-	YES
Sanger	CanFam3.1	LMO4	DD0236a	6	60907011	60907014	AGGG	-	DEL	Frame_Shift_Del	p.P50Sfs*90	60907010	PASS	DD0236a	DD0236b	0.235	13	4	37	0	32	0	90	frameshift_variant	AAGGG	A	-	frameshift_variant	HIGH	ENSCAFG00000020233	Transcript	ENSCAFT00000087785.1	protein_coding	1/4	-	ENSCAFT00000087785.1:c.148_151del	ENSCAFP00000057325.1:p.Pro50SerfsTer90	148-151	148-151	50-51	PF/X	CCCTtc/tc	AGGG	-	-1	1	VGNC	-	YES
Sanger	CanFam3.1	KIF2B	DD0236a	9	29224512	29224512	A	-	DEL	Frame_Shift_Del	p.G61Efs*10	29224511	PASS	DD0236a	DD0236b	0.235	156	48	232	0	283	0	333	frameshift_variant	GA	G	-	frameshift_variant	HIGH	ENSCAFG00000017331	Transcript	ENSCAFT00000027460.4	protein_coding	2/3	-	ENSCAFT00000027460.4:c.180del	ENSCAFP00000025537.4:p.Gly61GlufsTer10	176	176	59	E/X	gAa/ga	A	-	1	1	VGNC	-	YES
Sanger	CanFam3.1	PDZD11	DD0236a	X	54738198	54738198	G	-	DEL	Frame_Shift_Del	p.V252Wfs*29	54738197	PASS	DD0236a	DD0236b	0.305	105	46	171	0	295	0	347	frameshift_variant	CG	C	-	frameshift_variant	HIGH	ENSCAFG00000028800	Transcript	ENSCAFT00000075191.1	protein_coding	1/6	-	ENSCAFT00000075191.1:c.753del	ENSCAFP00000057035.1:p.Val252TrpfsTer29	753	753	251	P/X	ccC/cc	G	-	-1	1	VGNC	-	YES
Sanger	CanFam3.1	ADGRG4	DD0236a	X	106720631	106720632	-	TC	INS	Frame_Shift_Ins	p.L1818Cfs*3	106720631	PASS	DD0236a	DD0236b	0.325	141	68	256	0	391	0	528	frameshift_variant	A	ATC	TC	frameshift_variant	HIGH	ENSCAFG00000018940	Transcript	ENSCAFT00000017384.3	protein_coding	4/24	-	ENSCAFT00000017384.3:c.5449_5450dup	ENSCAFP00000016093.3:p.Leu1818CysfsTer3	5672-5673	5445-5446	1815-1816	-/X	-/TC	-	-	1	1	VGNC	-	YES
Sanger	CanFam3.1	-	DD0237a	1	105730762	105730762	G	-	DEL	Frame_Shift_Del	p.I254Sfs*46	105730761	PASS	DD0237a	DD0237b	0.349	71	38	131	0	115	0	134	frameshift_variant	TG	T	-	frameshift_variant	HIGH	ENSCAFG00000028603	Transcript	ENSCAFT00000062268.1	protein_coding	1/5	-	ENSCAFT00000062268.1:c.759del	ENSCAFP00000062916.1:p.Ile254SerfsTer46	833	759	253	P/X	ccC/cc	G	-	-1	1	-	-	YES
Sanger	CanFam3.1	MACF1	DD0237a	15	3496562	3496562	C	-	DEL	Frame_Shift_Del	p.R1399Dfs*30	3496561	PASS	DD0237a	DD0237b	0.16	21	4	29	0	41	0	41	frameshift_variant	GC	G	-	frameshift_variant	HIGH	ENSCAFG00000003120	Transcript	ENSCAFT00000076131.1	protein_coding	31/99	-	ENSCAFT00000076131.1:c.4194del	ENSCAFP00000054664.1:p.Arg1399AspfsTer30	4194	4194	1398	R/X	cgG/cg	C	-	-1	1	VGNC	-	YES
Sanger	CanFam3.1	ARID1A	DD0237a	2	73334006	73334006	G	-	DEL	Frame_Shift_Del	p.S1936Rfs*19	73334005	PASS	DD0237a	DD0237b	0.306	134	59	246	0	238	0	248	frameshift_variant	TG	T	-	frameshift_variant	HIGH	ENSCAFG00000012314	Transcript	ENSCAFT00000019631.5	protein_coding	20/20	-	ENSCAFT00000019631.5:c.5808del	ENSCAFP00000018208.5:p.Ser1936ArgfsTer19	5808	5808	1936	S/X	agC/ag	G	-	-1	1	VGNC	-	YES
Sanger	CanFam3.1	-	DD0237a	20	47324075	47324075	A	-	DEL	Frame_Shift_Del	p.F104Sfs*2	47324074	PASS	DD0237a	DD0237b	0.525	28	31	71	0	53	0	64	frameshift_variant	GA	G	-	frameshift_variant	HIGH	ENSCAFG00000032665	Transcript	ENSCAFT00000050022.2	protein_coding	1/1	-	ENSCAFT00000050022.2:c.311del	ENSCAFP00000038036.2:p.Phe104SerfsTer2	311	311	104	F/X	tTc/tc	A	-	-1	1	-	-	YES
Sanger	CanFam3.1	MAP2K1	DD0237a	30	30720179	30720193	TCTCACCCAGAAGCA	-	DEL	In_Frame_Del	p.F53_Q58delinsL	30720178	PASS	DD0237a	DD0237b	0.329	104	51	161	0.019	157	3	153	inframe_deletion	TTCTCACCCAGAAGCA	T	-	inframe_deletion	MODERATE	ENSCAFG00000017298	Transcript	ENSCAFT00000061644.1	protein_coding	2/9	-	ENSCAFT00000061644.1:c.159_173del	ENSCAFP00000045279.1:p.Phe53_Gln58delinsLeu	299-313	159-173	53-58	FLTQKQ/L	ttTCTCACCCAGAAGCAg/ttg	TCTCACCCAGAAGCA	-	1	1	VGNC	-	YES
Sanger	CanFam3.1	LCOR	DD0238a	28	10267318	10267319	-	G	INS	Frame_Shift_Ins	p.V63Gfs*10	10267318	PASS	DD0238a	DD0238b	0.217	36	10	56	0	112	0	128	frameshift_variant	A	AG	G	frameshift_variant	HIGH	ENSCAFG00000031956	Transcript	ENSCAFT00000048723.2	protein_coding	5/9	-	ENSCAFT00000048723.2:c.187dup	ENSCAFP00000041658.2:p.Val63GlyfsTer10	588-589	186-187	62-63	-/X	-/G	-	-	1	1	HGNC	HGNC:29503	YES
Sanger	CanFam3.1	ARHGAP32	DD0238a	5	5648532	5648533	GG	-	DEL	Frame_Shift_Del	p.E401Afs*8	5648531	PASS	DD0238a	DD0238b	0.153	50	9	75	0	56	0	65	frameshift_variant	TGG	T	-	frameshift_variant	HIGH	ENSCAFG00000010235	Transcript	ENSCAFT00000059852.1	protein_coding	12/23	-	ENSCAFT00000059852.1:c.1200_1201del	ENSCAFP00000054528.1:p.Glu401AlafsTer8	1197-1198	1197-1198	399-400	LG/LX	ttGGgg/ttgg	GG	-	1	1	VGNC	-	YES
Sanger	CanFam3.1	LRP1B	DD0240a	19	43206461	43206462	-	C	INS	Frame_Shift_Ins	p.I1345Dfs*10	43206461	PASS	DD0240a	DD0240b	0.327	298	145	512	0	360	0	397	frameshift_variant	T	TC	C	frameshift_variant	HIGH	ENSCAFG00000005403	Transcript	ENSCAFT00000008728.4	protein_coding	25/91	-	ENSCAFT00000008728.4:c.4032dup	ENSCAFP00000008094.4:p.Ile1345AspfsTer10	4032-4033	4032-4033	1344-1345	-/X	-/G	-	-	-1	1	VGNC	-	YES
Sanger	CanFam3.1	-	DD0240a	20	41387023	41387024	-	C	INS	Frame_Shift_Ins	p.V187Rfs*29	41387023	PASS	DD0240a	DD0240b	0.081	411	36	516	0	326	0	347	frameshift_variant	T	TC	C	frameshift_variant	HIGH	ENSCAFG00000045717	Transcript	ENSCAFT00000067207.1	protein_coding	2/2	-	ENSCAFT00000067207.1:c.558dup	ENSCAFP00000049197.1:p.Val187ArgfsTer29	557-558	557-558	186	I/IX	atc/atCc	-	-	1	1	-	-	YES
Sanger	CanFam3.1	ACOT8	DD0240a	24	33128303	33128306	GCGG	-	DEL	Frame_Shift_Del	p.P373Rfs*?	33128302	PASS	DD0240a	DD0240b	0.138	25	4	36	0	66	0	86	frameshift_variant	CGCGG	C	-	frameshift_variant	HIGH	ENSCAFG00000009768	Transcript	ENSCAFT00000047650.3	protein_coding	6/6	-	ENSCAFT00000047650.3:c.1118_1121del	ENSCAFP00000038062.2:p.Pro373ArgfsTer?	1574-1577	1118-1121	373-374	PA/X	cCCGCg/cg	GCGG	-	-1	1	VGNC	-	YES
Sanger	CanFam3.1	XKR4	DD0240a	29	6640563	6640563	G	-	DEL	Frame_Shift_Del	p.E146Kfs*73	6640562	PASS	DD0240a	DD0240b	0.357	9	5	19	0	109	0	117	frameshift_variant	CG	C	-	frameshift_variant	HIGH	ENSCAFG00000006999	Transcript	ENSCAFT00000011208.4	protein_coding	2/4	-	ENSCAFT00000011208.4:c.436del	ENSCAFP00000010384.4:p.Glu146LysfsTer73	435	435	145	A/X	gcG/gc	G	-	1	1	VGNC	-	YES
Sanger	CanFam3.1	ZNF23	DD0240a	5	77248576	77248577	TA	-	DEL	Frame_Shift_Del	p.H108Qfs*5	77248575	PASS	DD0240a	DD0240b	0.311	131	59	222	0	62	0	73	frameshift_variant	CTA	C	-	frameshift_variant	HIGH	ENSCAFG00000028675	Transcript	ENSCAFT00000046774.2	protein_coding	6/6	-	ENSCAFT00000046774.2:c.324_325del	ENSCAFP00000037190.2:p.His108GlnfsTer5	539-540	324-325	108-109	HS/QX	caTAgt/cagt	TA	-	-1	1	VGNC	-	YES
Sanger	CanFam3.1	-	DD0240a	7	41991528	41991530	GGA	-	DEL	In_Frame_Del	p.E1448del	41991527	PASS	DD0240a	DD0240b	0.273	8	3	15	0.03	64	2	80	inframe_deletion	CGGA	C	-	inframe_deletion	MODERATE	ENSCAFG00000016929	Transcript	ENSCAFT00000026792.5	protein_coding	20/31	-	ENSCAFT00000026792.5:c.4344_4346del	ENSCAFP00000024895.4:p.Glu1448del	4414-4416	4326-4328	1442-1443	PE/P	ccGGAg/ccg	GGA	-	1	1	-	-	YES
Sanger	CanFam3.1	RUNDC1	DD0240a	9	20073252	20073260	GAGCACGCC	-	DEL	In_Frame_Del	p.R343_A345del	20073251	PASS	DD0240a	DD0240b	0.394	192	125	337	0	521	0	526	inframe_deletion	AGAGCACGCC	A	-	inframe_deletion	MODERATE	ENSCAFG00000014631	Transcript	ENSCAFT00000023230.5	protein_coding	5/5	-	ENSCAFT00000023230.5:c.1028_1036del	ENSCAFP00000021572.4:p.Arg343_Ala345del	1028-1036	1028-1036	343-346	RRAL/L	cGGCGTGCTCtg/ctg	GAGCACGCC	-	-1	1	VGNC	-	YES
Sanger	CanFam3.1	SEPTIN8	DD0242a	11	21063662	21063662	C	-	DEL	Frame_Shift_Del	p.G767Vfs*20	21063661	PASS	DD0242a	DD0242b	0.122	72	10	92	0	96	0	98	frameshift_variant	AC	A	-	frameshift_variant	HIGH	ENSCAFG00000000906	Transcript	ENSCAFT00000068993.1	protein_coding	7/10	-	ENSCAFT00000068993.1:c.2300del	ENSCAFP00000055937.1:p.Gly767ValfsTer20	2300	2300	767	G/X	gGt/gt	C	-	-1	1	VGNC	-	YES
Sanger	CanFam3.1	ZFP37	DD0242a	11	67444164	67444165	-	T	INS	Frame_Shift_Ins	p.P198Tfs*13	67444164	PASS	DD0242a	DD0242b	0.051	277	15	337	0	255	0	269	frameshift_variant	G	GT	T	frameshift_variant	HIGH	ENSCAFG00000028890	Transcript	ENSCAFT00000069862.1	protein_coding	4/4	-	ENSCAFT00000069862.1:c.591dup	ENSCAFP00000056419.1:p.Pro198ThrfsTer13	591-592	591-592	197-198	-/X	-/A	-	-	-1	1	VGNC	-	YES
Sanger	CanFam3.1	ITGAE	DD0242a	9	47564115	47564116	-	T	INS	Frame_Shift_Ins	p.N340Kfs*2	47564115	PASS	DD0242a	DD0242b	0.171	121	25	197	0.015	192	3	234	frameshift_variant	A	AT	T	frameshift_variant	HIGH	ENSCAFG00000019367	Transcript	ENSCAFT00000030778.5	protein_coding	10/31	-	ENSCAFT00000030778.5:c.1019dup	ENSCAFP00000028612.5:p.Asn340LysfsTer2	1019-1020	1019-1020	340	N/KX	aat/aaAt	-	-	-1	1	VGNC	-	YES
Sanger	CanFam3.1	SLC27A2	DD0244a	30	16156485	16156488	GTCT	-	DEL	Frame_Shift_Del	p.K141Nfs*31	16156484	PASS	DD0244a	DD0244b	0.273	32	12	55	0	143	0	158	frameshift_variant	AGTCT	A	-	frameshift_variant	HIGH	ENSCAFG00000015048	Transcript	ENSCAFT00000023903.4	protein_coding	1/10	-	ENSCAFT00000023903.4:c.423_426del	ENSCAFP00000022190.3:p.Lys141AsnfsTer31	423-426	423-426	141-142	KS/X	aaGTCT/aa	GTCT	-	1	1	VGNC	-	YES
Sanger	CanFam3.1	SHROOM3	DD0244a	32	1358646	1358654	GTGTCCCCG	-	DEL	In_Frame_Del	p.S581_V583del	1358645	PASS	DD0244a	DD0244b	0.116	84	11	115	0	219	0	260	inframe_deletion	AGTGTCCCCG	A	-	inframe_deletion	MODERATE	ENSCAFG00000008652	Transcript	ENSCAFT00000084279.1	protein_coding	4/10	-	ENSCAFT00000084279.1:c.1741_1749del	ENSCAFP00000053352.1:p.Ser581_Val583del	1738-1746	1738-1746	580-582	VSP/-	GTGTCCCCG/-	GTGTCCCCG	-	1	1	VGNC	-	YES
Sanger	CanFam3.1	SIK2	DD0244a	5	21359864	21359864	G	-	DEL	Frame_Shift_Del	p.P766Lfs*8	21359863	PASS	DD0244a	DD0244b	0.156	27	5	42	0	24	0	29	frameshift_variant	AG	A	-	frameshift_variant	HIGH	ENSCAFG00000014202	Transcript	ENSCAFT00000022548.6	protein_coding	15/15	-	ENSCAFT00000022548.6:c.2297del	ENSCAFP00000020936.5:p.Pro766LeufsTer8	2297	2297	766	P/X	cCt/ct	G	-	-1	1	VGNC	-	YES
Sanger	CanFam3.1	ST6GALNAC4	DD0244a	9	55505879	55505904	CTGCTCATCATCCTGTGCTCCCTGGG	-	DEL	Frame_Shift_Del	p.I10Cfs*42	55505878	PASS	DD0244a	DD0244b	0.082	668	60	754	0	272	0	297	frameshift_variant	CCTGCTCATCATCCTGTGCTCCCTGGG	C	-	frameshift_variant	HIGH	ENSCAFG00000020101	Transcript	ENSCAFT00000031991.4	protein_coding	2/5	-	ENSCAFT00000031991.4:c.24_49del	ENSCAFP00000029789.3:p.Ile10CysfsTer42	97-122	22-47	8-16	LLIILCSLG/X	CTGCTCATCATCCTGTGCTCCCTGGGc/c	CTGCTCATCATCCTGTGCTCCCTGGG	-	1	1	VGNC	-	YES
Sanger	CanFam3.1	LVRN	DD0245a	11	5717459	5717459	T	-	DEL	Frame_Shift_Del	p.F447Lfs*3	5717458	PASS	DD0245a	DD0245b	0.416	90	64	172	0	116	0	124	frameshift_variant	AT	A	-	frameshift_variant	HIGH	ENSCAFG00000000199	Transcript	ENSCAFT00000066525.1	protein_coding	6/21	-	ENSCAFT00000066525.1:c.1341del	ENSCAFP00000056879.1:p.Phe447LeufsTer3	1339	1339	447	F/X	Ttt/tt	T	-	1	1	VGNC	-	YES
Sanger	CanFam3.1	GABRA2	DD0245a	13	42418766	42418767	-	A	INS	Frame_Shift_Ins	p.R85Sfs*7	42418766	PASS	DD0245a	DD0245b	0.351	37	20	64	0	80	0	85	frameshift_variant	G	GA	A	frameshift_variant	HIGH	ENSCAFG00000025069	Transcript	ENSCAFT00000070500.1	protein_coding	4/9	-	ENSCAFT00000070500.1:c.252dup	ENSCAFP00000059445.1:p.Arg85SerfsTer7	291-292	252-253	84-85	-/X	-/T	-	-	-1	1	VGNC	-	YES
Sanger	CanFam3.1	TMTC1	DD0245a	27	18375694	18375695	-	A	INS	Frame_Shift_Ins	p.R327Kfs*32	18375694	PASS	DD0245a	DD0245b	0.153	111	20	144	0.009	107	1	123	frameshift_variant	T	TA	A	frameshift_variant	HIGH	ENSCAFG00000010821	Transcript	ENSCAFT00000017221.4	protein_coding	6/20	-	ENSCAFT00000017221.4:c.979dup	ENSCAFP00000015936.3:p.Arg327LysfsTer32	1153-1154	974-975	325	L/LX	tta/ttAa	-	-	1	1	VGNC	-	YES
Sanger	CanFam3.1	FAM43A	DD0245a	33	31070971	31070972	-	T	INS	Frame_Shift_Ins	p.S392Ifs*4	31070971	PASS	DD0245a	DD0245b	0.345	135	71	239	0	159	0	171	frameshift_variant	A	AT	T	frameshift_variant	HIGH	ENSCAFG00000013434	Transcript	ENSCAFT00000021313.5	protein_coding	3/3	-	ENSCAFT00000021313.5:c.1173_1174insA	ENSCAFP00000033701.4:p.Ser392IlefsTer4	1173-1174	1173-1174	391-392	-/X	-/A	-	-	-1	1	VGNC	-	YES
Sanger	CanFam3.1	TENT4A	DD0245a	34	7030125	7030125	A	-	DEL	Frame_Shift_Del	p.F187Lfs*11	7030124	PASS	DD0245a	DD0245b	0.158	181	34	229	0	132	0	140	frameshift_variant	CA	C	-	frameshift_variant	HIGH	ENSCAFG00000010319	Transcript	ENSCAFT00000016392.3	protein_coding	7/13	-	ENSCAFT00000016392.3:c.561del	ENSCAFP00000015164.2:p.Phe187LeufsTer11	943	561	187	F/X	ttT/tt	A	-	-1	1	VGNC	-	YES
Sanger	CanFam3.1	ARID1A	DD0246a	2	73336573	73336574	-	A	INS	Frame_Shift_Ins	p.Y1696Lfs*2	73336573	PASS	DD0246a	DD0246b	0.514	69	73	187	0	72	0	86	frameshift_variant	T	TA	A	frameshift_variant	HIGH	ENSCAFG00000012314	Transcript	ENSCAFT00000019631.5	protein_coding	19/20	-	ENSCAFT00000019631.5:c.5086dup	ENSCAFP00000018208.5:p.Tyr1696LeufsTer2	5086-5087	5086-5087	1696	Y/LX	tat/tTat	-	-	-1	1	VGNC	-	YES
Sanger	CanFam3.1	PI4KA	DD0246a	26	30681474	30681475	-	G	INS	Frame_Shift_Ins	p.N766Efs*60	30681474	PASS	DD0246a	DD0246b	0.267	88	32	148	0	82	0	113	frameshift_variant	C	CG	G	frameshift_variant	HIGH	ENSCAFG00000015248	Transcript	ENSCAFT00000024235.4	protein_coding	19/56	-	ENSCAFT00000024235.4:c.2295dup	ENSCAFP00000022499.4:p.Asn766GlufsTer60	2771-2772	2291-2292	764	A/AX	gcg/gcGg	-	-	1	1	VGNC	-	YES
Sanger	CanFam3.1	BTN1A1	DD0246a	35	24288837	24288838	-	C	INS	Frame_Shift_Ins	p.R416Pfs*10	24288837	PASS	DD0246a	DD0246b	0.188	52	12	78	0	45	0	55	frameshift_variant	A	AC	C	frameshift_variant	HIGH	ENSCAFG00000025038	Transcript	ENSCAFT00000017299.3	protein_coding	7/7	-	ENSCAFT00000017299.3:c.1246dup	ENSCAFP00000016010.3:p.Arg416ProfsTer10	1239-1240	1239-1240	413-414	-/X	-/C	-	-	1	1	VGNC	-	YES
Sanger	CanFam3.1	NLRP13	DD0247a	1	101907371	101907372	-	T	INS	Frame_Shift_Ins	p.F534Lfs*19	101907371	PASS	DD0247a	DD0247b	0.227	75	22	118	0	154	0	177	frameshift_variant	C	CT	T	frameshift_variant	HIGH	ENSCAFG00000002520	Transcript	ENSCAFT00000003975.5	protein_coding	3/11	-	ENSCAFT00000003975.5:c.1598dup	ENSCAFP00000003672.3:p.Phe534LeufsTer19	1630-1631	1591-1592	531	L/LX	ctt/cTtt	-	-	1	1	VGNC	-	YES
Sanger	CanFam3.1	GBA2	DD0247a	11	52265357	52265357	T	-	DEL	Frame_Shift_Del	p.K988Rfs*6	52265356	PASS	DD0247a	DD0247b	0.106	42	5	53	0	106	0	130	frameshift_variant	CT	C	-	frameshift_variant	HIGH	ENSCAFG00000030134	Transcript	ENSCAFT00000043004.2	protein_coding	18/18	-	ENSCAFT00000043004.2:c.2963del	ENSCAFP00000041281.2:p.Lys988ArgfsTer6	2963	2963	988	K/X	aAg/ag	T	-	-1	1	VGNC	-	YES
Sanger	CanFam3.1	EBAG9	DD0247a	13	10090445	10090446	-	CC	INS	Frame_Shift_Ins	p.T69Pfs*4	10090445	PASS	DD0247a	DD0247b	0.069	475	35	569	0	272	0	294	frameshift_variant	G	GCC	CC	frameshift_variant	HIGH	ENSCAFG00000000738	Transcript	ENSCAFT00000001142.3	protein_coding	3/6	-	ENSCAFT00000001142.3:c.203_204dup	ENSCAFP00000001047.3:p.Thr69ProfsTer4	217-218	199-200	67	A/AX	gcc/gCCcc	-	-	1	1	VGNC	-	YES
Sanger	CanFam3.1	ADGRB1	DD0247a	13	36687727	36687728	-	CAAGCGGCCGTCGCTG	INS	Frame_Shift_Ins	p.P1185Qfs*48	36687727	PASS	DD0247a	DD0247b	0.122	137	19	190	0	88	0	111	frameshift_variant	T	TCAAGCGGCCGTCGCTG	CAAGCGGCCGTCGCTG	frameshift_variant	HIGH	ENSCAFG00000001269	Transcript	ENSCAFT00000001959.5	protein_coding	24/28	-	ENSCAFT00000001959.5:c.3538_3553dup	ENSCAFP00000001808.5:p.Pro1185GlnfsTer48	4139-4140	3536-3537	1179	L/LKRPSLX	ctc/ctCAAGCGGCCGTCGCTGc	-	-	1	1	VGNC	-	YES
Sanger	CanFam3.1	ANAPC1	DD0247a	17	36287399	36287399	A	-	DEL	Frame_Shift_Del	p.S654Pfs*7	36287398	PASS	DD0247a	DD0247b	0.317	99	46	168	0	245	0	263	frameshift_variant	GA	G	-	frameshift_variant	HIGH	ENSCAFG00000007103	Transcript	ENSCAFT00000068625.1	protein_coding	16/49	-	ENSCAFT00000068625.1:c.1960del	ENSCAFP00000057084.1:p.Ser654ProfsTer7	1984	1960	654	S/X	Tcc/cc	A	-	-1	1	VGNC	-	YES
Sanger	CanFam3.1	SCYL1	DD0247a	18	51667913	51667913	C	-	DEL	Frame_Shift_Del	p.R716Sfs*33	51667912	PASS	DD0247a	DD0247b	0.261	34	12	53	0	104	0	113	frameshift_variant	GC	G	-	frameshift_variant&splice_region_variant	HIGH	ENSCAFG00000013552	Transcript	ENSCAFT00000042945.2	protein_coding	17/17	-	ENSCAFT00000042945.2:c.2148del	ENSCAFP00000038600.2:p.Arg716SerfsTer33	2397	2148	716	R/X	agG/ag	C	-	-1	1	VGNC	-	YES
Sanger	CanFam3.1	NTRK3	DD0247a	3	51436507	51436507	T	-	DEL	Frame_Shift_Del	p.K71Sfs*2	51436506	PASS	DD0247a	DD0247b	0.235	91	28	132	0	203	0	230	frameshift_variant	CT	C	-	frameshift_variant	HIGH	ENSCAFG00000011457	Transcript	ENSCAFT00000091613.1	protein_coding	2/19	-	ENSCAFT00000091613.1:c.212del	ENSCAFP00000043465.1:p.Lys71SerfsTer2	461	212	71	K/X	aAg/ag	T	-	-1	1	VGNC	-	YES
Sanger	CanFam3.1	ABI3BP	DD0247a	33	7401625	7401626	-	G	INS	Splice_Site	-	7401625	PASS	DD0247a	DD0247b	0.199	241	60	347	0	353	0	385	splice_donor_variant	A	AG	G	splice_donor_variant	HIGH	ENSCAFG00000009506	Transcript	ENSCAFT00000087718.1	protein_coding	-	3/62	ENSCAFT00000087718.1:c.400+1_400+2insC	-	-	-	-	-	-	-	-	-1	1	VGNC	-	YES
Sanger	CanFam3.1	RANBP9	DD0247a	35	13081954	13081955	-	A	INS	Frame_Shift_Ins	p.S346Ffs*4	13081954	PASS	DD0247a	DD0247b	0.157	199	37	277	0	220	0	247	frameshift_variant	G	GA	A	frameshift_variant	HIGH	ENSCAFG00000009853	Transcript	ENSCAFT00000032379.4	protein_coding	8/13	-	ENSCAFT00000032379.4:c.1036dup	ENSCAFP00000030151.4:p.Ser346PhefsTer4	1053-1054	1036-1037	346	S/FX	tct/tTct	-	-	-1	1	VGNC	-	YES
Sanger	CanFam3.1	RAB3GAP2	DD0247a	38	14937304	14937305	-	TCCA	INS	Frame_Shift_Ins	p.N1206Mfs*7	14937304	PASS	DD0247a	DD0247b	0.151	101	18	131	0	130	0	145	frameshift_variant	T	TTCCA	TCCA	frameshift_variant	HIGH	ENSCAFG00000011125	Transcript	ENSCAFT00000017715.4	protein_coding	28/35	-	ENSCAFT00000017715.4:c.3613_3616dup	ENSCAFP00000016399.3:p.Asn1206MetfsTer7	3616-3617	3616-3617	1206	N/MEX	aat/aTGGAat	-	-	-1	1	VGNC	-	YES
Sanger	CanFam3.1	TSTD1	DD0247a	38	21420336	21420338	GGT	-	DEL	In_Frame_Del	p.V35del	21420335	PASS	DD0247a	DD0247b	0.35	13	7	22	0.031	31	1	48	inframe_deletion	AGGT	A	-	inframe_deletion	MODERATE	ENSCAFG00000012683	Transcript	ENSCAFT00000065455.1	protein_coding	1/3	-	ENSCAFT00000065455.1:c.104_106del	ENSCAFP00000049883.1:p.Val35del	405-407	99-101	33-34	QV/Q	caGGTg/cag	GGT	-	1	1	VGNC	-	YES
Sanger	CanFam3.1	TNRC6A	DD0247a	6	21275731	21275741	GAGTAATGGAG	-	DEL	Frame_Shift_Del	p.P1389Lfs*77	21275730	PASS	DD0247a	DD0247b	0.116	252	33	278	0.003	308	1	303	frameshift_variant	AGAGTAATGGAG	A	-	frameshift_variant	HIGH	ENSCAFG00000017531	Transcript	ENSCAFT00000093256.1	protein_coding	14/25	-	ENSCAFT00000093256.1:c.4166_4176del	ENSCAFP00000049196.1:p.Pro1389LeufsTer77	4166-4176	4166-4176	1389-1392	PPLL/X	cCTCCATTACTC/c	GAGTAATGGAG	-	-1	1	VGNC	-	YES
Sanger	CanFam3.1	-	DD0248a	17	11723051	11723053	AGA	-	DEL	In_Frame_Del	p.K65del	11723050	PASS	DD0248a	DD0248b	0.227	34	10	70	0	162	0	266	inframe_deletion	CAGA	C	-	inframe_deletion	MODERATE	ENSCAFG00000003715	Transcript	ENSCAFT00000005970.2	protein_coding	2/2	-	ENSCAFT00000005970.2:c.194_196del	ENSCAFP00000005532.2:p.Lys65del	188-190	188-190	63-64	QK/Q	cAGAag/cag	AGA	-	1	1	-	-	YES
Sanger	CanFam3.1	NR2C2	DD0248a	20	5129379	5129384	CAAGCT	-	DEL	In_Frame_Del	p.K517_L518del	5129378	PASS	DD0248a	DD0248b	0.21	545	145	746	0	122	0	119	inframe_deletion	CCAAGCT	C	-	inframe_deletion	MODERATE	ENSCAFG00000004535	Transcript	ENSCAFT00000007359.3	protein_coding	14/16	-	ENSCAFT00000007359.3:c.1548_1553del	ENSCAFP00000006818.2:p.Lys517_Leu518del	1718-1723	1548-1553	516-518	AKL/A	gcCAAGCTg/gcg	CAAGCT	-	1	1	VGNC	-	YES
Sanger	CanFam3.1	TMEM161B	DD0248a	3	20368792	20368792	A	-	DEL	Frame_Shift_Del	p.S191Afs*16	20368791	PASS	DD0248a	DD0248b	0.22	99	28	133	0	64	0	73	frameshift_variant	GA	G	-	frameshift_variant	HIGH	ENSCAFG00000008333	Transcript	ENSCAFT00000073443.1	protein_coding	2/11	-	ENSCAFT00000073443.1:c.571del	ENSCAFP00000064891.1:p.Ser191AlafsTer16	568	568	190	K/X	Aaa/aa	A	-	1	1	VGNC	-	YES
Sanger	CanFam3.1	FOSL2	DD0251a	17	22360680	22360681	-	C	INS	Frame_Shift_Ins	p.E317Rfs*12	22360680	PASS	DD0251a	DD0251b	0.192	460	109	638	0	537	0	630	frameshift_variant	T	TC	C	frameshift_variant	HIGH	ENSCAFG00000005212	Transcript	ENSCAFT00000089472.1	protein_coding	5/5	-	ENSCAFT00000089472.1:c.948dup	ENSCAFP00000063542.1:p.Glu317ArgfsTer12	946-947	946-947	316	S/SX	tcc/tCcc	-	-	1	1	VGNC	-	YES
Sanger	CanFam3.1	NF2	DD0251a	26	22844405	22844406	-	G	INS	Frame_Shift_Ins	p.D45Gfs*41	22844405	PASS	DD0251a	DD0251b	0.572	158	211	423	0	377	0	411	frameshift_variant	A	AG	G	frameshift_variant	HIGH	ENSCAFG00000012307	Transcript	ENSCAFT00000036114.3	protein_coding	2/16	-	ENSCAFT00000036114.3:c.133dup	ENSCAFP00000031455.3:p.Asp45GlyfsTer41	951-952	131-132	44	K/KX	aag/aaGg	-	-	1	1	VGNC	-	YES
Sanger	CanFam3.1	PCDHB2	DD0252a	2	36158429	36158430	-	AT	INS	Frame_Shift_Ins	p.C4Yfs*9	36158429	PASS	DD0252a	DD0252b	0.129	243	36	465	0	190	0	204	frameshift_variant	C	CAT	AT	frameshift_variant	HIGH	ENSCAFG00000024614	Transcript	ENSCAFT00000037959.3	protein_coding	1/2	-	ENSCAFT00000037959.3:c.9_10dup	ENSCAFP00000033613.3:p.Cys4TyrfsTer9	8-9	8-9	3	S/SX	tca/tcATa	-	-	1	1	HGNC	HGNC:8687	YES
Sanger	CanFam3.1	MTHFR	DD0252a	2	84453635	84453659	TCTCCAGCCTTCGGGGAGCTGAAGG	-	DEL	Frame_Shift_Del	p.S488Tfs*7	84453634	PASS	DD0252a	DD0252b	0.264	39	14	88	0	55	0	43	frameshift_variant	CTCTCCAGCCTTCGGGGAGCTGAAGG	C	-	frameshift_variant	HIGH	ENSCAFG00000016558	Transcript	ENSCAFT00000080034.1	protein_coding	8/12	-	ENSCAFT00000080034.1:c.1462_1486del	ENSCAFP00000060565.1:p.Ser488ThrfsTer7	1462-1486	1462-1486	488-496	SPAFGELKD/X	TCTCCAGCCTTCGGGGAGCTGAAGGac/ac	TCTCCAGCCTTCGGGGAGCTGAAGG	-	1	1	VGNC	-	YES
Sanger	CanFam3.1	CIB1	DD0252a	3	53188177	53188177	G	-	DEL	Frame_Shift_Del	p.S4Rfs*49	53188176	PASS	DD0252a	DD0252b	0.35	39	21	101	0	88	0	88	frameshift_variant	AG	A	-	frameshift_variant	HIGH	ENSCAFG00000012099	Transcript	ENSCAFT00000076332.1	protein_coding	1/6	-	ENSCAFT00000076332.1:c.9del	ENSCAFP00000061186.1:p.Ser4ArgfsTer49	9	9	3	G/X	ggC/gg	G	-	-1	1	VGNC	-	YES
Sanger	CanFam3.1	TTN	DD0252a	36	22151880	22151881	-	G	INS	Frame_Shift_Ins	p.E26373Rfs*43	22151880	PASS	DD0252a	DD0252b	0.166	301	60	554	0.012	170	2	201	frameshift_variant	C	CG	G	frameshift_variant	HIGH	ENSCAFG00000014025	Transcript	ENSCAFT00000061435.1	protein_coding	189/194	-	ENSCAFT00000061435.1:c.79116dup	ENSCAFP00000045361.1:p.Glu26373ArgfsTer43	79330-79331	79116-79117	26372-26373	-/X	-/C	-	-	-1	1	VGNC	-	YES
Sanger	CanFam3.1	SMCR8	DD0252a	5	41261049	41261050	-	T	INS	Frame_Shift_Ins	p.Q386Tfs*7	41261049	PASS	DD0252a	DD0252b	0.3	329	141	731	0.003	330	1	372	frameshift_variant	G	GT	T	frameshift_variant	HIGH	ENSCAFG00000018255	Transcript	ENSCAFT00000029000.3	protein_coding	1/2	-	ENSCAFT00000029000.3:c.1155dup	ENSCAFP00000026969.2:p.Gln386ThrfsTer7	2089-2090	1155-1156	385-386	-/X	-/A	-	-	-1	1	HGNC	HGNC:17921	YES
Sanger	CanFam3.1	RELB	DD0253a	1	110441360	110441368	CCCGGCCTT	-	DEL	In_Frame_Del	p.E323_R325del	110441359	PASS	DD0253a	DD0253b	0.264	117	42	173	0	93	0	158	inframe_deletion	GCCCGGCCTT	G	-	inframe_deletion	MODERATE	ENSCAFG00000004597	Transcript	ENSCAFT00000007406.5	protein_coding	8/11	-	ENSCAFT00000007406.5:c.968_976del	ENSCAFP00000006862.5:p.Glu323_Arg325del	1234-1242	968-976	323-326	EGRA/A	gAAGGCCGGGct/gct	CCCGGCCTT	-	-1	1	VGNC	-	YES
Sanger	CanFam3.1	OR2K2	DD0253a	11	66032308	66032309	-	TTTA	INS	Frame_Shift_Ins	p.K260Nfs*13	66032308	PASS	DD0253a	DD0253b	0.257	321	111	496	0	210	0	316	frameshift_variant	C	CTTTA	TTTA	frameshift_variant	HIGH	ENSCAFG00000002983	Transcript	ENSCAFT00000004780.4	protein_coding	1/1	-	ENSCAFT00000004780.4:c.776_779dup	ENSCAFP00000004426.4:p.Lys260AsnfsTer13	779-780	779-780	260	K/NKX	aag/aaTAAAg	-	-	-1	1	HGNC	HGNC:8264	YES
Sanger	CanFam3.1	UBR5	DD0253a	13	3935910	3935916	CAGAGCG	-	DEL	Frame_Shift_Del	p.R946Kfs*39	3935909	PASS	DD0253a	DD0253b	0.105	179	21	232	0	135	0	187	frameshift_variant	TCAGAGCG	T	-	frameshift_variant	HIGH	ENSCAFG00000000619	Transcript	ENSCAFT00000000972.5	protein_coding	22/59	-	ENSCAFT00000000972.5:c.2836_2842del	ENSCAFP00000000890.3:p.Arg946LysfsTer39	3509-3515	2836-2842	946-948	RSE/X	CGCTCTGaa/aa	CAGAGCG	-	-1	1	VGNC	-	YES
Sanger	CanFam3.1	SSPO	DD0253a	16	14588348	14588349	-	G	INS	Frame_Shift_Ins	p.R3982Pfs*36	14588348	PASS	DD0253a	DD0253b	0.394	20	13	41	0	27	0	39	frameshift_variant	T	TG	G	frameshift_variant	HIGH	ENSCAFG00000004506	Transcript	ENSCAFT00000044018.2	protein_coding	79/102	-	ENSCAFT00000044018.2:c.11942dup	ENSCAFP00000040196.2:p.Arg3982ProfsTer36	11934-11935	11934-11935	3978-3979	-/X	-/G	-	-	1	1	VGNC	-	YES
Sanger	CanFam3.1	PLA2G2D	DD0253a	2	78742965	78742965	G	-	DEL	Frame_Shift_Del	p.G49Dfs*26	78742964	PASS	DD0253a	DD0253b	0.126	111	16	144	0	91	0	152	frameshift_variant	TG	T	-	frameshift_variant	HIGH	ENSCAFG00000015085	Transcript	ENSCAFT00000023949.3	protein_coding	2/5	-	ENSCAFT00000023949.3:c.146del	ENSCAFP00000022233.3:p.Gly49AspfsTer26	231	145	49	G/X	Gga/ga	G	-	1	1	VGNC	-	YES
Sanger	CanFam3.1	WASHC4	DD0256a	10	33271130	33271138	TGCTTCTTC	-	DEL	In_Frame_Del	p.R493_S495del	33271129	PASS	DD0256a	DD0256b	0.158	192	36	249	0	180	0	194	inframe_deletion	ATGCTTCTTC	A	-	inframe_deletion	MODERATE	ENSCAFG00000001894	Transcript	ENSCAFT00000003000.4	protein_coding	16/33	-	ENSCAFT00000003000.4:c.1478_1486del	ENSCAFP00000002782.4:p.Arg493_Ser495del	1478-1486	1478-1486	493-496	RRSM/M	aGAAGAAGCAtg/atg	TGCTTCTTC	-	-1	1	VGNC	-	YES
Sanger	CanFam3.1	ATG10	DD0256a	3	25169162	25169162	G	-	DEL	Frame_Shift_Del	p.Q343Sfs*2	25169161	PASS	DD0256a	DD0256b	0.379	59	36	111	0	209	0	247	frameshift_variant	TG	T	-	frameshift_variant	HIGH	ENSCAFG00000008646	Transcript	ENSCAFT00000038718.3	protein_coding	7/7	-	ENSCAFT00000038718.3:c.1027del	ENSCAFP00000034469.3:p.Gln343SerfsTer2	1027	1027	343	Q/X	Cag/ag	G	-	-1	1	VGNC	-	YES
Sanger	CanFam3.1	MTHFD2	DD0258a	17	48896800	48896801	GC	-	DEL	Frame_Shift_Del	p.A81Ffs*46	48896799	PASS	DD0258a	DD0258b	0.138	25	4	55	0	37	0	48	frameshift_variant	AGC	A	-	frameshift_variant	HIGH	ENSCAFG00000008716	Transcript	ENSCAFT00000013849.4	protein_coding	1/8	-	ENSCAFT00000013849.4:c.241_242del	ENSCAFP00000012812.4:p.Ala81PhefsTer46	241-242	241-242	81	A/X	GCt/t	GC	-	-1	1	HGNC	HGNC:7434	YES
Sanger	CanFam3.1	ACVR1B	DD0258a	27	3020634	3020635	-	CGTCA	INS	Nonsense_Mutation	p.I84*	3020634	PASS	DD0258a	DD0258b	0.115	123	16	250	0	491	0	568	stop_gained	T	TCGTCA	CGTCA	stop_gained&frameshift_variant	HIGH	ENSCAFG00000007357	Transcript	ENSCAFT00000039109.3	protein_coding	1/11	-	ENSCAFT00000039109.3:c.245_249dup	ENSCAFP00000034919.3:p.Ile84Ter	249-250	249-250	83-84	-/*	-/TGACG	-	-	-1	1	VGNC	-	YES
Sanger	CanFam3.1	SSBP2	DD0258a	3	25704902	25704902	A	-	DEL	Frame_Shift_Del	p.N51Tfs*54	25704901	PASS	DD0258a	DD0258b	0.228	88	26	180	0	63	0	64	frameshift_variant	GA	G	-	frameshift_variant	HIGH	ENSCAFG00000008677	Transcript	ENSCAFT00000013778.4	protein_coding	3/17	-	ENSCAFT00000013778.4:c.152del	ENSCAFP00000012741.4:p.Asn51ThrfsTer54	168	146	49	E/X	gAa/ga	A	-	1	1	VGNC	-	YES
Sanger	CanFam3.1	VIRMA	DD0259c	29	39215198	39215200	TCT	-	DEL	In_Frame_Del	p.K1682del	39215197	PASS	DD0259c	DD0259b	0.402	293	197	559	0.007	433	3	709	inframe_deletion	ATCT	A	-	inframe_deletion	MODERATE	ENSCAFG00000009240	Transcript	ENSCAFT00000014718.5	protein_coding	22/24	-	ENSCAFT00000014718.5:c.5045_5047del	ENSCAFP00000013612.5:p.Lys1682del	5276-5278	5045-5047	1682-1683	KI/I	aAGAtt/att	TCT	-	-1	1	VGNC	-	YES
Sanger	CanFam3.1	MRPS5	DD0260a	17	34935368	34935368	A	-	DEL	Frame_Shift_Del	p.K124Rfs*3	34935367	PASS	DD0260a	DD0260b	0.227	85	25	131	0	180	0	275	frameshift_variant	GA	G	-	frameshift_variant	HIGH	ENSCAFG00000007040	Transcript	ENSCAFT00000011298.4	protein_coding	4/12	-	ENSCAFT00000011298.4:c.371del	ENSCAFP00000010468.3:p.Lys124ArgfsTer3	385	366	122	R/X	agA/ag	A	-	1	1	VGNC	-	YES
Sanger	CanFam3.1	-	DD0260a	20	51010318	51010320	CTT	-	DEL	In_Frame_Del	p.K781del	51010317	PASS	DD0260a	DD0260b	0.275	66	25	97	0	127	0	216	inframe_deletion	ACTT	A	-	inframe_deletion	MODERATE	ENSCAFG00000017946	Transcript	ENSCAFT00000028500.4	protein_coding	18/40	-	ENSCAFT00000028500.4:c.2341_2343del	ENSCAFP00000026509.4:p.Lys781del	2341-2343	2341-2343	781	K/-	AAG/-	CTT	-	-1	1	-	-	YES
Sanger	CanFam3.1	GPATCH2	DD0260a	38	12839944	12839945	TT	-	DEL	Frame_Shift_Del	p.N106Sfs*3	12839943	PASS	DD0260a	DD0260b	0.183	255	57	355	0	242	0	349	frameshift_variant	ATT	A	-	frameshift_variant	HIGH	ENSCAFG00000010781	Transcript	ENSCAFT00000017151.5	protein_coding	2/10	-	ENSCAFT00000017151.5:c.316_317del	ENSCAFP00000015871.3:p.Asn106SerfsTer3	397-398	316-317	106	N/X	AAt/t	TT	-	-1	1	VGNC	-	YES
Sanger	CanFam3.1	KDM6A	DD0260a	X	38922139	38922154	TTTTATTGGATAAATG	-	DEL	Frame_Shift_Del	p.L966Rfs*18	38922138	PASS	DD0260a	DD0260b	0.791	28	106	143	0.004	284	1	335	frameshift_variant	ATTTTATTGGATAAATG	A	-	frameshift_variant	HIGH	ENSCAFG00000014589	Transcript	ENSCAFT00000074698.1	protein_coding	19/30	-	ENSCAFT00000074698.1:c.2895_2910del	ENSCAFP00000045122.1:p.Leu966ArgfsTer18	3264-3279	2894-2909	965-970	ILLDKC/X	aTTTTATTGGATAAATGt/at	TTTTATTGGATAAATG	-	1	1	VGNC	-	YES
Sanger	CanFam3.1	LAMA2	DD0261a	1	67645536	67645536	A	-	DEL	Frame_Shift_Del	p.G52Dfs*9	67645535	PASS	DD0261a	DD0261b	0.181	295	65	650	0.003	322	1	555	frameshift_variant	GA	G	-	frameshift_variant	HIGH	ENSCAFG00000001106	Transcript	ENSCAFT00000036090.3	protein_coding	2/65	-	ENSCAFT00000036090.3:c.153del	ENSCAFP00000031428.3:p.Gly52AspfsTer9	149	149	50	E/X	gAa/ga	A	-	1	1	VGNC	-	YES
Sanger	CanFam3.1	CTDSPL	DD0261a	23	7745476	7745476	T	-	DEL	Frame_Shift_Del	p.F116Lfs*17	7745475	PASS	DD0261a	DD0261b	0.214	33	9	94	0	58	0	95	frameshift_variant	AT	A	-	frameshift_variant	HIGH	ENSCAFG00000041532	Transcript	ENSCAFT00000007786.4	protein_coding	4/8	-	ENSCAFT00000007786.4:c.348del	ENSCAFP00000007218.4:p.Phe116LeufsTer17	345	345	115	D/X	gaT/ga	T	-	1	1	HGNC	HGNC:16890	YES
Sanger	CanFam3.1	BRCA2	DD0261a	25	7772492	7772493	-	T	INS	Frame_Shift_Ins	p.P1654Afs*14	7772492	PASS	DD0261a	DD0261b	0.239	175	55	402	0.003	286	1	440	frameshift_variant	C	CT	T	frameshift_variant	HIGH	ENSCAFG00000006383	Transcript	ENSCAFT00000010309.4	protein_coding	11/27	-	ENSCAFT00000010309.4:c.4958dup	ENSCAFP00000009557.4:p.Pro1654AlafsTer14	5166-5167	4958-4959	1653	K/KX	aag/aaAg	-	-	-1	1	VGNC	-	YES
Sanger	CanFam3.1	HECW2	DD0261a	37	5975179	5975181	CCG	-	DEL	In_Frame_Del	p.A634del	5975178	PASS	DD0261a	DD0261b	0.1	45	5	121	0	52	0	78	inframe_deletion	TCCG	T	-	inframe_deletion	MODERATE	ENSCAFG00000010673	Transcript	ENSCAFT00000045680.3	protein_coding	9/29	-	ENSCAFT00000045680.3:c.1901_1903del	ENSCAFP00000041811.2:p.Ala634del	2521-2523	1901-1903	634-635	AE/E	gCGGag/gag	CCG	-	-1	1	VGNC	-	YES
Sanger	CanFam3.1	ALKBH5	DD0261a	5	41364403	41364405	CGG	-	DEL	In_Frame_Del	p.A48del	41364402	PASS	DD0261a	DD0261b	0.125	35	5	123	0	36	0	80	inframe_deletion	TCGG	T	-	inframe_deletion	MODERATE	ENSCAFG00000018315	Transcript	ENSCAFT00000029091.5	protein_coding	1/4	-	ENSCAFT00000029091.5:c.143_145del	ENSCAFP00000027050.5:p.Ala48del	143-145	143-145	48-49	AE/E	gCCGag/gag	CGG	-	-1	1	VGNC	-	YES
Sanger	CanFam3.1	SRRT	DD0261a	6	8882124	8882125	-	T	INS	Frame_Shift_Ins	p.I743Nfs*10	8882124	PASS	DD0261a	DD0261b	0.155	251	46	565	0.004	261	1	401	frameshift_variant	A	AT	T	frameshift_variant	HIGH	ENSCAFG00000023538	Transcript	ENSCAFT00000022237.4	protein_coding	16/19	-	ENSCAFT00000022237.4:c.2227dup	ENSCAFP00000020650.4:p.Ile743AsnfsTer10	2227-2228	2227-2228	743	I/NX	atc/aAtc	-	-	-1	1	VGNC	-	YES
Sanger	CanFam3.1	ZC3H12A	DD0262a	15	4973991	4973991	G	-	DEL	Frame_Shift_Del	p.D262Mfs*20	4973990	PASS	DD0262a	DD0262b	0.25	36	12	59	0	27	0	47	frameshift_variant	CG	C	-	frameshift_variant	HIGH	ENSCAFG00000003304	Transcript	ENSCAFT00000075726.1	protein_coding	4/4	-	ENSCAFT00000075726.1:c.783del	ENSCAFP00000045295.1:p.Asp262MetfsTer20	1254	783	261	P/X	ccC/cc	G	-	-1	1	VGNC	-	YES
Sanger	CanFam3.1	HIPK1	DD0262a	17	51775680	51775681	-	GGGC	INS	Frame_Shift_Ins	p.N1029Gfs*3	51775680	PASS	DD0262a	DD0262b	0.224	166	48	233	0.005	181	1	291	frameshift_variant	G	GGGGC	GGGC	frameshift_variant	HIGH	ENSCAFG00000009298	Transcript	ENSCAFT00000014801.5	protein_coding	14/17	-	ENSCAFT00000014801.5:c.3081_3084dup	ENSCAFP00000013694.4:p.Asn1029GlyfsTer3	3080-3081	3080-3081	1027	R/RGX	cgg/cgGGGCg	-	-	1	1	VGNC	-	YES
Sanger	CanFam3.1	TBC1D12	DD0262a	28	8545602	8545604	CCG	-	DEL	In_Frame_Del	p.A251del	8545601	PASS	DD0262a	DD0262b	0.238	16	5	24	0	33	0	63	inframe_deletion	TCCG	T	-	inframe_deletion	MODERATE	ENSCAFG00000008068	Transcript	ENSCAFT00000075206.1	protein_coding	1/12	-	ENSCAFT00000075206.1:c.750_752del	ENSCAFP00000060634.1:p.Ala251del	731-733	731-733	244-245	SA/S	tCCGcc/tcc	CCG	-	1	1	VGNC	-	YES
Sanger	CanFam3.1	EIF4H	DD0262a	6	6206910	6206912	GGC	-	DEL	In_Frame_Del	p.R68del	6206909	PASS	DD0262a	DD0262b	0.16	21	4	28	0	18	0	32	inframe_deletion	AGGC	A	-	inframe_deletion	MODERATE	ENSCAFG00000012019	Transcript	ENSCAFT00000068416.1	protein_coding	1/7	-	ENSCAFT00000068416.1:c.203_205del	ENSCAFP00000064906.1:p.Arg68del	205-207	203-205	68-69	RL/L	cGCCtt/ctt	GGC	-	-1	1	VGNC	-	YES
Sanger	CanFam3.1	DCST1	DD0262a	7	42447266	42447267	-	C	INS	Frame_Shift_Ins	p.D510Gfs*88	42447266	PASS	DD0262a	DD0262b	0.341	191	99	373	0.003	286	1	580	frameshift_variant	T	TC	C	frameshift_variant	HIGH	ENSCAFG00000017113	Transcript	ENSCAFT00000027105.4	protein_coding	13/40	-	ENSCAFT00000027105.4:c.1528dup	ENSCAFP00000025205.4:p.Asp510GlyfsTer88	1528-1529	1528-1529	510	D/GX	gac/gGac	-	-	-1	1	VGNC	-	YES
Sanger	CanFam3.1	MTRNR2L7	DD0265a	11	67479443	67479445	AGA	-	DEL	In_Frame_Del	p.L18del	67479442	PASS	DD0265a	DD0265b	0.194	50	12	68	0.016	63	1	62	inframe_deletion	GAGA	G	-	inframe_deletion	MODERATE	ENSCAFG00000048454	Transcript	ENSCAFT00000087607.1	protein_coding	1/1	-	ENSCAFT00000087607.1:c.51_53del	ENSCAFP00000055125.1:p.Leu18del	51-53	51-53	17-18	LL/L	ctTCTc/ctc	AGA	-	-1	1	HGNC	HGNC:37164	YES
Sanger	CanFam3.1	METAP2	DD0265a	15	35363694	35363696	GAA	-	DEL	In_Frame_Del	p.K44del	35363693	PASS	DD0265a	DD0265b	0.118	30	4	40	0	89	0	101	inframe_deletion	GGAA	G	-	inframe_deletion	MODERATE	ENSCAFG00000006353	Transcript	ENSCAFT00000010287.4	protein_coding	1/11	-	ENSCAFT00000010287.4:c.131_133del	ENSCAFP00000009538.4:p.Lys44del	167-169	120-122	40-41	RK/R	cgGAAg/cgg	GAA	-	1	1	VGNC	-	YES
Sanger	CanFam3.1	MOV10	DD0265a	17	62879604	62879609	CTGCAG	-	DEL	In_Frame_Del	p.L449_Q450del	62879603	PASS	DD0265a	DD0265b	0.196	45	11	63	0	89	0	96	inframe_deletion	TCTGCAG	T	-	inframe_deletion	MODERATE	ENSCAFG00000013454	Transcript	ENSCAFT00000084802.1	protein_coding	7/21	-	ENSCAFT00000084802.1:c.1345_1350del	ENSCAFP00000050374.1:p.Leu449_Gln450del	1345-1350	1345-1350	449-450	LQ/-	CTGCAG/-	CTGCAG	-	-1	1	VGNC	-	YES
Sanger	CanFam3.1	TIMM10B	DD0265a	21	29798375	29798377	GCA	-	DEL	In_Frame_Del	p.Q9del	29798374	PASS	DD0265a	DD0265b	0.235	13	4	21	0	76	0	97	inframe_deletion	CGCA	C	-	inframe_deletion	MODERATE	ENSCAFG00000029434	Transcript	ENSCAFT00000047119.2	protein_coding	1/3	-	ENSCAFT00000047119.2:c.26_28del	ENSCAFP00000040602.2:p.Gln9del	9-11	9-11	3-4	PQ/P	ccGCAg/ccg	GCA	-	1	1	VGNC	-	YES
Sanger	CanFam3.1	IRX1	DD0265a	34	9543881	9543882	CC	-	DEL	Frame_Shift_Del	p.G50Rfs*35	9543880	PASS	DD0265a	DD0265b	0.296	19	8	30	0.027	36	1	41	frameshift_variant	TCC	T	-	frameshift_variant	HIGH	ENSCAFG00000010422	Transcript	ENSCAFT00000016549.5	protein_coding	1/2	-	ENSCAFT00000016549.5:c.148_149del	ENSCAFP00000015312.5:p.Gly50ArgfsTer35	148-149	148-149	50	G/X	GGa/a	CC	-	-1	1	HGNC	HGNC:14358	YES
Sanger	CanFam3.1	MMP12	DD0265a	5	28921364	28921365	-	T	INS	Frame_Shift_Ins	p.D220*	28921364	PASS	DD0265a	DD0265b	0.32	34	16	53	0.025	156	4	191	frameshift_variant	A	AT	T	frameshift_variant	HIGH	ENSCAFG00000023615	Transcript	ENSCAFT00000036426.3	protein_coding	5/11	-	ENSCAFT00000036426.3:c.657dup	ENSCAFP00000031802.3:p.Asp220Ter	720-721	653-654	218	H/HX	cat/caTt	-	-	1	1	VGNC	-	YES
Sanger	CanFam3.1	MED24	DD0265a	9	22518650	22518653	GGCT	-	DEL	Frame_Shift_Del	p.L428Sfs*27	22518649	PASS	DD0265a	DD0265b	0.774	161	550	961	0.063	443	30	526	frameshift_variant	GGGCT	G	-	frameshift_variant	HIGH	ENSCAFG00000016239	Transcript	ENSCAFT00000090924.1	protein_coding	14/24	-	ENSCAFT00000090924.1:c.1281_1284del	ENSCAFP00000060256.1:p.Leu428SerfsTer27	1362-1365	1280-1283	427-428	GL/X	gGGCTg/gg	GGCT	-	1	1	VGNC	-	YES
Sanger	CanFam3.1	STK33	DD0266a	21	31945020	31945020	C	-	DEL	Frame_Shift_Del	p.A94Lfs*49	31945019	PASS	DD0266a	DD0266b	0.479	100	92	333	0.023	338	8	361	frameshift_variant	GC	G	-	frameshift_variant	HIGH	ENSCAFG00000006914	Transcript	ENSCAFT00000059749.1	protein_coding	2/13	-	ENSCAFT00000059749.1:c.280del	ENSCAFP00000045307.1:p.Ala94LeufsTer49	280	280	94	A/X	Gct/ct	C	-	-1	1	VGNC	-	YES
Sanger	CanFam3.1	ZBTB46	DD0266a	24	47307409	47307410	-	C	INS	Frame_Shift_Ins	p.S241Efs*85	47307409	PASS	DD0266a	DD0266b	0.103	52	6	117	0	79	0	102	frameshift_variant	T	TC	C	frameshift_variant	HIGH	ENSCAFG00000013065	Transcript	ENSCAFT00000092039.1	protein_coding	2/3	-	ENSCAFT00000092039.1:c.720dup	ENSCAFP00000060843.1:p.Ser241GlufsTer85	1020-1021	720-721	240-241	-/X	-/G	-	-	-1	1	VGNC	-	YES
Sanger	CanFam3.1	PLEC	DD0268a	13	37450831	37450832	-	G	INS	Frame_Shift_Ins	p.K4589Qfs*140	37450831	PASS	DD0268a	DD0268b	0.362	176	100	327	0	111	0	119	frameshift_variant	T	TG	G	frameshift_variant	HIGH	ENSCAFG00000001433	Transcript	ENSCAFT00000002240.4	protein_coding	34/34	-	ENSCAFT00000002240.4:c.13764dup	ENSCAFP00000002076.4:p.Lys4589GlnfsTer140	13764-13765	13764-13765	4588-4589	-/X	-/C	-	-	-1	1	VGNC	-	YES
Sanger	CanFam3.1	FSTL5	DD0268a	15	58423572	58423573	-	T	INS	Frame_Shift_Ins	p.Q123Tfs*9	58423572	PASS	DD0268a	DD0268b	0.528	51	57	129	0	164	0	177	frameshift_variant	G	GT	T	frameshift_variant	HIGH	ENSCAFG00000008759	Transcript	ENSCAFT00000013937.4	protein_coding	4/16	-	ENSCAFT00000013937.4:c.366dup	ENSCAFP00000012896.4:p.Gln123ThrfsTer9	1027-1028	366-367	122-123	-/X	-/A	-	-	-1	1	VGNC	-	YES
Sanger	CanFam3.1	HIST2H2AB	DD0268a	17	59176294	59176296	AAC	-	DEL	In_Frame_Del	p.L117del	59176293	PASS	DD0268a	DD0268b	0.356	58	32	100	0	126	0	131	inframe_deletion	TAAC	T	-	inframe_deletion	MODERATE	ENSCAFG00000046411	Transcript	ENSCAFT00000018355.4	protein_coding	1/1	-	ENSCAFT00000018355.4:c.348_350del	ENSCAFP00000017000.4:p.Leu117del	348-350	348-350	116-117	LL/L	ttGTTa/tta	AAC	-	-1	1	HGNC	HGNC:20508	YES
Sanger	CanFam3.1	TOR2A	DD0268a	9	55660311	55660311	C	-	DEL	Frame_Shift_Del	p.L182Sfs*12	55660310	PASS	DD0268a	DD0268b	0.685	53	115	200	0.019	104	2	110	frameshift_variant	TC	T	-	frameshift_variant	HIGH	ENSCAFG00000020120	Transcript	ENSCAFT00000087805.1	protein_coding	2/4	-	ENSCAFT00000087805.1:c.544del	ENSCAFP00000047238.1:p.Leu182SerfsTer12	703	543	181	F/X	ttC/tt	C	-	1	1	VGNC	-	YES
Sanger	CanFam3.1	CCDC88A	DD0270a	10	56211229	56211230	-	T	INS	Frame_Shift_Ins	p.T678Nfs*6	56211229	PASS	DD0270a	DD0270b	0.158	32	6	72	0.005	194	1	222	frameshift_variant	G	GT	T	frameshift_variant	HIGH	ENSCAFG00000002796	Transcript	ENSCAFT00000092880.1	protein_coding	15/34	-	ENSCAFT00000092880.1:c.2032dup	ENSCAFP00000054678.1:p.Thr678AsnfsTer6	2032-2033	2032-2033	678	T/NX	aca/aAca	-	-	-1	1	VGNC	-	YES
Sanger	CanFam3.1	AGFG1	DD0270a	25	40291410	40291411	AT	-	DEL	Frame_Shift_Del	p.N347Sfs*78	40291409	PASS	DD0270a	DD0270b	0.218	61	17	155	0	184	0	194	frameshift_variant	AAT	A	-	frameshift_variant&splice_region_variant	HIGH	ENSCAFG00000010465	Transcript	ENSCAFT00000016622.4	protein_coding	9/13	-	ENSCAFT00000016622.4:c.1040_1041del	ENSCAFP00000015383.4:p.Asn347SerfsTer78	1101-1102	1040-1041	347	N/X	aAT/a	AT	-	1	1	VGNC	-	YES
Sanger	CanFam3.1	PI4K2B	DD0270a	3	84999627	84999628	-	A	INS	Frame_Shift_Ins	p.N49*	84999627	PASS	DD0270a	DD0270b	0.128	34	5	99	0	55	0	101	frameshift_variant	T	TA	A	frameshift_variant	HIGH	ENSCAFG00000016452	Transcript	ENSCAFT00000026079.4	protein_coding	1/9	-	ENSCAFT00000026079.4:c.144dup	ENSCAFP00000024214.4:p.Asn49Ter	144-145	144-145	48-49	-/X	-/T	-	-	-1	1	HGNC	HGNC:18215	YES
Sanger	CanFam3.1	DMRT1	DD0272a	1	89678017	89678018	-	T	INS	Frame_Shift_Ins	p.C100Lfs*60	89678017	PASS	DD0272a	DD0272b	0.143	24	4	33	0	25	0	26	frameshift_variant	C	CT	T	frameshift_variant	HIGH	ENSCAFG00000001982	Transcript	ENSCAFT00000003142.5	protein_coding	1/5	-	ENSCAFT00000003142.5:c.298dup	ENSCAFP00000002919.4:p.Cys100LeufsTer60	485-486	297-298	99-100	-/X	-/T	-	-	1	1	VGNC	-	YES
Sanger	CanFam3.1	JAK3	DD0272a	20	45061858	45061858	C	-	DEL	Frame_Shift_Del	p.T677Lfs*3	45061857	PASS	DD0272a	DD0272b	0.188	52	12	74	0	55	0	59	frameshift_variant	GC	G	-	frameshift_variant	HIGH	ENSCAFG00000015159	Transcript	ENSCAFT00000043662.3	protein_coding	15/24	-	ENSCAFT00000043662.3:c.2028del	ENSCAFP00000041505.1:p.Thr677LeufsTer3	2859	2025	675	S/X	agC/ag	C	-	1	1	VGNC	-	YES
Sanger	CanFam3.1	NPRL3	DD0273a	6	40387878	40387882	CCTAC	-	DEL	Frame_Shift_Del	p.T583Sfs*9	40387877	PASS	DD0273a	DD0273b	0.198	81	20	187	0	185	0	323	frameshift_variant	ACCTAC	A	-	frameshift_variant	HIGH	ENSCAFG00000019696	Transcript	ENSCAFT00000086048.1	protein_coding	12/14	-	ENSCAFT00000086048.1:c.1748_1752del	ENSCAFP00000049363.1:p.Thr583SerfsTer9	1748-1752	1748-1752	583-584	TY/X	aCCTAC/a	CCTAC	-	1	1	VGNC	-	YES
Sanger	CanFam3.1	MCFD2	DD0274a	10	49101613	49101613	C	-	DEL	Frame_Shift_Del	p.V14Sfs*90	49101612	PASS	DD0274a	DD0274b	0.1	45	5	64	0	20	0	23	frameshift_variant	AC	A	-	frameshift_variant	HIGH	ENSCAFG00000032480	Transcript	ENSCAFT00000049524.2	protein_coding	1/4	-	ENSCAFT00000049524.2:c.40del	ENSCAFP00000037469.2:p.Val14SerfsTer90	163	40	14	V/X	Gtc/tc	C	-	-1	1	VGNC	-	YES
Sanger	CanFam3.1	CBD138	DD0274a	16	58941666	58941667	-	T	INS	Frame_Shift_Ins	p.R24Kfs*6	58941666	PASS	DD0274a	DD0274b	0.188	39	9	55	0	55	0	75	frameshift_variant	C	CT	T	frameshift_variant	HIGH	ENSCAFG00000047383	Transcript	ENSCAFT00000090288.1	protein_coding	2/2	-	ENSCAFT00000090288.1:c.70dup	ENSCAFP00000046304.1:p.Arg24LysfsTer6	352-353	70-71	24	R/KX	agg/aAgg	-	-	-1	1	Uniprot_gn	-	YES
Sanger	CanFam3.1	ITGA3	DD0274a	9	26088962	26088985	ATTACAGAGACTTGGACAGAGTCA	-	DEL	In_Frame_Del	p.D941_S949delinsG	26088961	PASS	DD0274a	DD0274b	0.217	387	107	473	0	154	0	140	inframe_deletion	GATTACAGAGACTTGGACAGAGTCA	G	-	inframe_deletion&splice_region_variant	MODERATE	ENSCAFG00000016987	Transcript	ENSCAFT00000026903.4	protein_coding	23/25	-	ENSCAFT00000026903.4:c.2822_2845del	ENSCAFP00000025006.4:p.Asp941_Ser949delinsGly	2822-2845	2822-2845	941-949	DYRDLDRVS/G	gATTACAGAGACTTGGACAGAGTCAgt/ggt	ATTACAGAGACTTGGACAGAGTCA	-	1	1	VGNC	-	YES
Sanger	CanFam3.1	TOR2A	DD0274a	9	55658832	55658832	G	-	DEL	Frame_Shift_Del	p.V50*	55658831	PASS	DD0274a	DD0274b	0.193	113	27	167	0	155	0	168	frameshift_variant	CG	C	-	frameshift_variant	HIGH	ENSCAFG00000020120	Transcript	ENSCAFT00000087805.1	protein_coding	1/4	-	ENSCAFT00000087805.1:c.148del	ENSCAFP00000047238.1:p.Val50Ter	308	148	50	V/X	Gtg/tg	G	-	1	1	VGNC	-	YES
Sanger	CanFam3.1	C7orf25	DD0275a	18	7235350	7235351	-	TGACC	INS	Frame_Shift_Ins	p.R224*	7235350	PASS	DD0275a	DD0275b	0.161	308	59	568	0.008	247	2	350	frameshift_variant	G	GTGACC	TGACC	frameshift_variant	HIGH	ENSCAFG00000003519	Transcript	ENSCAFT00000005654.4	protein_coding	1/1	-	ENSCAFT00000005654.4:c.665_669dup	ENSCAFP00000032909.3:p.Arg224Ter	664-665	664-665	222	V/VTX	gtg/gTGACCtg	-	-	1	1	HGNC	HGNC:21703	YES
Sanger	CanFam3.1	CASZ1	DD0275a	2	85198303	85198303	C	-	DEL	Frame_Shift_Del	p.A235Pfs*4	85198302	PASS	DD0275a	DD0275b	0.421	106	77	321	0	113	0	179	frameshift_variant	GC	G	-	frameshift_variant	HIGH	ENSCAFG00000016771	Transcript	ENSCAFT00000066942.1	protein_coding	2/18	-	ENSCAFT00000066942.1:c.702del	ENSCAFP00000047189.1:p.Ala235ProfsTer4	701	701	234	A/X	gCc/gc	C	-	1	1	HGNC	HGNC:26002	YES
Sanger	CanFam3.1	FOXJ2	DD0275a	27	37425398	37425407	CAGCATTGAG	-	DEL	Frame_Shift_Del	p.I446Hfs*6	37425397	PASS	DD0275a	DD0275b	0.119	327	44	566	0	213	0	305	frameshift_variant	CCAGCATTGAG	C	-	frameshift_variant	HIGH	ENSCAFG00000025515	Transcript	ENSCAFT00000039687.4	protein_coding	8/11	-	ENSCAFT00000039687.4:c.1335_1344del	ENSCAFP00000035570.4:p.Ile446HisfsTer6	1332-1341	1332-1341	444-447	SSIE/X	tcCAGCATTGAG/tc	CAGCATTGAG	-	1	1	VGNC	-	YES
Sanger	CanFam3.1	MARCH6	DD0275a	34	3931579	3931585	CACGGAG	-	DEL	Frame_Shift_Del	p.S115Afs*4	3931578	PASS	DD0275a	DD0275b	0.216	286	79	552	0.009	221	2	323	frameshift_variant	TCACGGAG	T	-	frameshift_variant	HIGH	ENSCAFG00000010047	Transcript	ENSCAFT00000015984.5	protein_coding	4/25	-	ENSCAFT00000015984.5:c.342_348del	ENSCAFP00000014784.5:p.Ser115AlafsTer4	344-350	342-348	114-116	GSV/X	ggCTCCGTG/gg	CACGGAG	-	-1	1	VGNC	-	YES
Sanger	CanFam3.1	TAT	DD0275a	5	77372637	77372637	T	-	DEL	Splice_Site	-	77372636	PASS	DD0275a	DD0275b	0.317	110	51	259	0	92	0	129	splice_acceptor_variant	CT	C	-	splice_acceptor_variant	HIGH	ENSCAFG00000020188	Transcript	ENSCAFT00000032147.4	protein_coding	-	5/11	ENSCAFT00000032147.4:c.568-2del	-	-	-	-	-	-	T	-	-1	1	VGNC	-	YES
Sanger	CanFam3.1	C16orf96	DD0275a	6	36795516	36795517	-	GT	INS	Frame_Shift_Ins	p.P1059Hfs*?	36795516	PASS	DD0275a	DD0275b	0.129	27	4	58	0	19	0	27	frameshift_variant	G	GGT	GT	frameshift_variant	HIGH	ENSCAFG00000032741	Transcript	ENSCAFT00000048346.2	protein_coding	15/15	-	ENSCAFT00000048346.2:c.3174_3175dup	ENSCAFP00000039692.2:p.Pro1059HisfsTer?	3175-3176	3175-3176	1059	P/HX	ccc/cACcc	-	-	-1	1	HGNC	HGNC:40031	YES
Sanger	CanFam3.1	PRKCA	DD0275a	9	13644549	13644550	-	T	INS	Frame_Shift_Ins	p.I614Hfs*27	13644549	PASS	DD0275a	DD0275b	0.236	107	33	211	0	90	0	150	frameshift_variant	G	GT	T	frameshift_variant	HIGH	ENSCAFG00000011326	Transcript	ENSCAFT00000018019.4	protein_coding	16/16	-	ENSCAFT00000018019.4:c.1838_1839insA	ENSCAFP00000016686.4:p.Ile614HisfsTer27	1891-1892	1838-1839	613	P/PX	ccc/ccAc	-	-	-1	1	VGNC	-	YES
Sanger	CanFam3.1	-	DD0277a	29	6247290	6247297	GCCTGTGC	-	DEL	Frame_Shift_Del	p.S362Tfs*8	6247289	PASS	DD0277a	DD0277b	0.38	207	127	364	0.015	401	6	415	frameshift_variant	AGCCTGTGC	A	-	frameshift_variant	HIGH	ENSCAFG00000043525	Transcript	ENSCAFT00000044214.3	protein_coding	16/18	-	ENSCAFT00000044214.3:c.1085_1092del	ENSCAFP00000038392.2:p.Ser362ThrfsTer8	2461-2468	1085-1092	362-364	SLC/X	aGCCTGTGC/a	GCCTGTGC	-	1	1	-	-	YES
Sanger	CanFam3.1	SLC19A1	DD0277a	31	38970042	38970043	-	CGCCGCGTCGGC	INS	In_Frame_Ins	p.A336_A339dup	38970042	PASS	DD0277a	DD0277b	0.259	40	14	55	0	28	0	34	inframe_insertion	A	ACGCCGCGTCGGC	CGCCGCGTCGGC	inframe_insertion	MODERATE	ENSCAFG00000011898	Transcript	ENSCAFT00000018907.4	protein_coding	2/4	-	ENSCAFT00000018907.4:c.1006_1017dup	ENSCAFP00000017520.4:p.Ala336_Ala339dup	1017-1018	1017-1018	339-340	-/ADAA	-/GCCGACGCGGCG	-	-	-1	1	VGNC	-	YES
Sanger	CanFam3.1	SEPTIN1	DD0277a	6	17718374	17718380	GGCTCGC	-	DEL	Frame_Shift_Del	p.A304Ifs*?	17718373	PASS	DD0277a	DD0277b	0.413	101	71	199	0.012	238	3	253	frameshift_variant	GGGCTCGC	G	-	frameshift_variant	HIGH	ENSCAFG00000016576	Transcript	ENSCAFT00000026266.5	protein_coding	9/10	-	ENSCAFT00000026266.5:c.910_916del	ENSCAFP00000024393.4:p.Ala304IlefsTer?	909-915	909-915	303-305	GAR/X	ggGGCTCGC/gg	GGCTCGC	-	1	1	VGNC	-	YES
Sanger	CanFam3.1	LRRIQ3	DD0277a	6	72295825	72295826	-	A	INS	Frame_Shift_Ins	p.N468Kfs*11	72295825	PASS	DD0277a	DD0277b	0.437	40	31	90	0	98	0	112	frameshift_variant	G	GA	A	frameshift_variant	HIGH	ENSCAFG00000020410	Transcript	ENSCAFT00000032506.5	protein_coding	6/7	-	ENSCAFT00000032506.5:c.1403dup	ENSCAFP00000030273.3:p.Asn468LysfsTer11	1395-1396	1395-1396	465-466	-/X	-/A	-	-	1	1	VGNC	-	YES
Sanger	CanFam3.1	ADD2	DD0278a	10	69058404	69058404	C	-	DEL	Frame_Shift_Del	p.D678Tfs*34	69058403	PASS	DD0278a	DD0278b	0.228	44	13	66	0	41	0	43	frameshift_variant	TC	T	-	frameshift_variant	HIGH	ENSCAFG00000003407	Transcript	ENSCAFT00000005489.4	protein_coding	15/15	-	ENSCAFT00000005489.4:c.2032del	ENSCAFP00000005087.3:p.Asp678ThrfsTer34	2179	2032	678	D/X	Gac/ac	C	-	-1	1	VGNC	-	YES
Sanger	CanFam3.1	KIF20A	DD0278a	11	25830790	25830791	AG	-	DEL	Frame_Shift_Del	p.E413Afs*9	25830789	PASS	DD0278a	DD0278b	0.111	136	17	176	0.004	249	1	265	frameshift_variant	CAG	C	-	frameshift_variant	HIGH	ENSCAFG00000001204	Transcript	ENSCAFT00000001867.5	protein_coding	11/15	-	ENSCAFT00000001867.5:c.1238_1239del	ENSCAFP00000001720.4:p.Glu413AlafsTer9	1815-1816	1236-1237	412-413	SE/SX	tcAGag/tcag	AG	-	1	1	VGNC	-	YES
Sanger	CanFam3.1	FBXO31	DD0278a	5	65727770	65727772	AGC	-	DEL	In_Frame_Del	p.Q212del	65727769	PASS	DD0278a	DD0278b	0.114	31	4	43	0	71	0	88	inframe_deletion	GAGC	G	-	inframe_deletion	MODERATE	ENSCAFG00000019910	Transcript	ENSCAFT00000031679.4	protein_coding	7/8	-	ENSCAFT00000031679.4:c.634_636del	ENSCAFP00000029493.4:p.Gln212del	815-817	623-625	208-209	EQ/E	gAGCag/gag	AGC	-	1	1	VGNC	-	YES
Sanger	CanFam3.1	-	DD0278a	6	23713501	23713501	T	-	DEL	Frame_Shift_Del	p.E982Sfs*40	23713500	PASS	DD0278a	DD0278b	0.163	41	8	58	0	78	0	88	frameshift_variant	CT	C	-	frameshift_variant	HIGH	ENSCAFG00000017787	Transcript	ENSCAFT00000069364.1	protein_coding	20/30	-	ENSCAFT00000069364.1:c.2943del	ENSCAFP00000058492.1:p.Glu982SerfsTer40	3084	2943	981	K/X	aaA/aa	T	-	-1	1	-	-	YES
Sanger	CanFam3.1	SSTR2	DD0278a	9	6999668	6999668	A	-	DEL	Frame_Shift_Del	p.I177Sfs*2	6999667	PASS	DD0278a	DD0278b	0.124	85	12	123	0	188	0	195	frameshift_variant	TA	T	-	frameshift_variant	HIGH	ENSCAFG00000004498	Transcript	ENSCAFT00000007252.4	protein_coding	2/3	-	ENSCAFT00000007252.4:c.528del	ENSCAFP00000006717.4:p.Ile177SerfsTer2	772	528	176	P/X	ccT/cc	A	-	-1	1	VGNC	-	YES
Sanger	CanFam3.1	ZNF787	DD0281a	1	101797429	101797431	GGC	-	DEL	In_Frame_Del	p.A305del	101797428	PASS	DD0281a	DD0281b	0.308	9	4	21	0	24	0	50	inframe_deletion	AGGC	A	-	inframe_deletion	MODERATE	ENSCAFG00000002481	Transcript	ENSCAFT00000067548.1	protein_coding	5/5	-	ENSCAFT00000067548.1:c.914_916del	ENSCAFP00000056017.1:p.Ala305del	903-905	903-905	301-302	EA/E	gaGGCg/gag	GGC	-	1	1	VGNC	-	YES
Sanger	CanFam3.1	CNOT4	DD0281a	16	12829032	12829037	CTTGGA	-	DEL	In_Frame_Del	p.P499_M501delinsL	12829031	PASS	DD0281a	DD0281b	0.257	376	130	834	0.003	717	2	1104	inframe_deletion	CCTTGGA	C	-	inframe_deletion	MODERATE	ENSCAFG00000003223	Transcript	ENSCAFT00000005176.5	protein_coding	11/13	-	ENSCAFT00000005176.5:c.1496_1501del	ENSCAFP00000004791.4:p.Pro499_Met501delinsLeu	1864-1869	1496-1501	499-501	PWM/L	cCTTGGAtg/ctg	CTTGGA	-	1	1	VGNC	-	YES
Sanger	CanFam3.1	SUCNR1	DD0281a	23	46421369	46421370	-	T	INS	Frame_Shift_Ins	p.G43Wfs*11	46421369	PASS	DD0281a	DD0281b	0.106	262	31	457	0	424	0	676	frameshift_variant	G	GT	T	frameshift_variant	HIGH	ENSCAFG00000008567	Transcript	ENSCAFT00000013589.4	protein_coding	2/2	-	ENSCAFT00000013589.4:c.126dup	ENSCAFP00000012574.4:p.Gly43TrpfsTer11	309-310	121-122	41	V/VX	gtt/gTtt	-	-	1	1	VGNC	-	YES
Sanger	CanFam3.1	SEC23IP	DD0281a	28	30024400	30024400	A	-	DEL	Frame_Shift_Del	p.V580Sfs*8	30024399	PASS	DD0281a	DD0281b	0.362	146	83	337	0	331	0	504	frameshift_variant	GA	G	-	frameshift_variant	HIGH	ENSCAFG00000012270	Transcript	ENSCAFT00000019531.4	protein_coding	9/19	-	ENSCAFT00000019531.4:c.1737del	ENSCAFP00000018116.3:p.Val580SerfsTer8	1825	1737	579	G/X	ggA/gg	A	-	1	1	VGNC	-	YES
Sanger	CanFam3.1	-	DD0281a	4	81395235	81395236	-	A	INS	Frame_Shift_Ins	p.E131Vfs*28	81395235	PASS	DD0281a	DD0281b	0.458	52	44	184	0	250	0	425	frameshift_variant	T	TA	A	frameshift_variant	HIGH	ENSCAFG00000019017	Transcript	ENSCAFT00000030213.3	protein_coding	2/4	-	ENSCAFT00000030213.3:c.391_392insT	ENSCAFP00000050733.1:p.Glu131ValfsTer28	391-392	391-392	131	E/VX	gag/gTag	-	-	-1	1	-	-	YES
Sanger	CanFam3.1	-	DD0284a	31	37265575	37265576	-	TAGTGCTCCTGCATCTCG	INS	In_Frame_Ins	p.E204_Y209dup	37265575	PASS	DD0284a	DD0284b	0.106	271	32	396	0	274	0	320	inframe_insertion	A	ATAGTGCTCCTGCATCTCG	TAGTGCTCCTGCATCTCG	inframe_insertion	MODERATE	ENSCAFG00000010572	Transcript	ENSCAFT00000088453.1	protein_coding	2/6	-	ENSCAFT00000088453.1:c.609_626dup	ENSCAFP00000060631.1:p.Glu204_Tyr209dup	626-627	626-627	209	Y/YEMQEHY	tat/taCGAGATGCAGGAGCACTAt	-	-	-1	1	-	-	YES
Sanger	CanFam3.1	ELF3	DD0284a	7	962824	962825	GC	-	DEL	Frame_Shift_Del	p.R15Pfs*207	962823	PASS	DD0284a	DD0284b	0.145	106	18	142	0	84	0	95	frameshift_variant	GGC	G	-	frameshift_variant	HIGH	ENSCAFG00000010602	Transcript	ENSCAFT00000075969.1	protein_coding	1/6	-	ENSCAFT00000075969.1:c.44_45del	ENSCAFP00000064705.1:p.Arg15ProfsTer207	502-503	44-45	15	R/X	cGC/c	GC	-	-1	1	VGNC	-	YES
Sanger	CanFam3.1	TBX2	DD0285a	9	35244856	35244857	-	C	INS	Frame_Shift_Ins	p.V26Gfs*11	35244856	PASS	DD0285a	DD0285b	0.356	174	96	319	0.019	410	8	490	frameshift_variant	A	AC	C	frameshift_variant	HIGH	ENSCAFG00000017745	Transcript	ENSCAFT00000049492.3	protein_coding	1/7	-	ENSCAFT00000049492.3:c.76dup	ENSCAFP00000037090.1:p.Val26GlyfsTer11	880-881	76-77	26	V/GX	gtc/gGtc	-	-	-1	1	VGNC	-	YES
Sanger	CanFam3.1	MPZL2	DD0287a	5	15455408	15455408	A	-	DEL	Frame_Shift_Del	p.K206Rfs*6	15455407	PASS	DD0287a	DD0287b	0.353	66	36	124	0	81	0	149	frameshift_variant	GA	G	-	frameshift_variant	HIGH	ENSCAFG00000012806	Transcript	ENSCAFT00000020306.4	protein_coding	5/6	-	ENSCAFT00000020306.4:c.617del	ENSCAFP00000018839.3:p.Lys206ArgfsTer6	658	611	204	E/X	gAa/ga	A	-	1	1	VGNC	-	YES
Sanger	CanFam3.1	PHKG1	DD0287a	6	577509	577512	ACGT	-	DEL	Frame_Shift_Del	p.Q78Lfs*9	577508	PASS	DD0287a	DD0287b	0.115	115	15	146	0.008	117	1	210	frameshift_variant	GACGT	G	-	frameshift_variant	HIGH	ENSCAFG00000010171	Transcript	ENSCAFT00000016154.4	protein_coding	1/10	-	ENSCAFT00000016154.4:c.228_231del	ENSCAFP00000014940.3:p.Gln78LeufsTer9	228-231	228-231	76-77	VR/X	gtACGT/gt	ACGT	-	-1	1	VGNC	-	YES
Sanger	CanFam3.1	SKIDA1	DD0288a	2	11615781	11615781	T	-	DEL	Frame_Shift_Del	p.P448Hfs*27	11615780	PASS	DD0288a	DD0288b	0.243	109	35	164	0.015	194	3	347	frameshift_variant	AT	A	-	frameshift_variant	HIGH	ENSCAFG00000004142	Transcript	ENSCAFT00000006633.5	protein_coding	2/2	-	ENSCAFT00000006633.5:c.1341del	ENSCAFP00000006141.5:p.Pro448HisfsTer27	1339	1339	447	F/X	Ttt/tt	T	-	1	1	HGNC	HGNC:32697	YES
Sanger	CanFam3.1	MYO3B	DD0288a	36	14978627	14978628	-	C	INS	Frame_Shift_Ins	p.H411Pfs*51	14978627	PASS	DD0288a	DD0288b	0.337	342	174	604	0.022	222	5	379	frameshift_variant	T	TC	C	frameshift_variant	HIGH	ENSCAFG00000012487	Transcript	ENSCAFT00000019832.4	protein_coding	12/36	-	ENSCAFT00000019832.4:c.1231dup	ENSCAFP00000018396.4:p.His411ProfsTer51	1224-1225	1224-1225	408-409	-/X	-/C	-	-	1	1	VGNC	-	YES
Sanger	CanFam3.1	TTLL8	DD0289a	10	17196026	17196029	TGTT	-	DEL	Frame_Shift_Del	p.F865Sfs*?	17196025	PASS	DD0289a	DD0289b	0.365	33	19	96	0.01	100	1	166	frameshift_variant	CTGTT	C	-	frameshift_variant	HIGH	ENSCAFG00000000704	Transcript	ENSCAFT00000001099.4	protein_coding	13/14	-	ENSCAFT00000001099.4:c.2592_2595del	ENSCAFP00000001009.4:p.Phe865SerfsTer?	3579-3582	2591-2594	864-865	LF/X	cTGTTt/ct	TGTT	-	1	1	VGNC	-	YES
Sanger	CanFam3.1	RAC1	DD0289a	15	18065803	18065804	-	AGAT	INS	Frame_Shift_Ins	p.D17Ifs*2	18065803	PASS	DD0289a	DD0289b	0.345	165	87	394	0.008	260	2	446	frameshift_variant	C	CAGAT	AGAT	frameshift_variant	HIGH	ENSCAFG00000005431	Transcript	ENSCAFT00000073738.1	protein_coding	1/3	-	ENSCAFT00000073738.1:c.45_48dup	ENSCAFP00000052702.1:p.Asp17IlefsTer2	530-531	48-49	16-17	-/IX	-/ATCT	-	-	-1	1	Uniprot_gn	-	YES
Sanger	CanFam3.1	-	DD0289a	18	39622605	39622605	A	-	DEL	Frame_Shift_Del	p.L87Wfs*19	39622604	PASS	DD0289a	DD0289b	0.181	136	30	226	0.01	200	2	269	frameshift_variant	CA	C	-	frameshift_variant	HIGH	ENSCAFG00000045506	Transcript	ENSCAFT00000067300.1	protein_coding	1/1	-	ENSCAFT00000067300.1:c.260del	ENSCAFP00000054857.1:p.Leu87TrpfsTer19	260	260	87	L/X	tTg/tg	A	-	-1	1	-	-	YES
Sanger	CanFam3.1	GFM2	DD0289a	2	57277869	57277870	-	A	INS	Frame_Shift_Ins	p.L194Ffs*12	57277869	PASS	DD0289a	DD0289b	0.171	218	45	401	0	256	0	374	frameshift_variant	T	TA	A	frameshift_variant	HIGH	ENSCAFG00000008298	Transcript	ENSCAFT00000013183.4	protein_coding	8/21	-	ENSCAFT00000013183.4:c.581dup	ENSCAFP00000012200.3:p.Leu194PhefsTer12	686-687	581-582	194	L/FX	tta/ttTa	-	-	-1	1	VGNC	-	YES
Sanger	CanFam3.1	SLC8A3	DD0289a	8	43901784	43901784	C	-	DEL	Frame_Shift_Del	p.D403Tfs*32	43901783	PASS	DD0289a	DD0289b	0.261	204	72	442	0.014	359	5	653	frameshift_variant	TC	T	-	frameshift_variant	HIGH	ENSCAFG00000023919	Transcript	ENSCAFT00000067732.1	protein_coding	3/9	-	ENSCAFT00000067732.1:c.1207del	ENSCAFP00000053782.1:p.Asp403ThrfsTer32	1546	1207	403	D/X	Gac/ac	C	-	-1	1	VGNC	-	YES
Sanger	CanFam3.1	NUFIP2	DD0289a	9	43405008	43405013	GAAGAT	-	DEL	In_Frame_Del	p.S390_S391del	43405007	PASS	DD0289a	DD0289b	0.141	519	85	959	0.002	433	1	686	inframe_deletion	AGAAGAT	A	-	inframe_deletion	MODERATE	ENSCAFG00000018888	Transcript	ENSCAFT00000082987.1	protein_coding	2/4	-	ENSCAFT00000082987.1:c.1161_1166del	ENSCAFP00000065851.1:p.Ser390_Ser391del	1232-1237	1161-1166	387-389	SSS/S	tcATCTTCt/tct	GAAGAT	-	-1	1	VGNC	-	YES
Sanger	CanFam3.1	SHROOM4	DD0289a	X	43381376	43381376	C	-	DEL	Frame_Shift_Del	p.E1141Rfs*21	43381375	PASS	DD0289a	DD0289b	0.511	22	23	112	0.014	72	1	166	frameshift_variant	TC	T	-	frameshift_variant	HIGH	ENSCAFG00000016028	Transcript	ENSCAFT00000045988.3	protein_coding	6/10	-	ENSCAFT00000045988.3:c.3421del	ENSCAFP00000041237.2:p.Glu1141ArgfsTer21	3421	3421	1141	E/X	Gag/ag	C	-	-1	1	VGNC	-	YES
Sanger	CanFam3.1	GLI1	DD0292a	10	1570718	1570719	-	GA	INS	Frame_Shift_Ins	p.G258Rfs*56	1570718	PASS	DD0292a	DD0292b	0.27	27	10	51	0	82	0	102	frameshift_variant	G	GGA	GA	frameshift_variant	HIGH	ENSCAFG00000000223	Transcript	ENSCAFT00000077414.1	protein_coding	7/12	-	ENSCAFT00000077414.1:c.770_771dup	ENSCAFP00000061355.1:p.Gly258ArgfsTer56	998-999	762-763	254-255	-/X	-/GA	-	-	1	1	VGNC	-	YES
Sanger	CanFam3.1	RPA3	DD0292a	11	2893536	2893538	TCA	-	DEL	In_Frame_Del	p.D60del	2893535	PASS	DD0292a	DD0292b	0.247	162	53	237	0	178	0	180	inframe_deletion	TTCA	T	-	inframe_deletion	MODERATE	ENSCAFG00000000261	Transcript	ENSCAFT00000000410.4	protein_coding	1/1	-	ENSCAFT00000000410.4:c.180_182del	ENSCAFP00000000375.3:p.Asp60del	180-182	180-182	60-61	DE/E	gaTGAa/gaa	TCA	-	-1	1	VGNC	-	YES
Sanger	CanFam3.1	ACTR3B	DD0292a	16	16552920	16552921	-	G	INS	Frame_Shift_Ins	p.R424Pfs*77	16552920	PASS	DD0292a	DD0292b	0.19	34	8	51	0	91	0	98	frameshift_variant	C	CG	G	frameshift_variant	HIGH	ENSCAFG00000004971	Transcript	ENSCAFT00000047836.3	protein_coding	10/12	-	ENSCAFT00000047836.3:c.1268dup	ENSCAFP00000037793.2:p.Arg424ProfsTer77	1263-1264	1263-1264	421-422	-/X	-/G	-	-	1	1	VGNC	-	YES
Sanger	CanFam3.1	-	DD0292a	18	2985971	2985978	CCTCTCAC	-	DEL	Frame_Shift_Del	p.C18Yfs*6	2985970	PASS	DD0292a	DD0292b	0.193	67	16	88	0	81	0	79	frameshift_variant	TCCTCTCAC	T	-	frameshift_variant	HIGH	ENSCAFG00000030774	Transcript	ENSCAFT00000049975.2	protein_coding	1/2	-	ENSCAFT00000049975.2:c.53_60del	ENSCAFP00000041662.2:p.Cys18TyrfsTer6	53-60	53-60	18-20	CER/X	tGTGAGAGG/t	CCTCTCAC	-	-1	1	-	-	YES
Sanger	CanFam3.1	EYA2	DD0292a	24	34262107	34262108	AC	-	DEL	Frame_Shift_Del	p.H359Sfs*15	34262106	PASS	DD0292a	DD0292b	0.318	30	14	49	0	107	0	112	frameshift_variant	TAC	T	-	frameshift_variant	HIGH	ENSCAFG00000010677	Transcript	ENSCAFT00000071901.1	protein_coding	10/16	-	ENSCAFT00000071901.1:c.1075_1076del	ENSCAFP00000064084.1:p.His359SerfsTer15	1072-1073	1072-1073	358	T/X	ACa/a	AC	-	1	1	VGNC	-	YES
Sanger	CanFam3.1	ELF3	DD0292a	7	960928	960929	AG	-	DEL	Frame_Shift_Del	p.L344Afs*17	960927	PASS	DD0292a	DD0292b	0.323	21	10	34	0	89	0	91	frameshift_variant	CAG	C	-	frameshift_variant	HIGH	ENSCAFG00000010602	Transcript	ENSCAFT00000075969.1	protein_coding	4/6	-	ENSCAFT00000075969.1:c.1030_1031del	ENSCAFP00000064705.1:p.Leu344AlafsTer17	1488-1489	1030-1031	344	L/X	CTg/g	AG	-	-1	1	VGNC	-	YES
Sanger	CanFam3.1	ASB1	DD0294a	25	48854094	48854094	C	-	DEL	Frame_Shift_Del	p.P8Qfs*103	48854093	PASS	DD0294a	DD0294b	0.439	23	18	47	0	72	0	75	frameshift_variant	GC	G	-	frameshift_variant	HIGH	ENSCAFG00000012461	Transcript	ENSCAFT00000080620.1	protein_coding	1/4	-	ENSCAFT00000080620.1:c.23del	ENSCAFP00000043345.1:p.Pro8GlnfsTer103	18	17	6	A/X	gCc/gc	C	-	1	1	HGNC	HGNC:16011	YES
Sanger	CanFam3.1	APC	DD0294a	3	267461	267462	-	A	INS	Frame_Shift_Ins	p.L526Ffs*29	267461	PASS	DD0294a	DD0294b	0.184	31	7	38	0	67	0	71	frameshift_variant	C	CA	A	frameshift_variant	HIGH	ENSCAFG00000007343	Transcript	ENSCAFT00000068328.1	protein_coding	12/16	-	ENSCAFT00000068328.1:c.1577dup	ENSCAFP00000048524.1:p.Leu526PhefsTer29	1594-1595	1577-1578	526	L/FX	ttg/ttTg	-	-	-1	1	HGNC	HGNC:583	YES
Sanger	CanFam3.1	MTCL1	DD0294a	7	74960064	74960064	A	-	DEL	Frame_Shift_Del	p.G1268Vfs*52	74960063	PASS	DD0294a	DD0294b	0.108	33	4	44	0	56	0	57	frameshift_variant	CA	C	-	frameshift_variant	HIGH	ENSCAFG00000018683	Transcript	ENSCAFT00000072580.1	protein_coding	15/16	-	ENSCAFT00000072580.1:c.3798del	ENSCAFP00000044452.1:p.Gly1268ValfsTer52	4165	3795	1265	T/X	acA/ac	A	-	1	1	VGNC	-	YES
Sanger	CanFam3.1	SH3D19	DD0299a	15	49095227	49095228	AC	-	DEL	Splice_Site	-	49095226	PASS	DD0299a	DD0299b	0.178	60	13	79	0	155	0	161	splice_donor_variant	TAC	T	-	splice_donor_variant	HIGH	ENSCAFG00000008019	Transcript	ENSCAFT00000012817.5	protein_coding	-	15/20	ENSCAFT00000012817.5:c.2325+1_2325+2del	-	-	-	-	-	-	AC	-	-1	1	VGNC	-	YES
Sanger	CanFam3.1	GMEB1	DD0299a	2	71809056	71809056	G	-	DEL	Frame_Shift_Del	p.R371Gfs*11	71809055	PASS	DD0299a	DD0299b	0.129	27	4	31	0	42	0	47	frameshift_variant	CG	C	-	frameshift_variant	HIGH	ENSCAFG00000011711	Transcript	ENSCAFT00000018600.4	protein_coding	10/10	-	ENSCAFT00000018600.4:c.1111del	ENSCAFP00000017230.3:p.Arg371GlyfsTer11	1920	1111	371	R/X	Cgg/gg	G	-	-1	1	VGNC	-	YES
Sanger	CanFam3.1	TMED1	DD0299a	20	50398056	50398060	GAGTC	-	DEL	Frame_Shift_Del	p.E155Hfs*11	50398055	PASS	DD0299a	DD0299b	0.221	60	17	82	0	72	0	82	frameshift_variant	GGAGTC	G	-	frameshift_variant&splice_region_variant	HIGH	ENSCAFG00000017631	Transcript	ENSCAFT00000027957.4	protein_coding	4/5	-	ENSCAFT00000027957.4:c.463_467del	ENSCAFP00000026000.4:p.Glu155HisfsTer11	469-473	463-467	155-156	ES/X	GAGTCc/c	GAGTC	-	1	1	VGNC	-	YES
Sanger	CanFam3.1	-	DD0299a	21	27522914	27522914	T	-	DEL	Frame_Shift_Del	p.Y63Tfs*3	27522913	PASS	DD0299a	DD0299b	0.304	48	21	81	0	94	0	106	frameshift_variant	GT	G	-	frameshift_variant	HIGH	ENSCAFG00000029246	Transcript	ENSCAFT00000048095.1	protein_coding	1/1	-	ENSCAFT00000048095.1:c.187del	ENSCAFP00000042478.1:p.Tyr63ThrfsTer3	184	184	62	F/X	Ttt/tt	T	-	1	1	-	-	YES
Sanger	CanFam3.1	CLSTN3	DD0299a	27	37879940	37879940	C	-	DEL	Frame_Shift_Del	p.A956Lfs*49	37879939	PASS	DD0299a	DD0299b	0.13	47	7	60	0	25	0	25	frameshift_variant	GC	G	-	frameshift_variant	HIGH	ENSCAFG00000031666	Transcript	ENSCAFT00000061336.1	protein_coding	19/19	-	ENSCAFT00000061336.1:c.2866del	ENSCAFP00000058081.1:p.Ala956LeufsTer49	2866	2866	956	A/X	Gct/ct	C	-	-1	1	VGNC	-	YES
Sanger	CanFam3.1	MAST1	DD0305a	20	49313218	49313219	-	AGTA	INS	Frame_Shift_Ins	p.F352Hfs*4	49313218	PASS	DD0305a	DD0305b	0.376	98	59	173	0	178	0	193	frameshift_variant	G	GAGTA	AGTA	frameshift_variant	HIGH	ENSCAFG00000017133	Transcript	ENSCAFT00000027158.4	protein_coding	12/26	-	ENSCAFT00000027158.4:c.1046_1049dup	ENSCAFP00000025258.4:p.Phe352HisfsTer4	1717-1718	1049-1050	350	L/LTX	ctc/ctTACTc	-	-	-1	1	VGNC	-	YES
Sanger	CanFam3.1	RNF25	DD0305a	37	25267105	25267105	G	-	DEL	Frame_Shift_Del	p.R434Afs*18	25267104	PASS	DD0305a	DD0305b	0.138	25	4	32	0	57	0	58	frameshift_variant	CG	C	-	frameshift_variant	HIGH	ENSCAFG00000014887	Transcript	ENSCAFT00000023635.4	protein_coding	10/10	-	ENSCAFT00000023635.4:c.1300del	ENSCAFP00000021942.3:p.Arg434AlafsTer18	1300	1300	434	R/X	Cgc/gc	G	-	-1	1	VGNC	-	YES
Sanger	CanFam3.1	UNC13D	DD0305a	9	4753229	4753230	-	CA	INS	Frame_Shift_Ins	p.P26Tfs*28	4753229	PASS	DD0305a	DD0305b	0.167	20	4	28	0	21	0	23	frameshift_variant	C	CCA	CA	frameshift_variant	HIGH	ENSCAFG00000004938	Transcript	ENSCAFT00000007945.4	protein_coding	1/32	-	ENSCAFT00000007945.4:c.74_75dup	ENSCAFP00000007361.4:p.Pro26ThrfsTer28	64-65	64-65	22	P/PX	cca/cCAca	-	-	1	1	VGNC	-	YES
Sanger	CanFam3.1	DKC1	DD0305a	X	122849697	122849705	AGAAGAAGA	-	DEL	In_Frame_Del	p.K644_K646del	122849696	PASS	DD0305a	DD0305b	0.1	36	4	57	0	28	0	33	inframe_deletion	GAGAAGAAGA	G	-	inframe_deletion	MODERATE	ENSCAFG00000019620	Transcript	ENSCAFT00000031188.4	protein_coding	13/14	-	ENSCAFT00000031188.4:c.1930_1938del	ENSCAFP00000029020.4:p.Lys644_Lys646del	2353-2361	1919-1927	640-643	EKKK/E	gAGAAGAAGAag/gag	AGAAGAAGA	-	1	1	HGNC	HGNC:2890	YES
Sanger	CanFam3.1	-	DD0306a	10	16647827	16647828	-	CA	INS	Frame_Shift_Ins	p.W94Cfs*17	16647827	PASS	DD0306a	DD0306b	0.25	9	3	12	0.029	33	1	43	frameshift_variant	C	CCA	CA	frameshift_variant	HIGH	ENSCAFG00000032311	Transcript	ENSCAFT00000044922.2	protein_coding	3/9	-	ENSCAFT00000044922.2:c.280_281dup	ENSCAFP00000043149.2:p.Trp94CysfsTer17	281-282	281-282	94	W/CX	tgg/tgTGg	-	-	-1	1	-	-	YES
Sanger	CanFam3.1	TCP11L2	DD0306a	10	32344193	32344193	C	-	DEL	Frame_Shift_Del	p.V60*	32344192	PASS	DD0306a	DD0306b	0.397	41	27	75	0	120	0	135	frameshift_variant	AC	A	-	frameshift_variant	HIGH	ENSCAFG00000001873	Transcript	ENSCAFT00000002966.4	protein_coding	2/9	-	ENSCAFT00000002966.4:c.178del	ENSCAFP00000002751.3:p.Val60Ter	216	178	60	V/X	Gta/ta	C	-	-1	1	VGNC	-	YES
Sanger	CanFam3.1	MUTYH	DD0306a	15	14906809	14906828	TCACCTGTGAAAAAATAGGG	-	DEL	Frame_Shift_Del	p.T60Wfs*5	14906808	PASS	DD0306a	DD0306b	0.319	47	22	64	0	146	0	141	frameshift_variant	TTCACCTGTGAAAAAATAGGG	T	-	frameshift_variant	HIGH	ENSCAFG00000004612	Transcript	ENSCAFT00000068080.1	protein_coding	1/20	-	ENSCAFT00000068080.1:c.178_197del	ENSCAFP00000055633.1:p.Thr60TrpfsTer5	267-286	176-195	59-65	FTCEKIG/X	tTCACCTGTGAAAAAATAGGG/t	TCACCTGTGAAAAAATAGGG	-	1	1	VGNC	-	YES
Sanger	CanFam3.1	ANO5	DD0306a	21	43950068	43950069	-	A	INS	Frame_Shift_Ins	p.I305Nfs*36	43950068	PASS	DD0306a	DD0306b	0.377	38	23	68	0	105	0	114	frameshift_variant	G	GA	A	frameshift_variant	HIGH	ENSCAFG00000010053	Transcript	ENSCAFT00000015990.4	protein_coding	9/21	-	ENSCAFT00000015990.4:c.913dup	ENSCAFP00000014790.4:p.Ile305AsnfsTer36	907-908	907-908	303	E/EX	gaa/gAaa	-	-	1	1	VGNC	-	YES
Sanger	CanFam3.1	NINL	DD0306a	23	1628778	1628779	-	TCC	INS	In_Frame_Ins	p.W744_N745insR	1628778	PASS	DD0306a	DD0306b	0.435	35	27	70	0	147	0	161	inframe_insertion	T	TTCC	TCC	inframe_insertion	MODERATE	ENSCAFG00000004400	Transcript	ENSCAFT00000007092.5	protein_coding	16/23	-	ENSCAFT00000007092.5:c.2231_2233dup	ENSCAFP00000006567.5:p.Trp744_Asn745insArg	2398-2399	2233-2234	745	N/RN	aat/aGGAat	-	-	-1	1	VGNC	-	YES
Sanger	CanFam3.1	MID2	DD0306a	X	81438420	81438420	C	-	DEL	Frame_Shift_Del	p.D343Efs*4	81438419	PASS	DD0306a	DD0306b	0.708	7	17	28	0	46	0	47	frameshift_variant	AC	A	-	frameshift_variant	HIGH	ENSCAFG00000017992	Transcript	ENSCAFT00000091813.1	protein_coding	4/10	-	ENSCAFT00000091813.1:c.1029del	ENSCAFP00000058274.1:p.Asp343GlufsTer4	1029	1029	343	D/X	gaC/ga	C	-	1	1	VGNC	-	YES
Sanger	CanFam3.1	DEPDC5	DD0320a	26	24699980	24699980	G	-	DEL	Frame_Shift_Del	p.D820Ifs*18	24699979	PASS	DD0320a	DD0320b	0.452	23	19	50	0	46	0	45	frameshift_variant	CG	C	-	frameshift_variant	HIGH	ENSCAFG00000013268	Transcript	ENSCAFT00000081956.1	protein_coding	26/43	-	ENSCAFT00000081956.1:c.2458del	ENSCAFP00000050074.1:p.Asp820IlefsTer18	2533	2458	820	D/X	Gat/at	G	-	1	1	VGNC	-	YES
Sanger	CanFam3.1	MLX	DD0320a	9	20395587	20395588	-	A	INS	Frame_Shift_Ins	p.G34Wfs*43	20395587	PASS	DD0320a	DD0320b	0.35	13	7	20	0	31	0	32	frameshift_variant	C	CA	A	frameshift_variant	HIGH	ENSCAFG00000029102	Transcript	ENSCAFT00000023708.4	protein_coding	1/8	-	ENSCAFT00000023708.4:c.99dup	ENSCAFP00000022009.3:p.Gly34TrpfsTer43	148-149	99-100	33-34	-/X	-/T	-	-	-1	1	VGNC	-	YES
Sanger	CanFam3.1	SMARCC1	DD0328a	20	41251372	41251374	TCT	-	DEL	In_Frame_Del	p.L471del	41251371	PASS	DD0328a	DD0328b	0.217	54	15	86	0	58	0	59	inframe_deletion	CTCT	C	-	inframe_deletion	MODERATE	ENSCAFG00000013136	Transcript	ENSCAFT00000020868.5	protein_coding	15/28	-	ENSCAFT00000020868.5:c.1412_1414del	ENSCAFP00000019375.4:p.Leu471del	1497-1499	1410-1412	470-471	AL/A	gcTCTt/gct	TCT	-	1	1	VGNC	-	YES
Sanger	CanFam3.1	RALGAPB	DD0328a	24	27040562	27040562	C	-	DEL	Frame_Shift_Del	p.P1535Qfs*32	27040561	PASS	DD0328a	DD0328b	0.125	42	6	60	0	35	0	38	frameshift_variant	TC	T	-	frameshift_variant	HIGH	ENSCAFG00000008947	Transcript	ENSCAFT00000053344.2	protein_coding	31/31	-	ENSCAFT00000053344.2:c.4604del	ENSCAFP00000047934.1:p.Pro1535GlnfsTer32	4633	4603	1535	P/X	Cca/ca	C	-	1	1	VGNC	-	YES
Sanger	CanFam3.1	ADAM12	DD0328a	28	35182069	35182070	-	T	INS	Frame_Shift_Ins	p.T957Nfs*4	35182069	PASS	DD0328a	DD0328b	0.177	51	11	76	0	57	0	57	frameshift_variant	G	GT	T	frameshift_variant	HIGH	ENSCAFG00000012986	Transcript	ENSCAFT00000045636.2	protein_coding	19/22	-	ENSCAFT00000045636.2:c.2869dup	ENSCAFP00000041414.2:p.Thr957AsnfsTer4	3023-3024	2869-2870	957	T/NX	acc/aAcc	-	-	-1	1	VGNC	-	YES
Sanger	CanFam3.1	EPB41L2	DD0336a	1	69148600	69148601	-	TGTCC	INS	Frame_Shift_Ins	p.I689Rfs*4	69148600	PASS	DD0336a	DD0336b	0.206	50	13	98	0	111	0	138	frameshift_variant	A	ATGTCC	TGTCC	frameshift_variant	HIGH	ENSCAFG00000001136	Transcript	ENSCAFT00000075343.1	protein_coding	13/22	-	ENSCAFT00000075343.1:c.2061_2065dup	ENSCAFP00000050814.1:p.Ile689ArgfsTer4	2065-2066	2065-2066	689	I/RTX	ata/aGGACAta	-	-	-1	1	VGNC	-	YES
Sanger	CanFam3.1	TTLL8	DD0336a	10	17213777	17213777	C	-	DEL	Frame_Shift_Del	p.A879Rfs*?	17213776	PASS	DD0336a	DD0336b	0.333	10	5	20	0	29	0	36	frameshift_variant	GC	G	-	frameshift_variant	HIGH	ENSCAFG00000000704	Transcript	ENSCAFT00000001099.4	protein_coding	14/14	-	ENSCAFT00000001099.4:c.2634del	ENSCAFP00000001009.4:p.Ala879ArgfsTer?	3616	2628	876	G/X	ggC/gg	C	-	1	1	VGNC	-	YES
Sanger	CanFam3.1	-	DD0336a	13	58932245	58932245	T	-	DEL	Frame_Shift_Del	p.I72Lfs*41	58932244	PASS	DD0336a	DD0336b	0.279	31	12	69	0	148	0	158	frameshift_variant	AT	A	-	frameshift_variant	HIGH	ENSCAFG00000029376	Transcript	ENSCAFT00000039254.3	protein_coding	1/6	-	ENSCAFT00000039254.3:c.214del	ENSCAFP00000035078.3:p.Ile72LeufsTer41	669	214	72	I/X	Att/tt	T	-	-1	1	-	-	YES
Sanger	CanFam3.1	RBM48	DD0336a	14	18121165	18121165	G	-	DEL	Frame_Shift_Del	p.G189Afs*61	18121164	PASS	DD0336a	DD0336b	0.241	132	42	232	0	342	0	379	frameshift_variant	TG	T	-	frameshift_variant	HIGH	ENSCAFG00000001980	Transcript	ENSCAFT00000003136.4	protein_coding	4/5	-	ENSCAFT00000003136.4:c.566del	ENSCAFP00000002913.3:p.Gly189AlafsTer61	1162	565	189	G/X	Ggc/gc	G	-	1	1	VGNC	-	YES
Sanger	CanFam3.1	CTTNBP2	DD0336a	14	56599250	56599251	-	CCTG	INS	Frame_Shift_Ins	p.E110Afs*12	56599250	PASS	DD0336a	DD0336b	0.241	110	35	187	0	166	0	192	frameshift_variant	T	TCCTG	CCTG	frameshift_variant	HIGH	ENSCAFG00000003432	Transcript	ENSCAFT00000047010.3	protein_coding	2/23	-	ENSCAFT00000047010.3:c.325_328dup	ENSCAFP00000042843.2:p.Glu110AlafsTer12	328-329	328-329	110	E/AGX	gag/gCAGGag	-	-	-1	1	VGNC	-	YES
Sanger	CanFam3.1	ZNF862	DD0336a	16	14604334	14604334	C	-	DEL	Frame_Shift_Del	p.S16Wfs*92	14604333	PASS	DD0336a	DD0336b	0.211	45	12	78	0	118	0	124	frameshift_variant	TC	T	-	frameshift_variant	HIGH	ENSCAFG00000004539	Transcript	ENSCAFT00000047110.3	protein_coding	1/8	-	ENSCAFT00000047110.3:c.47del	ENSCAFP00000042868.2:p.Ser16TrpfsTer92	47	47	16	S/X	tCg/tg	C	-	1	1	VGNC	-	YES
Sanger	CanFam3.1	ZNF143	DD0336a	21	32779622	32779622	A	-	DEL	Frame_Shift_Del	p.M213Cfs*12	32779621	PASS	DD0336a	DD0336b	0.339	37	19	76	0	75	0	90	frameshift_variant	GA	G	-	frameshift_variant	HIGH	ENSCAFG00000007373	Transcript	ENSCAFT00000011870.4	protein_coding	6/15	-	ENSCAFT00000011870.4:c.637del	ENSCAFP00000011006.4:p.Met213CysfsTer12	631	631	211	K/X	Aaa/aa	A	-	1	1	VGNC	-	YES
Sanger	CanFam3.1	DDX51	DD0336a	26	832473	832475	GGC	-	DEL	In_Frame_Del	p.R63del	832472	PASS	DD0336a	DD0336b	0.308	9	4	21	0	29	0	41	inframe_deletion	GGGC	G	-	inframe_deletion	MODERATE	ENSCAFG00000006320	Transcript	ENSCAFT00000010222.4	protein_coding	1/14	-	ENSCAFT00000010222.4:c.188_190del	ENSCAFP00000009483.3:p.Arg63del	1544-1546	173-175	58-59	GR/G	gGGCgg/ggg	GGC	-	1	1	VGNC	-	YES
Sanger	CanFam3.1	LTN1	DD0336a	31	23956542	23956545	AAGT	-	DEL	Frame_Shift_Del	p.T1535Ffs*23	23956541	PASS	DD0336a	DD0336b	0.174	38	8	61	0	79	0	88	frameshift_variant	AAAGT	A	-	frameshift_variant	HIGH	ENSCAFG00000008609	Transcript	ENSCAFT00000092010.1	protein_coding	25/30	-	ENSCAFT00000092010.1:c.4603_4606del	ENSCAFP00000057925.1:p.Thr1535PhefsTer23	4603-4606	4603-4606	1535-1536	TF/X	ACTTtt/tt	AAGT	-	-1	1	VGNC	-	YES
Sanger	CanFam3.1	ABCA12	DD0336a	37	22175735	22175735	T	-	DEL	Frame_Shift_Del	p.K1701Rfs*19	22175734	PASS	DD0336a	DD0336b	0.103	35	4	45	0	77	0	90	frameshift_variant	CT	C	-	frameshift_variant	HIGH	ENSCAFG00000014278	Transcript	ENSCAFT00000072379.1	protein_coding	33/53	-	ENSCAFT00000072379.1:c.5102del	ENSCAFP00000061269.1:p.Lys1701ArgfsTer19	5108	5102	1701	K/X	aAg/ag	T	-	-1	1	VGNC	-	YES
Sanger	CanFam3.1	IFI44L	DD0336a	6	68398042	68398043	-	A	INS	Frame_Shift_Ins	p.L4Ffs*4	68398042	PASS	DD0336a	DD0336b	0.281	23	9	40	0.038	51	2	69	frameshift_variant	C	CA	A	frameshift_variant	HIGH	ENSCAFG00000020343	Transcript	ENSCAFT00000060514.1	protein_coding	1/8	-	ENSCAFT00000060514.1:c.11dup	ENSCAFP00000055901.1:p.Leu4PhefsTer4	11-12	11-12	4	L/FX	ttg/ttTg	-	-	-1	1	VGNC	-	YES
Sanger	CanFam3.1	-	DD0336a	9	22248765	22248766	-	G	INS	Frame_Shift_Ins	p.P326Afs*7	22248765	PASS	DD0336a	DD0336b	0.161	73	14	111	0	162	0	185	frameshift_variant	C	CG	G	frameshift_variant	HIGH	ENSCAFG00000016099	Transcript	ENSCAFT00000025543.5	protein_coding	1/1	-	ENSCAFT00000025543.5:c.975dup	ENSCAFP00000053574.1:p.Pro326AlafsTer7	970-971	970-971	324	R/RX	cgg/cGgg	-	-	1	1	-	-	YES
Sanger	CanFam3.1	FLNA	DD0336a	X	122072299	122072300	-	T	INS	Frame_Shift_Ins	p.G1384Wfs*22	122072299	PASS	DD0336a	DD0336b	0.354	62	34	125	0	271	0	286	frameshift_variant	C	CT	T	frameshift_variant	HIGH	ENSCAFG00000019521	Transcript	ENSCAFT00000031071.4	protein_coding	25/48	-	ENSCAFT00000031071.4:c.4149_4150insT	ENSCAFP00000028904.4:p.Gly1384TrpfsTer22	4264-4265	4149-4150	1383-1384	-/X	-/T	-	-	1	1	VGNC	-	YES
Sanger	CanFam3.1	GLIPR1L2	DD0338a	10	15926118	15926118	A	-	DEL	Frame_Shift_Del	p.K120Nfs*10	15926117	PASS	DD0338a	DD0338b	0.247	171	56	251	0	345	0	352	frameshift_variant	GA	G	-	frameshift_variant	HIGH	ENSCAFG00000029990	Transcript	ENSCAFT00000048594.2	protein_coding	2/6	-	ENSCAFT00000048594.2:c.360del	ENSCAFP00000039125.2:p.Lys120AsnfsTer10	355	355	119	K/X	Aaa/aa	A	-	1	1	VGNC	-	YES
Sanger	CanFam3.1	HMGCLL1	DD0338a	12	22953895	22953897	GGC	-	DEL	In_Frame_Del	p.P80del	22953894	PASS	DD0338a	DD0338b	0.208	19	5	27	0	33	0	36	inframe_deletion	GGGC	G	-	inframe_deletion	MODERATE	ENSCAFG00000002341	Transcript	ENSCAFT00000089056.1	protein_coding	1/9	-	ENSCAFT00000089056.1:c.237_239del	ENSCAFP00000055926.1:p.Pro80del	237-239	237-239	79-80	PP/P	ccGCCc/ccc	GGC	-	-1	1	VGNC	-	YES
Sanger	CanFam3.1	MTOR	DD0338a	2	84922115	84922126	GCCACGGCCACG	-	DEL	In_Frame_Del	p.A1937_T1940del	84922114	PASS	DD0338a	DD0338b	0.359	84	47	163	0.006	165	1	182	inframe_deletion	AGCCACGGCCACG	A	-	inframe_deletion	MODERATE	ENSCAFG00000016648	Transcript	ENSCAFT00000026412.5	protein_coding	40/59	-	ENSCAFT00000026412.5:c.5808_5819del	ENSCAFP00000024527.5:p.Ala1937_Thr1940del	5797-5808	5797-5808	1933-1936	ATAT/-	GCCACGGCCACG/-	GCCACGGCCACG	-	1	1	VGNC	-	YES
Sanger	CanFam3.1	CUL3	DD0338a	25	37736385	37736386	-	T	INS	Frame_Shift_Ins	p.T669Nfs*7	37736385	PASS	DD0338a	DD0338b	0.289	118	48	181	0	240	0	257	frameshift_variant	G	GT	T	frameshift_variant	HIGH	ENSCAFG00000010230	Transcript	ENSCAFT00000016275.3	protein_coding	14/15	-	ENSCAFT00000016275.3:c.2005dup	ENSCAFP00000015055.3:p.Thr669AsnfsTer7	2017-2018	2005-2006	669	T/NX	acg/aAcg	-	-	-1	1	VGNC	-	YES
Sanger	CanFam3.1	ATM	DD0338a	5	24269598	24269598	A	-	DEL	Frame_Shift_Del	p.G509Efs*3	24269597	PASS	DD0338a	DD0338b	0.126	180	26	232	0	294	0	296	frameshift_variant	CA	C	-	frameshift_variant	HIGH	ENSCAFG00000014454	Transcript	ENSCAFT00000048574.2	protein_coding	11/64	-	ENSCAFT00000048574.2:c.1524del	ENSCAFP00000035996.2:p.Gly509GlufsTer3	1963	1524	508	L/X	ctT/ct	A	-	-1	1	VGNC	-	YES
Sanger	CanFam3.1	MAZ	DD0338a	6	17870041	17870041	C	-	DEL	Frame_Shift_Del	p.P82Lfs*?	17870040	PASS	DD0338a	DD0338b	0.262	45	16	67	0	40	0	45	frameshift_variant	GC	G	-	frameshift_variant	HIGH	ENSCAFG00000016964	Transcript	ENSCAFT00000026857.4	protein_coding	4/4	-	ENSCAFT00000026857.4:c.245del	ENSCAFP00000024960.4:p.Pro82LeufsTer?	1252	239	80	A/X	gCc/gc	C	-	1	1	VGNC	-	YES
Sanger	CanFam3.1	DPYD	DD0338a	6	52352304	52352305	-	T	INS	Frame_Shift_Ins	p.A682Cfs*9	52352304	PASS	DD0338a	DD0338b	0.151	191	34	265	0.007	268	2	296	frameshift_variant	C	CT	T	frameshift_variant	HIGH	ENSCAFG00000020062	Transcript	ENSCAFT00000031930.4	protein_coding	16/23	-	ENSCAFT00000031930.4:c.2043dup	ENSCAFP00000029730.4:p.Ala682CysfsTer9	2056-2057	2036-2037	679	P/PX	cct/ccTt	-	-	1	1	VGNC	-	YES
Sanger	CanFam3.1	UBALD2	DD0338a	9	4412065	4412066	-	G	INS	Frame_Shift_Ins	p.A46Gfs*4	4412065	PASS	DD0338a	DD0338b	0.4	15	10	27	0.036	53	2	60	frameshift_variant	C	CG	G	frameshift_variant	HIGH	ENSCAFG00000046049	Transcript	ENSCAFT00000087994.1	protein_coding	1/1	-	ENSCAFT00000087994.1:c.134dup	ENSCAFP00000054647.1:p.Ala46GlyfsTer4	134-135	134-135	45	P/PX	ccg/ccCg	-	-	-1	1	HGNC	HGNC:28438	YES
Sanger	CanFam3.1	SCAP	DD0339a	20	41481347	41481353	GCCTGCT	-	DEL	Frame_Shift_Del	p.L651Pfs*9	41481346	PASS	DD0339a	DD0339b	0.353	11	6	16	0	24	0	23	frameshift_variant	AGCCTGCT	A	-	frameshift_variant	HIGH	ENSCAFG00000013200	Transcript	ENSCAFT00000020960.4	protein_coding	14/23	-	ENSCAFT00000020960.4:c.1952_1958del	ENSCAFP00000019461.4:p.Leu651ProfsTer9	2102-2108	1949-1955	650-652	SLL/X	aGCCTGCTg/ag	GCCTGCT	-	1	1	VGNC	-	YES
Sanger	CanFam3.1	SRPRA	DD0339a	5	8225440	8225441	-	CCA	INS	In_Frame_Ins	p.R90_R91insH	8225440	PASS	DD0339a	DD0339b	0.118	30	4	36	0	25	0	25	inframe_insertion	G	GCCA	CCA	inframe_insertion	MODERATE	ENSCAFG00000010474	Transcript	ENSCAFT00000045313.2	protein_coding	1/14	-	ENSCAFT00000045313.2:c.271_272insACC	ENSCAFP00000036484.2:p.Arg90_Arg91insHis	1025-1026	269-270	90	R/RH	cgc/cgCCAc	-	-	1	1	VGNC	-	YES
Sanger	CanFam3.1	ENDOV	DD0339a	9	1436673	1436674	-	C	INS	Frame_Shift_Ins	p.P169Afs*25	1436673	PASS	DD0339a	DD0339b	0.238	48	15	78	0	105	0	135	frameshift_variant	G	GC	C	frameshift_variant	HIGH	ENSCAFG00000005684	Transcript	ENSCAFT00000009161.4	protein_coding	1/9	-	ENSCAFT00000009161.4:c.504dup	ENSCAFP00000008499.4:p.Pro169AlafsTer25	504-505	504-505	168-169	-/X	-/G	-	-	-1	1	VGNC	-	YES
Sanger	CanFam3.1	-	DD0341a	14	2051328	2051328	C	-	DEL	Frame_Shift_Del	p.L35*	2051327	PASS	DD0341a	DD0341b	0.089	226	22	313	0	306	0	340	frameshift_variant	TC	T	-	frameshift_variant	HIGH	ENSCAFG00000031134	Transcript	ENSCAFT00000046756.1	protein_coding	1/1	-	ENSCAFT00000046756.1:c.102del	ENSCAFP00000036733.1:p.Leu35Ter	102	102	34	F/X	ttC/tt	C	-	1	1	-	-	YES
Sanger	CanFam3.1	-	DD0342a	31	18652973	18652974	-	A	INS	Frame_Shift_Ins	p.S107Ffs*?	18652973	PASS	DD0342a	DD0342b	0.431	111	84	249	0	212	0	255	frameshift_variant	G	GA	A	frameshift_variant	HIGH	ENSCAFG00000046974	Transcript	ENSCAFT00000064219.1	protein_coding	2/2	-	ENSCAFT00000064219.1:c.319dup	ENSCAFP00000058950.1:p.Ser107PhefsTer?	319-320	319-320	107	S/FX	tcc/tTcc	-	-	-1	1	-	-	YES
Sanger	CanFam3.1	KDM6A	DD0342a	X	38867594	38867595	-	AAAGT	INS	Frame_Shift_Ins	-	38867594	PASS	DD0342a	DD0342b	0.788	21	78	114	0	81	0	95	frameshift_variant	G	GAAAGT	AAAGT	frameshift_variant	HIGH	ENSCAFG00000014589	Transcript	ENSCAFT00000074698.1	protein_coding	7/30	-	ENSCAFT00000074698.1:c.619_619+4dup	-	986-987	616-617	206	E/ESX	gaa/gAAAGTaa	-	-	1	1	VGNC	-	YES
Sanger	CanFam3.1	ERMP1	DD0343a	1	93879493	93879494	-	AA	INS	Frame_Shift_Ins	p.I483Lfs*50	93879493	PASS	DD0343a	DD0343b	0.2	48	12	71	0	189	0	212	frameshift_variant	T	TAA	AA	frameshift_variant	HIGH	ENSCAFG00000002131	Transcript	ENSCAFT00000086609.1	protein_coding	4/15	-	ENSCAFT00000086609.1:c.1445_1446dup	ENSCAFP00000064488.1:p.Ile483LeufsTer50	1446-1447	1446-1447	482-483	-/X	-/TT	-	-	-1	1	VGNC	-	YES
Sanger	CanFam3.1	CCDC166	DD0343a	13	37304592	37304592	C	-	DEL	Frame_Shift_Del	p.D20Tfs*82	37304591	PASS	DD0343a	DD0343b	0.1	45	5	67	0	39	0	41	frameshift_variant	TC	T	-	frameshift_variant	HIGH	ENSCAFG00000031942	Transcript	ENSCAFT00000048858.2	protein_coding	1/2	-	ENSCAFT00000048858.2:c.58del	ENSCAFP00000056309.1:p.Asp20ThrfsTer82	58	58	20	D/X	Gac/ac	C	-	-1	1	HGNC	HGNC:41910	YES
Sanger	CanFam3.1	EPHA1	DD0343a	16	6301583	6301612	GCAATCAGGAGGTAAGCCTGGGGTCCTCTT	-	DEL	Splice_Site	-	6301582	PASS	DD0343a	DD0343b	0.233	56	17	83	0	182	0	172	splice_donor_variant	AGCAATCAGGAGGTAAGCCTGGGGTCCTCTT	A	-	splice_donor_variant&coding_sequence_variant&intron_variant	HIGH	ENSCAFG00000003578	Transcript	ENSCAFT00000005788.5	protein_coding	15/18	15/17	ENSCAFT00000005788.5:c.2492_2502+19del	-	2492-?	2492-?	831-?	-	-	GCAATCAGGAGGTAAGCCTGGGGTCCTCTT	-	1	1	VGNC	-	YES
Sanger	CanFam3.1	-	DD0343a	18	40144995	40144995	G	-	DEL	Frame_Shift_Del	p.I297Ffs*4	40144994	PASS	DD0343a	DD0343b	0.232	53	16	84	0.011	188	2	206	frameshift_variant	AG	A	-	frameshift_variant	HIGH	ENSCAFG00000008145	Transcript	ENSCAFT00000012952.3	protein_coding	1/1	-	ENSCAFT00000012952.3:c.886del	ENSCAFP00000011987.3:p.Ile297PhefsTer4	886	886	296	L/X	Ctt/tt	G	-	-1	1	-	-	YES
Sanger	CanFam3.1	AP3D1	DD0343a	20	56912025	56912025	C	-	DEL	Frame_Shift_Del	p.R145Efs*8	56912024	PASS	DD0343a	DD0343b	0.199	157	39	222	0.007	586	4	617	frameshift_variant	GC	G	-	frameshift_variant	HIGH	ENSCAFG00000019425	Transcript	ENSCAFT00000030886.5	protein_coding	5/32	-	ENSCAFT00000030886.5:c.432del	ENSCAFP00000028720.4:p.Arg145GlufsTer8	433	431	144	A/X	gCc/gc	C	-	1	1	VGNC	-	YES
Sanger	CanFam3.1	ZFHX4	DD0343a	29	24692893	24692893	T	-	DEL	Frame_Shift_Del	p.F958Sfs*31	24692892	PASS	DD0343a	DD0343b	0.143	36	6	46	0.007	134	1	145	frameshift_variant	CT	C	-	frameshift_variant	HIGH	ENSCAFG00000008310	Transcript	ENSCAFT00000013195.5	protein_coding	3/12	-	ENSCAFT00000013195.5:c.2873del	ENSCAFP00000012211.4:p.Phe958SerfsTer31	3110	2872	958	F/X	Ttc/tc	T	-	1	1	VGNC	-	YES
Sanger	CanFam3.1	ADAMTS1	DD0343a	31	22173728	22173728	C	-	DEL	Frame_Shift_Del	p.P547Hfs*20	22173727	PASS	DD0343a	DD0343b	0.181	68	15	95	0.006	157	1	181	frameshift_variant	GC	G	-	frameshift_variant	HIGH	ENSCAFG00000008586	Transcript	ENSCAFT00000013624.4	protein_coding	6/9	-	ENSCAFT00000013624.4:c.1638del	ENSCAFP00000012605.3:p.Pro547HisfsTer20	2205	1638	546	G/X	ggG/gg	C	-	-1	1	VGNC	-	YES
Sanger	CanFam3.1	VASN	DD0343a	6	37016141	37016142	-	G	INS	Frame_Shift_Ins	p.R404Pfs*30	37016141	PASS	DD0343a	DD0343b	0.269	19	7	27	0.024	41	1	52	frameshift_variant	C	CG	G	frameshift_variant	HIGH	ENSCAFG00000019224	Transcript	ENSCAFT00000030511.2	protein_coding	1/1	-	ENSCAFT00000030511.2:c.1210dup	ENSCAFP00000033001.1:p.Arg404ProfsTer30	1210-1211	1210-1211	404	R/PX	cgg/cCgg	-	-	-1	1	VGNC	-	YES
Sanger	CanFam3.1	CUL1	DD0344a	16	2024670	2024675	AGTTCT	-	DEL	In_Frame_Del	p.Q308_N309del	2024669	PASS	DD0344a	DD0344b	0.173	158	33	219	0	241	0	247	inframe_deletion	AAGTTCT	A	-	inframe_deletion	MODERATE	ENSCAFG00000003440	Transcript	ENSCAFT00000005562.4	protein_coding	7/21	-	ENSCAFT00000005562.4:c.923_928del	ENSCAFP00000005151.3:p.Gln308_Asn309del	1089-1094	923-928	308-310	QNL/L	cAGAACTtg/ctg	AGTTCT	-	-1	1	VGNC	-	YES
Sanger	CanFam3.1	GSTO1	DD0344a	28	16569136	16569137	-	TCAGGT	INS	In_Frame_Ins	p.G24_E25insQV	16569136	PASS	DD0344a	DD0344b	0.2	16	4	20	0	53	0	53	inframe_insertion	G	GTCAGGT	TCAGGT	inframe_insertion	MODERATE	ENSCAFG00000010593	Transcript	ENSCAFT00000016832.4	protein_coding	1/5	-	ENSCAFT00000016832.4:c.71_72insTCAGGT	ENSCAFP00000015576.4:p.Gly24_Glu25insGlnVal	71-72	71-72	24	G/GQV	ggg/ggTCAGGTg	-	-	1	1	VGNC	-	YES
Sanger	CanFam3.1	PCSK6	DD0344a	3	39682305	39682305	G	-	DEL	Frame_Shift_Del	p.V259Wfs*55	39682304	PASS	DD0344a	DD0344b	0.223	108	31	174	0	245	0	251	frameshift_variant	CG	C	-	frameshift_variant	HIGH	ENSCAFG00000010529	Transcript	ENSCAFT00000016769.5	protein_coding	7/22	-	ENSCAFT00000016769.5:c.775del	ENSCAFP00000015518.3:p.Val259TrpfsTer55	774	774	258	T/X	acG/ac	G	-	1	1	VGNC	-	YES
Sanger	CanFam3.1	-	DD0344a	32	34934769	34934779	GACAGCGCCCT	-	DEL	Frame_Shift_Del	p.K112Nfs*?	34934768	PASS	DD0344a	DD0344b	0.091	279	28	324	0	339	0	314	frameshift_variant	AGACAGCGCCCT	A	-	frameshift_variant	HIGH	ENSCAFG00000045571	Transcript	ENSCAFT00000088423.1	protein_coding	3/3	-	ENSCAFT00000088423.1:c.336_346del	ENSCAFP00000053358.1:p.Lys112AsnfsTer?	336-346	336-346	112-116	KTAPS/NX	aaGACAGCGCCCTcg/aacg	GACAGCGCCCT	-	1	1	-	-	YES
Sanger	CanFam3.1	PPP1R9B	DD0344a	9	26151629	26151632	AACA	-	DEL	Frame_Shift_Del	p.M60Tfs*61	26151628	PASS	DD0344a	DD0344b	0.183	89	20	121	0	252	0	259	frameshift_variant	GAACA	G	-	frameshift_variant	HIGH	ENSCAFG00000017004	Transcript	ENSCAFT00000068468.1	protein_coding	1/12	-	ENSCAFT00000068468.1:c.179_182del	ENSCAFP00000053373.1:p.Met60ThrfsTer61	179-182	179-182	60-61	MF/X	aTGTTc/ac	AACA	-	-1	1	VGNC	-	YES
Sanger	CanFam3.1	OLIG3	DD0347a	1	29920258	29920260	GCG	-	DEL	In_Frame_Del	p.P250del	29920257	PASS	DD0347a	DD0347b	0.118	30	4	41	0	90	0	112	inframe_deletion	TGCG	T	-	inframe_deletion	MODERATE	ENSCAFG00000000265	Transcript	ENSCAFT00000000416.4	protein_coding	1/1	-	ENSCAFT00000000416.4:c.749_751del	ENSCAFP00000000380.4:p.Pro250del	749-751	749-751	250-251	PH/H	cCGCac/cac	GCG	-	-1	1	VGNC	-	YES
Sanger	CanFam3.1	TLE1	DD0347a	1	77630906	77630907	TC	-	DEL	Frame_Shift_Del	p.L519Efs*4	77630905	PASS	DD0347a	DD0347b	0.23	117	35	189	0.004	254	1	280	frameshift_variant	GTC	G	-	frameshift_variant&splice_region_variant	HIGH	ENSCAFG00000001462	Transcript	ENSCAFT00000002282.4	protein_coding	14/19	-	ENSCAFT00000002282.4:c.1555_1556del	ENSCAFP00000002118.4:p.Leu519GlufsTer4	1574-1575	1554-1555	518-519	CL/CX	tgTCtg/tgtg	TC	-	1	1	VGNC	-	YES
Sanger	CanFam3.1	MAPK8IP2	DD0347a	10	16708285	16708297	CCCCGGGGTCTGC	-	DEL	Frame_Shift_Del	p.G494Afs*30	16708284	PASS	DD0347a	DD0347b	0.146	76	13	111	0	397	0	438	frameshift_variant	GCCCCGGGGTCTGC	G	-	frameshift_variant	HIGH	ENSCAFG00000000568	Transcript	ENSCAFT00000000880.5	protein_coding	5/12	-	ENSCAFT00000000880.5:c.1481_1493del	ENSCAFP00000000806.4:p.Gly494AlafsTer30	1481-1493	1481-1493	494-498	GRPRG/X	gGCAGACCCCGGGGc/gc	CCCCGGGGTCTGC	-	-1	1	VGNC	-	YES
Sanger	CanFam3.1	GUCA2B	DD0347a	15	1095168	1095168	G	-	DEL	Frame_Shift_Del	p.L60Sfs*36	1095167	PASS	DD0347a	DD0347b	0.15	51	9	67	0	152	0	162	frameshift_variant	AG	A	-	frameshift_variant	HIGH	ENSCAFG00000002574	Transcript	ENSCAFT00000059797.1	protein_coding	2/2	-	ENSCAFT00000059797.1:c.178del	ENSCAFP00000065789.1:p.Leu60SerfsTer36	347	178	60	L/X	Ctc/tc	G	-	-1	1	VGNC	-	YES
Sanger	CanFam3.1	INPP4B	DD0347a	19	1118228	1118228	C	-	DEL	Frame_Shift_Del	p.P737Rfs*47	1118227	PASS	DD0347a	DD0347b	0.148	46	8	69	0	172	0	187	frameshift_variant	GC	G	-	frameshift_variant	HIGH	ENSCAFG00000003624	Transcript	ENSCAFT00000005827.4	protein_coding	19/23	-	ENSCAFT00000005827.4:c.2210del	ENSCAFP00000005396.3:p.Pro737ArgfsTer47	2748	2206	736	P/X	Ccc/cc	C	-	1	1	VGNC	-	YES
Sanger	CanFam3.1	-	DD0347a	25	44110450	44110450	C	-	DEL	Frame_Shift_Del	p.R685Gfs*41	44110449	PASS	DD0347a	DD0347b	0.151	62	11	97	0	344	0	402	frameshift_variant	TC	T	-	frameshift_variant	HIGH	ENSCAFG00000011195	Transcript	ENSCAFT00000071314.1	protein_coding	7/7	-	ENSCAFT00000071314.1:c.2053del	ENSCAFP00000057839.1:p.Arg685GlyfsTer41	2049	2049	683	V/X	gtC/gt	C	-	1	1	-	-	YES
Sanger	CanFam3.1	SULF1	DD0347a	29	18843207	18843207	A	-	DEL	Frame_Shift_Del	p.K402Rfs*158	18843206	PASS	DD0347a	DD0347b	0.278	26	10	43	0	37	0	39	frameshift_variant	CA	C	-	frameshift_variant	HIGH	ENSCAFG00000007673	Transcript	ENSCAFT00000012295.5	protein_coding	10/21	-	ENSCAFT00000012295.5:c.1205del	ENSCAFP00000011398.4:p.Lys402ArgfsTer158	1703	1204	402	K/X	Aag/ag	A	-	1	1	VGNC	-	YES
Sanger	CanFam3.1	UGDH	DD0347a	3	72959850	72959859	AATGACTACC	-	DEL	Frame_Shift_Del	p.N314Rfs*10	72959849	PASS	DD0347a	DD0347b	0.102	176	20	215	0	79	0	85	frameshift_variant	GAATGACTACC	G	-	frameshift_variant	HIGH	ENSCAFG00000015978	Transcript	ENSCAFT00000083241.1	protein_coding	10/14	-	ENSCAFT00000083241.1:c.941_950del	ENSCAFP00000045939.1:p.Asn314ArgfsTer10	1215-1224	940-949	314-317	NDYQ/X	AATGACTACCag/ag	AATGACTACC	-	1	1	VGNC	-	YES
Sanger	CanFam3.1	EPHA3	DD0347a	33	1041819	1041819	A	-	DEL	Frame_Shift_Del	p.T628Pfs*2	1041818	PASS	DD0347a	DD0347b	0.263	42	15	67	0	38	0	44	frameshift_variant	TA	T	-	frameshift_variant	HIGH	ENSCAFG00000008741	Transcript	ENSCAFT00000014024.4	protein_coding	11/17	-	ENSCAFT00000014024.4:c.1882del	ENSCAFP00000012972.4:p.Thr628ProfsTer2	2428	1878	626	I/X	atA/at	A	-	1	1	VGNC	-	YES
Sanger	CanFam3.1	PIAS2	DD0347a	7	44510557	44510557	G	-	DEL	Frame_Shift_Del	p.G249Dfs*4	44510556	PASS	DD0347a	DD0347b	0.409	94	65	193	0	95	0	101	frameshift_variant	TG	T	-	frameshift_variant	HIGH	ENSCAFG00000017599	Transcript	ENSCAFT00000059764.1	protein_coding	6/14	-	ENSCAFT00000059764.1:c.746del	ENSCAFP00000048403.1:p.Gly249AspfsTer4	1012	745	249	G/X	Gga/ga	G	-	1	1	VGNC	-	YES
Sanger	CanFam3.1	CACNA1F	DD0347a	X	42316697	42316697	C	-	DEL	Frame_Shift_Del	p.G773Vfs*35	42316696	PASS	DD0347a	DD0347b	0.114	62	8	85	0	108	0	122	frameshift_variant	AC	A	-	frameshift_variant	HIGH	ENSCAFG00000015873	Transcript	ENSCAFT00000025182.5	protein_coding	19/46	-	ENSCAFT00000025182.5:c.2318del	ENSCAFP00000023378.5:p.Gly773ValfsTer35	2318	2318	773	G/X	gGt/gt	C	-	-1	1	VGNC	-	YES
Sanger	CanFam3.1	BACH2	DD0349a	12	49107709	49107709	G	-	DEL	Frame_Shift_Del	p.S796Pfs*38	49107708	PASS	DD0349a	DD0349b	0.233	46	14	74	0.008	129	1	167	frameshift_variant	AG	A	-	frameshift_variant	HIGH	ENSCAFG00000003116	Transcript	ENSCAFT00000049706.3	protein_coding	5/5	-	ENSCAFT00000049706.3:c.2385del	ENSCAFP00000041229.2:p.Ser796ProfsTer38	2489	2385	795	P/X	ccC/cc	G	-	-1	1	VGNC	-	YES
Sanger	CanFam3.1	TMTC3	DD0349a	15	29336900	29336901	-	A	INS	Frame_Shift_Ins	p.N878Kfs*18	29336900	PASS	DD0349a	DD0349b	0.101	89	10	117	0	130	0	141	frameshift_variant	G	GA	A	frameshift_variant	HIGH	ENSCAFG00000006060	Transcript	ENSCAFT00000009836.4	protein_coding	13/14	-	ENSCAFT00000009836.4:c.2633dup	ENSCAFP00000009132.4:p.Asn878LysfsTer18	2655-2656	2627-2628	876	G/GX	gga/ggAa	-	-	1	1	VGNC	-	YES
Sanger	CanFam3.1	PHTF1	DD0349a	17	51531690	51531700	TATAAATTAAT	-	DEL	Frame_Shift_Del	p.I683Sfs*2	51531689	PASS	DD0349a	DD0349b	0.233	66	20	92	0	95	0	96	frameshift_variant	ATATAAATTAAT	A	-	frameshift_variant&splice_region_variant	HIGH	ENSCAFG00000009197	Transcript	ENSCAFT00000014659.4	protein_coding	16/18	-	ENSCAFT00000014659.4:c.2047_2057del	ENSCAFP00000013558.4:p.Ile683SerfsTer2	2077-2087	2047-2057	683-686	INLY/X	ATTAATTTATAt/t	TATAAATTAAT	-	-1	1	VGNC	-	YES
Sanger	CanFam3.1	SWAP70	DD0349a	21	32948907	32948908	-	A	INS	Frame_Shift_Ins	p.N102Kfs*16	32948907	PASS	DD0349a	DD0349b	0.341	58	30	99	0.016	187	3	210	frameshift_variant	C	CA	A	frameshift_variant	HIGH	ENSCAFG00000007424	Transcript	ENSCAFT00000084152.1	protein_coding	3/13	-	ENSCAFT00000084152.1:c.305dup	ENSCAFP00000043330.1:p.Asn102LysfsTer16	373-374	297-298	99-100	-/X	-/A	-	-	1	1	VGNC	-	YES
Sanger	CanFam3.1	-	DD0349a	22	48675579	48675580	-	AAGGA	INS	Frame_Shift_Ins	p.D22Efs*35	48675579	PASS	DD0349a	DD0349b	0.227	344	101	506	0	384	0	421	frameshift_variant	C	CAAGGA	AAGGA	frameshift_variant	HIGH	ENSCAFG00000029967	Transcript	ENSCAFT00000045384.1	protein_coding	1/1	-	ENSCAFT00000045384.1:c.61_65dup	ENSCAFP00000041306.1:p.Asp22GlufsTer35	60-61	60-61	20-21	-/KX	-/AAGGA	-	-	1	1	-	-	YES
Sanger	CanFam3.1	TBX3	DD0349a	26	11699002	11699003	-	C	INS	Frame_Shift_Ins	p.A533Rfs*?	11699002	PASS	DD0349a	DD0349b	0.5	8	8	22	0	60	0	72	frameshift_variant	G	GC	C	frameshift_variant	HIGH	ENSCAFG00000009216	Transcript	ENSCAFT00000046183.2	protein_coding	7/9	-	ENSCAFT00000046183.2:c.1595dup	ENSCAFP00000043057.2:p.Ala533ArgfsTer?	2302-2303	1595-1596	532	G/GX	ggc/ggGc	-	-	-1	1	VGNC	-	YES
Sanger	CanFam3.1	RALYL	DD0349a	29	31421009	31421010	-	C	INS	Frame_Shift_Ins	p.R164Pfs*42	31421009	PASS	DD0349a	DD0349b	0.1	63	7	85	0	157	0	173	frameshift_variant	A	AC	C	frameshift_variant	HIGH	ENSCAFG00000043554	Transcript	ENSCAFT00000071544.1	protein_coding	6/9	-	ENSCAFT00000071544.1:c.490dup	ENSCAFP00000050205.1:p.Arg164ProfsTer42	483-484	483-484	161-162	-/X	-/C	-	-	1	1	HGNC	HGNC:27036	YES
Sanger	CanFam3.1	ECT2	DD0349a	34	36938529	36938530	-	C	INS	Frame_Shift_Ins	p.Q674Pfs*4	36938529	PASS	DD0349a	DD0349b	0.202	91	23	125	0	113	0	115	frameshift_variant	T	TC	C	frameshift_variant	HIGH	ENSCAFG00000015455	Transcript	ENSCAFT00000070837.1	protein_coding	20/27	-	ENSCAFT00000070837.1:c.2020dup	ENSCAFP00000049607.1:p.Gln674ProfsTer4	2725-2726	2018-2019	673	V/VX	gtc/gtCc	-	-	1	1	VGNC	-	YES
Sanger	CanFam3.1	FBXO31	DD0349a	5	65725425	65725439	ATGGCTGAGGGAAGA	-	DEL	In_Frame_Del	p.L78_W82del	65725424	PASS	DD0349a	DD0349b	0.197	122	30	158	0	439	0	414	inframe_deletion	CATGGCTGAGGGAAGA	C	-	inframe_deletion	MODERATE	ENSCAFG00000019910	Transcript	ENSCAFT00000031679.4	protein_coding	5/8	-	ENSCAFT00000031679.4:c.232_246del	ENSCAFP00000029493.4:p.Leu78_Trp82del	420-434	228-242	76-81	TWLREE/T	acATGGCTGAGGGAAGAa/aca	ATGGCTGAGGGAAGA	-	1	1	VGNC	-	YES
Sanger	CanFam3.1	FPGT	DD0349a	6	72132635	72132639	TAAAG	-	DEL	Frame_Shift_Del	p.T588Kfs*2	72132634	PASS	DD0349a	DD0349b	0.216	40	11	55	0	84	0	85	frameshift_variant	TTAAAG	T	-	frameshift_variant	HIGH	ENSCAFG00000028720	Transcript	ENSCAFT00000044121.2	protein_coding	4/4	-	ENSCAFT00000044121.2:c.1763_1767del	ENSCAFP00000038663.1:p.Thr588LysfsTer2	1763-1767	1763-1767	588-589	TL/X	aCTTTA/a	TAAAG	-	-1	1	VGNC	-	YES
Sanger	CanFam3.1	PPP1R12B	DD0349a	7	528625	528625	C	-	DEL	Frame_Shift_Del	p.E922Rfs*10	528624	PASS	DD0349a	DD0349b	0.211	362	97	511	0	418	0	418	frameshift_variant	TC	T	-	frameshift_variant	HIGH	ENSCAFG00000010497	Transcript	ENSCAFT00000067963.1	protein_coding	21/26	-	ENSCAFT00000067963.1:c.2764del	ENSCAFP00000052205.1:p.Glu922ArgfsTer10	2764	2764	922	E/X	Gag/ag	C	-	-1	1	VGNC	-	YES
Sanger	CanFam3.1	BRIP1	DD0349a	9	34811077	34811079	ATC	-	DEL	In_Frame_Del	p.S84del	34811076	PASS	DD0349a	DD0349b	0.152	134	24	173	0	199	0	200	inframe_deletion	TATC	T	-	inframe_deletion	MODERATE	ENSCAFG00000017737	Transcript	ENSCAFT00000028135.3	protein_coding	3/21	-	ENSCAFT00000028135.3:c.246_248del	ENSCAFP00000026175.3:p.Ser84del	243-245	243-245	81-82	VS/V	gtATCa/gta	ATC	-	1	1	VGNC	-	YES
Sanger	CanFam3.1	MBTPS2	DD0349a	X	17689447	17689448	-	A	INS	Frame_Shift_Ins	p.S389Kfs*28	17689447	PASS	DD0349a	DD0349b	0.232	86	26	132	0	142	0	157	frameshift_variant	T	TA	A	frameshift_variant	HIGH	ENSCAFG00000013272	Transcript	ENSCAFT00000021054.4	protein_coding	9/12	-	ENSCAFT00000021054.4:c.1165dup	ENSCAFP00000019552.4:p.Ser389LysfsTer28	1233-1234	1158-1159	386-387	-/X	-/A	-	-	1	1	VGNC	-	YES
Sanger	CanFam3.1	ZNF582	DD0353a	1	101552042	101552053	TTGATCATCATT	-	DEL	In_Frame_Del	p.M142_N145del	101552041	PASS	DD0353a	DD0353b	0.143	317	53	381	0	385	0	346	inframe_deletion	ATTGATCATCATT	A	-	inframe_deletion	MODERATE	ENSCAFG00000029312	Transcript	ENSCAFT00000045011.2	protein_coding	5/5	-	ENSCAFT00000045011.2:c.423_434del	ENSCAFP00000037975.1:p.Met142_Asn145del	582-593	423-434	141-145	PMMIN/P	ccAATGATGATCAAt/cct	TTGATCATCATT	-	-1	1	VGNC	-	YES
Sanger	CanFam3.1	PLEKHA8	DD0353a	14	42854994	42854994	G	-	DEL	Frame_Shift_Del	-	42854993	PASS	DD0353a	DD0353b	0.113	149	19	204	0	147	0	172	frameshift_variant	CG	C	-	frameshift_variant&splice_region_variant	HIGH	ENSCAFG00000003056	Transcript	ENSCAFT00000060821.1	protein_coding	13/14	-	ENSCAFT00000060821.1:c.1461+1del	-	1461	1461	487	A/X	gcG/gc	G	-	1	1	VGNC	-	YES
Sanger	CanFam3.1	HGF	DD0353a	18	21403055	21403056	-	T	INS	Frame_Shift_Ins	p.M64Nfs*10	21403055	PASS	DD0353a	DD0353b	0.307	106	47	205	0	132	0	165	frameshift_variant	A	AT	T	frameshift_variant	HIGH	ENSCAFG00000006370	Transcript	ENSCAFT00000010288.4	protein_coding	2/18	-	ENSCAFT00000010288.4:c.190dup	ENSCAFP00000009539.3:p.Met64AsnfsTer10	349-350	190-191	64	M/NX	atg/aAtg	-	-	-1	1	VGNC	-	YES
Sanger	CanFam3.1	EOMES	DD0353a	23	16506398	16506403	GCCGCG	-	DEL	In_Frame_Del	p.A131_A132del	16506397	PASS	DD0353a	DD0353b	0.111	48	6	69	0	48	0	54	inframe_deletion	CGCCGCG	C	-	inframe_deletion	MODERATE	ENSCAFG00000005510	Transcript	ENSCAFT00000043134.2	protein_coding	1/6	-	ENSCAFT00000043134.2:c.372_377del	ENSCAFP00000042151.2:p.Ala131_Ala132del	367-372	367-372	123-124	AA/-	GCCGCG/-	GCCGCG	-	1	1	VGNC	-	YES
Sanger	CanFam3.1	RALBP1	DD0353a	7	75490501	75490502	AT	-	DEL	Frame_Shift_Del	p.H169Qfs*12	75490500	PASS	DD0353a	DD0353b	0.184	155	35	217	0.008	130	1	129	frameshift_variant	CAT	C	-	frameshift_variant	HIGH	ENSCAFG00000018707	Transcript	ENSCAFT00000063761.1	protein_coding	3/10	-	ENSCAFT00000063761.1:c.507_508del	ENSCAFP00000047556.1:p.His169GlnfsTer12	506-507	506-507	169	H/X	cAT/c	AT	-	1	1	VGNC	-	YES
Sanger	CanFam3.1	UNC93A	DD0355a	1	55053980	55053980	G	-	DEL	Frame_Shift_Del	p.Y424*	55053979	PASS	DD0355a	DD0355b	0.251	131	44	199	0	232	0	234	frameshift_variant	CG	C	-	frameshift_variant	HIGH	ENSCAFG00000000858	Transcript	ENSCAFT00000001339.4	protein_coding	9/9	-	ENSCAFT00000001339.4:c.1272del	ENSCAFP00000001226.3:p.Tyr424Ter	1474	1272	424	Y/X	taC/ta	G	-	-1	1	VGNC	-	YES
Sanger	CanFam3.1	PUM3	DD0355a	1	91430838	91430838	T	-	DEL	Frame_Shift_Del	p.K9Sfs*3	91430837	PASS	DD0355a	DD0355b	0.171	136	28	197	0	181	0	196	frameshift_variant	CT	C	-	frameshift_variant	HIGH	ENSCAFG00000002035	Transcript	ENSCAFT00000003228.4	protein_coding	2/18	-	ENSCAFT00000003228.4:c.26del	ENSCAFP00000003000.3:p.Lys9SerfsTer3	71	26	9	K/X	aAg/ag	T	-	-1	1	VGNC	-	YES
Sanger	CanFam3.1	KLK8	DD0355a	1	105875931	105875931	G	-	DEL	Frame_Shift_Del	p.V260Sfs*28	105875930	PASS	DD0355a	DD0355b	0.235	39	12	54	0	32	0	33	frameshift_variant	TG	T	-	frameshift_variant	HIGH	ENSCAFG00000002896	Transcript	ENSCAFT00000037847.4	protein_coding	3/10	-	ENSCAFT00000037847.4:c.778del	ENSCAFP00000033474.3:p.Val260SerfsTer28	772	772	258	G/X	Ggg/gg	G	-	1	1	EntrezGene	-	YES
Sanger	CanFam3.1	PPP1R13L	DD0355a	1	110161544	110161545	-	A	INS	Frame_Shift_Ins	p.V275Gfs*107	110161544	PASS	DD0355a	DD0355b	0.188	26	6	40	0	16	0	17	frameshift_variant	C	CA	A	frameshift_variant	HIGH	ENSCAFG00000004459	Transcript	ENSCAFT00000007190.6	protein_coding	4/8	-	ENSCAFT00000007190.6:c.821dup	ENSCAFP00000006657.6:p.Val275GlyfsTer107	1035-1036	819-820	273-274	-/X	-/A	-	-	1	1	VGNC	-	YES
Sanger	CanFam3.1	HNRNPL	DD0355a	1	114275180	114275181	-	C	INS	Frame_Shift_Ins	p.P337Tfs*56	114275180	PASS	DD0355a	DD0355b	0.159	37	7	56	0	36	0	41	frameshift_variant	G	GC	C	frameshift_variant	HIGH	ENSCAFG00000005652	Transcript	ENSCAFT00000009103.4	protein_coding	8/13	-	ENSCAFT00000009103.4:c.1007dup	ENSCAFP00000008442.3:p.Pro337ThrfsTer56	999-1000	999-1000	333-334	-/X	-/C	-	-	1	1	VGNC	-	YES
Sanger	CanFam3.1	-	DD0355a	1	115049578	115049578	A	-	DEL	Frame_Shift_Del	p.K438Rfs*54	115049577	PASS	DD0355a	DD0355b	0.355	100	55	179	0.04	143	6	162	frameshift_variant	TA	T	-	frameshift_variant	HIGH	ENSCAFG00000048356	Transcript	ENSCAFT00000087459.1	protein_coding	2/2	-	ENSCAFT00000087459.1:c.1313del	ENSCAFP00000052013.1:p.Lys438ArgfsTer54	1428	1306	436	K/X	Aaa/aa	A	-	1	1	-	-	YES
Sanger	CanFam3.1	KMT2B	DD0355a	1	116911310	116911310	G	-	DEL	Frame_Shift_Del	p.Q218Sfs*20	116911309	PASS	DD0355a	DD0355b	0.349	218	117	387	0	235	0	244	frameshift_variant	TG	T	-	frameshift_variant	HIGH	ENSCAFG00000006878	Transcript	ENSCAFT00000081989.1	protein_coding	2/35	-	ENSCAFT00000081989.1:c.652del	ENSCAFP00000050591.1:p.Gln218SerfsTer20	1052	652	218	Q/X	Cag/ag	G	-	-1	1	HGNC	HGNC:15840	YES
Sanger	CanFam3.1	TDRD12	DD0355a	1	119254380	119254380	T	-	DEL	Frame_Shift_Del	p.N612Mfs*25	119254379	PASS	DD0355a	DD0355b	0.316	104	48	188	0.044	108	5	141	frameshift_variant	AT	A	-	frameshift_variant	HIGH	ENSCAFG00000007505	Transcript	ENSCAFT00000012020.4	protein_coding	16/31	-	ENSCAFT00000012020.4:c.1835del	ENSCAFP00000011146.4:p.Asn612MetfsTer25	1835	1835	612	N/X	aAt/at	T	-	-1	1	VGNC	-	YES
Sanger	CanFam3.1	SMARCC2	DD0355a	10	489331	489332	GA	-	DEL	Frame_Shift_Del	p.H493Ffs*25	489330	PASS	DD0355a	DD0355b	0.373	32	19	55	0	50	0	48	frameshift_variant	TGA	T	-	frameshift_variant	HIGH	ENSCAFG00000000109	Transcript	ENSCAFT00000059568.1	protein_coding	16/28	-	ENSCAFT00000059568.1:c.1476_1477del	ENSCAFP00000059224.1:p.His493PhefsTer25	1478-1479	1476-1477	492-493	SH/SX	tcTCat/tcat	GA	-	-1	1	VGNC	-	YES
Sanger	CanFam3.1	LRIG3	DD0355a	10	2729955	2729955	G	-	DEL	Frame_Shift_Del	p.P692Lfs*4	2729954	PASS	DD0355a	DD0355b	0.3	84	36	128	0	119	0	134	frameshift_variant	AG	A	-	frameshift_variant	HIGH	ENSCAFG00000000311	Transcript	ENSCAFT00000062755.1	protein_coding	15/19	-	ENSCAFT00000062755.1:c.2075del	ENSCAFP00000062693.1:p.Pro692LeufsTer4	2075	2075	692	P/X	cCt/ct	G	-	-1	1	VGNC	-	YES
Sanger	CanFam3.1	TNRC6B	DD0355a	10	24857473	24857473	T	-	DEL	Frame_Shift_Del	p.N1627Tfs*18	24857472	PASS	DD0355a	DD0355b	0.414	68	48	134	0	118	0	130	frameshift_variant	GT	G	-	frameshift_variant	HIGH	ENSCAFG00000001255	Transcript	ENSCAFT00000082685.1	protein_coding	23/39	-	ENSCAFT00000082685.1:c.4880del	ENSCAFP00000046813.1:p.Asn1627ThrfsTer18	5219	4880	1627	N/X	aAc/ac	T	-	-1	1	HGNC	HGNC:29190	YES
Sanger	CanFam3.1	SMC2	DD0355a	11	60100492	60100492	A	-	DEL	Frame_Shift_Del	p.E189Rfs*4	60100491	PASS	DD0355a	DD0355b	0.397	44	29	82	0.016	62	1	74	frameshift_variant	GA	G	-	frameshift_variant	HIGH	ENSCAFG00000002661	Transcript	ENSCAFT00000004208.4	protein_coding	6/25	-	ENSCAFT00000004208.4:c.564del	ENSCAFP00000003892.3:p.Glu189ArgfsTer4	1073	557	186	E/X	gAa/ga	A	-	1	1	VGNC	-	YES
Sanger	CanFam3.1	DDR1	DD0355a	12	665222	665222	C	-	DEL	Frame_Shift_Del	p.Y555Tfs*146	665221	PASS	DD0355a	DD0355b	0.347	156	83	274	0	174	0	189	frameshift_variant	AC	A	-	frameshift_variant	HIGH	ENSCAFG00000000448	Transcript	ENSCAFT00000000714.4	protein_coding	11/18	-	ENSCAFT00000000714.4:c.1662del	ENSCAFP00000000658.4:p.Tyr555ThrfsTer146	1657	1657	553	P/X	Ccc/cc	C	-	1	1	VGNC	-	YES
Sanger	CanFam3.1	FOXP4	DD0355a	12	10280676	10280676	C	-	DEL	Frame_Shift_Del	p.L273Sfs*95	10280675	PASS	DD0355a	DD0355b	0.404	93	63	188	0.03	161	5	208	frameshift_variant	AC	A	-	frameshift_variant	HIGH	ENSCAFG00000001596	Transcript	ENSCAFT00000002501.4	protein_coding	6/16	-	ENSCAFT00000002501.4:c.817del	ENSCAFP00000002320.4:p.Leu273SerfsTer95	827	811	271	P/X	Ccc/cc	C	-	1	1	VGNC	-	YES
Sanger	CanFam3.1	FOXP4	DD0355a	12	10284512	10284512	C	-	DEL	Frame_Shift_Del	p.D486Tfs*4	10284511	PASS	DD0355a	DD0355b	0.317	168	78	271	0	237	0	241	frameshift_variant	AC	A	-	frameshift_variant	HIGH	ENSCAFG00000001596	Transcript	ENSCAFT00000002501.4	protein_coding	12/16	-	ENSCAFT00000002501.4:c.1455del	ENSCAFP00000002320.4:p.Asp486ThrfsTer4	1467	1451	484	T/X	aCc/ac	C	-	1	1	VGNC	-	YES
Sanger	CanFam3.1	DST	DD0355a	12	23847822	23847822	C	-	DEL	Frame_Shift_Del	p.D3129Ifs*23	23847821	PASS	DD0355a	DD0355b	0.301	167	72	260	0.006	331	2	358	frameshift_variant	TC	T	-	frameshift_variant	HIGH	ENSCAFG00000002413	Transcript	ENSCAFT00000043203.3	protein_coding	40/103	-	ENSCAFT00000043203.3:c.9385del	ENSCAFP00000039191.2:p.Asp3129IlefsTer23	9597	9385	3129	D/X	Gat/at	C	-	-1	1	VGNC	-	YES
Sanger	CanFam3.1	SENP6	DD0355a	12	37335214	37335214	A	-	DEL	Frame_Shift_Del	p.K1121Sfs*12	37335213	PASS	DD0355a	DD0355b	0.256	116	40	177	0	202	0	213	frameshift_variant	GA	G	-	frameshift_variant	HIGH	ENSCAFG00000002711	Transcript	ENSCAFT00000004287.4	protein_coding	24/24	-	ENSCAFT00000004287.4:c.3362del	ENSCAFP00000003969.3:p.Lys1121SerfsTer12	3355	3355	1119	K/X	Aaa/aa	A	-	1	1	VGNC	-	YES
Sanger	CanFam3.1	AK9	DD0355a	12	66450174	66450174	T	-	DEL	Frame_Shift_Del	p.E698Rfs*13	66450173	PASS	DD0355a	DD0355b	0.429	44	33	88	0.015	66	1	84	frameshift_variant	CT	C	-	frameshift_variant	HIGH	ENSCAFG00000003835	Transcript	ENSCAFT00000006176.4	protein_coding	19/41	-	ENSCAFT00000006176.4:c.2091del	ENSCAFP00000005720.4:p.Glu698ArgfsTer13	2572	2091	697	K/X	aaA/aa	T	-	-1	1	VGNC	-	YES
Sanger	CanFam3.1	HHLA1	DD0355a	13	28746722	28746722	C	-	DEL	Frame_Shift_Del	p.V60Wfs*19	28746721	PASS	DD0355a	DD0355b	0.289	54	22	87	0.015	67	1	71	frameshift_variant	AC	A	-	frameshift_variant	HIGH	ENSCAFG00000025196	Transcript	ENSCAFT00000047693.3	protein_coding	3/16	-	ENSCAFT00000047693.3:c.178del	ENSCAFP00000042183.2:p.Val60TrpfsTer19	178	178	60	V/X	Gtg/tg	C	-	-1	1	VGNC	-	YES
Sanger	CanFam3.1	GPAA1	DD0355a	13	37578332	37578332	G	-	DEL	Frame_Shift_Del	p.A228Rfs*10	37578331	PASS	DD0355a	DD0355b	0.291	117	48	182	0.01	104	1	115	frameshift_variant	TG	T	-	frameshift_variant	HIGH	ENSCAFG00000001523	Transcript	ENSCAFT00000081541.1	protein_coding	5/10	-	ENSCAFT00000081541.1:c.682del	ENSCAFP00000044307.1:p.Ala228ArgfsTer10	1448	679	227	G/X	Ggg/gg	G	-	1	1	VGNC	-	YES
Sanger	CanFam3.1	PDGFRA	DD0355a	13	46732290	46732290	C	-	DEL	Frame_Shift_Del	p.T113Pfs*76	46732289	PASS	DD0355a	DD0355b	0.373	153	91	269	0.008	121	1	130	frameshift_variant	AC	A	-	frameshift_variant	HIGH	ENSCAFG00000002057	Transcript	ENSCAFT00000066115.1	protein_coding	1/23	-	ENSCAFT00000066115.1:c.336del	ENSCAFP00000065738.1:p.Thr113ProfsTer76	331	331	111	P/X	Ccc/cc	C	-	1	1	VGNC	-	YES
Sanger	CanFam3.1	REST	DD0355a	13	49058150	49058151	-	ACC	INS	In_Frame_Ins	p.P764dup	49058150	PASS	DD0355a	DD0355b	0.329	98	48	223	0.007	150	1	209	inframe_insertion	T	TACC	ACC	inframe_insertion	MODERATE	ENSCAFG00000002254	Transcript	ENSCAFT00000003537.5	protein_coding	3/3	-	ENSCAFT00000003537.5:c.2291_2293dup	ENSCAFP00000003276.3:p.Pro764dup	2276-2277	2267-2268	756	L/LP	tta/ttACCa	-	-	1	1	VGNC	-	YES
Sanger	CanFam3.1	TSPAN13	DD0355a	14	31284304	31284304	T	-	DEL	Frame_Shift_Del	p.Y78Tfs*2	31284303	PASS	DD0355a	DD0355b	0.303	69	30	120	0.012	80	1	96	frameshift_variant	CT	C	-	frameshift_variant	HIGH	ENSCAFG00000002432	Transcript	ENSCAFT00000036757.3	protein_coding	2/6	-	ENSCAFT00000036757.3:c.231del	ENSCAFP00000032167.3:p.Tyr78ThrfsTer2	380	224	75	L/X	cTt/ct	T	-	1	1	VGNC	-	YES
Sanger	CanFam3.1	TMEM196	DD0355a	14	33888518	33888518	T	-	DEL	Frame_Shift_Del	p.K87Nfs*6	33888517	PASS	DD0355a	DD0355b	0.462	21	18	47	0	63	0	71	frameshift_variant	AT	A	-	frameshift_variant	HIGH	ENSCAFG00000002513	Transcript	ENSCAFT00000089964.1	protein_coding	2/4	-	ENSCAFT00000089964.1:c.261del	ENSCAFP00000048212.1:p.Lys87AsnfsTer6	457	261	87	K/X	aaA/aa	T	-	-1	1	VGNC	-	YES
Sanger	CanFam3.1	ELMO1	DD0355a	14	48589845	48589845	G	-	DEL	Frame_Shift_Del	p.A101Pfs*29	48589844	PASS	DD0355a	DD0355b	0.393	71	46	140	0.014	69	1	77	frameshift_variant	CG	C	-	frameshift_variant	HIGH	ENSCAFG00000003272	Transcript	ENSCAFT00000072467.1	protein_coding	3/23	-	ENSCAFT00000072467.1:c.300del	ENSCAFP00000046228.1:p.Ala101ProfsTer29	300	300	100	P/X	ccC/cc	G	-	-1	1	VGNC	-	YES
Sanger	CanFam3.1	GPR85	DD0355a	14	52570121	52570121	A	-	DEL	Frame_Shift_Del	p.F208Lfs*8	52570120	PASS	DD0355a	DD0355b	0.339	76	39	126	0	122	0	134	frameshift_variant	CA	C	-	frameshift_variant	HIGH	ENSCAFG00000003337	Transcript	ENSCAFT00000005336.3	protein_coding	1/1	-	ENSCAFT00000005336.3:c.624del	ENSCAFP00000004940.3:p.Phe208LeufsTer8	624	624	208	F/X	ttT/tt	A	-	-1	1	VGNC	-	YES
Sanger	CanFam3.1	-	DD0355a	15	3140952	3140952	C	-	DEL	Frame_Shift_Del	p.P71Rfs*100	3140951	PASS	DD0355a	DD0355b	0.352	103	56	170	0.011	88	1	96	frameshift_variant	AC	A	-	frameshift_variant	HIGH	ENSCAFG00000029263	Transcript	ENSCAFT00000090348.1	protein_coding	2/4	-	ENSCAFT00000090348.1:c.212del	ENSCAFP00000056905.1:p.Pro71ArgfsTer100	1067	211	71	P/X	Ccg/cg	C	-	1	1	-	-	YES
Sanger	CanFam3.1	CLSPN	DD0355a	15	6404521	6404521	A	-	DEL	Frame_Shift_Del	p.I183Sfs*4	6404520	PASS	DD0355a	DD0355b	0.352	107	58	185	0.012	170	2	188	frameshift_variant	GA	G	-	frameshift_variant	HIGH	ENSCAFG00000003539	Transcript	ENSCAFT00000005678.4	protein_coding	3/25	-	ENSCAFT00000005678.4:c.547del	ENSCAFP00000005256.3:p.Ile183SerfsTer4	689	542	181	E/X	gAa/ga	A	-	1	1	VGNC	-	YES
Sanger	CanFam3.1	UHRF1BP1L	DD0355a	15	39219930	39219930	T	-	DEL	Frame_Shift_Del	p.V1372Sfs*15	39219929	PASS	DD0355a	DD0355b	0.27	130	48	230	0.027	180	5	233	frameshift_variant	CT	C	-	frameshift_variant	HIGH	ENSCAFG00000006703	Transcript	ENSCAFT00000010792.4	protein_coding	20/21	-	ENSCAFT00000010792.4:c.4113del	ENSCAFP00000009998.3:p.Val1372SerfsTer15	4268	4113	1371	K/X	aaA/aa	T	-	-1	1	VGNC	-	YES
Sanger	CanFam3.1	-	DD0355a	16	14711395	14711395	G	-	DEL	Frame_Shift_Del	p.G417Vfs*63	14711394	PASS	DD0355a	DD0355b	0.319	64	30	109	0.015	65	1	67	frameshift_variant	TG	T	-	frameshift_variant	HIGH	ENSCAFG00000032636	Transcript	ENSCAFT00000044092.2	protein_coding	1/1	-	ENSCAFT00000044092.2:c.1250del	ENSCAFP00000039110.2:p.Gly417ValfsTer63	1245	1245	415	L/X	ctG/ct	G	-	1	1	-	-	YES
Sanger	CanFam3.1	ATG9B	DD0355a	16	15080370	15080371	-	C	INS	Frame_Shift_Ins	p.S10Efs*137	15080370	PASS	DD0355a	DD0355b	0.278	57	22	91	0	76	0	89	frameshift_variant	T	TC	C	frameshift_variant	HIGH	ENSCAFG00000041918	Transcript	ENSCAFT00000062956.1	protein_coding	1/16	-	ENSCAFT00000062956.1:c.27dup	ENSCAFP00000051011.1:p.Ser10GlufsTer137	27-28	27-28	9-10	-/X	-/G	-	-	-1	1	HGNC	HGNC:21899	YES
Sanger	CanFam3.1	PAXIP1	DD0355a	16	18082346	18082346	G	-	DEL	Frame_Shift_Del	p.G668Efs*12	18082345	PASS	DD0355a	DD0355b	0.347	66	35	108	0.009	108	1	106	frameshift_variant	CG	C	-	frameshift_variant	HIGH	ENSCAFG00000005062	Transcript	ENSCAFT00000008164.4	protein_coding	9/20	-	ENSCAFT00000008164.4:c.2001del	ENSCAFP00000007562.4:p.Gly668GlufsTer12	2001	2001	667	P/X	ccC/cc	G	-	-1	1	VGNC	-	YES
Sanger	CanFam3.1	PXDN	DD0355a	17	851330	851330	G	-	DEL	Frame_Shift_Del	p.N588Tfs*31	851329	PASS	DD0355a	DD0355b	0.304	32	14	56	0	31	0	33	frameshift_variant	TG	T	-	frameshift_variant	HIGH	ENSCAFG00000003228	Transcript	ENSCAFT00000005177.4	protein_coding	15/23	-	ENSCAFT00000005177.4:c.1761del	ENSCAFP00000004792.4:p.Asn588ThrfsTer31	1761	1761	587	P/X	ccC/cc	G	-	-1	1	VGNC	-	YES
Sanger	CanFam3.1	OSR1	DD0355a	17	14510498	14510498	C	-	DEL	Frame_Shift_Del	p.E139Rfs*16	14510497	PASS	DD0355a	DD0355b	0.242	91	29	136	0	92	0	100	frameshift_variant	TC	T	-	frameshift_variant	HIGH	ENSCAFG00000003775	Transcript	ENSCAFT00000006069.3	protein_coding	2/3	-	ENSCAFT00000006069.3:c.415del	ENSCAFP00000005619.3:p.Glu139ArgfsTer16	524	415	139	E/X	Gag/ag	C	-	-1	1	VGNC	-	YES
Sanger	CanFam3.1	AGBL5	DD0355a	17	21051287	21051287	C	-	DEL	Frame_Shift_Del	p.P346Rfs*123	21051286	PASS	DD0355a	DD0355b	0.071	273	21	332	0	268	0	289	frameshift_variant	AC	A	-	frameshift_variant	HIGH	ENSCAFG00000004537	Transcript	ENSCAFT00000007430.4	protein_coding	6/14	-	ENSCAFT00000007430.4:c.1037del	ENSCAFP00000006886.3:p.Pro346ArgfsTer123	1077	1032	344	N/X	aaC/aa	C	-	1	1	VGNC	-	YES
Sanger	CanFam3.1	MRPS5	DD0355a	17	34952172	34952172	C	-	DEL	Frame_Shift_Del	p.Q388Rfs*4	34952171	PASS	DD0355a	DD0355b	0.333	114	57	199	0.053	178	10	216	frameshift_variant	TC	T	-	frameshift_variant	HIGH	ENSCAFG00000007040	Transcript	ENSCAFT00000011298.4	protein_coding	12/12	-	ENSCAFT00000011298.4:c.1162del	ENSCAFP00000010468.3:p.Gln388ArgfsTer4	1176	1157	386	S/X	tCc/tc	C	-	1	1	VGNC	-	YES
Sanger	CanFam3.1	PHTF2	DD0355a	18	17910551	17910551	T	-	DEL	Frame_Shift_Del	p.L536Cfs*4	17910550	PASS	DD0355a	DD0355b	0.148	104	18	147	0	147	0	163	frameshift_variant	CT	C	-	frameshift_variant	HIGH	ENSCAFG00000004354	Transcript	ENSCAFT00000006993.5	protein_coding	13/19	-	ENSCAFT00000006993.5:c.1607del	ENSCAFP00000006473.4:p.Leu536CysfsTer4	1758	1600	534	F/X	Ttt/tt	T	-	1	1	VGNC	-	YES
Sanger	CanFam3.1	-	DD0355a	18	25345573	25345573	T	-	DEL	Frame_Shift_Del	p.R68Efs*6	25345572	PASS	DD0355a	DD0355b	0.287	82	33	130	0	133	0	158	frameshift_variant	CT	C	-	frameshift_variant	HIGH	ENSCAFG00000045496	Transcript	ENSCAFT00000079449.1	protein_coding	3/3	-	ENSCAFT00000079449.1:c.202del	ENSCAFP00000043801.1:p.Arg68GlufsTer6	1019	202	68	R/X	Aga/ga	T	-	-1	1	-	-	YES
Sanger	CanFam3.1	-	DD0355a	18	25401470	25401471	-	G	INS	Frame_Shift_Ins	p.A52Rfs*34	25401470	PASS	DD0355a	DD0355b	0.5	45	45	102	0	60	0	69	frameshift_variant	C	CG	G	frameshift_variant	HIGH	ENSCAFG00000032118	Transcript	ENSCAFT00000048158.2	protein_coding	3/3	-	ENSCAFT00000048158.2:c.153dup	ENSCAFP00000039704.2:p.Ala52ArgfsTer34	153-154	153-154	51-52	-/X	-/C	-	-	-1	1	-	-	YES
Sanger	CanFam3.1	LRP4	DD0355a	18	42617034	42617035	-	AAA	INS	In_Frame_Ins	p.K14dup	42617034	PASS	DD0355a	DD0355b	0.26	97	34	157	0.016	121	2	133	inframe_insertion	G	GAAA	AAA	inframe_insertion	MODERATE	ENSCAFG00000008977	Transcript	ENSCAFT00000047302.3	protein_coding	1/38	-	ENSCAFT00000047302.3:c.21_23dup	ENSCAFP00000041693.1:p.Lys14dup	609-610	16-17	6	E/EK	gaa/gAAAaa	-	-	1	1	VGNC	-	YES
Sanger	CanFam3.1	ARHGAP1	DD0355a	18	42827935	42827937	AAG	-	DEL	In_Frame_Del	p.K153del	42827934	PASS	DD0355a	DD0355b	0.201	187	47	270	0	273	0	310	inframe_deletion	CAAG	C	-	inframe_deletion	MODERATE	ENSCAFG00000009147	Transcript	ENSCAFT00000014559.4	protein_coding	6/13	-	ENSCAFT00000014559.4:c.459_461del	ENSCAFP00000013467.3:p.Lys153del	524-526	454-456	152	K/-	AAG/-	AAG	-	1	1	VGNC	-	YES
Sanger	CanFam3.1	IFITM10	DD0355a	18	46005158	46005158	G	-	DEL	Frame_Shift_Del	p.M96Wfs*36	46005157	PASS	DD0355a	DD0355b	0.409	26	18	53	0	27	0	35	frameshift_variant	TG	T	-	frameshift_variant	HIGH	ENSCAFG00000010028	Transcript	ENSCAFT00000015950.3	protein_coding	1/2	-	ENSCAFT00000015950.3:c.285del	ENSCAFP00000014753.3:p.Met96TrpfsTer36	1045	285	95	P/X	ccC/cc	G	-	-1	1	VGNC	-	YES
Sanger	CanFam3.1	MRGPRG	DD0355a	18	47136166	47136167	GA	-	DEL	Frame_Shift_Del	p.L104Pfs*401	47136165	PASS	DD0355a	DD0355b	0.113	47	6	59	0	30	0	30	frameshift_variant	GGA	G	-	frameshift_variant	HIGH	ENSCAFG00000010353	Transcript	ENSCAFT00000016454.4	protein_coding	2/2	-	ENSCAFT00000016454.4:c.311_312del	ENSCAFP00000015222.4:p.Leu104ProfsTer401	455-456	311-312	104	L/X	cTC/c	GA	-	-1	1	VGNC	-	YES
Sanger	CanFam3.1	RCOR2	DD0355a	18	53100549	53100549	C	-	DEL	Frame_Shift_Del	p.P461Lfs*14	53100548	PASS	DD0355a	DD0355b	0.385	56	35	148	0	40	0	71	frameshift_variant	GC	G	-	frameshift_variant	HIGH	ENSCAFG00000014777	Transcript	ENSCAFT00000023470.4	protein_coding	13/13	-	ENSCAFT00000023470.4:c.1382del	ENSCAFP00000021796.4:p.Pro461LeufsTer14	1628	1376	459	A/X	gCc/gc	C	-	1	1	VGNC	-	YES
Sanger	CanFam3.1	BEST1	DD0355a	18	54472602	54472602	G	-	DEL	Frame_Shift_Del	p.Y351Tfs*14	54472601	PASS	DD0355a	DD0355b	0.4	66	44	123	0	95	0	106	frameshift_variant	AG	A	-	frameshift_variant	HIGH	ENSCAFG00000015909	Transcript	ENSCAFT00000061788.1	protein_coding	10/12	-	ENSCAFT00000061788.1:c.1050del	ENSCAFP00000066688.1:p.Tyr351ThrfsTer14	1159	1050	350	P/X	ccC/cc	G	-	-1	1	VGNC	-	YES
Sanger	CanFam3.1	CCDC28B	DD0355a	2	69001768	69001773	TCCTCT	-	DEL	In_Frame_Del	p.E148_E149del	69001767	PASS	DD0355a	DD0355b	0.259	195	68	302	0	226	0	270	inframe_deletion	GTCCTCT	G	-	inframe_deletion	MODERATE	ENSCAFG00000010703	Transcript	ENSCAFT00000017032.4	protein_coding	3/5	-	ENSCAFT00000017032.4:c.444_449del	ENSCAFP00000015758.4:p.Glu148_Glu149del	444-449	444-449	148-150	EED/D	gaAGAGGAc/gac	TCCTCT	-	-1	1	VGNC	-	YES
Sanger	CanFam3.1	ARID1A	DD0355a	2	73334124	73334124	G	-	DEL	Frame_Shift_Del	p.P1897Hfs*25	73334123	PASS	DD0355a	DD0355b	0.349	108	58	191	0.018	108	2	124	frameshift_variant	TG	T	-	frameshift_variant	HIGH	ENSCAFG00000012314	Transcript	ENSCAFT00000019631.5	protein_coding	20/20	-	ENSCAFT00000019631.5:c.5690del	ENSCAFP00000018208.5:p.Pro1897HisfsTer25	5690	5690	1897	P/X	cCa/ca	G	-	-1	1	VGNC	-	YES
Sanger	CanFam3.1	MACO1	DD0355a	2	74440613	74440613	A	-	DEL	Frame_Shift_Del	p.F102Lfs*47	74440612	PASS	DD0355a	DD0355b	0.208	76	20	112	0.008	121	1	139	frameshift_variant	CA	C	-	frameshift_variant	HIGH	ENSCAFG00000012804	Transcript	ENSCAFT00000020320.3	protein_coding	3/11	-	ENSCAFT00000020320.3:c.306del	ENSCAFP00000018853.3:p.Phe102LeufsTer47	416	306	102	F/X	ttT/tt	A	-	-1	1	VGNC	-	YES
Sanger	CanFam3.1	SUCLG2	DD0355a	20	24048343	24048343	G	-	DEL	Frame_Shift_Del	p.G193Vfs*26	24048342	PASS	DD0355a	DD0355b	0.309	112	50	203	0	200	0	222	frameshift_variant	AG	A	-	frameshift_variant	HIGH	ENSCAFG00000006612	Transcript	ENSCAFT00000010726.5	protein_coding	6/12	-	ENSCAFT00000010726.5:c.578del	ENSCAFP00000009943.4:p.Gly193ValfsTer26	590	573	191	Q/X	caG/ca	G	-	1	1	VGNC	-	YES
Sanger	CanFam3.1	DOCK3	DD0355a	20	38204855	38204855	G	-	DEL	Frame_Shift_Del	p.P1852Qfs*45	38204854	PASS	DD0355a	DD0355b	0.246	86	28	122	0	73	0	78	frameshift_variant	TG	T	-	frameshift_variant	HIGH	ENSCAFG00000010229	Transcript	ENSCAFT00000016280.4	protein_coding	52/53	-	ENSCAFT00000016280.4:c.5555del	ENSCAFP00000015060.3:p.Pro1852GlnfsTer45	5555	5555	1852	P/X	cCa/ca	G	-	-1	1	VGNC	-	YES
Sanger	CanFam3.1	LIMD1	DD0355a	20	42865612	42865612	G	-	DEL	Frame_Shift_Del	p.R405Gfs*2	42865611	PASS	DD0355a	DD0355b	0.392	45	29	82	0	37	0	43	frameshift_variant	CG	C	-	frameshift_variant	HIGH	ENSCAFG00000014013	Transcript	ENSCAFT00000022238.4	protein_coding	1/8	-	ENSCAFT00000022238.4:c.1213del	ENSCAFP00000020651.3:p.Arg405GlyfsTer2	1817	1213	405	R/X	Cgg/gg	G	-	-1	1	VGNC	-	YES
Sanger	CanFam3.1	PLPPR2	DD0355a	20	49957373	49957374	-	T	INS	Frame_Shift_Ins	p.L317Vfs*60	49957373	PASS	DD0355a	DD0355b	0.286	45	18	77	0	50	0	54	frameshift_variant	C	CT	T	frameshift_variant	HIGH	ENSCAFG00000017423	Transcript	ENSCAFT00000027619.4	protein_coding	8/11	-	ENSCAFT00000027619.4:c.947dup	ENSCAFP00000025687.3:p.Leu317ValfsTer60	1880-1881	947-948	316	K/KX	aag/aaAg	-	-	-1	1	HGNC	HGNC:29566	YES
Sanger	CanFam3.1	ATCAY	DD0355a	20	55622497	55622497	G	-	DEL	Frame_Shift_Del	p.R241Gfs*10	55622496	PASS	DD0355a	DD0355b	0.309	152	68	250	0	96	0	110	frameshift_variant	CG	C	-	frameshift_variant	HIGH	ENSCAFG00000019150	Transcript	ENSCAFT00000030407.4	protein_coding	7/13	-	ENSCAFT00000030407.4:c.721del	ENSCAFP00000028252.4:p.Arg241GlyfsTer10	1063	721	241	R/X	Cgg/gg	G	-	-1	1	VGNC	-	YES
Sanger	CanFam3.1	ZFR2	DD0355a	20	55670523	55670524	-	C	INS	Frame_Shift_Ins	p.E449Rfs*13	55670523	PASS	DD0355a	DD0355b	0.122	43	6	56	0	44	0	45	frameshift_variant	A	AC	C	frameshift_variant	HIGH	ENSCAFG00000019173	Transcript	ENSCAFT00000081535.1	protein_coding	7/18	-	ENSCAFT00000081535.1:c.1343dup	ENSCAFP00000058635.1:p.Glu449ArgfsTer13	1338-1339	1338-1339	446-447	-/X	-/C	-	-	1	1	VGNC	-	YES
Sanger	CanFam3.1	MOB3A	DD0355a	20	56940720	56940720	G	-	DEL	Frame_Shift_Del	p.Q38Rfs*16	56940719	PASS	DD0355a	DD0355b	0.276	63	24	104	0	40	0	54	frameshift_variant	AG	A	-	frameshift_variant	HIGH	ENSCAFG00000019427	Transcript	ENSCAFT00000092108.1	protein_coding	1/3	-	ENSCAFT00000092108.1:c.111del	ENSCAFP00000065890.1:p.Gln38ArgfsTer16	103	103	35	G/X	Ggg/gg	G	-	1	1	VGNC	-	YES
Sanger	CanFam3.1	POLR2E	DD0355a	20	57652477	57652477	C	-	DEL	Frame_Shift_Del	p.Q225Rfs*82	57652476	PASS	DD0355a	DD0355b	0.418	32	23	65	0	46	0	49	frameshift_variant	AC	A	-	frameshift_variant	HIGH	ENSCAFG00000019546	Transcript	ENSCAFT00000031075.4	protein_coding	4/4	-	ENSCAFT00000031075.4:c.673del	ENSCAFP00000028908.4:p.Gln225ArgfsTer82	729	667	223	P/X	Ccc/cc	C	-	1	1	VGNC	-	YES
Sanger	CanFam3.1	WDR18	DD0355a	20	57716522	57716522	C	-	DEL	Frame_Shift_Del	p.G74Afs*17	57716521	PASS	DD0355a	DD0355b	0.365	292	168	527	0.024	203	5	225	frameshift_variant	GC	G	-	frameshift_variant	HIGH	ENSCAFG00000019651	Transcript	ENSCAFT00000031239.4	protein_coding	2/8	-	ENSCAFT00000031239.4:c.221del	ENSCAFP00000029070.4:p.Gly74AlafsTer17	363	221	74	G/X	gGc/gc	C	-	-1	1	VGNC	-	YES
Sanger	CanFam3.1	-	DD0355a	22	13867110	13867110	G	-	DEL	Frame_Shift_Del	p.A481Pfs*83	13867109	PASS	DD0355a	DD0355b	0.484	33	31	76	0	27	0	32	frameshift_variant	CG	C	-	frameshift_variant	HIGH	ENSCAFG00000043820	Transcript	ENSCAFT00000079233.1	protein_coding	1/2	-	ENSCAFT00000079233.1:c.1440del	ENSCAFP00000065773.1:p.Ala481ProfsTer83	1440	1440	480	P/X	ccC/cc	G	-	-1	1	-	-	YES
Sanger	CanFam3.1	PCDH17	DD0355a	22	13867110	13867110	G	-	DEL	Frame_Shift_Del	p.G384Afs*37	13867109	PASS	DD0355a	DD0355b	0.484	33	31	76	0	27	0	32	frameshift_variant	CG	C	-	frameshift_variant	HIGH	ENSCAFG00000004870	Transcript	ENSCAFT00000007840.4	protein_coding	2/5	-	ENSCAFT00000007840.4:c.1151del	ENSCAFP00000007267.4:p.Gly384AlafsTer37	1144	1144	382	G/X	Ggg/gg	G	-	1	1	VGNC	-	YES
Sanger	CanFam3.1	MYO16	DD0355a	22	57622764	57622764	T	-	DEL	Frame_Shift_Del	p.F842Sfs*17	57622763	PASS	DD0355a	DD0355b	0.377	48	29	99	0.01	99	1	112	frameshift_variant	AT	A	-	frameshift_variant	HIGH	ENSCAFG00000006050	Transcript	ENSCAFT00000009790.4	protein_coding	22/27	-	ENSCAFT00000009790.4:c.2525del	ENSCAFP00000009088.4:p.Phe842SerfsTer17	2791	2517	839	D/X	gaT/ga	T	-	1	1	VGNC	-	YES
Sanger	CanFam3.1	RALGAPA2	DD0355a	24	2879747	2879747	G	-	DEL	Frame_Shift_Del	p.G1496Afs*12	2879746	PASS	DD0355a	DD0355b	0.371	107	63	194	0.012	163	2	178	frameshift_variant	CG	C	-	frameshift_variant	HIGH	ENSCAFG00000005251	Transcript	ENSCAFT00000085201.1	protein_coding	33/40	-	ENSCAFT00000085201.1:c.4487del	ENSCAFP00000055128.1:p.Gly1496AlafsTer12	4482	4482	1494	A/X	gcG/gc	G	-	1	1	VGNC	-	YES
Sanger	CanFam3.1	CHD6	DD0355a	24	29512987	29512987	C	-	DEL	Frame_Shift_Del	p.E261Kfs*98	29512986	PASS	DD0355a	DD0355b	0.339	185	95	314	0	273	0	299	frameshift_variant	TC	T	-	frameshift_variant	HIGH	ENSCAFG00000009236	Transcript	ENSCAFT00000048852.3	protein_coding	4/36	-	ENSCAFT00000048852.3:c.781del	ENSCAFP00000039028.1:p.Glu261LysfsTer98	783	781	261	E/X	Gaa/aa	C	-	-1	1	VGNC	-	YES
Sanger	CanFam3.1	ZNF512B	DD0355a	24	47418891	47418891	G	-	DEL	Frame_Shift_Del	p.L1019Cfs*47	47418890	PASS	DD0355a	DD0355b	0.267	55	20	86	0	28	0	30	frameshift_variant	AG	A	-	frameshift_variant	HIGH	ENSCAFG00000013120	Transcript	ENSCAFT00000092118.1	protein_coding	16/29	-	ENSCAFT00000092118.1:c.3055del	ENSCAFP00000064773.1:p.Leu1019CysfsTer47	3055	3055	1019	L/X	Ctg/tg	G	-	-1	1	VGNC	-	YES
Sanger	CanFam3.1	RXFP2	DD0355a	25	8339462	8339462	A	-	DEL	Frame_Shift_Del	p.F165Lfs*30	8339461	PASS	DD0355a	DD0355b	0.363	109	62	193	0	193	0	206	frameshift_variant	CA	C	-	frameshift_variant	HIGH	ENSCAFG00000006501	Transcript	ENSCAFT00000060861.1	protein_coding	6/18	-	ENSCAFT00000060861.1:c.495del	ENSCAFP00000044878.1:p.Phe165LeufsTer30	891	495	165	F/X	ttT/tt	A	-	-1	1	VGNC	-	YES
Sanger	CanFam3.1	NUP58	DD0355a	25	14145710	14145710	T	-	DEL	Frame_Shift_Del	p.S229Vfs*14	14145709	PASS	DD0355a	DD0355b	0.349	69	37	122	0	156	0	168	frameshift_variant	CT	C	-	frameshift_variant&splice_region_variant	HIGH	ENSCAFG00000007067	Transcript	ENSCAFT00000011338.4	protein_coding	6/16	-	ENSCAFT00000011338.4:c.685del	ENSCAFP00000010506.3:p.Ser229ValfsTer14	815	685	229	S/X	Agt/gt	T	-	-1	1	VGNC	-	YES
Sanger	CanFam3.1	SACS	DD0355a	25	15291489	15291489	T	-	DEL	Frame_Shift_Del	p.F3034Lfs*25	15291488	PASS	DD0355a	DD0355b	0.243	168	54	245	0	314	0	337	frameshift_variant	GT	G	-	frameshift_variant	HIGH	ENSCAFG00000007146	Transcript	ENSCAFT00000011468.4	protein_coding	11/11	-	ENSCAFT00000011468.4:c.9102del	ENSCAFP00000010626.3:p.Phe3034LeufsTer25	9848	9097	3033	F/X	Ttt/tt	T	-	1	1	VGNC	-	YES
Sanger	CanFam3.1	SLC25A37	DD0355a	25	33926472	33926472	G	-	DEL	Frame_Shift_Del	p.L256Wfs*?	33926471	PASS	DD0355a	DD0355b	0.38	62	38	107	0.036	81	3	86	frameshift_variant	AG	A	-	frameshift_variant	HIGH	ENSCAFG00000009114	Transcript	ENSCAFT00000014510.4	protein_coding	4/5	-	ENSCAFT00000014510.4:c.766del	ENSCAFP00000013422.3:p.Leu256TrpfsTer?	775	766	256	L/X	Ctg/tg	G	-	-1	1	VGNC	-	YES
Sanger	CanFam3.1	NYAP2	DD0355a	25	38670585	38670585	C	-	DEL	Frame_Shift_Del	p.H432Tfs*14	38670584	PASS	DD0355a	DD0355b	0.308	45	20	75	0	55	0	59	frameshift_variant	TC	T	-	frameshift_variant	HIGH	ENSCAFG00000010328	Transcript	ENSCAFT00000067065.1	protein_coding	2/2	-	ENSCAFT00000067065.1:c.1294del	ENSCAFP00000049284.1:p.His432ThrfsTer14	1706	1289	430	S/X	tCc/tc	C	-	1	1	VGNC	-	YES
Sanger	CanFam3.1	DIS3L2	DD0355a	25	44094196	44094196	G	-	DEL	Frame_Shift_Del	p.W818Gfs*18	44094195	PASS	DD0355a	DD0355b	0.117	68	9	83	0	57	0	60	frameshift_variant	CG	C	-	frameshift_variant	HIGH	ENSCAFG00000011170	Transcript	ENSCAFT00000066031.1	protein_coding	19/19	-	ENSCAFT00000066031.1:c.2451del	ENSCAFP00000054971.1:p.Trp818GlyfsTer18	2573	2447	816	R/X	cGg/cg	G	-	1	1	VGNC	-	YES
Sanger	CanFam3.1	RAB17	DD0355a	25	48188385	48188386	-	TA	INS	Frame_Shift_Ins	p.N409Ifs*63	48188385	PASS	DD0355a	DD0355b	0.244	31	10	60	0	48	0	59	frameshift_variant	T	TTA	TA	frameshift_variant	HIGH	ENSCAFG00000012255	Transcript	ENSCAFT00000083565.1	protein_coding	5/5	-	ENSCAFT00000083565.1:c.1224_1225dup	ENSCAFP00000059709.1:p.Asn409IlefsTer63	1451-1452	1225-1226	409	N/IX	aat/aTAat	-	-	-1	1	VGNC	-	YES
Sanger	CanFam3.1	ARPC3	DD0355a	26	8271771	8271771	G	-	DEL	Frame_Shift_Del	p.P44Lfs*6	8271770	PASS	DD0355a	DD0355b	0.331	101	50	171	0.014	144	2	170	frameshift_variant	AG	A	-	frameshift_variant	HIGH	ENSCAFG00000008456	Transcript	ENSCAFT00000013423.4	protein_coding	3/7	-	ENSCAFT00000013423.4:c.131del	ENSCAFP00000012420.4:p.Pro44LeufsTer6	177	131	44	P/X	cCt/ct	G	-	-1	1	HGNC	HGNC:706	YES
Sanger	CanFam3.1	ZNF280B	DD0355a	26	27074465	27074465	T	-	DEL	Frame_Shift_Del	p.K541Nfs*?	27074464	PASS	DD0355a	DD0355b	0.188	108	25	152	0.006	162	1	175	frameshift_variant	GT	G	-	frameshift_variant	HIGH	ENSCAFG00000013594	Transcript	ENSCAFT00000021544.3	protein_coding	1/1	-	ENSCAFT00000021544.3:c.1623del	ENSCAFP00000020005.3:p.Lys541AsnfsTer?	1623	1623	541	K/X	aaA/aa	T	-	-1	1	VGNC	-	YES
Sanger	CanFam3.1	PTEN	DD0355a	26	37886223	37886223	A	-	DEL	Frame_Shift_Del	p.K164Rfs*3	37886222	PASS	DD0355a	DD0355b	0.256	119	41	186	0	175	0	196	frameshift_variant	CA	C	-	frameshift_variant	HIGH	ENSCAFG00000015670	Transcript	ENSCAFT00000087317.1	protein_coding	8/12	-	ENSCAFT00000087317.1:c.491del	ENSCAFP00000045099.1:p.Lys164ArgfsTer3	487	487	163	K/X	Aaa/aa	A	-	1	1	VGNC	-	YES
Sanger	CanFam3.1	PTEN	DD0355a	26	37906478	37906478	A	-	DEL	Frame_Shift_Del	p.K267Rfs*9	37906477	PASS	DD0355a	DD0355b	0.219	146	41	209	0.01	192	2	219	frameshift_variant	TA	T	-	frameshift_variant	HIGH	ENSCAFG00000015670	Transcript	ENSCAFT00000087317.1	protein_coding	10/12	-	ENSCAFT00000087317.1:c.800del	ENSCAFP00000045099.1:p.Lys267ArgfsTer9	795	795	265	L/X	ctA/ct	A	-	1	1	VGNC	-	YES
Sanger	CanFam3.1	-	DD0355a	26	38624539	38624539	C	-	DEL	Frame_Shift_Del	p.R822Afs*17	38624538	PASS	DD0355a	DD0355b	0.359	50	28	91	0	47	0	54	frameshift_variant	AC	A	-	frameshift_variant	HIGH	ENSCAFG00000029090	Transcript	ENSCAFT00000043805.2	protein_coding	10/10	-	ENSCAFT00000043805.2:c.2464del	ENSCAFP00000037135.2:p.Arg822AlafsTer17	2458	2458	820	P/X	Ccc/cc	C	-	1	1	-	-	YES
Sanger	CanFam3.1	CALCOCO1	DD0355a	27	1541217	1541217	C	-	DEL	Frame_Shift_Del	p.R777Vfs*8	1541216	PASS	DD0355a	DD0355b	0.358	120	67	215	0.017	117	2	127	frameshift_variant	AC	A	-	frameshift_variant	HIGH	ENSCAFG00000006699	Transcript	ENSCAFT00000089059.1	protein_coding	14/14	-	ENSCAFT00000089059.1:c.2329del	ENSCAFP00000048200.1:p.Arg777ValfsTer8	2382	2323	775	P/X	Ccc/cc	C	-	1	1	VGNC	-	YES
Sanger	CanFam3.1	ANKRD33	DD0355a	27	3102630	3102631	-	C	INS	Frame_Shift_Ins	p.V235Gfs*88	3102630	PASS	DD0355a	DD0355b	0.179	46	10	64	0	57	0	60	frameshift_variant	A	AC	C	frameshift_variant	HIGH	ENSCAFG00000007345	Transcript	ENSCAFT00000011753.4	protein_coding	4/4	-	ENSCAFT00000011753.4:c.703dup	ENSCAFP00000010892.4:p.Val235GlyfsTer88	765-766	703-704	235	V/GX	gtc/gGtc	-	-	-1	1	VGNC	-	YES
Sanger	CanFam3.1	KIF21A	DD0355a	27	14285088	14285088	A	-	DEL	Frame_Shift_Del	p.V724Lfs*12	14285087	PASS	DD0355a	DD0355b	0.433	68	52	127	0	133	0	139	frameshift_variant	CA	C	-	frameshift_variant	HIGH	ENSCAFG00000010250	Transcript	ENSCAFT00000016465.5	protein_coding	16/38	-	ENSCAFT00000016465.5:c.2169del	ENSCAFP00000015232.4:p.Val724LeufsTer12	2703	2163	721	A/X	gcA/gc	A	-	1	1	VGNC	-	YES
Sanger	CanFam3.1	IL17RA	DD0355a	27	44809584	44809584	G	-	DEL	Frame_Shift_Del	p.D482Tfs*7	44809583	PASS	DD0355a	DD0355b	0.431	111	84	220	0.005	215	1	222	frameshift_variant	CG	C	-	frameshift_variant	HIGH	ENSCAFG00000016076	Transcript	ENSCAFT00000025513.4	protein_coding	12/12	-	ENSCAFT00000025513.4:c.1444del	ENSCAFP00000023688.4:p.Asp482ThrfsTer7	1444	1440	480	S/X	tcG/tc	G	-	1	1	VGNC	-	YES
Sanger	CanFam3.1	UGDH	DD0355a	3	72961962	72961962	A	-	DEL	Frame_Shift_Del	p.M439Cfs*2	72961961	PASS	DD0355a	DD0355b	0.288	141	57	236	0.004	252	1	281	frameshift_variant	TA	T	-	frameshift_variant	HIGH	ENSCAFG00000015978	Transcript	ENSCAFT00000083241.1	protein_coding	13/14	-	ENSCAFT00000083241.1:c.1315del	ENSCAFP00000045939.1:p.Met439CysfsTer2	1584	1309	437	K/X	Aaa/aa	A	-	1	1	VGNC	-	YES
Sanger	CanFam3.1	OR4K2	DD0355a	30	60442	60442	C	-	DEL	Frame_Shift_Del	p.L14Wfs*31	60441	PASS	DD0355a	DD0355b	0.395	124	81	225	0.02	249	5	262	frameshift_variant	GC	G	-	frameshift_variant	HIGH	ENSCAFG00000014101	Transcript	ENSCAFT00000022383.4	protein_coding	1/1	-	ENSCAFT00000022383.4:c.40del	ENSCAFP00000020785.4:p.Leu14TrpfsTer31	40	40	14	L/X	Ctg/tg	C	-	1	1	HGNC	HGNC:14728	YES
Sanger	CanFam3.1	TRIM69	DD0355a	30	11390810	11390811	CT	-	DEL	Frame_Shift_Del	p.P320Rfs*10	11390809	PASS	DD0355a	DD0355b	0.275	95	36	152	0	115	0	132	frameshift_variant	CCT	C	-	frameshift_variant	HIGH	ENSCAFG00000013652	Transcript	ENSCAFT00000021658.4	protein_coding	6/7	-	ENSCAFT00000021658.4:c.957_958del	ENSCAFP00000020113.4:p.Pro320ArgfsTer10	1090-1091	948-949	316-317	SS/SX	tcCTct/tcct	CT	-	1	1	VGNC	-	YES
Sanger	CanFam3.1	UNC13C	DD0355a	30	19555540	19555540	A	-	DEL	Frame_Shift_Del	p.K33Rfs*27	19555539	PASS	DD0355a	DD0355b	0.14	104	17	143	0	184	0	204	frameshift_variant	CA	C	-	frameshift_variant	HIGH	ENSCAFG00000015890	Transcript	ENSCAFT00000025186.4	protein_coding	3/34	-	ENSCAFT00000025186.4:c.98del	ENSCAFP00000023382.4:p.Lys33ArgfsTer27	889	91	31	K/X	Aaa/aa	A	-	1	1	VGNC	-	YES
Sanger	CanFam3.1	DYRK1A	DD0355a	31	32652109	32652120	CACCACCACCAC	-	DEL	In_Frame_Del	p.H616_H619del	32652108	PASS	DD0355a	DD0355b	0.328	231	113	334	0.006	323	2	299	inframe_deletion	TCACCACCACCAC	T	-	inframe_deletion	MODERATE	ENSCAFG00000009801	Transcript	ENSCAFT00000015565.4	protein_coding	12/13	-	ENSCAFT00000015565.4:c.1845_1856del	ENSCAFP00000014403.4:p.His616_His619del	2521-2532	1828-1839	610-613	HHHH/-	CACCACCACCAC/-	CACCACCACCAC	-	1	1	VGNC	-	YES
Sanger	CanFam3.1	RIPK4	DD0355a	31	36170462	36170462	G	-	DEL	Frame_Shift_Del	p.L434Cfs*56	36170461	PASS	DD0355a	DD0355b	0.28	72	28	111	0	56	0	65	frameshift_variant	AG	A	-	frameshift_variant	HIGH	ENSCAFG00000010213	Transcript	ENSCAFT00000016214.4	protein_coding	8/8	-	ENSCAFT00000016214.4:c.1300del	ENSCAFP00000014998.4:p.Leu434CysfsTer56	1300	1300	434	L/X	Ctg/tg	G	-	-1	1	VGNC	-	YES
Sanger	CanFam3.1	UBASH3A	DD0355a	31	36762754	36762755	GA	-	DEL	Frame_Shift_Del	p.R369Sfs*17	36762753	PASS	DD0355a	DD0355b	0.335	121	61	207	0.03	162	5	180	frameshift_variant	GGA	G	-	frameshift_variant	HIGH	ENSCAFG00000010403	Transcript	ENSCAFT00000016539.4	protein_coding	8/14	-	ENSCAFT00000016539.4:c.1107_1108del	ENSCAFP00000015302.3:p.Arg369SerfsTer17	1105-1106	1102-1103	368	E/X	GAg/g	GA	-	1	1	VGNC	-	YES
Sanger	CanFam3.1	-	DD0355a	31	37988374	37988374	T	-	DEL	Frame_Shift_Del	p.F1056Lfs*6	37988373	PASS	DD0355a	DD0355b	0.137	107	17	157	0	94	0	118	frameshift_variant	AT	A	-	frameshift_variant	HIGH	ENSCAFG00000010669	Transcript	ENSCAFT00000016971.4	protein_coding	20/23	-	ENSCAFT00000016971.4:c.3168del	ENSCAFP00000015699.3:p.Phe1056LeufsTer6	3452	3162	1054	N/X	aaT/aa	T	-	1	1	-	-	YES
Sanger	CanFam3.1	CASR	DD0355a	33	25432037	25432037	G	-	DEL	Frame_Shift_Del	p.G904Afs*35	25432036	PASS	DD0355a	DD0355b	0.398	71	47	136	0	75	0	86	frameshift_variant	TG	T	-	frameshift_variant	HIGH	ENSCAFG00000011790	Transcript	ENSCAFT00000018760.4	protein_coding	6/6	-	ENSCAFT00000018760.4:c.2711del	ENSCAFP00000017381.3:p.Gly904AlafsTer35	2949	2706	902	L/X	ctG/ct	G	-	1	1	VGNC	-	YES
Sanger	CanFam3.1	PLEKHG4B	DD0355a	34	11991242	11991242	G	-	DEL	Frame_Shift_Del	p.C1416Vfs*33	11991241	PASS	DD0355a	DD0355b	0.3	42	18	70	0	35	0	37	frameshift_variant	AG	A	-	frameshift_variant	HIGH	ENSCAFG00000011054	Transcript	ENSCAFT00000017584.4	protein_coding	19/20	-	ENSCAFT00000017584.4:c.4245del	ENSCAFP00000016281.4:p.Cys1416ValfsTer33	4385	4245	1415	P/X	ccC/cc	G	-	-1	1	VGNC	-	YES
Sanger	CanFam3.1	-	DD0355a	35	26267678	26267678	C	-	DEL	Frame_Shift_Del	p.G361Afs*?	26267677	PASS	DD0355a	DD0355b	0.347	81	43	142	0.012	82	1	96	frameshift_variant	GC	G	-	frameshift_variant	HIGH	ENSCAFG00000023815	Transcript	ENSCAFT00000019250.4	protein_coding	6/7	-	ENSCAFT00000019250.4:c.1082del	ENSCAFP00000017855.4:p.Gly361AlafsTer?	1082	1082	361	G/X	gGc/gc	C	-	-1	1	-	-	YES
Sanger	CanFam3.1	NBEAL1	DD0355a	37	11932762	11932762	A	-	DEL	Frame_Shift_Del	p.E136Kfs*14	11932761	PASS	DD0355a	DD0355b	0.404	31	21	62	0.027	73	2	78	frameshift_variant	CA	C	-	frameshift_variant	HIGH	ENSCAFG00000012644	Transcript	ENSCAFT00000020215.5	protein_coding	6/55	-	ENSCAFT00000020215.5:c.405del	ENSCAFP00000018753.3:p.Glu136LysfsTer14	729	397	133	K/X	Aaa/aa	A	-	1	1	VGNC	-	YES
Sanger	CanFam3.1	INO80D	DD0355a	37	14601154	14601154	T	-	DEL	Frame_Shift_Del	p.M516Wfs*5	14601153	PASS	DD0355a	DD0355b	0.371	107	63	197	0.015	194	3	209	frameshift_variant	AT	A	-	frameshift_variant&splice_region_variant	HIGH	ENSCAFG00000013309	Transcript	ENSCAFT00000021130.4	protein_coding	8/11	-	ENSCAFT00000021130.4:c.1546del	ENSCAFP00000019622.3:p.Met516TrpfsTer5	1841	1546	516	M/X	Atg/tg	T	-	-1	1	VGNC	-	YES
Sanger	CanFam3.1	CPO	DD0355a	37	15437604	15437604	A	-	DEL	Frame_Shift_Del	p.K274Sfs*85	15437603	PASS	DD0355a	DD0355b	0.379	87	53	155	0	135	0	150	frameshift_variant	GA	G	-	frameshift_variant	HIGH	ENSCAFG00000013469	Transcript	ENSCAFT00000021360.4	protein_coding	8/9	-	ENSCAFT00000021360.4:c.821del	ENSCAFP00000019833.3:p.Lys274SerfsTer85	1077	814	272	K/X	Aaa/aa	A	-	1	1	VGNC	-	YES
Sanger	CanFam3.1	SYNPO2L	DD0355a	4	24177429	24177429	C	-	DEL	Frame_Shift_Del	p.A129Pfs*46	24177428	PASS	DD0355a	DD0355b	0.315	87	40	135	0.009	115	1	123	frameshift_variant	GC	G	-	frameshift_variant	HIGH	ENSCAFG00000014847	Transcript	ENSCAFT00000023558.4	protein_coding	1/4	-	ENSCAFT00000023558.4:c.385del	ENSCAFP00000021872.4:p.Ala129ProfsTer46	385	385	129	A/X	Gcc/cc	C	-	-1	1	VGNC	-	YES
Sanger	CanFam3.1	UBLCP1	DD0355a	4	51224937	51224937	T	-	DEL	Frame_Shift_Del	p.N247Tfs*3	51224936	PASS	DD0355a	DD0355b	0.427	59	44	114	0.026	152	4	177	frameshift_variant	GT	G	-	frameshift_variant	HIGH	ENSCAFG00000017291	Transcript	ENSCAFT00000027389.4	protein_coding	8/10	-	ENSCAFT00000027389.4:c.740del	ENSCAFP00000025471.3:p.Asn247ThrfsTer3	784	740	247	N/X	aAc/ac	T	-	-1	1	VGNC	-	YES
Sanger	CanFam3.1	CDH12	DD0355a	4	83123277	83123277	C	-	DEL	Frame_Shift_Del	p.P732Hfs*16	83123276	PASS	DD0355a	DD0355b	0.243	178	57	264	0	283	0	301	frameshift_variant	GC	G	-	frameshift_variant	HIGH	ENSCAFG00000019028	Transcript	ENSCAFT00000030227.5	protein_coding	11/11	-	ENSCAFT00000030227.5:c.2195del	ENSCAFP00000028088.3:p.Pro732HisfsTer16	3134	2189	730	A/X	gCc/gc	C	-	1	1	VGNC	-	YES
Sanger	CanFam3.1	CHEK1	DD0355a	5	8891924	8891924	T	-	DEL	Frame_Shift_Del	p.T204Hfs*21	8891923	PASS	DD0355a	DD0355b	0.333	54	27	105	0.032	92	3	111	frameshift_variant	GT	G	-	frameshift_variant	HIGH	ENSCAFG00000010551	Transcript	ENSCAFT00000016788.4	protein_coding	5/11	-	ENSCAFT00000016788.4:c.610del	ENSCAFP00000015534.4:p.Thr204HisfsTer21	611	610	204	T/X	Aca/ca	T	-	-1	1	VGNC	-	YES
Sanger	CanFam3.1	SMTNL2	DD0355a	5	30574802	30574802	C	-	DEL	Frame_Shift_Del	p.R233Gfs*5	30574801	PASS	DD0355a	DD0355b	0.271	43	16	78	0.021	47	1	53	frameshift_variant	GC	G	-	frameshift_variant	HIGH	ENSCAFG00000015292	Transcript	ENSCAFT00000089271.1	protein_coding	3/8	-	ENSCAFT00000089271.1:c.697del	ENSCAFP00000060360.1:p.Arg233GlyfsTer5	691	691	231	P/X	Ccc/cc	C	-	1	1	VGNC	-	YES
Sanger	CanFam3.1	PELP1	DD0355a	5	31858858	31858858	C	-	DEL	Frame_Shift_Del	p.R723Gfs*68	31858857	PASS	DD0355a	DD0355b	0.366	173	100	316	0.013	157	2	171	frameshift_variant	AC	A	-	frameshift_variant	HIGH	ENSCAFG00000015914	Transcript	ENSCAFT00000025217.4	protein_coding	17/18	-	ENSCAFT00000025217.4:c.2167del	ENSCAFP00000023409.4:p.Arg723GlyfsTer68	2161	2161	721	P/X	Ccc/cc	C	-	1	1	VGNC	-	YES
Sanger	CanFam3.1	TP53	DD0355a	5	32562970	32562970	G	-	DEL	Frame_Shift_Del	p.S355Vfs*21	32562969	PASS	DD0355a	DD0355b	0.698	57	132	207	0.035	167	6	184	frameshift_variant	CG	C	-	frameshift_variant	HIGH	ENSCAFG00000016714	Transcript	ENSCAFT00000081814.1	protein_coding	8/11	-	ENSCAFT00000081814.1:c.1059del	ENSCAFP00000064590.1:p.Ser355ValfsTer21	1059	1059	353	P/X	ccC/cc	G	-	-1	1	VGNC	-	YES
Sanger	CanFam3.1	CHD3	DD0355a	5	32763037	32763038	GA	-	DEL	Frame_Shift_Del	p.R1626Gfs*77	32763036	PASS	DD0355a	DD0355b	0.259	40	14	63	0	38	0	41	frameshift_variant	GGA	G	-	frameshift_variant	HIGH	ENSCAFG00000016859	Transcript	ENSCAFT00000026729.5	protein_coding	33/40	-	ENSCAFT00000026729.5:c.4876_4877del	ENSCAFP00000024834.5:p.Arg1626GlyfsTer77	5647-5648	4871-4872	1624	G/X	gGA/g	GA	-	1	1	VGNC	-	YES
Sanger	CanFam3.1	TOM1L2	DD0355a	5	41650192	41650193	-	C	INS	Frame_Shift_Ins	p.A675Cfs*6	41650192	PASS	DD0355a	DD0355b	0.24	57	18	89	0	66	0	71	frameshift_variant	G	GC	C	frameshift_variant	HIGH	ENSCAFG00000018424	Transcript	ENSCAFT00000085643.1	protein_coding	15/15	-	ENSCAFT00000085643.1:c.2021dup	ENSCAFP00000055754.1:p.Ala675CysfsTer6	2024-2025	2014-2015	672	A/AX	gcc/gCcc	-	-	1	1	VGNC	-	YES
Sanger	CanFam3.1	RAVER2	DD0355a	5	45457508	45457508	A	-	DEL	Frame_Shift_Del	p.L353Cfs*3	45457507	PASS	DD0355a	DD0355b	0.117	128	17	163	0	112	0	128	frameshift_variant	CA	C	-	frameshift_variant	HIGH	ENSCAFG00000018617	Transcript	ENSCAFT00000036664.3	protein_coding	6/12	-	ENSCAFT00000036664.3:c.1058del	ENSCAFP00000032072.3:p.Leu353CysfsTer3	1058	1058	353	L/X	tTg/tg	A	-	-1	1	VGNC	-	YES
Sanger	CanFam3.1	TTLL10	DD0355a	5	56381404	56381404	C	-	DEL	Frame_Shift_Del	p.L148Cfs*73	56381403	PASS	DD0355a	DD0355b	0.089	278	27	339	0	186	0	204	frameshift_variant	GC	G	-	frameshift_variant	HIGH	ENSCAFG00000019331	Transcript	ENSCAFT00000030706.3	protein_coding	11/13	-	ENSCAFT00000030706.3:c.442del	ENSCAFP00000028540.3:p.Leu148CysfsTer73	1801	438	146	S/X	agC/ag	C	-	1	1	VGNC	-	YES
Sanger	CanFam3.1	CRISPLD2	DD0355a	5	67683486	67683486	G	-	DEL	Frame_Shift_Del	p.H142Tfs*22	67683485	PASS	DD0355a	DD0355b	0.216	69	19	103	0	83	0	86	frameshift_variant	TG	T	-	frameshift_variant	HIGH	ENSCAFG00000019943	Transcript	ENSCAFT00000031730.4	protein_coding	3/14	-	ENSCAFT00000031730.4:c.424del	ENSCAFP00000029542.3:p.His142ThrfsTer22	496	424	142	H/X	Cac/ac	G	-	-1	1	VGNC	-	YES
Sanger	CanFam3.1	HSF4	DD0355a	5	82198105	82198106	GG	-	DEL	Frame_Shift_Del	p.P324Tfs*28	82198104	PASS	DD0355a	DD0355b	0.391	98	63	180	0	121	0	141	frameshift_variant	TGG	T	-	frameshift_variant	HIGH	ENSCAFG00000020379	Transcript	ENSCAFT00000032457.5	protein_coding	10/14	-	ENSCAFT00000032457.5:c.970_971del	ENSCAFP00000030227.4:p.Pro324ThrfsTer28	970-971	970-971	324	P/X	CCa/a	GG	-	-1	1	EntrezGene	-	YES
Sanger	CanFam3.1	TRIM56	DD0355a	6	8751426	8751426	C	-	DEL	Frame_Shift_Del	p.A110Pfs*351	8751425	PASS	DD0355a	DD0355b	0.214	66	18	93	0.017	59	1	64	frameshift_variant	GC	G	-	frameshift_variant	HIGH	ENSCAFG00000013913	Transcript	ENSCAFT00000022073.5	protein_coding	1/1	-	ENSCAFT00000022073.5:c.328del	ENSCAFP00000063067.1:p.Ala110ProfsTer351	328	328	110	A/X	Gcc/cc	C	-	-1	1	HGNC	HGNC:19028	YES
Sanger	CanFam3.1	MEPCE	DD0355a	6	9237865	9237865	C	-	DEL	Frame_Shift_Del	p.G187Afs*7	9237864	PASS	DD0355a	DD0355b	0.054	367	21	427	0	426	0	456	frameshift_variant	GC	G	-	frameshift_variant	HIGH	ENSCAFG00000014458	Transcript	ENSCAFT00000077648.1	protein_coding	1/5	-	ENSCAFT00000077648.1:c.560del	ENSCAFP00000045535.1:p.Gly187AlafsTer7	560	560	187	G/X	gGc/gc	C	-	-1	1	VGNC	-	YES
Sanger	CanFam3.1	MAP11	DD0355a	6	9369916	9369916	G	-	DEL	Frame_Shift_Del	p.E323Sfs*11	9369915	PASS	DD0355a	DD0355b	0.125	63	9	82	0	74	0	84	frameshift_variant	AG	A	-	frameshift_variant	HIGH	ENSCAFG00000030613	Transcript	ENSCAFT00000082085.1	protein_coding	6/12	-	ENSCAFT00000082085.1:c.967del	ENSCAFP00000061821.1:p.Glu323SerfsTer11	1132	961	321	G/X	Ggg/gg	G	-	1	1	VGNC	-	YES
Sanger	CanFam3.1	ADAP1	DD0355a	6	15973330	15973331	AG	-	DEL	Frame_Shift_Del	p.S364Rfs*63	15973329	PASS	DD0355a	DD0355b	0.225	107	31	152	0	98	0	104	frameshift_variant	CAG	C	-	frameshift_variant	HIGH	ENSCAFG00000011344	Transcript	ENSCAFT00000018028.4	protein_coding	9/9	-	ENSCAFT00000018028.4:c.1090_1091del	ENSCAFP00000016695.4:p.Ser364ArgfsTer63	1084-1085	1084-1085	362	R/X	AGa/a	AG	-	1	1	VGNC	-	YES
Sanger	CanFam3.1	-	DD0355a	6	23770307	23770307	A	-	DEL	Frame_Shift_Del	p.F606Sfs*27	23770306	PASS	DD0355a	DD0355b	0.197	57	14	85	0	68	0	69	frameshift_variant	GA	G	-	frameshift_variant	HIGH	ENSCAFG00000017787	Transcript	ENSCAFT00000069364.1	protein_coding	13/30	-	ENSCAFT00000069364.1:c.1817del	ENSCAFP00000058492.1:p.Phe606SerfsTer27	1958	1817	606	F/X	tTc/tc	A	-	-1	1	-	-	YES
Sanger	CanFam3.1	XYLT1	DD0355a	6	26816524	26816524	C	-	DEL	Frame_Shift_Del	p.G348Afs*18	26816523	PASS	DD0355a	DD0355b	0.271	113	42	185	0.008	132	1	138	frameshift_variant	GC	G	-	frameshift_variant	HIGH	ENSCAFG00000018177	Transcript	ENSCAFT00000065082.1	protein_coding	6/13	-	ENSCAFT00000065082.1:c.1043del	ENSCAFP00000044550.1:p.Gly348AlafsTer18	1043	1043	348	G/X	gGc/gc	C	-	-1	1	VGNC	-	YES
Sanger	CanFam3.1	MYH11	DD0355a	6	28128209	28128209	G	-	DEL	Frame_Shift_Del	p.G721Afs*37	28128208	PASS	DD0355a	DD0355b	0.494	91	89	207	0	114	0	124	frameshift_variant	AG	A	-	frameshift_variant	HIGH	ENSCAFG00000018560	Transcript	ENSCAFT00000074682.1	protein_coding	18/42	-	ENSCAFT00000074682.1:c.2162del	ENSCAFP00000046753.1:p.Gly721AlafsTer37	2322	2160	720	Q/X	caG/ca	G	-	1	1	VGNC	-	YES
Sanger	CanFam3.1	ST6GALNAC5	DD0355a	6	69717262	69717262	G	-	DEL	Frame_Shift_Del	p.D259Tfs*71	69717261	PASS	DD0355a	DD0355b	0.214	121	33	167	0	125	0	136	frameshift_variant	CG	C	-	frameshift_variant	HIGH	ENSCAFG00000020386	Transcript	ENSCAFT00000032464.4	protein_coding	4/5	-	ENSCAFT00000032464.4:c.774del	ENSCAFP00000030233.4:p.Asp259ThrfsTer71	774	774	258	P/X	ccC/cc	G	-	-1	1	VGNC	-	YES
Sanger	CanFam3.1	TOR1AIP1	DD0355a	7	13485114	13485114	A	-	DEL	Frame_Shift_Del	p.T286Lfs*11	13485113	PASS	DD0355a	DD0355b	0.308	101	45	170	0.013	152	2	171	frameshift_variant	CA	C	-	frameshift_variant	HIGH	ENSCAFG00000012665	Transcript	ENSCAFT00000048034.2	protein_coding	10/13	-	ENSCAFT00000048034.2:c.856del	ENSCAFP00000040500.2:p.Thr286LeufsTer11	849	849	283	P/X	ccA/cc	A	-	1	1	VGNC	-	YES
Sanger	CanFam3.1	ZBTB7B	DD0355a	7	42469907	42469907	G	-	DEL	Frame_Shift_Del	p.P410Rfs*5	42469906	PASS	DD0355a	DD0355b	0.377	66	40	129	0.013	75	1	91	frameshift_variant	CG	C	-	frameshift_variant	HIGH	ENSCAFG00000017124	Transcript	ENSCAFT00000027122.4	protein_coding	3/4	-	ENSCAFT00000027122.4:c.1229del	ENSCAFP00000025222.4:p.Pro410ArgfsTer5	1540	1229	410	P/X	cCg/cg	G	-	-1	1	VGNC	-	YES
Sanger	CanFam3.1	ANKRD12	DD0355a	7	75260592	75260593	TG	-	DEL	Frame_Shift_Del	p.L247Tfs*11	75260591	PASS	DD0355a	DD0355b	0.245	160	52	234	0	230	0	242	frameshift_variant	CTG	C	-	frameshift_variant	HIGH	ENSCAFG00000018691	Transcript	ENSCAFT00000029672.2	protein_coding	6/10	-	ENSCAFT00000029672.2:c.738_739del	ENSCAFP00000027578.2:p.Leu247ThrfsTer11	790-791	737-738	246	L/X	cTG/c	TG	-	1	1	VGNC	-	YES
Sanger	CanFam3.1	LRP10	DD0355a	8	3213527	3213527	C	-	DEL	Frame_Shift_Del	p.L482Sfs*43	3213526	PASS	DD0355a	DD0355b	0.282	122	48	195	0	193	0	201	frameshift_variant	GC	G	-	frameshift_variant	HIGH	ENSCAFG00000011202	Transcript	ENSCAFT00000089516.1	protein_coding	7/12	-	ENSCAFT00000089516.1:c.1444del	ENSCAFP00000048316.1:p.Leu482SerfsTer43	1579	1439	480	A/X	gCc/gc	C	-	1	1	VGNC	-	YES
Sanger	CanFam3.1	G2E3	DD0355a	8	9933708	9933709	-	T	INS	Frame_Shift_Ins	p.C39Lfs*5	9933708	PASS	DD0355a	DD0355b	0.182	18	4	25	0	28	0	28	frameshift_variant	G	GT	T	frameshift_variant	HIGH	ENSCAFG00000012582	Transcript	ENSCAFT00000020013.4	protein_coding	3/15	-	ENSCAFT00000020013.4:c.115dup	ENSCAFP00000018565.3:p.Cys39LeufsTer5	139-140	109-110	37	V/VX	gtt/gTtt	-	-	1	1	VGNC	-	YES
Sanger	CanFam3.1	ELMSAN1	DD0355a	8	46997411	46997412	-	G	INS	Frame_Shift_Ins	p.L361Pfs*37	46997411	PASS	DD0355a	DD0355b	0.378	28	17	49	0.021	47	1	57	frameshift_variant	A	AG	G	frameshift_variant	HIGH	ENSCAFG00000016864	Transcript	ENSCAFT00000070390.1	protein_coding	2/13	-	ENSCAFT00000070390.1:c.1081dup	ENSCAFP00000057968.1:p.Leu361ProfsTer37	1711-1712	1081-1082	361	L/PX	ctg/cCtg	-	-	-1	1	VGNC	-	YES
Sanger	CanFam3.1	-	DD0355a	9	532327	532327	C	-	DEL	Frame_Shift_Del	p.L313Wfs*6	532326	PASS	DD0355a	DD0355b	0.113	86	11	107	0	48	0	48	frameshift_variant	GC	G	-	frameshift_variant	HIGH	ENSCAFG00000005765	Transcript	ENSCAFT00000009296.4	protein_coding	1/2	-	ENSCAFT00000009296.4:c.936del	ENSCAFP00000008627.4:p.Leu313TrpfsTer6	936	936	312	G/X	ggG/gg	C	-	-1	1	-	-	YES
Sanger	CanFam3.1	TNS4	DD0355a	9	22147348	22147348	G	-	DEL	Frame_Shift_Del	p.H211Tfs*166	22147347	PASS	DD0355a	DD0355b	0.296	140	59	216	0	188	0	195	frameshift_variant	AG	A	-	frameshift_variant	HIGH	ENSCAFG00000016044	Transcript	ENSCAFT00000025458.3	protein_coding	2/12	-	ENSCAFT00000025458.3:c.630del	ENSCAFP00000023638.2:p.His211ThrfsTer166	719	626	209	R/X	aGg/ag	G	-	1	1	VGNC	-	YES
Sanger	CanFam3.1	SRCIN1	DD0355a	9	23652032	23652032	C	-	DEL	Frame_Shift_Del	p.N871Tfs*4	23652031	PASS	DD0355a	DD0355b	0.28	103	40	159	0	121	0	132	frameshift_variant	AC	A	-	frameshift_variant	HIGH	ENSCAFG00000016614	Transcript	ENSCAFT00000062741.1	protein_coding	15/21	-	ENSCAFT00000062741.1:c.2610del	ENSCAFP00000046024.1:p.Asn871ThrfsTer4	2801	2605	869	P/X	Ccc/cc	C	-	1	1	VGNC	-	YES
Sanger	CanFam3.1	TADA2A	DD0355a	9	37224095	37224095	A	-	DEL	Frame_Shift_Del	p.I224Lfs*2	37224094	PASS	DD0355a	DD0355b	0.363	128	73	234	0.009	222	2	246	frameshift_variant	GA	G	-	frameshift_variant	HIGH	ENSCAFG00000018140	Transcript	ENSCAFT00000028817.4	protein_coding	9/16	-	ENSCAFT00000028817.4:c.668del	ENSCAFP00000026800.3:p.Ile224LeufsTer2	792	663	221	R/X	cgA/cg	A	-	1	1	VGNC	-	YES
Sanger	CanFam3.1	HNF1B	DD0355a	9	37447533	37447533	G	-	DEL	Frame_Shift_Del	p.Q522Sfs*70	37447532	PASS	DD0355a	DD0355b	0.271	105	39	167	0	173	0	193	frameshift_variant	TG	T	-	frameshift_variant	HIGH	ENSCAFG00000018150	Transcript	ENSCAFT00000028830.4	protein_coding	8/9	-	ENSCAFT00000028830.4:c.1564del	ENSCAFP00000026810.3:p.Gln522SerfsTer70	1564	1564	522	Q/X	Cag/ag	G	-	-1	1	VGNC	-	YES
Sanger	CanFam3.1	HEATR6	DD0355a	9	37597843	37597843	T	-	DEL	Frame_Shift_Del	p.V438Ffs*24	37597842	PASS	DD0355a	DD0355b	0.257	75	26	125	0	97	0	120	frameshift_variant	CT	C	-	frameshift_variant	HIGH	ENSCAFG00000018155	Transcript	ENSCAFT00000028841.4	protein_coding	9/23	-	ENSCAFT00000028841.4:c.1311del	ENSCAFP00000026821.3:p.Val438PhefsTer24	1311	1311	437	K/X	aaA/aa	T	-	-1	1	VGNC	-	YES
Sanger	CanFam3.1	PHF12	DD0355a	9	43080729	43080730	-	G	INS	Frame_Shift_Ins	p.Q692Pfs*64	43080729	PASS	DD0355a	DD0355b	0.426	70	52	146	0.019	157	3	176	frameshift_variant	T	TG	G	frameshift_variant	HIGH	ENSCAFG00000018842	Transcript	ENSCAFT00000090356.1	protein_coding	8/12	-	ENSCAFT00000090356.1:c.2074dup	ENSCAFP00000049573.1:p.Gln692ProfsTer64	2074-2075	2074-2075	692	Q/PX	caa/cCaa	-	-	-1	1	VGNC	-	YES
Sanger	CanFam3.1	PAFAH1B1	DD0355a	9	46706162	46706163	-	A	INS	Frame_Shift_Ins	p.W55Mfs*6	46706162	PASS	DD0355a	DD0355b	0.262	31	11	57	0.034	86	3	101	frameshift_variant	G	GA	A	frameshift_variant	HIGH	ENSCAFG00000019298	Transcript	ENSCAFT00000082617.1	protein_coding	4/12	-	ENSCAFT00000082617.1:c.162dup	ENSCAFP00000045319.1:p.Trp55MetfsTer6	704-705	154-155	52	E/EX	gaa/gAaa	-	-	1	1	VGNC	-	YES
Sanger	CanFam3.1	TTF1	DD0355a	9	51859801	51859801	A	-	DEL	Frame_Shift_Del	p.K207Nfs*49	51859800	PASS	DD0355a	DD0355b	0.38	57	35	114	0.024	83	2	109	frameshift_variant	TA	T	-	frameshift_variant	HIGH	ENSCAFG00000019895	Transcript	ENSCAFT00000031652.4	protein_coding	2/11	-	ENSCAFT00000031652.4:c.621del	ENSCAFP00000029466.4:p.Lys207AsnfsTer49	613	613	205	K/X	Aaa/aa	A	-	1	1	VGNC	-	YES
Sanger	CanFam3.1	HMCN2	DD0355a	9	53511462	53511462	G	-	DEL	Frame_Shift_Del	p.R4142Afs*56	53511461	PASS	DD0355a	DD0355b	0.128	41	6	49	0	32	0	36	frameshift_variant	CG	C	-	frameshift_variant	HIGH	ENSCAFG00000019950	Transcript	ENSCAFT00000031743.5	protein_coding	82/98	-	ENSCAFT00000031743.5:c.12424del	ENSCAFP00000029555.4:p.Arg4142AlafsTer56	12892	12424	4142	R/X	Cgc/gc	G	-	-1	1	HGNC	HGNC:21293	YES
Sanger	CanFam3.1	CRB2	DD0355a	9	59434672	59434672	C	-	DEL	Frame_Shift_Del	p.G492Afs*18	59434671	PASS	DD0355a	DD0355b	0.761	21	67	103	0.082	56	5	62	frameshift_variant	GC	G	-	frameshift_variant	HIGH	ENSCAFG00000046633	Transcript	ENSCAFT00000092190.1	protein_coding	7/14	-	ENSCAFT00000092190.1:c.1475del	ENSCAFP00000053879.1:p.Gly492AlafsTer18	1891	1475	492	G/X	gGc/gc	C	-	-1	1	HGNC	HGNC:18688	YES
Sanger	CanFam3.1	SH3KBP1	DD0355a	X	15532412	15532413	CT	-	DEL	Frame_Shift_Del	p.E429Afs*38	15532411	PASS	DD0355a	DD0355b	0.646	17	31	58	0.104	43	5	53	frameshift_variant	GCT	G	-	frameshift_variant	HIGH	ENSCAFG00000013075	Transcript	ENSCAFT00000072263.1	protein_coding	14/20	-	ENSCAFT00000072263.1:c.1286_1287del	ENSCAFP00000058783.1:p.Glu429AlafsTer38	1426-1427	1286-1287	429	E/X	gAG/g	CT	-	-1	1	VGNC	-	YES
Sanger	CanFam3.1	CD72	DD0356a	11	52178060	52178061	-	GGACACTTGTACATT	INS	In_Frame_Ins	p.N41_S45dup	52178060	PASS	DD0356a	DD0356b	0.159	153	29	287	0	226	0	345	inframe_insertion	A	AGGACACTTGTACATT	GGACACTTGTACATT	inframe_insertion	MODERATE	ENSCAFG00000002061	Transcript	ENSCAFT00000003268.3	protein_coding	2/9	-	ENSCAFT00000003268.3:c.121_135dup	ENSCAFP00000003036.3:p.Asn41_Ser45dup	155-156	135-136	45-46	-/NVQVS	-/AATGTACAAGTGTCC	-	-	-1	1	VGNC	-	YES
Sanger	CanFam3.1	EXOC4	DD0356a	14	3470044	3470079	TCTTTTACCTTATGAAATCTTCTTCCTCTTCTCTCT	-	DEL	Splice_Site	-	3470043	PASS	DD0356a	DD0356b	0.165	76	15	74	0	113	0	80	splice_donor_variant	ATCTTTTACCTTATGAAATCTTCTTCCTCTTCTCTCT	A	-	splice_donor_variant&coding_sequence_variant&intron_variant	HIGH	ENSCAFG00000001308	Transcript	ENSCAFT00000002031.4	protein_coding	13/18	13/17	ENSCAFT00000002031.4:c.2003_2030+8del	-	2003-?	2003-?	668-?	-	-	TCTTTTACCTTATGAAATCTTCTTCCTCTTCTCTCT	-	-1	1	VGNC	-	YES
Sanger	CanFam3.1	THAP1	DD0356a	16	22944173	22944175	CAA	-	DEL	In_Frame_Del	p.N102del	22944172	PASS	DD0356a	DD0356b	0.135	45	7	66	0	50	0	70	inframe_deletion	GCAA	G	-	inframe_deletion	MODERATE	ENSCAFG00000005418	Transcript	ENSCAFT00000048455.2	protein_coding	2/3	-	ENSCAFT00000048455.2:c.306_308del	ENSCAFP00000043008.2:p.Asn102del	300-302	300-302	100-101	CN/C	tgCAAc/tgc	CAA	-	1	1	VGNC	-	YES
Sanger	CanFam3.1	PTPRU	DD0356a	2	71343166	71343167	-	G	INS	Frame_Shift_Ins	p.T287Hfs*37	71343166	PASS	DD0356a	DD0356b	0.639	13	23	48	0	85	0	99	frameshift_variant	T	TG	G	frameshift_variant	HIGH	ENSCAFG00000011524	Transcript	ENSCAFT00000059532.1	protein_coding	7/32	-	ENSCAFT00000059532.1:c.858dup	ENSCAFP00000066577.1:p.Thr287HisfsTer37	1061-1062	858-859	286-287	-/X	-/C	-	-	-1	1	VGNC	-	YES
Sanger	CanFam3.1	DEGS2	DD0356a	8	68465678	68465678	C	-	DEL	Frame_Shift_Del	p.R347Afs*25	68465677	PASS	DD0356a	DD0356b	0.125	126	18	163	0	171	0	186	frameshift_variant	GC	G	-	frameshift_variant	HIGH	ENSCAFG00000017891	Transcript	ENSCAFT00000064539.1	protein_coding	2/3	-	ENSCAFT00000064539.1:c.1038del	ENSCAFP00000047205.1:p.Arg347AlafsTer25	1038	1038	346	A/X	gcG/gc	C	-	-1	1	VGNC	-	YES
Sanger	CanFam3.1	CCDC113	DD0357a	2	58332517	58332518	-	G	INS	Frame_Shift_Ins	p.Q416Pfs*?	58332517	PASS	DD0357a	DD0357b	0.105	51	6	68	0	90	0	104	frameshift_variant	T	TG	G	frameshift_variant	HIGH	ENSCAFG00000008509	Transcript	ENSCAFT00000013500.4	protein_coding	9/9	-	ENSCAFT00000013500.4:c.1246dup	ENSCAFP00000012492.4:p.Gln416ProfsTer?	1246-1247	1246-1247	416	Q/PX	cag/cCag	-	-	-1	1	VGNC	-	YES
Sanger	CanFam3.1	PLXNA1	DD0357a	20	1161120	1161134	TCCTGTGTCAATGGC	-	DEL	In_Frame_Del	p.C958_S962del	1161119	PASS	DD0357a	DD0357b	0.292	155	64	222	0	348	0	311	inframe_deletion	GTCCTGTGTCAATGGC	G	-	inframe_deletion	MODERATE	ENSCAFG00000003989	Transcript	ENSCAFT00000073678.1	protein_coding	14/34	-	ENSCAFT00000073678.1:c.2873_2887del	ENSCAFP00000058117.1:p.Cys958_Ser962del	3059-3073	2869-2883	957-961	SCVNG/-	TCCTGTGTCAATGGC/-	TCCTGTGTCAATGGC	-	1	1	VGNC	-	YES
Sanger	CanFam3.1	TMEM266	DD0357a	30	39931258	39931260	CTC	-	DEL	In_Frame_Del	p.E554del	39931257	PASS	DD0357a	DD0357b	0.105	51	6	67	0	83	0	98	inframe_deletion	GCTC	G	-	inframe_deletion	MODERATE	ENSCAFG00000018152	Transcript	ENSCAFT00000081914.1	protein_coding	3/3	-	ENSCAFT00000081914.1:c.1660_1662del	ENSCAFP00000066130.1:p.Glu554del	1660-1662	1660-1662	554	E/-	GAG/-	CTC	-	-1	1	VGNC	-	YES
Sanger	CanFam3.1	RMI2	DD0357a	6	31445293	31445295	CGC	-	DEL	In_Frame_Del	p.A6del	31445292	PASS	DD0357a	DD0357b	0.106	42	5	50	0	28	0	32	inframe_deletion	GCGC	G	-	inframe_deletion	MODERATE	ENSCAFG00000018912	Transcript	ENSCAFT00000030017.4	protein_coding	1/2	-	ENSCAFT00000030017.4:c.16_18del	ENSCAFP00000027895.4:p.Ala6del	16-18	16-18	6	A/-	GCG/-	CGC	-	-1	1	VGNC	-	YES
Sanger	CanFam3.1	PTPRK	DD0358a	1	66622556	66622570	ACTACATATTCAGCA	-	DEL	In_Frame_Del	p.A1136_V1140del	66622555	PASS	DD0358a	DD0358b	0.122	130	18	145	0	224	0	212	inframe_deletion	CACTACATATTCAGCA	C	-	inframe_deletion	MODERATE	ENSCAFG00000001101	Transcript	ENSCAFT00000073741.1	protein_coding	25/34	-	ENSCAFT00000073741.1:c.3405_3419del	ENSCAFP00000063874.1:p.Ala1136_Val1140del	3405-3419	3405-3419	1135-1140	LAEYVV/L	ctTGCTGAATATGTAGTg/ctg	ACTACATATTCAGCA	-	-1	1	VGNC	-	YES
Sanger	CanFam3.1	SLC3A1	DD0358a	10	46722646	46722647	-	G	INS	Frame_Shift_Ins	p.D373Rfs*2	46722646	PASS	DD0358a	DD0358b	0.159	491	93	656	0	562	0	591	frameshift_variant	A	AG	G	frameshift_variant	HIGH	ENSCAFG00000002538	Transcript	ENSCAFT00000004005.4	protein_coding	6/11	-	ENSCAFT00000004005.4:c.1115dup	ENSCAFP00000003699.4:p.Asp373ArgfsTer2	1114-1115	1114-1115	372	R/RX	aga/aGga	-	-	1	1	VGNC	-	YES
Sanger	CanFam3.1	EML6	DD0358a	10	55880399	55880401	GAT	-	DEL	In_Frame_Del	p.D1860del	55880398	PASS	DD0358a	DD0358b	0.069	325	24	400	0.004	266	1	288	inframe_deletion	CGAT	C	-	inframe_deletion	MODERATE	ENSCAFG00000002762	Transcript	ENSCAFT00000004419.5	protein_coding	38/38	-	ENSCAFT00000004419.5:c.5571_5573del	ENSCAFP00000004087.4:p.Asp1860del	6405-6407	5563-5565	1855	D/-	GAT/-	GAT	-	1	1	VGNC	-	YES
Sanger	CanFam3.1	BDP1	DD0358a	2	54688348	54688349	-	AG	INS	Frame_Shift_Ins	p.N678Rfs*13	54688348	PASS	DD0358a	DD0358b	0.154	121	22	164	0	169	0	187	frameshift_variant	C	CAG	AG	frameshift_variant	HIGH	ENSCAFG00000007822	Transcript	ENSCAFT00000012510.4	protein_coding	14/39	-	ENSCAFT00000012510.4:c.2031_2032dup	ENSCAFP00000011585.4:p.Asn678ArgfsTer13	2021-2022	2021-2022	674	T/TX	aca/acAGa	-	-	1	1	VGNC	-	YES
Sanger	CanFam3.1	SEC14L3	DD0358a	26	23583017	23583017	C	-	DEL	Frame_Shift_Del	p.A244Lfs*2	23583016	PASS	DD0358a	DD0358b	0.383	82	51	154	0.006	165	1	178	frameshift_variant	GC	G	-	frameshift_variant	HIGH	ENSCAFG00000012757	Transcript	ENSCAFT00000020256.4	protein_coding	9/12	-	ENSCAFT00000020256.4:c.730del	ENSCAFP00000018793.4:p.Ala244LeufsTer2	780	730	244	A/X	Gct/ct	C	-	-1	1	HGNC	HGNC:18655	YES
Sanger	CanFam3.1	TRIM27	DD0358a	35	25920929	25920930	-	CCCGCCGCC	INS	In_Frame_Ins	p.R112_A113insGRR	25920929	PASS	DD0358a	DD0358b	0.13	207	31	296	0	247	0	296	inframe_insertion	G	GCCCGCCGCC	CCCGCCGCC	inframe_insertion	MODERATE	ENSCAFG00000012020	Transcript	ENSCAFT00000019086.4	protein_coding	2/7	-	ENSCAFT00000019086.4:c.329_337dup	ENSCAFP00000017692.4:p.Arg112_Ala113insGlyArgArg	1210-1211	337-338	113	A/GRRA	gca/gGGCGGCGGGca	-	-	-1	1	HGNC	HGNC:9975	YES
Sanger	CanFam3.1	-	DD0369a	22	52354545	52354546	-	G	INS	Frame_Shift_Ins	p.F726Lfs*13	52354545	PASS	DD0369a	DD0369b	0.141	201	33	263	0	279	0	295	frameshift_variant	A	AG	G	frameshift_variant	HIGH	ENSCAFG00000006000	Transcript	ENSCAFT00000009681.5	protein_coding	15/24	-	ENSCAFT00000009681.5:c.2174dup	ENSCAFP00000008988.4:p.Phe726LeufsTer13	2291-2292	2169-2170	723-724	-/X	-/G	-	-	1	1	-	-	YES
Sanger	CanFam3.1	-	DD0369a	25	19871965	19871967	AGG	-	DEL	In_Frame_Del	p.P847del	19871964	PASS	DD0369a	DD0369b	0.106	42	5	72	0	83	0	108	inframe_deletion	CAGG	C	-	inframe_deletion	MODERATE	ENSCAFG00000025297	Transcript	ENSCAFT00000012076.4	protein_coding	14/15	-	ENSCAFT00000012076.4:c.2539_2541del	ENSCAFP00000011193.4:p.Pro847del	2810-2812	2539-2541	847	P/-	CCT/-	AGG	-	-1	1	-	-	YES
Sanger	CanFam3.1	PACSIN2	DD0372a	10	22627094	22627095	-	GGAGTG	INS	In_Frame_Ins	p.E118_W119dup	22627094	PASS	DD0372a	DD0372b	0.168	94	19	133	0	84	0	100	inframe_insertion	C	CGGAGTG	GGAGTG	inframe_insertion	MODERATE	ENSCAFG00000000936	Transcript	ENSCAFT00000064632.1	protein_coding	2/10	-	ENSCAFT00000064632.1:c.353_358dup	ENSCAFP00000058719.1:p.Glu118_Trp119dup	350-351	350-351	117	T/TEW	acg/acGGAGTGg	-	-	1	1	VGNC	-	YES
Sanger	CanFam3.1	NCBP1	DD0372a	11	54973037	54973037	G	-	DEL	Frame_Shift_Del	p.R727Hfs*10	54973036	PASS	DD0372a	DD0372b	0.16	361	69	491	0.004	513	2	526	frameshift_variant	CG	C	-	frameshift_variant	HIGH	ENSCAFG00000002445	Transcript	ENSCAFT00000003862.4	protein_coding	22/23	-	ENSCAFT00000003862.4:c.2180del	ENSCAFP00000003572.3:p.Arg727HisfsTer10	2180	2180	727	R/X	cGa/ca	G	-	1	1	VGNC	-	YES
Sanger	CanFam3.1	BSN	DD0372a	20	39618011	39618013	TCC	-	DEL	In_Frame_Del	p.E978del	39618010	PASS	DD0372a	DD0372b	0.167	20	4	29	0	15	0	17	inframe_deletion	GTCC	G	-	inframe_deletion	MODERATE	ENSCAFG00000011477	Transcript	ENSCAFT00000074391.1	protein_coding	6/11	-	ENSCAFT00000074391.1:c.2934_2936del	ENSCAFP00000047289.1:p.Glu978del	2934-2936	2934-2936	978-979	ED/D	gaGGAc/gac	TCC	-	-1	1	VGNC	-	YES
Sanger	CanFam3.1	ADGRE1	DD0372a	20	53431876	53431877	-	G	INS	Frame_Shift_Ins	p.P466Tfs*9	53431876	PASS	DD0372a	DD0372b	0.178	304	66	411	0	266	0	290	frameshift_variant	T	TG	G	frameshift_variant	HIGH	ENSCAFG00000018571	Transcript	ENSCAFT00000029481.4	protein_coding	12/27	-	ENSCAFT00000029481.4:c.1394dup	ENSCAFP00000027403.3:p.Pro466ThrfsTer9	1438-1439	1394-1395	465	P/PX	cca/ccCa	-	-	-1	1	VGNC	-	YES
Sanger	CanFam3.1	IMPAD1	DD0372a	29	8197163	8197163	G	-	DEL	Frame_Shift_Del	p.P166Qfs*34	8197162	PASS	DD0372a	DD0372b	0.171	214	44	286	0	367	0	384	frameshift_variant	TG	T	-	frameshift_variant	HIGH	ENSCAFG00000007074	Transcript	ENSCAFT00000011337.3	protein_coding	2/5	-	ENSCAFT00000011337.3:c.497del	ENSCAFP00000010505.3:p.Pro166GlnfsTer34	888	497	166	P/X	cCa/ca	G	-	-1	1	VGNC	-	YES
Sanger	CanFam3.1	IQGAP1	DD0372a	3	53726508	53726508	G	-	DEL	Frame_Shift_Del	p.Q555Kfs*29	53726507	PASS	DD0372a	DD0372b	0.157	161	30	218	0	201	0	213	frameshift_variant	TG	T	-	frameshift_variant	HIGH	ENSCAFG00000012639	Transcript	ENSCAFT00000020334.4	protein_coding	15/38	-	ENSCAFT00000020334.4:c.1663del	ENSCAFP00000018867.3:p.Gln555LysfsTer29	2814	1663	555	Q/X	Caa/aa	G	-	-1	1	VGNC	-	YES
Sanger	CanFam3.1	ZNF311	DD0372a	35	25980450	25980451	-	T	INS	Frame_Shift_Ins	p.N188Kfs*12	25980450	PASS	DD0372a	DD0372b	0.171	281	58	400	0	248	0	282	frameshift_variant	G	GT	T	frameshift_variant	HIGH	ENSCAFG00000012078	Transcript	ENSCAFT00000049483.3	protein_coding	4/4	-	ENSCAFT00000049483.3:c.563dup	ENSCAFP00000043190.2:p.Asn188LysfsTer12	1148-1149	563-564	188	N/KX	aac/aaAc	-	-	-1	1	VGNC	-	YES
Sanger	CanFam3.1	SCN9A	DD0372a	36	11290755	11290756	-	T	INS	Frame_Shift_Ins	p.T1944Nfs*2	11290755	PASS	DD0372a	DD0372b	0.148	190	33	271	0	237	0	264	frameshift_variant	G	GT	T	frameshift_variant	HIGH	ENSCAFG00000011438	Transcript	ENSCAFT00000018336.3	protein_coding	26/26	-	ENSCAFT00000018336.3:c.5830dup	ENSCAFP00000016982.3:p.Thr1944AsnfsTer2	5880-5881	5830-5831	1944	T/NX	act/aAct	-	-	-1	1	VGNC	-	YES
Sanger	CanFam3.1	CRTAM	DD0372a	5	11460805	11460806	-	T	INS	Frame_Shift_Ins	p.N348Kfs*8	11460805	PASS	DD0372a	DD0372b	0.296	112	47	176	0.003	336	1	353	frameshift_variant	A	AT	T	frameshift_variant	HIGH	ENSCAFG00000011705	Transcript	ENSCAFT00000018571.3	protein_coding	9/10	-	ENSCAFT00000018571.3:c.1043dup	ENSCAFP00000017201.2:p.Asn348LysfsTer8	1087-1088	1043-1044	348	N/KX	aat/aaAt	-	-	-1	1	VGNC	-	YES
Sanger	CanFam3.1	PDCL2	DD0373a	13	47841797	47841798	-	T	INS	Frame_Shift_Ins	p.Q87Tfs*17	47841797	PASS	DD0373a	DD0373b	0.139	105	17	132	0	65	0	71	frameshift_variant	G	GT	T	frameshift_variant	HIGH	ENSCAFG00000002164	Transcript	ENSCAFT00000003403.4	protein_coding	4/6	-	ENSCAFT00000003403.4:c.258dup	ENSCAFP00000003160.4:p.Gln87ThrfsTer17	330-331	258-259	86-87	-/X	-/A	-	-	-1	1	VGNC	-	YES
Sanger	CanFam3.1	TYRO3	DD0373a	30	8591422	8591429	CCTGTAGT	-	DEL	Frame_Shift_Del	p.V387Gfs*31	8591421	PASS	DD0373a	DD0373b	0.187	222	51	299	0	90	0	89	frameshift_variant	GCCTGTAGT	G	-	frameshift_variant	HIGH	ENSCAFG00000009632	Transcript	ENSCAFT00000062475.1	protein_coding	10/20	-	ENSCAFT00000062475.1:c.1160_1167del	ENSCAFP00000056385.1:p.Val387GlyfsTer31	1207-1214	1156-1163	386-388	PVV/X	CCTGTAGTc/c	CCTGTAGT	-	1	1	VGNC	-	YES
Sanger	CanFam3.1	MTA1	DD0373a	8	72764239	72764239	C	-	DEL	Frame_Shift_Del	p.R238Gfs*7	72764238	PASS	DD0373a	DD0373b	0.275	79	30	123	0	40	0	40	frameshift_variant	TC	T	-	frameshift_variant	HIGH	ENSCAFG00000018428	Transcript	ENSCAFT00000029278.4	protein_coding	9/21	-	ENSCAFT00000029278.4:c.712del	ENSCAFP00000027224.4:p.Arg238GlyfsTer7	711	711	237	V/X	gtC/gt	C	-	1	1	VGNC	-	YES
Sanger	CanFam3.1	-	DD0373a	X	30064348	30064349	-	A	INS	Frame_Shift_Ins	p.H377Qfs*17	30064348	PASS	DD0373a	DD0373b	0.129	310	46	398	0	236	0	244	frameshift_variant	C	CA	A	frameshift_variant	HIGH	ENSCAFG00000013842	Transcript	ENSCAFT00000038172.3	protein_coding	5/5	-	ENSCAFT00000038172.3:c.1130dup	ENSCAFP00000033853.2:p.His377GlnfsTer17	1429-1430	1129-1130	377	H/QX	cac/cAac	-	-	1	1	-	-	YES
Sanger	CanFam3.1	PRDM6	DD0374a	11	12943587	12943588	-	GCC	INS	Splice_Site	p.P52dup	12943587	PASS	DD0374a	DD0374b	0.179	23	5	99	0	21	0	50	splice_acceptor_variant	A	AGCC	GCC	splice_acceptor_variant	HIGH	ENSCAFG00000023666	Transcript	ENSCAFT00000036515.4	protein_coding	-	1/8	ENSCAFT00000036515.4:c.150_152dup	ENSCAFP00000031903.4:p.Pro52dup	-	-	-	-	-	-	-	1	1	VGNC	-	YES
Sanger	CanFam3.1	MDN1	DD0374a	12	48867952	48867953	-	G	INS	Frame_Shift_Ins	p.N5078Qfs*29	48867952	PASS	DD0374a	DD0374b	0.211	415	111	584	0.005	546	3	578	frameshift_variant	T	TG	G	frameshift_variant	HIGH	ENSCAFG00000003109	Transcript	ENSCAFT00000004993.5	protein_coding	91/102	-	ENSCAFT00000004993.5:c.15231dup	ENSCAFP00000004630.5:p.Asn5078GlnfsTer29	15231-15232	15231-15232	5077-5078	-/X	-/C	-	-	-1	1	VGNC	-	YES
Sanger	CanFam3.1	CCND1	DD0374a	18	48502130	48502131	-	GT	INS	Frame_Shift_Ins	p.P323Rfs*8	48502130	PASS	DD0374a	DD0374b	0.239	322	101	463	0.003	323	1	344	frameshift_variant	C	CGT	GT	frameshift_variant	HIGH	ENSCAFG00000010700	Transcript	ENSCAFT00000069623.1	protein_coding	5/5	-	ENSCAFT00000069623.1:c.964_965dup	ENSCAFP00000061968.1:p.Pro323ArgfsTer8	965-966	965-966	322	T/TX	acg/acACg	-	-	-1	1	VGNC	-	YES
Sanger	CanFam3.1	ARID1A	DD0374a	2	73339649	73339658	GGCAAGGGGG	-	DEL	Frame_Shift_Del	p.P1175Qfs*3	73339648	PASS	DD0374a	DD0374b	0.267	107	39	147	0	169	0	160	frameshift_variant	TGGCAAGGGGG	T	-	frameshift_variant	HIGH	ENSCAFG00000012314	Transcript	ENSCAFT00000019631.5	protein_coding	13/20	-	ENSCAFT00000019631.5:c.3524_3533del	ENSCAFP00000018208.5:p.Pro1175GlnfsTer3	3524-3533	3524-3533	1175-1178	PPLP/X	cCCCCCTTGCCa/ca	GGCAAGGGGG	-	-1	1	VGNC	-	YES
Sanger	CanFam3.1	PDE4A	DD0374a	20	50809084	50809085	-	G	INS	Frame_Shift_Ins	p.N23Qfs*2	50809084	PASS	DD0374a	DD0374b	0.226	24	7	54	0	45	0	85	frameshift_variant	T	TG	G	frameshift_variant	HIGH	ENSCAFG00000017790	Transcript	ENSCAFT00000084420.1	protein_coding	3/18	-	ENSCAFT00000084420.1:c.66dup	ENSCAFP00000051833.1:p.Asn23GlnfsTer2	929-930	66-67	22-23	-/X	-/C	-	-	-1	1	VGNC	-	YES
Sanger	CanFam3.1	GAB3	DD0374a	X	122765641	122765642	-	G	INS	Frame_Shift_Ins	p.V43Gfs*52	122765641	PASS	DD0374a	DD0374b	0.292	51	21	82	0.029	67	2	73	frameshift_variant	C	CG	G	frameshift_variant	HIGH	ENSCAFG00000019613	Transcript	ENSCAFT00000044495.3	protein_coding	3/7	-	ENSCAFT00000044495.3:c.125dup	ENSCAFP00000042029.2:p.Val43GlyfsTer52	726-727	125-126	42	P/PX	ccg/ccCg	-	-	-1	1	VGNC	-	YES
Sanger	CanFam3.1	GRIK2	DD0375a	12	59977163	59977164	-	A	INS	Frame_Shift_Ins	p.N849Kfs*11	59977163	PASS	DD0375a	DD0375b	0.258	89	31	140	0	86	0	93	frameshift_variant	C	CA	A	frameshift_variant	HIGH	ENSCAFG00000003580	Transcript	ENSCAFT00000005767.4	protein_coding	15/16	-	ENSCAFT00000005767.4:c.2546dup	ENSCAFP00000005339.4:p.Asn849LysfsTer11	2538-2539	2538-2539	846-847	-/X	-/A	-	-	1	1	VGNC	-	YES
Sanger	CanFam3.1	SSPO	DD0375a	16	14558657	14558658	GT	-	DEL	Frame_Shift_Del	p.Y1221*	14558656	PASS	DD0375a	DD0375b	0.12	117	16	162	0	26	0	32	frameshift_variant	GGT	G	-	frameshift_variant	HIGH	ENSCAFG00000004506	Transcript	ENSCAFT00000044018.2	protein_coding	23/102	-	ENSCAFT00000044018.2:c.3660_3661del	ENSCAFP00000040196.2:p.Tyr1221Ter	3654-3655	3654-3655	1218-1219	WC/WX	tgGTgt/tggt	GT	-	1	1	VGNC	-	YES
Sanger	CanFam3.1	GADL1	DD0375a	23	13696865	13696866	-	GA	INS	Frame_Shift_Ins	p.S43Rfs*26	13696865	PASS	DD0375a	DD0375b	0.169	118	24	158	0	72	0	74	frameshift_variant	G	GGA	GA	frameshift_variant	HIGH	ENSCAFG00000028789	Transcript	ENSCAFT00000076382.1	protein_coding	1/16	-	ENSCAFT00000076382.1:c.127_128dup	ENSCAFP00000048762.1:p.Ser43ArgfsTer26	125-126	125-126	42	R/RX	cgg/cgGAg	-	-	1	1	VGNC	-	YES
Sanger	CanFam3.1	DEPDC5	DD0375a	26	24667671	24667672	-	CTCGTGATT	INS	In_Frame_Ins	p.D434_R436dup	24667671	PASS	DD0375a	DD0375b	0.141	305	50	453	0	186	0	230	inframe_insertion	C	CCTCGTGATT	CTCGTGATT	inframe_insertion	MODERATE	ENSCAFG00000013268	Transcript	ENSCAFT00000081956.1	protein_coding	17/43	-	ENSCAFT00000081956.1:c.1300_1308dup	ENSCAFP00000050074.1:p.Asp434_Arg436dup	1369-1370	1294-1295	432	P/PRDS	cct/cCTCGTGATTct	-	-	1	1	VGNC	-	YES
Sanger	CanFam3.1	CYFIP1	DD0375a	3	32100149	32100157	ACTCAACAC	-	DEL	In_Frame_Del	p.C1084_E1086del	32100148	PASS	DD0375a	DD0375b	0.076	353	29	396	0	166	0	173	inframe_deletion	AACTCAACAC	A	-	inframe_deletion	MODERATE	ENSCAFG00000009720	Transcript	ENSCAFT00000015450.4	protein_coding	28/30	-	ENSCAFT00000015450.4:c.3251_3259del	ENSCAFP00000014294.4:p.Cys1084_Glu1086del	3351-3359	3251-3259	1084-1087	CVEF/F	tGTGTTGAGTtt/ttt	ACTCAACAC	-	-1	1	VGNC	-	YES
Sanger	CanFam3.1	-	DD0375a	32	30580063	30580064	-	A	INS	Frame_Shift_Ins	p.K74*	30580063	PASS	DD0375a	DD0375b	0.101	560	63	692	0	442	0	450	frameshift_variant	T	TA	A	frameshift_variant	HIGH	ENSCAFG00000028484	Transcript	ENSCAFT00000042791.2	protein_coding	2/3	-	ENSCAFT00000042791.2:c.219_220insT	ENSCAFP00000047303.1:p.Lys74Ter	219-220	219-220	73-74	-/X	-/T	-	-	-1	1	-	-	YES
Sanger	CanFam3.1	ABCC5	DD0375a	34	16882543	16882543	C	-	DEL	Frame_Shift_Del	p.A1123Lfs*11	16882542	PASS	DD0375a	DD0375b	0.211	168	45	239	0	132	0	139	frameshift_variant	GC	G	-	frameshift_variant	HIGH	ENSCAFG00000012085	Transcript	ENSCAFT00000019223.4	protein_coding	22/29	-	ENSCAFT00000019223.4:c.3367del	ENSCAFP00000017829.4:p.Ala1123LeufsTer11	3367	3367	1123	A/X	Gct/ct	C	-	-1	1	VGNC	-	YES
Sanger	CanFam3.1	ELK4	DD0375a	38	2082023	2082024	-	TCGT	INS	Frame_Shift_Ins	p.T736Nfs*10	2082023	PASS	DD0375a	DD0375b	0.287	266	107	421	0	171	0	186	frameshift_variant	G	GTCGT	TCGT	frameshift_variant	HIGH	ENSCAFG00000010144	Transcript	ENSCAFT00000074241.1	protein_coding	6/8	-	ENSCAFT00000074241.1:c.2203_2206dup	ENSCAFP00000056838.1:p.Thr736AsnfsTer10	2433-2434	2206-2207	736	T/NDX	acc/aACGAcc	-	-	-1	1	VGNC	-	YES
Sanger	CanFam3.1	IGF2BP1	DD0375a	9	25237746	25237747	-	A	INS	Frame_Shift_Ins	p.T509Nfs*4	25237746	PASS	DD0375a	DD0375b	0.167	170	34	237	0	64	0	68	frameshift_variant	C	CA	A	frameshift_variant	HIGH	ENSCAFG00000016907	Transcript	ENSCAFT00000026763.4	protein_coding	13/15	-	ENSCAFT00000026763.4:c.1525dup	ENSCAFP00000024866.3:p.Thr509AsnfsTer4	2098-2099	1521-1522	507-508	-/X	-/A	-	-	1	1	VGNC	-	YES
Sanger	CanFam3.1	BNC2	DD0392a	11	36530647	36530652	TGAAAC	-	DEL	In_Frame_Del	p.S887_F888del	36530646	PASS	DD0392a	DD0392b	0.245	105	34	153	0	163	0	180	inframe_deletion	TTGAAAC	T	-	inframe_deletion	MODERATE	ENSCAFG00000001562	Transcript	ENSCAFT00000070474.1	protein_coding	6/8	-	ENSCAFT00000070474.1:c.2660_2665del	ENSCAFP00000057543.1:p.Ser887_Phe888del	2660-2665	2660-2665	887-889	SFK/K	aGTTTCAaa/aaa	TGAAAC	-	-1	1	VGNC	-	YES
Sanger	CanFam3.1	GUCY2D	DD0392a	5	32844620	32844622	CTG	-	DEL	In_Frame_Del	p.L49del	32844619	PASS	DD0392a	DD0392b	0.147	29	5	47	0	30	0	36	inframe_deletion	CCTG	C	-	inframe_deletion	MODERATE	ENSCAFG00000016906	Transcript	ENSCAFT00000026758.3	protein_coding	2/18	-	ENSCAFT00000026758.3:c.138_140del	ENSCAFP00000024862.3:p.Leu49del	309-311	127-129	43	L/-	CTG/-	CTG	-	1	1	VGNC	-	YES
Sanger	CanFam3.1	POLD1	DD0393a	1	106305189	106305190	-	CGATGATCA	INS	In_Frame_Ins	p.V925_I927dup	106305189	PASS	DD0393a	DD0393b	0.236	133	41	225	0.005	194	1	258	inframe_insertion	C	CCGATGATCA	CGATGATCA	inframe_insertion	MODERATE	ENSCAFG00000002937	Transcript	ENSCAFT00000004726.5	protein_coding	22/27	-	ENSCAFT00000004726.5:c.2774_2782dup	ENSCAFP00000004374.4:p.Val925_Ile927dup	2905-2906	2782-2783	928	G/VIIG	ggc/gTGATCATCGgc	-	-	-1	1	VGNC	-	YES
Sanger	CanFam3.1	PTBP1	DD0393a	20	57810403	57810411	GCTGCCGCC	-	DEL	In_Frame_Del	p.A376_A378del	57810402	PASS	DD0393a	DD0393b	0.326	64	31	110	0	104	0	123	inframe_deletion	TGCTGCCGCC	T	-	inframe_deletion	MODERATE	ENSCAFG00000019693	Transcript	ENSCAFT00000031317.3	protein_coding	10/15	-	ENSCAFT00000031317.3:c.1119_1127del	ENSCAFP00000029146.3:p.Ala376_Ala378del	1155-1163	1119-1127	373-376	AAAA/A	gcGGCGGCAGCa/gca	GCTGCCGCC	-	-1	1	VGNC	-	YES
Sanger	CanFam3.1	SHC4	DD0393a	30	15187910	15187910	C	-	DEL	Frame_Shift_Del	p.E135Kfs*26	15187909	PASS	DD0393a	DD0393b	0.455	18	15	40	0	115	0	121	frameshift_variant	TC	T	-	frameshift_variant	HIGH	ENSCAFG00000014794	Transcript	ENSCAFT00000023496.4	protein_coding	1/12	-	ENSCAFT00000023496.4:c.403del	ENSCAFP00000021819.3:p.Glu135LysfsTer26	581	403	135	E/X	Gaa/aa	C	-	-1	1	VGNC	-	YES
Sanger	CanFam3.1	-	DD0393a	6	38193127	38193128	-	G	INS	Frame_Shift_Ins	p.G62Rfs*267	38193127	PASS	DD0393a	DD0393b	0.273	93	35	162	0	96	0	112	frameshift_variant	T	TG	G	frameshift_variant	HIGH	ENSCAFG00000023132	Transcript	ENSCAFT00000086627.1	protein_coding	1/26	-	ENSCAFT00000086627.1:c.182dup	ENSCAFP00000061213.1:p.Gly62ArgfsTer267	182-183	182-183	61	P/PX	cca/ccCa	-	-	-1	1	-	-	YES
Sanger	CanFam3.1	CLCA4	DD0393a	6	61579375	61579376	-	T	INS	Frame_Shift_Ins	p.E142Rfs*9	61579375	PASS	DD0393a	DD0393b	0.364	75	43	144	0	80	0	92	frameshift_variant	C	CT	T	frameshift_variant	HIGH	ENSCAFG00000020244	Transcript	ENSCAFT00000032245.4	protein_coding	3/15	-	ENSCAFT00000032245.4:c.423dup	ENSCAFP00000030030.4:p.Glu142ArgfsTer9	423-424	423-424	141-142	-/X	-/A	-	-	-1	1	VGNC	-	YES
Sanger	CanFam3.1	SCAI	DD0393a	9	58033840	58033841	CT	-	DEL	Frame_Shift_Del	p.W102Efs*12	58033839	PASS	DD0393a	DD0393b	0.301	86	37	147	0	158	0	162	frameshift_variant	ACT	A	-	frameshift_variant	HIGH	ENSCAFG00000020206	Transcript	ENSCAFT00000032181.4	protein_coding	4/18	-	ENSCAFT00000032181.4:c.303_304del	ENSCAFP00000029967.4:p.Trp102GlufsTer12	869-870	301-302	101	L/X	CTc/c	CT	-	1	1	HGNC	HGNC:26709	YES
Sanger	CanFam3.1	VPS13A	DD0395a	1	81288404	81288405	-	TT	INS	Frame_Shift_Ins	p.I1663Kfs*24	81288404	PASS	DD0395a	DD0395b	0.147	145	25	183	0	146	0	152	frameshift_variant	A	ATT	TT	frameshift_variant	HIGH	ENSCAFG00000001617	Transcript	ENSCAFT00000048812.3	protein_coding	39/72	-	ENSCAFT00000048812.3:c.4986_4987dup	ENSCAFP00000039659.1:p.Ile1663LysfsTer24	4987-4988	4987-4988	1663	I/KX	atc/aAAtc	-	-	-1	1	VGNC	-	YES
Sanger	CanFam3.1	SI	DD0395a	34	30355971	30355972	-	T	INS	Frame_Shift_Ins	p.N362Kfs*6	30355971	PASS	DD0395a	DD0395b	0.124	170	24	233	0.006	161	1	182	frameshift_variant	A	AT	T	frameshift_variant	HIGH	ENSCAFG00000014397	Transcript	ENSCAFT00000022936.4	protein_coding	12/48	-	ENSCAFT00000022936.4:c.1085dup	ENSCAFP00000021304.4:p.Asn362LysfsTer6	1549-1550	1085-1086	362	N/KX	aat/aaAt	-	-	-1	1	VGNC	-	YES
Sanger	CanFam3.1	CWF19L2	DD0395a	5	24848714	24848714	C	-	DEL	Frame_Shift_Del	p.R26Gfs*5	24848713	PASS	DD0395a	DD0395b	0.156	173	32	224	0.005	210	1	224	frameshift_variant	GC	G	-	frameshift_variant	HIGH	ENSCAFG00000014718	Transcript	ENSCAFT00000077947.1	protein_coding	1/25	-	ENSCAFT00000077947.1:c.75del	ENSCAFP00000044967.1:p.Arg26GlyfsTer5	81	74	25	A/X	gCc/gc	C	-	1	1	VGNC	-	YES
Sanger	CanFam3.1	MEGF6	DD0395a	5	58068438	58068438	G	-	DEL	Frame_Shift_Del	p.C787Afs*78	58068437	PASS	DD0395a	DD0395b	0.178	139	30	194	0	183	0	206	frameshift_variant	AG	A	-	frameshift_variant	HIGH	ENSCAFG00000019477	Transcript	ENSCAFT00000030971.5	protein_coding	19/38	-	ENSCAFT00000030971.5:c.2358del	ENSCAFP00000028805.3:p.Cys787AlafsTer78	2711	2358	786	P/X	ccC/cc	G	-	-1	1	VGNC	-	YES
Sanger	CanFam3.1	SLC38A5	DD0395a	X	41711972	41711972	G	-	DEL	Frame_Shift_Del	p.M301Cfs*40	41711971	PASS	DD0395a	DD0395b	0.121	94	13	121	0	111	0	119	frameshift_variant	TG	T	-	frameshift_variant	HIGH	ENSCAFG00000015326	Transcript	ENSCAFT00000024336.5	protein_coding	11/14	-	ENSCAFT00000024336.5:c.900del	ENSCAFP00000022591.4:p.Met301CysfsTer40	901	900	300	A/X	gcC/gc	G	-	-1	1	VGNC	-	YES
Sanger	CanFam3.1	UBP1	DD0396a	23	3479996	3479997	-	A	INS	Frame_Shift_Ins	p.T315Nfs*40	3479996	PASS	DD0396a	DD0396b	0.193	92	22	123	0	139	0	151	frameshift_variant	C	CA	A	frameshift_variant	HIGH	ENSCAFG00000004598	Transcript	ENSCAFT00000071725.1	protein_coding	10/18	-	ENSCAFT00000071725.1:c.943dup	ENSCAFP00000049620.1:p.Thr315AsnfsTer40	1648-1649	939-940	313-314	-/X	-/A	-	-	1	1	VGNC	-	YES
Sanger	CanFam3.1	POLN	DD0396a	3	62095284	62095285	-	T	INS	Frame_Shift_Ins	p.T790Yfs*12	62095284	PASS	DD0396a	DD0396b	0.185	106	24	147	0	149	0	152	frameshift_variant	C	CT	T	frameshift_variant	HIGH	ENSCAFG00000014903	Transcript	ENSCAFT00000046101.3	protein_coding	21/24	-	ENSCAFT00000046101.3:c.2367dup	ENSCAFP00000035883.2:p.Thr790TyrfsTer12	2402-2403	2366-2367	789	P/PX	cct/ccTt	-	-	1	1	VGNC	-	YES
Sanger	CanFam3.1	SEMA6D	DD0396a	30	14049277	14049277	G	-	DEL	Frame_Shift_Del	p.R254Lfs*25	14049276	PASS	DD0396a	DD0396b	0.24	117	37	177	0	250	0	260	frameshift_variant	CG	C	-	frameshift_variant	HIGH	ENSCAFG00000013925	Transcript	ENSCAFT00000022132.4	protein_coding	10/19	-	ENSCAFT00000022132.4:c.761del	ENSCAFP00000020549.3:p.Arg254LeufsTer25	1113	761	254	R/X	cGt/ct	G	-	1	1	VGNC	-	YES
Sanger	CanFam3.1	MAP2K1	DD0396a	30	30720188	30720202	GAAGCAGAAGGTCGG	-	DEL	In_Frame_Del	p.K57_G61del	30720187	PASS	DD0396a	DD0396b	0.22	92	26	121	0	117	0	124	inframe_deletion	AGAAGCAGAAGGTCGG	A	-	inframe_deletion	MODERATE	ENSCAFG00000017298	Transcript	ENSCAFT00000061644.1	protein_coding	2/9	-	ENSCAFT00000061644.1:c.169_183del	ENSCAFP00000045279.1:p.Lys57_Gly61del	308-322	168-182	56-61	QKQKVG/Q	caGAAGCAGAAGGTCGGg/cag	GAAGCAGAAGGTCGG	-	1	1	VGNC	-	YES
Sanger	CanFam3.1	FBXL7	DD0396a	4	87510280	87510280	C	-	DEL	Splice_Site	-	87510279	PASS	DD0396a	DD0396b	0.252	95	32	150	0.012	161	2	173	splice_donor_variant	AC	A	-	splice_donor_variant	HIGH	ENSCAFG00000031644	Transcript	ENSCAFT00000045620.2	protein_coding	-	1/2	ENSCAFT00000045620.2:c.76+1del	-	-	-	-	-	-	C	-	-1	1	VGNC	-	YES
Sanger	CanFam3.1	-	DD0396a	X	35630892	35630893	-	A	INS	Frame_Shift_Ins	p.L1320Tfs*51	35630892	PASS	DD0396a	DD0396b	0.36	48	27	87	0.01	101	1	111	frameshift_variant	T	TA	A	frameshift_variant	HIGH	ENSCAFG00000014207	Transcript	ENSCAFT00000086189.1	protein_coding	25/36	-	ENSCAFT00000086189.1:c.3957dup	ENSCAFP00000059613.1:p.Leu1320ThrfsTer51	4115-4116	3956-3957	1319	L/LX	tta/ttAa	-	-	1	1	-	-	YES
Sanger	CanFam3.1	LIN7A	DD0398a	15	23186354	23186354	A	-	DEL	Frame_Shift_Del	p.S21Pfs*51	23186353	PASS	DD0398a	DD0398b	0.3	56	24	97	0	117	0	132	frameshift_variant	GA	G	-	frameshift_variant	HIGH	ENSCAFG00000005817	Transcript	ENSCAFT00000092360.1	protein_coding	2/5	-	ENSCAFT00000092360.1:c.61del	ENSCAFP00000062478.1:p.Ser21ProfsTer51	61	61	21	S/X	Tcc/cc	A	-	-1	1	VGNC	-	YES
Sanger	CanFam3.1	TTN	DD0398a	36	22151880	22151881	-	G	INS	Frame_Shift_Ins	p.E26373Rfs*43	22151880	PASS	DD0398a	DD0398b	0.213	259	70	391	0.017	281	5	321	frameshift_variant	C	CG	G	frameshift_variant	HIGH	ENSCAFG00000014025	Transcript	ENSCAFT00000061435.1	protein_coding	189/194	-	ENSCAFT00000061435.1:c.79116dup	ENSCAFP00000045361.1:p.Glu26373ArgfsTer43	79330-79331	79116-79117	26372-26373	-/X	-/C	-	-	-1	1	VGNC	-	YES
Sanger	CanFam3.1	ALDH3A2	DD0398a	5	40535089	40535089	C	-	DEL	Frame_Shift_Del	p.E631Dfs*7	40535088	PASS	DD0398a	DD0398b	0.292	80	33	121	0.008	132	1	135	frameshift_variant	GC	G	-	frameshift_variant	HIGH	ENSCAFG00000018166	Transcript	ENSCAFT00000068783.1	protein_coding	19/28	-	ENSCAFT00000068783.1:c.1893del	ENSCAFP00000058162.1:p.Glu631AspfsTer7	1904	1893	631	E/X	gaG/ga	C	-	-1	1	VGNC	-	YES
Sanger	CanFam3.1	-	DD0174a	1	100377138	100377138	C	T	SNP	Missense_Mutation	p.R108C	100377138	PASS	DD0174a	DD0174b	0.422	111	81	192	0	129	0	129	missense_variant	C	T	T	missense_variant	MODERATE	ENSCAFG00000028864	Transcript	ENSCAFT00000043443.2	protein_coding	4/4	-	ENSCAFT00000043443.2:c.322C>T	ENSCAFP00000040128.2:p.Arg108Cys	322	322	108	R/C	Cgt/Tgt	C	-	1	1	-	-	YES
Sanger	CanFam3.1	MYO3A	DD0174a	2	7493417	7493417	T	C	SNP	Missense_Mutation	p.K1216R	7493417	PASS	DD0174a	DD0174b	0.131	133	20	153	0.009	107	1	108	missense_variant	T	C	C	missense_variant	MODERATE	ENSCAFG00000004279	Transcript	ENSCAFT00000006882.4	protein_coding	30/35	-	ENSCAFT00000006882.4:c.3647A>G	ENSCAFP00000006369.4:p.Lys1216Arg	4547	3647	1216	K/R	aAg/aGg	T	-	-1	1	VGNC	-	YES
Sanger	CanFam3.1	NCAPD3	DD0174a	5	1063341	1063341	A	C	SNP	Missense_Mutation	p.E949D	1063341	PASS	DD0174a	DD0174b	0.126	174	25	199	0	150	0	150	missense_variant	A	C	C	missense_variant	MODERATE	ENSCAFG00000009799	Transcript	ENSCAFT00000015562.5	protein_coding	23/35	-	ENSCAFT00000015562.5:c.2847A>C	ENSCAFP00000014400.3:p.Glu949Asp	3830	2847	949	E/D	gaA/gaC	A	-	1	1	VGNC	-	YES
Sanger	CanFam3.1	DLG4	DD0174a	5	32168729	32168729	C	T	SNP	Silent	p.K524=	32168729	PASS	DD0174a	DD0174b	0.293	29	12	41	0	103	0	103	synonymous_variant	C	T	T	synonymous_variant	LOW	ENSCAFG00000015995	Transcript	ENSCAFT00000086368.1	protein_coding	14/23	-	ENSCAFT00000086368.1:c.1572G>A	ENSCAFP00000061210.1:p.Lys524=	1572	1572	524	K	aaG/aaA	C	-	-1	1	HGNC	HGNC:2903	YES
Sanger	CanFam3.1	KCTD1	DD0174a	7	62121531	62121531	T	A	SNP	Missense_Mutation	p.V461D	62121531	PASS	DD0174a	DD0174b	0.164	234	46	280	0.006	174	1	175	missense_variant	T	A	A	missense_variant	MODERATE	ENSCAFG00000030205	Transcript	ENSCAFT00000049733.2	protein_coding	1/5	-	ENSCAFT00000049733.2:c.1382T>A	ENSCAFP00000036862.2:p.Val461Asp	1470	1382	461	V/D	gTc/gAc	T	-	1	1	VGNC	-	YES
Sanger	CanFam3.1	EVL	DD0174a	8	68483566	68483566	G	T	SNP	Missense_Mutation	p.R604L	68483566	PASS	DD0174a	DD0174b	0.621	11	18	29	0	12	0	12	missense_variant	G	T	T	missense_variant	MODERATE	ENSCAFG00000017889	Transcript	ENSCAFT00000083552.1	protein_coding	14/14	-	ENSCAFT00000083552.1:c.1811G>T	ENSCAFP00000043359.1:p.Arg604Leu	1811	1811	604	R/L	cGc/cTc	G	-	1	1	VGNC	-	YES
Sanger	CanFam3.1	ADAMTS2	DD0174a	11	2457676	2457676	C	T	SNP	Nonsense_Mutation	p.Q470*	2457676	PASS	DD0174a	DD0174b	0.419	50	36	86	0	118	0	119	stop_gained	C	T	T	stop_gained	HIGH	ENSCAFG00000000334	Transcript	ENSCAFT00000090500.1	protein_coding	8/22	-	ENSCAFT00000090500.1:c.1408C>T	ENSCAFP00000064700.1:p.Gln470Ter	1408	1408	470	Q/*	Cag/Tag	C	-	1	1	VGNC	-	YES
Sanger	CanFam3.1	HMGA1	DD0174a	12	3533196	3533196	A	G	SNP	Missense_Mutation	p.Q31R	3533196	PASS	DD0174a	DD0174b	0.441	113	89	202	0.004	252	1	253	missense_variant	A	G	G	missense_variant	MODERATE	ENSCAFG00000001211	Transcript	ENSCAFT00000001872.3	protein_coding	2/5	-	ENSCAFT00000001872.3:c.92A>G	ENSCAFP00000001724.3:p.Gln31Arg	92	92	31	Q/R	cAg/cGg	A	-	1	1	VGNC	-	YES
Sanger	CanFam3.1	BRAF	DD0174a	16	8296284	8296284	T	A	SNP	Missense_Mutation	p.V588E	8296284	PASS	DD0174a	DD0174b	0.417	134	96	230	0.032	90	3	93	missense_variant	T	A	A	missense_variant	MODERATE	ENSCAFG00000003907	Transcript	ENSCAFT00000006305.5	protein_coding	15/20	-	ENSCAFT00000006305.5:c.1763T>A	ENSCAFP00000005841.3:p.Val588Glu	1783	1763	588	V/E	gTg/gAg	T	-	1	1	VGNC	-	YES
Sanger	CanFam3.1	AOC1	DD0174a	16	14959458	14959458	G	A	SNP	Missense_Mutation	p.V12I	14959458	PASS	DD0174a	DD0174b	0.424	147	108	255	0.009	112	1	113	missense_variant	G	A	A	missense_variant	MODERATE	ENSCAFG00000004665	Transcript	ENSCAFT00000007505.4	protein_coding	1/4	-	ENSCAFT00000007505.4:c.34G>A	ENSCAFP00000006947.4:p.Val12Ile	801	34	12	V/I	Gtc/Atc	G	-	1	1	VGNC	-	YES
Sanger	CanFam3.1	RAG1	DD0174a	18	31633119	31633119	C	T	SNP	Missense_Mutation	p.G544S	31633119	PASS	DD0174a	DD0174b	0.3	14	6	20	0	21	0	21	missense_variant	C	T	T	missense_variant	MODERATE	ENSCAFG00000006808	Transcript	ENSCAFT00000010954.2	protein_coding	2/2	-	ENSCAFT00000010954.2:c.1630G>A	ENSCAFP00000010152.2:p.Gly544Ser	1970	1630	544	G/S	Ggc/Agc	C	-	-1	1	VGNC	-	YES
Sanger	CanFam3.1	COL7A1	DD0174a	20	40520202	40520202	G	T	SNP	Missense_Mutation	p.Q75H	40520202	PASS	DD0174a	DD0174b	0.421	77	56	133	0	80	0	80	missense_variant	G	T	T	missense_variant	MODERATE	ENSCAFG00000012403	Transcript	ENSCAFT00000080754.1	protein_coding	3/119	-	ENSCAFT00000080754.1:c.225G>T	ENSCAFP00000054852.1:p.Gln75His	258	225	75	Q/H	caG/caT	G	-	1	1	VGNC	-	YES
Sanger	CanFam3.1	SHISA2	DD0174a	25	13477029	13477029	G	A	SNP	Missense_Mutation	p.R145Q	13477029	PASS	DD0174a	DD0174b	0.389	58	37	95	0	168	0	168	missense_variant	G	A	A	missense_variant	MODERATE	ENSCAFG00000030320	Transcript	ENSCAFT00000048397.2	protein_coding	3/3	-	ENSCAFT00000048397.2:c.434G>A	ENSCAFP00000037302.2:p.Arg145Gln	434	434	145	R/Q	cGg/cAg	G	-	1	1	HGNC	HGNC:20366	YES
Sanger	CanFam3.1	KNTC1	DD0174a	26	6856422	6856422	A	G	SNP	Missense_Mutation	p.I61T	6856422	PASS	DD0174a	DD0174b	0.432	104	79	183	0	81	0	81	missense_variant	A	G	G	missense_variant	MODERATE	ENSCAFG00000007837	Transcript	ENSCAFT00000079568.1	protein_coding	2/63	-	ENSCAFT00000079568.1:c.182T>C	ENSCAFP00000066774.1:p.Ile61Thr	224	182	61	I/T	aTt/aCt	A	-	-1	1	VGNC	-	YES
Sanger	CanFam3.1	WSCD2	DD0174a	26	18580749	18580749	C	T	SNP	Missense_Mutation	p.V436M	18580749	PASS	DD0174a	DD0174b	0.227	51	15	66	0	74	0	74	missense_variant	C	T	T	missense_variant	MODERATE	ENSCAFG00000011390	Transcript	ENSCAFT00000018097.4	protein_coding	8/9	-	ENSCAFT00000018097.4:c.1306G>A	ENSCAFP00000016761.3:p.Val436Met	2124	1306	436	V/M	Gtg/Atg	C	-	-1	1	VGNC	-	YES
Sanger	CanFam3.1	GOLGA7B	DD0174a	28	11073662	11073662	C	A	SNP	Silent	p.T52=	11073662	PASS	DD0174a	DD0174b	0.433	183	140	323	0.007	142	1	143	synonymous_variant	C	A	A	synonymous_variant	LOW	ENSCAFG00000009262	Transcript	ENSCAFT00000087168.1	protein_coding	2/5	-	ENSCAFT00000087168.1:c.156C>A	ENSCAFP00000052913.1:p.Thr52=	156	156	52	T	acC/acA	C	-	1	1	VGNC	-	YES
Sanger	CanFam3.1	PLEKHS1	DD0174a	28	24657146	24657146	G	A	SNP	Missense_Mutation	p.E229K	24657146	PASS	DD0174a	DD0174b	0.164	255	50	305	0	182	0	182	missense_variant	G	A	A	missense_variant&splice_region_variant	MODERATE	ENSCAFG00000011169	Transcript	ENSCAFT00000017764.4	protein_coding	8/13	-	ENSCAFT00000017764.4:c.685G>A	ENSCAFP00000016445.4:p.Glu229Lys	799	685	229	E/K	Gag/Aag	G	-	1	1	VGNC	-	YES
Sanger	CanFam3.1	SDAD1	DD0174a	32	533862	533862	A	C	SNP	Missense_Mutation	p.L132R	533862	PASS	DD0174a	DD0174b	0.351	120	65	185	0.009	109	1	110	missense_variant	A	C	C	missense_variant	MODERATE	ENSCAFG00000008521	Transcript	ENSCAFT00000013557.4	protein_coding	4/21	-	ENSCAFT00000013557.4:c.395T>G	ENSCAFP00000012544.4:p.Leu132Arg	395	395	132	L/R	cTt/cGt	A	-	-1	1	VGNC	-	YES
Sanger	CanFam3.1	SLC9B2	DD0174a	32	24405475	24405475	G	A	SNP	Silent	p.D3=	24405475	PASS	DD0174a	DD0174b	0.159	95	18	113	0	57	0	57	synonymous_variant	G	A	A	synonymous_variant	LOW	ENSCAFG00000010801	Transcript	ENSCAFT00000017178.4	protein_coding	2/12	-	ENSCAFT00000017178.4:c.9C>T	ENSCAFP00000015896.4:p.Asp3=	125	9	3	D	gaC/gaT	G	-	-1	1	VGNC	-	YES
Sanger	CanFam3.1	FLNA	DD0174a	X	122067872	122067872	C	A	SNP	Missense_Mutation	p.D604E	122067872	PASS	DD0174a	DD0174b	0.25	9	3	12	0	91	0	91	missense_variant	C	A	A	missense_variant	MODERATE	ENSCAFG00000019521	Transcript	ENSCAFT00000031071.4	protein_coding	11/48	-	ENSCAFT00000031071.4:c.1812C>A	ENSCAFP00000028904.4:p.Asp604Glu	1927	1812	604	D/E	gaC/gaA	C	-	1	1	VGNC	-	YES
Sanger	CanFam3.1	-	DD0175a	1	112580513	112580513	G	A	SNP	Missense_Mutation	p.R472C	112580513	PASS	DD0175a	DD0175b	0.481	14	13	27	0	58	0	58	missense_variant	G	A	A	missense_variant	MODERATE	ENSCAFG00000005006	Transcript	ENSCAFT00000008047.5	protein_coding	10/12	-	ENSCAFT00000008047.5:c.1414C>T	ENSCAFP00000007450.4:p.Arg472Cys	1610	1414	472	R/C	Cgc/Tgc	G	-	-1	1	-	-	YES
Sanger	CanFam3.1	VWA1	DD0175a	5	56582028	56582028	G	T	SNP	Silent	p.V299=	56582028	PASS	DD0175a	DD0175b	0.273	8	3	11	0	49	0	49	synonymous_variant	G	T	T	synonymous_variant	LOW	ENSCAFG00000019258	Transcript	ENSCAFT00000079814.1	protein_coding	3/3	-	ENSCAFT00000079814.1:c.897G>T	ENSCAFP00000056637.1:p.Val299=	943	897	299	V	gtG/gtT	G	-	1	1	VGNC	-	YES
Sanger	CanFam3.1	RABEP2	DD0175a	6	18412293	18412293	G	C	SNP	Missense_Mutation	p.S62R	18412293	PASS	DD0175a	DD0175b	0.284	63	25	88	0	181	0	182	missense_variant	G	C	C	missense_variant	MODERATE	ENSCAFG00000017300	Transcript	ENSCAFT00000089805.1	protein_coding	3/13	-	ENSCAFT00000089805.1:c.186C>G	ENSCAFP00000056258.1:p.Ser62Arg	890	186	62	S/R	agC/agG	G	-	-1	1	VGNC	-	YES
Sanger	CanFam3.1	SPNS1	DD0175a	6	18412293	18412293	G	C	SNP	Silent	p.S25=	18412293	PASS	DD0175a	DD0175b	0.284	63	25	88	0	181	0	182	synonymous_variant	G	C	C	synonymous_variant	LOW	ENSCAFG00000017313	Transcript	ENSCAFT00000068299.1	protein_coding	1/14	-	ENSCAFT00000068299.1:c.75G>C	ENSCAFP00000061581.1:p.Ser25=	75	75	25	S	tcG/tcC	G	-	1	1	VGNC	-	YES
Sanger	CanFam3.1	LRRC8C	DD0175a	6	58901345	58901345	G	A	SNP	Missense_Mutation	p.R355W	58901345	PASS	DD0175a	DD0175b	0.202	79	20	99	0	133	0	133	missense_variant	G	A	A	missense_variant	MODERATE	ENSCAFG00000020198	Transcript	ENSCAFT00000032167.4	protein_coding	2/2	-	ENSCAFT00000032167.4:c.1063C>T	ENSCAFP00000029955.3:p.Arg355Trp	1067	1063	355	R/W	Cgg/Tgg	G	-	-1	1	VGNC	-	YES
Sanger	CanFam3.1	DSG1	DD0175a	7	58112736	58112736	A	T	SNP	Missense_Mutation	p.D831E	58112736	PASS	DD0175a	DD0175b	0.16	110	21	131	0	236	0	236	missense_variant	A	T	T	missense_variant	MODERATE	ENSCAFG00000018064	Transcript	ENSCAFT00000028693.4	protein_coding	26/31	-	ENSCAFT00000028693.4:c.2493T>A	ENSCAFP00000026689.4:p.Asp831Glu	4261	2493	831	D/E	gaT/gaA	A	-	-1	1	VGNC	-	YES
Sanger	CanFam3.1	EPAS1	DD0175a	10	48626889	48626889	G	C	SNP	Missense_Mutation	p.G313R	48626889	PASS	DD0175a	DD0175b	0.281	41	16	57	0	84	0	84	missense_variant	G	C	C	missense_variant	MODERATE	ENSCAFG00000002627	Transcript	ENSCAFT00000004132.4	protein_coding	9/17	-	ENSCAFT00000004132.4:c.937G>C	ENSCAFP00000003819.4:p.Gly313Arg	937	937	313	G/R	Ggg/Cgg	G	-	1	1	VGNC	-	YES
Sanger	CanFam3.1	-	DD0175a	14	2663973	2663973	T	C	SNP	Missense_Mutation	p.F158L	2663973	PASS	DD0175a	DD0175b	0.111	255	32	287	0	415	0	415	missense_variant	T	C	C	missense_variant	MODERATE	ENSCAFG00000001268	Transcript	ENSCAFT00000001957.3	protein_coding	1/1	-	ENSCAFT00000001957.3:c.472T>C	ENSCAFP00000001806.3:p.Phe158Leu	472	472	158	F/L	Ttc/Ctc	T	-	1	1	-	-	YES
Sanger	CanFam3.1	STEAP2	DD0175a	14	16129915	16129915	C	T	SNP	Missense_Mutation	p.P436S	16129915	PASS	DD0175a	DD0175b	0.243	137	44	181	0	225	0	225	missense_variant	C	T	T	missense_variant	MODERATE	ENSCAFG00000001870	Transcript	ENSCAFT00000002959.4	protein_coding	3/5	-	ENSCAFT00000002959.4:c.1306C>T	ENSCAFP00000002744.4:p.Pro436Ser	1306	1306	436	P/S	Cct/Tct	C	-	1	1	VGNC	-	YES
Sanger	CanFam3.1	BMPER	DD0175a	14	46080831	46080831	C	A	SNP	Missense_Mutation	p.A541D	46080831	PASS	DD0175a	DD0175b	0.286	157	63	221	0	218	0	218	missense_variant	C	A	A	missense_variant	MODERATE	ENSCAFG00000003167	Transcript	ENSCAFT00000005098.4	protein_coding	13/15	-	ENSCAFT00000005098.4:c.1622C>A	ENSCAFP00000004726.3:p.Ala541Asp	1652	1622	541	A/D	gCt/gAt	C	-	1	1	VGNC	-	YES
Sanger	CanFam3.1	PRSS58	DD0175a	16	7003295	7003295	C	T	SNP	Missense_Mutation	p.L49F	7003295	PASS	DD0175a	DD0175b	0.241	85	27	112	0	193	0	193	missense_variant	C	T	T	missense_variant	MODERATE	ENSCAFG00000003823	Transcript	ENSCAFT00000006145.4	protein_coding	2/5	-	ENSCAFT00000006145.4:c.145C>T	ENSCAFP00000005689.3:p.Leu49Phe	176	145	49	L/F	Ctt/Ttt	C	-	1	1	HGNC	HGNC:39125	YES
Sanger	CanFam3.1	TRAPPC11	DD0175a	16	46717557	46717557	G	T	SNP	Missense_Mutation	p.L406I	46717557	PASS	DD0175a	DD0175b	0.283	99	39	138	0.005	187	1	189	missense_variant	G	T	T	missense_variant	MODERATE	ENSCAFG00000007825	Transcript	ENSCAFT00000012559.4	protein_coding	11/29	-	ENSCAFT00000012559.4:c.1216C>A	ENSCAFP00000011627.3:p.Leu406Ile	1237	1216	406	L/I	Ctt/Att	G	-	-1	1	VGNC	-	YES
Sanger	CanFam3.1	CSMD1	DD0175a	16	55504394	55504394	G	C	SNP	Silent	p.S647=	55504394	PASS	DD0175a	DD0175b	0.158	16	3	19	0	36	0	36	synonymous_variant	G	C	C	synonymous_variant	LOW	ENSCAFG00000008686	Transcript	ENSCAFT00000013885.4	protein_coding	13/69	-	ENSCAFT00000013885.4:c.1941C>G	ENSCAFP00000012846.4:p.Ser647=	1941	1941	647	S	tcC/tcG	G	-	-1	1	VGNC	-	YES
Sanger	CanFam3.1	GPAT2	DD0175a	17	34692119	34692119	G	C	SNP	Missense_Mutation	p.W424C	34692119	PASS	DD0175a	DD0175b	0.1	81	9	91	0	134	0	134	missense_variant	G	C	C	missense_variant	MODERATE	ENSCAFG00000006842	Transcript	ENSCAFT00000090670.1	protein_coding	13/19	-	ENSCAFT00000090670.1:c.1272G>C	ENSCAFP00000066061.1:p.Trp424Cys	1629	1272	424	W/C	tgG/tgC	G	-	1	1	VGNC	-	YES
Sanger	CanFam3.1	DLA-79	DD0175a	18	41143401	41143401	G	A	SNP	Missense_Mutation	p.V234M	41143401	PASS	DD0175a	DD0175b	0.229	37	11	48	0	93	0	93	missense_variant	G	A	A	missense_variant	MODERATE	ENSCAFG00000008234	Transcript	ENSCAFT00000083437.1	protein_coding	2/4	-	ENSCAFT00000083437.1:c.700G>A	ENSCAFP00000065183.1:p.Val234Met	700	700	234	V/M	Gtg/Atg	G	-	1	1	EntrezGene	-	YES
Sanger	CanFam3.1	SLC5A5	DD0175a	20	45020835	45020835	T	C	SNP	Missense_Mutation	p.Y530C	45020835	PASS	DD0175a	DD0175b	0.143	30	5	35	0	47	0	47	missense_variant	T	C	C	missense_variant	MODERATE	ENSCAFG00000015051	Transcript	ENSCAFT00000023929.4	protein_coding	13/15	-	ENSCAFT00000023929.4:c.1589A>G	ENSCAFP00000022214.3:p.Tyr530Cys	1589	1589	530	Y/C	tAt/tGt	T	-	-1	1	VGNC	-	YES
Sanger	CanFam3.1	PDE2A	DD0175a	21	25631390	25631390	G	A	SNP	Silent	p.S688=	25631390	PASS	DD0175a	DD0175b	0.268	30	11	41	0	44	0	44	synonymous_variant	G	A	A	splice_region_variant&synonymous_variant	LOW	ENSCAFG00000005698	Transcript	ENSCAFT00000049210.3	protein_coding	26/33	-	ENSCAFT00000049210.3:c.2064G>A	ENSCAFP00000038297.2:p.Ser688=	2064	2064	688	S	tcG/tcA	G	-	1	1	VGNC	-	YES
Sanger	CanFam3.1	-	DD0175a	27	6347791	6347791	C	A	SNP	Missense_Mutation	p.L245I	6347791	PASS	DD0175a	DD0175b	0.41	92	64	156	0	372	0	306	missense_variant	C	A	A	missense_variant	MODERATE	ENSCAFG00000042063	Transcript	ENSCAFT00000059969.1	protein_coding	1/1	-	ENSCAFT00000059969.1:c.733C>A	ENSCAFP00000046609.1:p.Leu245Ile	733	733	245	L/I	Ctc/Atc	C	-	1	1	-	-	YES
Sanger	CanFam3.1	-	DD0175a	30	145745	145745	T	C	SNP	Missense_Mutation	p.L276P	145745	PASS	DD0175a	DD0175b	0.257	104	36	140	0	250	0	250	missense_variant	T	C	C	missense_variant	MODERATE	ENSCAFG00000045553	Transcript	ENSCAFT00000075313.1	protein_coding	3/3	-	ENSCAFT00000075313.1:c.827T>C	ENSCAFP00000059376.1:p.Leu276Pro	827	827	276	L/P	cTt/cCt	T	-	1	1	-	-	YES
Sanger	CanFam3.1	PAK6	DD0175a	30	7451298	7451298	G	A	SNP	Missense_Mutation	p.R258H	7451298	PASS	DD0175a	DD0175b	0.459	20	17	37	0.007	138	1	139	missense_variant	G	A	A	missense_variant	MODERATE	ENSCAFG00000008972	Transcript	ENSCAFT00000014312.4	protein_coding	4/10	-	ENSCAFT00000014312.4:c.773G>A	ENSCAFP00000013235.3:p.Arg258His	977	773	258	R/H	cGc/cAc	G	-	1	1	HGNC	HGNC:16061	YES
Sanger	CanFam3.1	GPR15	DD0175a	33	5396524	5396524	G	A	SNP	Missense_Mutation	p.D148N	5396524	PASS	DD0175a	DD0175b	0.165	91	18	110	0	189	0	190	missense_variant	G	A	A	missense_variant	MODERATE	ENSCAFG00000009180	Transcript	ENSCAFT00000014595.1	protein_coding	1/1	-	ENSCAFT00000014595.1:c.442G>A	ENSCAFP00000013501.1:p.Asp148Asn	442	442	148	D/N	Gac/Aac	G	-	1	1	VGNC	-	YES
Sanger	CanFam3.1	POPDC2	DD0175a	33	23294764	23294764	C	T	SNP	Missense_Mutation	p.D109N	23294764	PASS	DD0175a	DD0175b	0.289	27	11	38	0	84	0	84	missense_variant	C	T	T	missense_variant	MODERATE	ENSCAFG00000030985	Transcript	ENSCAFT00000048205.2	protein_coding	1/3	-	ENSCAFT00000048205.2:c.325G>A	ENSCAFP00000038621.2:p.Asp109Asn	325	325	109	D/N	Gat/Aat	C	-	-1	1	VGNC	-	YES
Sanger	CanFam3.1	DTX3L	DD0175a	33	25681036	25681036	G	C	SNP	Missense_Mutation	p.S211T	25681036	PASS	DD0175a	DD0175b	0.376	53	32	85	0	124	0	124	missense_variant	G	C	C	missense_variant	MODERATE	ENSCAFG00000011948	Transcript	ENSCAFT00000018969.4	protein_coding	3/5	-	ENSCAFT00000018969.4:c.632G>C	ENSCAFP00000017579.3:p.Ser211Thr	632	632	211	S/T	aGc/aCc	G	-	1	1	VGNC	-	YES
Sanger	CanFam3.1	KIF13A	DD0175a	35	16664078	16664078	C	G	SNP	Missense_Mutation	p.R656P	16664078	PASS	DD0175a	DD0175b	0.288	74	30	104	0	116	0	116	missense_variant	C	G	G	missense_variant	MODERATE	ENSCAFG00000010101	Transcript	ENSCAFT00000044909.3	protein_coding	17/39	-	ENSCAFT00000044909.3:c.1967G>C	ENSCAFP00000040263.2:p.Arg656Pro	2120	1967	656	R/P	cGc/cCc	C	-	-1	1	VGNC	-	YES
Sanger	CanFam3.1	RBM41	DD0175a	X	80704149	80704149	C	A	SNP	Missense_Mutation	p.A36S	80704149	PASS	DD0175a	DD0175b	0.105	34	4	38	0	68	0	68	missense_variant	C	A	A	missense_variant	MODERATE	ENSCAFG00000017959	Transcript	ENSCAFT00000081563.1	protein_coding	1/7	-	ENSCAFT00000081563.1:c.106G>T	ENSCAFP00000044281.1:p.Ala36Ser	106	106	36	A/S	Gcc/Tcc	C	-	-1	1	VGNC	-	YES
Sanger	CanFam3.1	RNF152	DD0176a	1	14985899	14985899	C	T	SNP	Missense_Mutation	p.T44M	14985899	PASS	DD0176a	DD0176b	0.217	195	54	249	0.005	220	1	223	missense_variant	C	T	T	missense_variant	MODERATE	ENSCAFG00000032187	Transcript	ENSCAFT00000049126.1	protein_coding	1/1	-	ENSCAFT00000049126.1:c.131C>T	ENSCAFP00000038078.1:p.Thr44Met	131	131	44	T/M	aCg/aTg	C	-	1	1	VGNC	-	YES
Sanger	CanFam3.1	RFK	DD0176a	1	82069060	82069060	A	C	SNP	Missense_Mutation	p.I463L	82069060	PASS	DD0176a	DD0176b	0.258	147	51	198	0	210	0	210	missense_variant	A	C	C	missense_variant	MODERATE	ENSCAFG00000030179	Transcript	ENSCAFT00000049723.3	protein_coding	5/5	-	ENSCAFT00000049723.3:c.1387A>C	ENSCAFP00000037587.2:p.Ile463Leu	1387	1387	463	I/L	Ata/Cta	A	-	1	1	VGNC	-	YES
Sanger	CanFam3.1	PCSK5	DD0176a	1	82292788	82292788	G	A	SNP	Missense_Mutation	p.R391C	82292788	PASS	DD0176a	DD0176b	0.248	88	29	117	0.009	106	1	107	missense_variant	G	A	A	missense_variant	MODERATE	ENSCAFG00000001690	Transcript	ENSCAFT00000002652.4	protein_coding	11/37	-	ENSCAFT00000002652.4:c.1171C>T	ENSCAFP00000002461.4:p.Arg391Cys	1264	1171	391	R/C	Cgc/Tgc	G	-	-1	1	VGNC	-	YES
Sanger	CanFam3.1	APBA1	DD0176a	1	87916879	87916879	C	T	SNP	Silent	p.Y194=	87916879	PASS	DD0176a	DD0176b	0.211	71	19	90	0	67	0	67	synonymous_variant	C	T	T	synonymous_variant	LOW	ENSCAFG00000001897	Transcript	ENSCAFT00000002999.5	protein_coding	2/12	-	ENSCAFT00000002999.5:c.582C>T	ENSCAFP00000002781.5:p.Tyr194=	1015	582	194	Y	taC/taT	C	-	1	1	VGNC	-	YES
Sanger	CanFam3.1	-	DD0176a	1	101284389	101284389	C	T	SNP	Silent	p.I232=	101284389	PASS	DD0176a	DD0176b	0.312	106	48	154	0	182	0	183	synonymous_variant	C	T	T	synonymous_variant	LOW	ENSCAFG00000044439	Transcript	ENSCAFT00000084706.1	protein_coding	2/2	-	ENSCAFT00000084706.1:c.696C>T	ENSCAFP00000047942.1:p.Ile232=	696	696	232	I	atC/atT	C	-	1	1	-	-	YES
Sanger	CanFam3.1	ZFP28	DD0176a	1	101474033	101474033	G	A	SNP	Missense_Mutation	p.A191V	101474033	PASS	DD0176a	DD0176b	0.109	114	14	128	0	144	0	144	missense_variant	G	A	A	missense_variant	MODERATE	ENSCAFG00000024289	Transcript	ENSCAFT00000048798.3	protein_coding	2/8	-	ENSCAFT00000048798.3:c.572C>T	ENSCAFP00000039053.2:p.Ala191Val	572	572	191	A/V	gCg/gTg	G	-	-1	1	VGNC	-	YES
Sanger	CanFam3.1	STRN4	DD0176a	1	109201107	109201107	C	T	SNP	Silent	p.G697=	109201107	PASS	DD0176a	DD0176b	0.325	54	26	80	0	80	0	80	synonymous_variant	C	T	T	synonymous_variant	LOW	ENSCAFG00000004226	Transcript	ENSCAFT00000006783.3	protein_coding	16/17	-	ENSCAFT00000006783.3:c.2091C>T	ENSCAFP00000006277.3:p.Gly697=	2091	2091	697	G	ggC/ggT	C	-	1	1	VGNC	-	YES
Sanger	CanFam3.1	RSPRY1	DD0176a	2	59160600	59160600	G	A	SNP	Missense_Mutation	p.S334L	59160600	PASS	DD0176a	DD0176b	0.187	170	39	209	0	207	0	207	missense_variant	G	A	A	missense_variant	MODERATE	ENSCAFG00000008789	Transcript	ENSCAFT00000013986.4	protein_coding	9/15	-	ENSCAFT00000013986.4:c.1001C>T	ENSCAFP00000012941.3:p.Ser334Leu	1678	1001	334	S/L	tCg/tTg	G	-	-1	1	VGNC	-	YES
Sanger	CanFam3.1	OGFOD1	DD0176a	2	59712183	59712183	C	A	SNP	Silent	p.V503=	59712183	PASS	DD0176a	DD0176b	0.264	95	34	129	0	129	0	129	synonymous_variant	C	A	A	synonymous_variant	LOW	ENSCAFG00000009150	Transcript	ENSCAFT00000082602.1	protein_coding	14/14	-	ENSCAFT00000082602.1:c.1509G>T	ENSCAFP00000059823.1:p.Val503=	1824	1509	503	V	gtG/gtT	C	-	-1	1	VGNC	-	YES
Sanger	CanFam3.1	EPB41	DD0176a	2	71583957	71583957	C	T	SNP	Silent	p.K101=	71583957	PASS	DD0176a	DD0176b	0.218	136	38	174	0	193	0	193	synonymous_variant	C	T	T	synonymous_variant	LOW	ENSCAFG00000011677	Transcript	ENSCAFT00000072131.1	protein_coding	1/22	-	ENSCAFT00000072131.1:c.303G>A	ENSCAFP00000048815.1:p.Lys101=	310	303	101	K	aaG/aaA	C	-	-1	1	VGNC	-	YES
Sanger	CanFam3.1	AKAP13	DD0176a	3	49165572	49165572	A	G	SNP	Missense_Mutation	p.N1152D	49165572	PASS	DD0176a	DD0176b	0.376	58	35	93	0	85	0	85	missense_variant	A	G	G	missense_variant&splice_region_variant	MODERATE	ENSCAFG00000011376	Transcript	ENSCAFT00000018095.5	protein_coding	8/38	-	ENSCAFT00000018095.5:c.3454A>G	ENSCAFP00000016759.4:p.Asn1152Asp	3465	3454	1152	N/D	Aac/Gac	A	-	1	1	VGNC	-	YES
Sanger	CanFam3.1	NKX3-2	DD0176a	3	66545481	66545481	G	A	SNP	Silent	p.P301=	66545481	PASS	DD0176a	DD0176b	0.22	99	28	127	0	111	0	111	synonymous_variant	G	A	A	synonymous_variant	LOW	ENSCAFG00000015412	Transcript	ENSCAFT00000024441.5	protein_coding	2/2	-	ENSCAFT00000024441.5:c.903G>A	ENSCAFP00000022688.4:p.Pro301=	903	903	301	P	ccG/ccA	G	-	1	1	VGNC	-	YES
Sanger	CanFam3.1	ANK3	DD0176a	4	12209528	12209528	C	T	SNP	Silent	p.S1818=	12209528	PASS	DD0176a	DD0176b	0.209	155	41	196	0.012	163	2	165	synonymous_variant	C	T	T	synonymous_variant	LOW	ENSCAFG00000012694	Transcript	ENSCAFT00000020300.5	protein_coding	37/44	-	ENSCAFT00000020300.5:c.5454G>A	ENSCAFP00000018833.4:p.Ser1818=	5712	5454	1818	S	tcG/tcA	C	-	-1	1	VGNC	-	YES
Sanger	CanFam3.1	HCN1	DD0176a	4	65156015	65156015	G	A	SNP	Missense_Mutation	p.R547Q	65156015	PASS	DD0176a	DD0176b	0.351	144	78	224	0	217	0	218	missense_variant	G	A	A	missense_variant	MODERATE	ENSCAFG00000018508	Transcript	ENSCAFT00000029386.5	protein_coding	7/8	-	ENSCAFT00000029386.5:c.1640G>A	ENSCAFP00000027323.5:p.Arg547Gln	3132	1640	547	R/Q	cGa/cAa	G	-	1	1	VGNC	-	YES
Sanger	CanFam3.1	GLB1L2	DD0176a	5	770551	770551	G	T	SNP	Missense_Mutation	p.D235E	770551	PASS	DD0176a	DD0176b	0.381	39	24	63	0	84	0	84	missense_variant	G	T	T	missense_variant	MODERATE	ENSCAFG00000009737	Transcript	ENSCAFT00000015466.4	protein_coding	7/19	-	ENSCAFT00000015466.4:c.705C>A	ENSCAFP00000014310.3:p.Asp235Glu	727	705	235	D/E	gaC/gaA	G	-	-1	1	HGNC	HGNC:25129	YES
Sanger	CanFam3.1	TNK1	DD0176a	5	32321439	32321439	G	A	SNP	Missense_Mutation	p.R24Q	32321439	PASS	DD0176a	DD0176b	0.171	87	18	105	0	102	0	102	missense_variant	G	A	A	missense_variant	MODERATE	ENSCAFG00000016280	Transcript	ENSCAFT00000081235.1	protein_coding	1/9	-	ENSCAFT00000081235.1:c.71G>A	ENSCAFP00000046563.1:p.Arg24Gln	168	71	24	R/Q	cGa/cAa	G	-	1	1	VGNC	-	YES
Sanger	CanFam3.1	E2F4	DD0176a	5	82174420	82174420	C	T	SNP	Missense_Mutation	p.R188Q	82174420	PASS	DD0176a	DD0176b	0.167	115	23	138	0	124	0	124	missense_variant	C	T	T	missense_variant	MODERATE	ENSCAFG00000020375	Transcript	ENSCAFT00000044632.3	protein_coding	3/10	-	ENSCAFT00000044632.3:c.563G>A	ENSCAFP00000037675.1:p.Arg188Gln	833	563	188	R/Q	cGg/cAg	C	-	-1	1	VGNC	-	YES
Sanger	CanFam3.1	COL11A1	DD0176a	6	47577468	47577468	G	T	SNP	Missense_Mutation	p.G1159C	47577468	PASS	DD0176a	DD0176b	0.403	43	29	72	0	56	0	56	missense_variant	G	T	T	missense_variant&splice_region_variant	MODERATE	ENSCAFG00000019985	Transcript	ENSCAFT00000068169.1	protein_coding	45/67	-	ENSCAFT00000068169.1:c.3475G>T	ENSCAFP00000053725.1:p.Gly1159Cys	3842	3475	1159	G/C	Ggt/Tgt	G	-	1	1	VGNC	-	YES
Sanger	CanFam3.1	TNNI3K	DD0176a	6	71826341	71826341	T	C	SNP	Nonstop_Mutation	p.*836Wext*43	71826341	PASS	DD0176a	DD0176b	0.15	85	15	100	0	86	0	86	stop_lost	T	C	C	stop_lost	HIGH	ENSCAFG00000020408	Transcript	ENSCAFT00000032502.4	protein_coding	25/25	-	ENSCAFT00000032502.4:c.2508A>G	ENSCAFP00000030269.3:p.Ter836TrpextTer43	2683	2508	836	*/W	tgA/tgG	T	-	-1	1	EntrezGene	-	YES
Sanger	CanFam3.1	CAMK1G	DD0176a	7	8269648	8269648	A	G	SNP	Missense_Mutation	p.H417R	8269648	PASS	DD0176a	DD0176b	0.267	44	16	60	0	49	0	49	missense_variant	A	G	G	missense_variant	MODERATE	ENSCAFG00000011909	Transcript	ENSCAFT00000018919.4	protein_coding	12/14	-	ENSCAFT00000018919.4:c.1250A>G	ENSCAFP00000017531.4:p.His417Arg	1304	1250	417	H/R	cAc/cGc	A	-	1	1	VGNC	-	YES
Sanger	CanFam3.1	SELP	DD0176a	7	28974736	28974736	C	T	SNP	Missense_Mutation	p.A284V	28974736	PASS	DD0176a	DD0176b	0.201	135	34	169	0.016	186	3	189	missense_variant	C	T	T	missense_variant&splice_region_variant	MODERATE	ENSCAFG00000015180	Transcript	ENSCAFT00000037985.3	protein_coding	5/16	-	ENSCAFT00000037985.3:c.851C>T	ENSCAFP00000033641.3:p.Ala284Val	851	851	284	A/V	gCt/gTt	C	-	1	1	VGNC	-	YES
Sanger	CanFam3.1	-	DD0176a	7	77187439	77187439	C	G	SNP	Missense_Mutation	p.R89G	77187439	PASS	DD0176a	DD0176b	0.11	170	21	191	0	230	0	228	missense_variant	C	G	G	missense_variant	MODERATE	ENSCAFG00000010507	Transcript	ENSCAFT00000016692.3	protein_coding	1/1	-	ENSCAFT00000016692.3:c.265C>G	ENSCAFP00000041965.1:p.Arg89Gly	265	265	89	R/G	Cgg/Ggg	C	-	1	1	-	-	YES
Sanger	CanFam3.1	C9H17orf99	DD0176a	9	2986687	2986687	C	T	SNP	Missense_Mutation	p.R44Q	2986687	PASS	DD0176a	DD0176b	0.186	83	19	102	0	80	0	80	missense_variant	C	T	T	missense_variant	MODERATE	ENSCAFG00000005284	Transcript	ENSCAFT00000065811.1	protein_coding	2/4	-	ENSCAFT00000065811.1:c.131G>A	ENSCAFP00000043241.1:p.Arg44Gln	278	131	44	R/Q	cGg/cAg	C	-	-1	1	VGNC	-	YES
Sanger	CanFam3.1	FAM163B	DD0176a	9	49961932	49961932	C	T	SNP	Missense_Mutation	p.R88H	49961932	PASS	DD0176a	DD0176b	0.323	21	10	31	0	25	0	25	missense_variant	C	T	T	missense_variant	MODERATE	ENSCAFG00000031627	Transcript	ENSCAFT00000048186.2	protein_coding	2/2	-	ENSCAFT00000048186.2:c.263G>A	ENSCAFP00000037803.2:p.Arg88His	263	263	88	R/H	cGc/cAc	C	-	-1	1	VGNC	-	YES
Sanger	CanFam3.1	LRRC8A	DD0176a	9	54741209	54741209	C	T	SNP	Silent	p.T316=	54741209	PASS	DD0176a	DD0176b	0.261	105	37	142	0.008	126	1	127	synonymous_variant	C	T	T	synonymous_variant	LOW	ENSCAFG00000020028	Transcript	ENSCAFT00000031871.3	protein_coding	2/3	-	ENSCAFT00000031871.3:c.948G>A	ENSCAFP00000029675.3:p.Thr316=	1063	948	316	T	acG/acA	C	-	-1	1	VGNC	-	YES
Sanger	CanFam3.1	DENND1A	DD0176a	9	59422624	59422624	G	A	SNP	Silent	p.S823=	59422624	PASS	DD0176a	DD0176b	0.42	47	34	81	0	66	0	66	synonymous_variant	G	A	A	synonymous_variant	LOW	ENSCAFG00000020227	Transcript	ENSCAFT00000071170.1	protein_coding	24/24	-	ENSCAFT00000071170.1:c.2469G>A	ENSCAFP00000047183.1:p.Ser823=	2469	2469	823	S	tcG/tcA	G	-	1	1	VGNC	-	YES
Sanger	CanFam3.1	ADAMTS2	DD0176a	11	2486008	2486008	G	T	SNP	Missense_Mutation	p.D834Y	2486008	PASS	DD0176a	DD0176b	0.304	55	24	79	0	123	0	123	missense_variant	G	T	T	missense_variant	MODERATE	ENSCAFG00000000334	Transcript	ENSCAFT00000090500.1	protein_coding	16/22	-	ENSCAFT00000090500.1:c.2500G>T	ENSCAFP00000064700.1:p.Asp834Tyr	2500	2500	834	D/Y	Gat/Tat	G	-	1	1	VGNC	-	YES
Sanger	CanFam3.1	PTPRD	DD0176a	11	29114487	29114487	T	G	SNP	Missense_Mutation	p.N1747T	29114487	PASS	DD0176a	DD0176b	0.144	113	19	132	0	157	0	158	missense_variant	T	G	G	missense_variant	MODERATE	ENSCAFG00000001460	Transcript	ENSCAFT00000073546.1	protein_coding	31/35	-	ENSCAFT00000073546.1:c.5240A>C	ENSCAFP00000063277.1:p.Asn1747Thr	5343	5240	1747	N/T	aAt/aCt	T	-	-1	1	VGNC	-	YES
Sanger	CanFam3.1	AKAP2	DD0176a	11	64986996	64986996	G	A	SNP	Missense_Mutation	p.E323K	64986996	PASS	DD0176a	DD0176b	0.286	90	36	126	0	123	0	123	missense_variant	G	A	A	missense_variant	MODERATE	ENSCAFG00000002894	Transcript	ENSCAFT00000086875.1	protein_coding	7/12	-	ENSCAFT00000086875.1:c.967G>A	ENSCAFP00000063555.1:p.Glu323Lys	969	967	323	E/K	Gaa/Aaa	G	-	1	1	EntrezGene	-	YES
Sanger	CanFam3.1	SNX30	DD0176a	11	67262306	67262306	C	T	SNP	Missense_Mutation	p.P306S	67262306	PASS	DD0176a	DD0176b	0.38	67	41	108	0	138	0	138	missense_variant	C	T	T	missense_variant	MODERATE	ENSCAFG00000003059	Transcript	ENSCAFT00000004915.4	protein_coding	6/9	-	ENSCAFT00000004915.4:c.916C>T	ENSCAFP00000004554.4:p.Pro306Ser	916	916	306	P/S	Ccc/Tcc	C	-	1	1	VGNC	-	YES
Sanger	CanFam3.1	LMBRD1	DD0176a	12	32354929	32354929	C	A	SNP	Missense_Mutation	p.A157S	32354929	PASS	DD0176a	DD0176b	0.118	67	9	76	0	77	0	77	missense_variant	C	A	A	missense_variant	MODERATE	ENSCAFG00000002545	Transcript	ENSCAFT00000035839.3	protein_coding	5/16	-	ENSCAFT00000035839.3:c.469G>T	ENSCAFP00000031145.3:p.Ala157Ser	473	469	157	A/S	Gct/Tct	C	-	-1	1	VGNC	-	YES
Sanger	CanFam3.1	RIDA	DD0176a	13	361118	361118	G	C	SNP	Silent	p.R135=	361118	PASS	DD0176a	DD0176b	0.224	38	11	49	0	33	0	33	synonymous_variant	G	C	C	synonymous_variant	LOW	ENSCAFG00000030250	Transcript	ENSCAFT00000044653.2	protein_coding	1/6	-	ENSCAFT00000044653.2:c.405C>G	ENSCAFP00000036688.2:p.Arg135=	405	405	135	R	cgC/cgG	G	-	-1	1	VGNC	-	YES
Sanger	CanFam3.1	-	DD0176a	14	12134157	12134157	C	A	SNP	Nonsense_Mutation	p.G507*	12134157	PASS	DD0176a	DD0176b	0.234	82	25	107	0	131	0	129	stop_gained	C	A	A	stop_gained	HIGH	ENSCAFG00000001783	Transcript	ENSCAFT00000002800.3	protein_coding	2/2	-	ENSCAFT00000002800.3:c.1519G>T	ENSCAFP00000056162.1:p.Gly507Ter	1519	1519	507	G/*	Gga/Tga	C	-	-1	1	-	-	YES
Sanger	CanFam3.1	THSD7A	DD0176a	14	26375738	26375738	C	A	SNP	Missense_Mutation	p.W1172C	26375738	PASS	DD0176a	DD0176b	0.269	95	35	130	0	162	0	163	missense_variant	C	A	A	missense_variant	MODERATE	ENSCAFG00000002280	Transcript	ENSCAFT00000039001.3	protein_coding	17/28	-	ENSCAFT00000039001.3:c.3516G>T	ENSCAFP00000034799.3:p.Trp1172Cys	3516	3516	1172	W/C	tgG/tgT	C	-	-1	1	VGNC	-	YES
Sanger	CanFam3.1	AGO4	DD0176a	15	6347923	6347923	G	A	SNP	Missense_Mutation	p.P306L	6347923	PASS	DD0176a	DD0176b	0.225	110	32	142	0.007	142	1	143	missense_variant	G	A	A	missense_variant	MODERATE	ENSCAFG00000024306	Transcript	ENSCAFT00000005657.5	protein_coding	7/17	-	ENSCAFT00000005657.5:c.917C>T	ENSCAFP00000005237.5:p.Pro306Leu	922	917	306	P/L	cCg/cTg	G	-	-1	1	VGNC	-	YES
Sanger	CanFam3.1	EPHB6	DD0176a	16	6711394	6711394	G	A	SNP	Silent	p.S531=	6711394	PASS	DD0176a	DD0176b	0.217	94	26	120	0	87	0	87	synonymous_variant	G	A	A	synonymous_variant	LOW	ENSCAFG00000003745	Transcript	ENSCAFT00000006074.5	protein_coding	9/17	-	ENSCAFT00000006074.5:c.1593C>T	ENSCAFP00000005623.4:p.Ser531=	2375	1593	531	S	agC/agT	G	-	-1	1	VGNC	-	YES
Sanger	CanFam3.1	BRAF	DD0176a	16	8296284	8296284	T	A	SNP	Missense_Mutation	p.V588E	8296284	PASS	DD0176a	DD0176b	0.452	131	108	239	0	194	0	194	missense_variant	T	A	A	missense_variant	MODERATE	ENSCAFG00000003907	Transcript	ENSCAFT00000006305.5	protein_coding	15/20	-	ENSCAFT00000006305.5:c.1763T>A	ENSCAFP00000005841.3:p.Val588Glu	1783	1763	588	V/E	gTg/gAg	T	-	1	1	VGNC	-	YES
Sanger	CanFam3.1	HIPK2	DD0176a	16	9200547	9200547	C	T	SNP	Nonsense_Mutation	p.Q631*	9200547	PASS	DD0176a	DD0176b	0.131	186	28	214	0	160	0	160	stop_gained	C	T	T	stop_gained&splice_region_variant	HIGH	ENSCAFG00000004038	Transcript	ENSCAFT00000006482.4	protein_coding	7/16	-	ENSCAFT00000006482.4:c.1891C>T	ENSCAFP00000006003.4:p.Gln631Ter	1891	1891	631	Q/*	Cag/Tag	C	-	1	1	VGNC	-	YES
Sanger	CanFam3.1	ZMAT4	DD0176a	16	24765576	24765576	C	T	SNP	Silent	p.L224=	24765576	PASS	DD0176a	DD0176b	0.108	249	30	279	0.004	264	1	265	synonymous_variant	C	T	T	synonymous_variant	LOW	ENSCAFG00000005744	Transcript	ENSCAFT00000090950.1	protein_coding	5/7	-	ENSCAFT00000090950.1:c.672C>T	ENSCAFP00000052843.1:p.Leu224=	970	672	224	L	ctC/ctT	C	-	1	1	VGNC	-	YES
Sanger	CanFam3.1	-	DD0176a	16	35740654	35740654	A	C	SNP	Missense_Mutation	p.E109A	35740654	PASS	DD0176a	DD0176b	0.157	70	13	83	0	56	0	56	missense_variant	A	C	C	missense_variant	MODERATE	ENSCAFG00000042710	Transcript	ENSCAFT00000093062.1	protein_coding	3/32	-	ENSCAFT00000093062.1:c.326A>C	ENSCAFP00000065293.1:p.Glu109Ala	326	326	109	E/A	gAg/gCg	A	-	1	1	-	-	YES
Sanger	CanFam3.1	IFT172	DD0176a	17	21393639	21393639	G	A	SNP	Silent	p.I1365=	21393639	PASS	DD0176a	DD0176b	0.149	97	17	114	0	115	0	115	synonymous_variant	G	A	A	synonymous_variant	LOW	ENSCAFG00000005048	Transcript	ENSCAFT00000008224.4	protein_coding	37/48	-	ENSCAFT00000008224.4:c.4095C>T	ENSCAFP00000007617.3:p.Ile1365=	4095	4095	1365	I	atC/atT	G	-	-1	1	VGNC	-	YES
Sanger	CanFam3.1	LRRTM1	DD0176a	17	43835749	43835749	C	T	SNP	Silent	p.D396=	43835749	PASS	DD0176a	DD0176b	0.213	48	13	61	0	62	0	62	synonymous_variant	C	T	T	synonymous_variant	LOW	ENSCAFG00000008098	Transcript	ENSCAFT00000012896.3	protein_coding	1/1	-	ENSCAFT00000012896.3:c.1188C>T	ENSCAFP00000011938.3:p.Asp396=	1188	1188	396	D	gaC/gaT	C	-	1	1	VGNC	-	YES
Sanger	CanFam3.1	PKP3	DD0176a	18	25545621	25545621	A	G	SNP	Missense_Mutation	p.D665G	25545621	PASS	DD0176a	DD0176b	0.106	169	20	189	0	165	0	165	missense_variant	A	G	G	missense_variant	MODERATE	ENSCAFG00000006497	Transcript	ENSCAFT00000084770.1	protein_coding	4/5	-	ENSCAFT00000084770.1:c.1994A>G	ENSCAFP00000046505.1:p.Asp665Gly	1994	1994	665	D/G	gAc/gGc	A	-	1	1	VGNC	-	YES
Sanger	CanFam3.1	KIAA1549L	DD0176a	18	34049857	34049857	G	A	SNP	Missense_Mutation	p.T1571M	34049857	PASS	DD0176a	DD0176b	0.32	17	8	25	0	20	0	20	missense_variant	G	A	A	missense_variant	MODERATE	ENSCAFG00000007196	Transcript	ENSCAFT00000011539.4	protein_coding	18/22	-	ENSCAFT00000011539.4:c.4712C>T	ENSCAFP00000010692.4:p.Thr1571Met	5019	4712	1571	T/M	aCg/aTg	G	-	-1	1	VGNC	-	YES
Sanger	CanFam3.1	-	DD0176a	18	39712238	39712238	A	G	SNP	Missense_Mutation	p.F30S	39712238	PASS	DD0176a	DD0176b	0.185	106	24	130	0	134	0	134	missense_variant	A	G	G	missense_variant	MODERATE	ENSCAFG00000044917	Transcript	ENSCAFT00000012871.4	protein_coding	2/3	-	ENSCAFT00000012871.4:c.89T>C	ENSCAFP00000011912.4:p.Phe30Ser	89	89	30	F/S	tTc/tCc	A	-	-1	1	-	-	YES
Sanger	CanFam3.1	KIAA1109	DD0176a	19	17853773	17853773	T	C	SNP	Missense_Mutation	p.D4562G	17853773	PASS	DD0176a	DD0176b	0.188	82	19	101	0	94	0	94	missense_variant	T	C	C	missense_variant	MODERATE	ENSCAFG00000004022	Transcript	ENSCAFT00000064593.1	protein_coding	79/86	-	ENSCAFT00000064593.1:c.13685A>G	ENSCAFP00000050422.1:p.Asp4562Gly	13814	13685	4562	D/G	gAt/gGt	T	-	-1	1	VGNC	-	YES
Sanger	CanFam3.1	BSN	DD0176a	20	39613435	39613435	C	T	SNP	Silent	p.S2504=	39613435	PASS	DD0176a	DD0176b	0.437	40	31	71	0	68	0	68	synonymous_variant	C	T	T	synonymous_variant	LOW	ENSCAFG00000011477	Transcript	ENSCAFT00000074391.1	protein_coding	6/11	-	ENSCAFT00000074391.1:c.7512G>A	ENSCAFP00000047289.1:p.Ser2504=	7512	7512	2504	S	tcG/tcA	C	-	-1	1	VGNC	-	YES
Sanger	CanFam3.1	-	DD0176a	20	44835978	44835978	G	A	SNP	Silent	p.S53=	44835978	PASS	DD0176a	DD0176b	0.288	37	15	52	0	53	0	53	synonymous_variant	G	A	A	synonymous_variant	LOW	ENSCAFG00000014978	Transcript	ENSCAFT00000023779.5	protein_coding	1/15	-	ENSCAFT00000023779.5:c.159C>T	ENSCAFP00000022072.4:p.Ser53=	581	159	53	S	agC/agT	G	-	-1	1	-	-	YES
Sanger	CanFam3.1	CACNA1A	DD0176a	20	49030658	49030658	G	A	SNP	Missense_Mutation	p.R1997H	49030658	PASS	DD0176a	DD0176b	0.222	84	24	108	0.007	135	1	136	missense_variant	G	A	A	missense_variant	MODERATE	ENSCAFG00000016897	Transcript	ENSCAFT00000026809.4	protein_coding	43/49	-	ENSCAFT00000026809.4:c.5990G>A	ENSCAFP00000024912.4:p.Arg1997His	5990	5990	1997	R/H	cGc/cAc	G	-	1	1	VGNC	-	YES
Sanger	CanFam3.1	HDGFL2	DD0176a	20	55206427	55206427	C	A	SNP	Missense_Mutation	p.G601W	55206427	PASS	DD0176a	DD0176b	0.134	110	17	127	0	118	0	118	missense_variant	C	A	A	missense_variant	MODERATE	ENSCAFG00000019033	Transcript	ENSCAFT00000030241.5	protein_coding	14/16	-	ENSCAFT00000030241.5:c.1801G>T	ENSCAFP00000028099.4:p.Gly601Trp	1801	1801	601	G/W	Ggg/Tgg	C	-	-1	1	HGNC	HGNC:14680	YES
Sanger	CanFam3.1	PCDH20	DD0176a	22	17154446	17154446	C	T	SNP	Missense_Mutation	p.A109T	17154446	PASS	DD0176a	DD0176b	0.289	27	11	38	0	24	0	24	missense_variant	C	T	T	missense_variant	MODERATE	ENSCAFG00000004935	Transcript	ENSCAFT00000007933.3	protein_coding	2/3	-	ENSCAFT00000007933.3:c.325G>A	ENSCAFP00000007352.2:p.Ala109Thr	325	325	109	A/T	Gcg/Acg	C	-	-1	1	VGNC	-	YES
Sanger	CanFam3.1	FYTTD1	DD0176a	27	45855231	45855231	C	T	SNP	Missense_Mutation	p.R3W	45855231	PASS	DD0176a	DD0176b	0.103	104	12	116	0	96	0	96	missense_variant	C	T	T	missense_variant	MODERATE	ENSCAFG00000016270	Transcript	ENSCAFT00000025806.4	protein_coding	1/2	-	ENSCAFT00000025806.4:c.7C>T	ENSCAFP00000039688.2:p.Arg3Trp	509	7	3	R/W	Cgg/Tgg	C	-	1	1	EntrezGene	-	YES
Sanger	CanFam3.1	ARSJ	DD0176a	32	33636238	33636238	T	C	SNP	Missense_Mutation	p.K559R	33636238	PASS	DD0176a	DD0176b	0.175	66	14	80	0	110	0	110	missense_variant	T	C	C	missense_variant	MODERATE	ENSCAFG00000012156	Transcript	ENSCAFT00000048607.2	protein_coding	2/2	-	ENSCAFT00000048607.2:c.1676A>G	ENSCAFP00000037551.1:p.Lys559Arg	2243	1676	559	K/R	aAa/aGa	T	-	-1	1	VGNC	-	YES
Sanger	CanFam3.1	PARP15	DD0176a	33	25707785	25707785	G	T	SNP	Nonsense_Mutation	p.E7*	25707785	PASS	DD0176a	DD0176b	0.151	107	19	126	0	134	0	134	stop_gained	G	T	T	stop_gained	HIGH	ENSCAFG00000011953	Transcript	ENSCAFT00000018979.4	protein_coding	3/15	-	ENSCAFT00000018979.4:c.19G>T	ENSCAFP00000017588.3:p.Glu7Ter	517	19	7	E/*	Gaa/Taa	G	-	1	1	VGNC	-	YES
Sanger	CanFam3.1	-	DD0176a	34	25104671	25104671	G	A	SNP	Silent	p.C4=	25104671	PASS	DD0176a	DD0176b	0.114	148	19	167	0	134	0	134	synonymous_variant	G	A	A	synonymous_variant	LOW	ENSCAFG00000014186	Transcript	ENSCAFT00000022508.4	protein_coding	1/1	-	ENSCAFT00000022508.4:c.12C>T	ENSCAFP00000020897.4:p.Cys4=	12	12	4	C	tgC/tgT	G	-	-1	1	-	-	YES
Sanger	CanFam3.1	BCHE	DD0176a	34	30970689	30970689	G	A	SNP	Silent	p.G233=	30970689	PASS	DD0176a	DD0176b	0.345	110	58	168	0	145	0	145	synonymous_variant	G	A	A	synonymous_variant	LOW	ENSCAFG00000014473	Transcript	ENSCAFT00000023011.4	protein_coding	2/4	-	ENSCAFT00000023011.4:c.699C>T	ENSCAFP00000021376.3:p.Gly233=	843	699	233	G	ggC/ggT	G	-	-1	1	VGNC	-	YES
Sanger	CanFam3.1	NLGN1	DD0176a	34	38197077	38197077	G	A	SNP	Missense_Mutation	p.A262T	38197077	PASS	DD0176a	DD0176b	0.152	106	19	125	0	161	0	161	missense_variant	G	A	A	missense_variant	MODERATE	ENSCAFG00000015518	Transcript	ENSCAFT00000024573.4	protein_coding	3/5	-	ENSCAFT00000024573.4:c.784G>A	ENSCAFP00000022811.4:p.Ala262Thr	784	784	262	A/T	Gct/Act	G	-	1	1	HGNC	HGNC:14291	YES
Sanger	CanFam3.1	SLC4A10	DD0176a	36	7349097	7349097	C	T	SNP	Missense_Mutation	p.S701L	7349097	PASS	DD0176a	DD0176b	0.353	97	53	150	0	176	0	176	missense_variant	C	T	T	missense_variant&splice_region_variant	MODERATE	ENSCAFG00000010242	Transcript	ENSCAFT00000062661.1	protein_coding	16/26	-	ENSCAFT00000062661.1:c.2102C>T	ENSCAFP00000045715.1:p.Ser701Leu	2336	2102	701	S/L	tCg/tTg	C	-	1	1	VGNC	-	YES
Sanger	CanFam3.1	TTN	DD0176a	36	22381421	22381421	T	G	SNP	Missense_Mutation	p.K2467Q	22381421	PASS	DD0176a	DD0176b	0.372	108	64	172	0	169	0	169	missense_variant	T	G	G	missense_variant	MODERATE	ENSCAFG00000014025	Transcript	ENSCAFT00000061435.1	protein_coding	33/194	-	ENSCAFT00000061435.1:c.7399A>C	ENSCAFP00000045361.1:p.Lys2467Gln	7613	7399	2467	K/Q	Aaa/Caa	T	-	-1	1	VGNC	-	YES
Sanger	CanFam3.1	ZMYM3	DD0176a	X	55600149	55600149	G	C	SNP	Silent	p.P276=	55600149	PASS	DD0176a	DD0176b	0.641	23	41	65	0	66	0	66	synonymous_variant	G	C	C	synonymous_variant	LOW	ENSCAFG00000017043	Transcript	ENSCAFT00000075108.1	protein_coding	5/24	-	ENSCAFT00000075108.1:c.828C>G	ENSCAFP00000065834.1:p.Pro276=	892	828	276	P	ccC/ccG	G	-	-1	1	VGNC	-	YES
Sanger	CanFam3.1	NEXMIF	DD0176a	X	57996182	57996182	G	A	SNP	Nonsense_Mutation	p.R481*	57996182	PASS	DD0176a	DD0176b	0.595	60	88	148	0	159	0	159	stop_gained	G	A	A	stop_gained	HIGH	ENSCAFG00000017206	Transcript	ENSCAFT00000027246.5	protein_coding	4/5	-	ENSCAFT00000027246.5:c.1441C>T	ENSCAFP00000025340.4:p.Arg481Ter	1699	1441	481	R/*	Cga/Tga	G	-	-1	1	VGNC	-	YES
Sanger	CanFam3.1	-	DD0176a	X	111657705	111657705	G	T	SNP	Missense_Mutation	p.S134Y	111657705	PASS	DD0176a	DD0176b	0.536	84	97	181	0	242	0	242	missense_variant	G	T	T	missense_variant	MODERATE	ENSCAFG00000019029	Transcript	ENSCAFT00000030223.4	protein_coding	2/2	-	ENSCAFT00000030223.4:c.401C>A	ENSCAFP00000041606.2:p.Ser134Tyr	401	401	134	S/Y	tCt/tAt	G	-	-1	1	-	-	YES
Sanger	CanFam3.1	SLITRK2	DD0176a	X	114581606	114581606	C	A	SNP	Silent	p.R179=	114581606	PASS	DD0176a	DD0176b	0.504	56	57	113	0	161	0	161	synonymous_variant	C	A	A	synonymous_variant	LOW	ENSCAFG00000019048	Transcript	ENSCAFT00000030252.3	protein_coding	1/1	-	ENSCAFT00000030252.3:c.537C>A	ENSCAFP00000037263.1:p.Arg179=	537	537	179	R	cgC/cgA	C	-	1	1	VGNC	-	YES
Sanger	CanFam3.1	TRPM6	DD0179a	1	83387018	83387018	C	T	SNP	Silent	p.F1073=	83387018	PASS	DD0179a	DD0179b	0.238	77	24	101	0	89	0	89	synonymous_variant	C	T	T	splice_region_variant&synonymous_variant	LOW	ENSCAFG00000001751	Transcript	ENSCAFT00000002755.5	protein_coding	23/39	-	ENSCAFT00000002755.5:c.3219C>T	ENSCAFP00000002558.4:p.Phe1073=	3219	3219	1073	F	ttC/ttT	C	-	1	1	VGNC	-	YES
Sanger	CanFam3.1	MLLT10	DD0179a	2	11366809	11366809	G	C	SNP	Missense_Mutation	p.R649G	11366809	PASS	DD0179a	DD0179b	0.171	136	28	164	0	179	0	179	missense_variant	G	C	C	missense_variant	MODERATE	ENSCAFG00000004145	Transcript	ENSCAFT00000048055.3	protein_coding	16/23	-	ENSCAFT00000048055.3:c.1945C>G	ENSCAFP00000040921.2:p.Arg649Gly	2560	1945	649	R/G	Cga/Gga	G	-	-1	1	VGNC	-	YES
Sanger	CanFam3.1	MRC1	DD0179a	2	19102271	19102271	G	T	SNP	Missense_Mutation	p.L1230I	19102271	PASS	DD0179a	DD0179b	0.223	115	33	148	0	152	0	152	missense_variant	G	T	T	missense_variant	MODERATE	ENSCAFG00000004496	Transcript	ENSCAFT00000074464.1	protein_coding	25/30	-	ENSCAFT00000074464.1:c.3688C>A	ENSCAFP00000060166.1:p.Leu1230Ile	3688	3688	1230	L/I	Ctc/Atc	G	-	-1	1	VGNC	-	YES
Sanger	CanFam3.1	-	DD0179a	3	22574502	22574502	C	A	SNP	Nonsense_Mutation	p.E55*	22574502	PASS	DD0179a	DD0179b	0.186	131	30	163	0	181	0	181	stop_gained	C	A	A	stop_gained	HIGH	ENSCAFG00000008427	Transcript	ENSCAFT00000013379.3	protein_coding	1/1	-	ENSCAFT00000013379.3:c.163G>T	ENSCAFP00000057840.1:p.Glu55Ter	163	163	55	E/*	Gaa/Taa	C	-	-1	1	-	-	YES
Sanger	CanFam3.1	ADAMTS17	DD0179a	3	40614916	40614916	C	G	SNP	Missense_Mutation	p.P86R	40614916	PASS	DD0179a	DD0179b	0.25	36	12	48	0	71	0	71	missense_variant	C	G	G	missense_variant	MODERATE	ENSCAFG00000010709	Transcript	ENSCAFT00000064142.1	protein_coding	2/24	-	ENSCAFT00000064142.1:c.257C>G	ENSCAFP00000049730.1:p.Pro86Arg	481	257	86	P/R	cCg/cGg	C	-	1	1	VGNC	-	YES
Sanger	CanFam3.1	NWD2	DD0179a	3	74663754	74663754	A	T	SNP	Missense_Mutation	p.S1293T	74663754	PASS	DD0179a	DD0179b	0.19	145	34	179	0	153	0	153	missense_variant	A	T	T	missense_variant	MODERATE	ENSCAFG00000016269	Transcript	ENSCAFT00000025802.4	protein_coding	8/8	-	ENSCAFT00000025802.4:c.3877T>A	ENSCAFP00000023962.3:p.Ser1293Thr	4330	3877	1293	S/T	Tca/Aca	A	-	-1	1	VGNC	-	YES
Sanger	CanFam3.1	NIPBL	DD0179a	4	71594434	71594434	C	G	SNP	Missense_Mutation	p.D2346H	71594434	PASS	DD0179a	DD0179b	0.197	118	29	147	0	151	0	151	missense_variant	C	G	G	missense_variant	MODERATE	ENSCAFG00000018695	Transcript	ENSCAFT00000044310.3	protein_coding	41/47	-	ENSCAFT00000044310.3:c.7036G>C	ENSCAFP00000040036.2:p.Asp2346His	7388	7036	2346	D/H	Gac/Cac	C	-	-1	1	VGNC	-	YES
Sanger	CanFam3.1	-	DD0179a	4	78774945	78774945	A	G	SNP	Missense_Mutation	p.V64A	78774945	PASS	DD0179a	DD0179b	0.119	89	12	101	0	85	0	85	missense_variant	A	G	G	missense_variant	MODERATE	ENSCAFG00000044540	Transcript	ENSCAFT00000074481.1	protein_coding	2/2	-	ENSCAFT00000074481.1:c.191T>C	ENSCAFP00000046927.1:p.Val64Ala	191	191	64	V/A	gTt/gCt	A	-	-1	1	-	-	YES
Sanger	CanFam3.1	-	DD0179a	4	81394641	81394641	G	A	SNP	Missense_Mutation	p.T329I	81394641	PASS	DD0179a	DD0179b	0.114	164	21	185	0	265	0	265	missense_variant	G	A	A	missense_variant	MODERATE	ENSCAFG00000019017	Transcript	ENSCAFT00000030213.3	protein_coding	2/4	-	ENSCAFT00000030213.3:c.986C>T	ENSCAFP00000050733.1:p.Thr329Ile	986	986	329	T/I	aCc/aTc	G	-	-1	1	-	-	YES
Sanger	CanFam3.1	NCAPD3	DD0179a	5	1030811	1030811	G	C	SNP	Missense_Mutation	p.E234Q	1030811	PASS	DD0179a	DD0179b	0.147	110	19	129	0	102	0	102	missense_variant	G	C	C	missense_variant	MODERATE	ENSCAFG00000009799	Transcript	ENSCAFT00000015562.5	protein_coding	5/35	-	ENSCAFT00000015562.5:c.700G>C	ENSCAFP00000014400.3:p.Glu234Gln	1683	700	234	E/Q	Gaa/Caa	G	-	1	1	VGNC	-	YES
Sanger	CanFam3.1	KIRREL3	DD0179a	5	8111895	8111895	C	T	SNP	Missense_Mutation	p.R507W	8111895	PASS	DD0179a	DD0179b	0.255	79	27	106	0	146	0	146	missense_variant	C	T	T	missense_variant	MODERATE	ENSCAFG00000010343	Transcript	ENSCAFT00000080781.1	protein_coding	13/18	-	ENSCAFT00000080781.1:c.1519C>T	ENSCAFP00000059630.1:p.Arg507Trp	1519	1519	507	R/W	Cgg/Tgg	C	-	1	1	VGNC	-	YES
Sanger	CanFam3.1	MMP3	DD0179a	5	28956225	28956225	A	G	SNP	Missense_Mutation	p.K415R	28956225	PASS	DD0179a	DD0179b	0.166	186	37	223	0	225	0	225	missense_variant	A	G	G	missense_variant	MODERATE	ENSCAFG00000015063	Transcript	ENSCAFT00000023908.2	protein_coding	9/10	-	ENSCAFT00000023908.2:c.1244A>G	ENSCAFP00000022195.1:p.Lys415Arg	1268	1244	415	K/R	aAg/aGg	A	-	1	1	EntrezGene	-	YES
Sanger	CanFam3.1	RNF112	DD0179a	5	40793425	40793425	G	A	SNP	Silent	p.A790=	40793425	PASS	DD0179a	DD0179b	0.289	27	11	38	0	41	0	41	synonymous_variant	G	A	A	synonymous_variant	LOW	ENSCAFG00000018198	Transcript	ENSCAFT00000093898.1	protein_coding	13/13	-	ENSCAFT00000093898.1:c.2370C>T	ENSCAFP00000057388.1:p.Ala790=	2370	2370	790	A	gcC/gcT	G	-	-1	1	VGNC	-	YES
Sanger	CanFam3.1	SRRM2	DD0179a	6	38301278	38301278	A	G	SNP	Missense_Mutation	p.K499R	38301278	PASS	DD0179a	DD0179b	0.175	52	11	63	0	55	0	55	missense_variant	A	G	G	missense_variant	MODERATE	ENSCAFG00000019346	Transcript	ENSCAFT00000075240.1	protein_coding	11/15	-	ENSCAFT00000075240.1:c.1496A>G	ENSCAFP00000050904.1:p.Lys499Arg	1767	1496	499	K/R	aAa/aGa	A	-	1	1	VGNC	-	YES
Sanger	CanFam3.1	ABCA3	DD0179a	6	38696222	38696222	G	A	SNP	Missense_Mutation	p.R712H	38696222	PASS	DD0179a	DD0179b	0.226	48	14	62	0	156	0	88	missense_variant	G	A	A	missense_variant	MODERATE	ENSCAFG00000019379	Transcript	ENSCAFT00000030808.4	protein_coding	15/31	-	ENSCAFT00000030808.4:c.2135G>A	ENSCAFP00000028642.3:p.Arg712His	2381	2135	712	R/H	cGc/cAc	G	-	1	1	VGNC	-	YES
Sanger	CanFam3.1	EPB41L3	DD0179a	7	71817850	71817850	C	T	SNP	Missense_Mutation	p.D83N	71817850	PASS	DD0179a	DD0179b	0.105	111	13	124	0	87	0	87	missense_variant	C	T	T	missense_variant	MODERATE	ENSCAFG00000018575	Transcript	ENSCAFT00000084461.1	protein_coding	5/25	-	ENSCAFT00000084461.1:c.247G>A	ENSCAFP00000045523.1:p.Asp83Asn	496	247	83	D/N	Gac/Aac	C	-	-1	1	VGNC	-	YES
Sanger	CanFam3.1	DYM	DD0179a	7	79393681	79393681	G	T	SNP	Missense_Mutation	p.V215L	79393681	PASS	DD0179a	DD0179b	0.109	179	22	201	0	164	0	164	missense_variant	G	T	T	missense_variant	MODERATE	ENSCAFG00000019062	Transcript	ENSCAFT00000071350.1	protein_coding	8/18	-	ENSCAFT00000071350.1:c.643G>T	ENSCAFP00000053660.1:p.Val215Leu	914	643	215	V/L	Gtg/Ttg	G	-	1	1	VGNC	-	YES
Sanger	CanFam3.1	ARHGAP5	DD0179a	8	11205106	11205106	T	A	SNP	Missense_Mutation	p.N81K	11205106	PASS	DD0179a	DD0179b	0.115	308	40	349	0	282	0	282	missense_variant	T	A	A	missense_variant	MODERATE	ENSCAFG00000013151	Transcript	ENSCAFT00000084777.1	protein_coding	1/6	-	ENSCAFT00000084777.1:c.243T>A	ENSCAFP00000047479.1:p.Asn81Lys	411	243	81	N/K	aaT/aaA	T	-	1	1	VGNC	-	YES
Sanger	CanFam3.1	TRIM9	DD0179a	8	27340744	27340744	C	G	SNP	Missense_Mutation	p.A811P	27340744	PASS	DD0179a	DD0179b	0.135	212	33	246	0	213	0	213	missense_variant	C	G	G	missense_variant	MODERATE	ENSCAFG00000014603	Transcript	ENSCAFT00000023202.4	protein_coding	11/13	-	ENSCAFT00000023202.4:c.2431G>C	ENSCAFP00000021545.4:p.Ala811Pro	2431	2431	811	A/P	Gct/Cct	C	-	-1	1	VGNC	-	YES
Sanger	CanFam3.1	ANKFN1	DD0179a	9	31271859	31271859	C	G	SNP	Silent	p.T302=	31271859	PASS	DD0179a	DD0179b	0.149	189	33	222	0	185	0	186	synonymous_variant	C	G	G	synonymous_variant	LOW	ENSCAFG00000017372	Transcript	ENSCAFT00000083683.1	protein_coding	7/20	-	ENSCAFT00000083683.1:c.906C>G	ENSCAFP00000058666.1:p.Thr302=	1801	906	302	T	acC/acG	C	-	1	1	VGNC	-	YES
Sanger	CanFam3.1	-	DD0179a	10	1409488	1409488	C	T	SNP	Missense_Mutation	p.G278R	1409488	PASS	DD0179a	DD0179b	0.268	282	103	386	0	347	0	347	missense_variant	C	T	T	missense_variant	MODERATE	ENSCAFG00000000215	Transcript	ENSCAFT00000000323.4	protein_coding	10/32	-	ENSCAFT00000000323.4:c.832G>A	ENSCAFP00000000292.4:p.Gly278Arg	948	832	278	G/R	Gga/Aga	C	-	-1	1	-	-	YES
Sanger	CanFam3.1	PPM1H	DD0179a	10	5823242	5823242	C	T	SNP	Missense_Mutation	p.R476H	5823242	PASS	DD0179a	DD0179b	0.162	109	21	130	0	143	0	143	missense_variant	C	T	T	missense_variant	MODERATE	ENSCAFG00000000337	Transcript	ENSCAFT00000000522.4	protein_coding	11/12	-	ENSCAFT00000000522.4:c.1427G>A	ENSCAFP00000000473.4:p.Arg476His	1466	1427	476	R/H	cGt/cAt	C	-	-1	1	VGNC	-	YES
Sanger	CanFam3.1	FSTL4	DD0179a	11	21498752	21498752	T	C	SNP	Missense_Mutation	p.Y330C	21498752	PASS	DD0179a	DD0179b	0.109	49	6	55	0	73	0	73	missense_variant	T	C	C	missense_variant	MODERATE	ENSCAFG00000000968	Transcript	ENSCAFT00000001498.4	protein_coding	9/17	-	ENSCAFT00000001498.4:c.989A>G	ENSCAFP00000001378.4:p.Tyr330Cys	1058	989	330	Y/C	tAc/tGc	T	-	-1	1	VGNC	-	YES
Sanger	CanFam3.1	PAPPA	DD0179a	11	70151398	70151398	T	A	SNP	Missense_Mutation	p.D985E	70151398	PASS	DD0179a	DD0179b	0.193	46	11	57	0	118	0	118	missense_variant	T	A	A	missense_variant	MODERATE	ENSCAFG00000003488	Transcript	ENSCAFT00000005614.3	protein_coding	13/24	-	ENSCAFT00000005614.3:c.2955T>A	ENSCAFP00000005199.3:p.Asp985Glu	3226	2955	985	D/E	gaT/gaA	T	-	1	1	VGNC	-	YES
Sanger	CanFam3.1	TAF8	DD0179a	12	10690175	10690175	G	A	SNP	Missense_Mutation	p.R35Q	10690175	PASS	DD0179a	DD0179b	0.326	159	77	236	0	179	0	179	missense_variant	G	A	A	missense_variant	MODERATE	ENSCAFG00000001622	Transcript	ENSCAFT00000002559.4	protein_coding	2/9	-	ENSCAFT00000002559.4:c.104G>A	ENSCAFP00000002377.3:p.Arg35Gln	104	104	35	R/Q	cGa/cAa	G	-	1	1	VGNC	-	YES
Sanger	CanFam3.1	PTCHD4	DD0179a	12	15917562	15917562	G	A	SNP	Missense_Mutation	p.R604C	15917562	PASS	DD0179a	DD0179b	0.182	121	27	148	0	112	0	112	missense_variant	G	A	A	missense_variant	MODERATE	ENSCAFG00000002100	Transcript	ENSCAFT00000003323.4	protein_coding	4/4	-	ENSCAFT00000003323.4:c.1810C>T	ENSCAFP00000003086.3:p.Arg604Cys	1934	1810	604	R/C	Cgc/Tgc	G	-	-1	1	VGNC	-	YES
Sanger	CanFam3.1	VPS13B	DD0179a	13	1563075	1563075	A	T	SNP	Missense_Mutation	p.E1621D	1563075	PASS	DD0179a	DD0179b	0.102	184	21	205	0	96	0	96	missense_variant	A	T	T	missense_variant	MODERATE	ENSCAFG00000000507	Transcript	ENSCAFT00000000811.4	protein_coding	31/62	-	ENSCAFT00000000811.4:c.4863A>T	ENSCAFP00000000746.3:p.Glu1621Asp	4971	4863	1621	E/D	gaA/gaT	A	-	1	1	VGNC	-	YES
Sanger	CanFam3.1	ATAD2	DD0179a	13	21687436	21687436	A	G	SNP	Missense_Mutation	p.L861S	21687436	PASS	DD0179a	DD0179b	0.109	204	25	229	0	158	0	158	missense_variant	A	G	G	missense_variant	MODERATE	ENSCAFG00000000992	Transcript	ENSCAFT00000001534.5	protein_coding	19/28	-	ENSCAFT00000001534.5:c.2582T>C	ENSCAFP00000001411.4:p.Leu861Ser	2594	2582	861	L/S	tTa/tCa	A	-	-1	1	VGNC	-	YES
Sanger	CanFam3.1	-	DD0179a	14	2104868	2104868	A	T	SNP	Missense_Mutation	p.Y250F	2104868	PASS	DD0179a	DD0179b	0.171	238	49	287	0	304	0	215	missense_variant	A	T	T	missense_variant	MODERATE	ENSCAFG00000044112	Transcript	ENSCAFT00000075914.1	protein_coding	1/1	-	ENSCAFT00000075914.1:c.749A>T	ENSCAFP00000049300.1:p.Tyr250Phe	749	749	250	Y/F	tAt/tTt	A	-	1	1	-	-	YES
Sanger	CanFam3.1	GPR37	DD0179a	14	11115136	11115136	C	T	SNP	Missense_Mutation	p.T241M	11115136	PASS	DD0179a	DD0179b	0.138	268	43	311	0	235	0	235	missense_variant	C	T	T	missense_variant	MODERATE	ENSCAFG00000001757	Transcript	ENSCAFT00000002752.3	protein_coding	1/2	-	ENSCAFT00000002752.3:c.722C>T	ENSCAFP00000002555.3:p.Thr241Met	722	722	241	T/M	aCg/aTg	C	-	1	1	VGNC	-	YES
Sanger	CanFam3.1	NAV3	DD0179a	15	20925961	20925961	A	T	SNP	Missense_Mutation	p.E2244D	20925961	PASS	DD0179a	DD0179b	0.176	164	35	199	0	136	0	136	missense_variant	A	T	T	missense_variant	MODERATE	ENSCAFG00000005746	Transcript	ENSCAFT00000009280.4	protein_coding	37/39	-	ENSCAFT00000009280.4:c.6732A>T	ENSCAFP00000008612.4:p.Glu2244Asp	6732	6732	2244	E/D	gaA/gaT	A	-	1	1	VGNC	-	YES
Sanger	CanFam3.1	OTOGL	DD0179a	15	22737554	22737554	A	G	SNP	Silent	p.E2062=	22737554	PASS	DD0179a	DD0179b	0.146	170	29	199	0	191	0	191	synonymous_variant	A	G	G	synonymous_variant	LOW	ENSCAFG00000047541	Transcript	ENSCAFT00000075423.1	protein_coding	51/59	-	ENSCAFT00000075423.1:c.6186A>G	ENSCAFP00000059042.1:p.Glu2062=	6452	6186	2062	E	gaA/gaG	A	-	1	1	HGNC	HGNC:26901	YES
Sanger	CanFam3.1	BRAF	DD0179a	16	8296284	8296284	T	A	SNP	Missense_Mutation	p.V588E	8296284	PASS	DD0179a	DD0179b	0.176	244	52	296	0	192	0	192	missense_variant	T	A	A	missense_variant	MODERATE	ENSCAFG00000003907	Transcript	ENSCAFT00000006305.5	protein_coding	15/20	-	ENSCAFT00000006305.5:c.1763T>A	ENSCAFP00000005841.3:p.Val588Glu	1783	1763	588	V/E	gTg/gAg	T	-	1	1	VGNC	-	YES
Sanger	CanFam3.1	-	DD0179a	16	23493686	23493686	A	C	SNP	Missense_Mutation	p.K539N	23493686	PASS	DD0179a	DD0179b	0.177	181	39	220	0	190	0	190	missense_variant	A	C	C	missense_variant	MODERATE	ENSCAFG00000005575	Transcript	ENSCAFT00000059778.1	protein_coding	14/15	-	ENSCAFT00000059778.1:c.1617A>C	ENSCAFP00000060201.1:p.Lys539Asn	2044	1617	539	K/N	aaA/aaC	A	-	1	1	-	-	YES
Sanger	CanFam3.1	PXDN	DD0179a	17	866289	866289	C	T	SNP	Missense_Mutation	p.A144T	866289	PASS	DD0179a	DD0179b	0.204	39	10	49	0	80	0	80	missense_variant	C	T	T	missense_variant	MODERATE	ENSCAFG00000003228	Transcript	ENSCAFT00000005177.4	protein_coding	6/23	-	ENSCAFT00000005177.4:c.430G>A	ENSCAFP00000004792.4:p.Ala144Thr	430	430	144	A/T	Gcc/Acc	C	-	-1	1	VGNC	-	YES
Sanger	CanFam3.1	CASQ2	DD0179a	17	53298748	53298748	T	C	SNP	Silent	p.K144=	53298748	PASS	DD0179a	DD0179b	0.198	162	40	202	0	201	0	201	synonymous_variant	T	C	C	synonymous_variant	LOW	ENSCAFG00000009765	Transcript	ENSCAFT00000087032.1	protein_coding	1/12	-	ENSCAFT00000087032.1:c.432A>G	ENSCAFP00000051055.1:p.Lys144=	961	432	144	K	aaA/aaG	T	-	-1	1	VGNC	-	YES
Sanger	CanFam3.1	SETDB1	DD0179a	17	60068386	60068386	G	C	SNP	Silent	p.G1169=	60068386	PASS	DD0179a	DD0179b	0.186	118	27	145	0	146	0	146	synonymous_variant	G	C	C	synonymous_variant	LOW	ENSCAFG00000023501	Transcript	ENSCAFT00000049297.3	protein_coding	19/21	-	ENSCAFT00000049297.3:c.3507G>C	ENSCAFP00000041684.2:p.Gly1169=	3516	3507	1169	G	ggG/ggC	G	-	1	1	VGNC	-	YES
Sanger	CanFam3.1	RELN	DD0179a	18	16553206	16553206	G	A	SNP	Missense_Mutation	p.E297K	16553206	PASS	DD0179a	DD0179b	0.184	182	41	223	0	245	0	245	missense_variant	G	A	A	missense_variant	MODERATE	ENSCAFG00000025345	Transcript	ENSCAFT00000039321.3	protein_coding	11/67	-	ENSCAFT00000039321.3:c.889G>A	ENSCAFP00000035157.3:p.Glu297Lys	889	889	297	E/K	Gag/Aag	G	-	1	1	VGNC	-	YES
Sanger	CanFam3.1	KIAA1549L	DD0179a	18	34145238	34145238	C	G	SNP	Missense_Mutation	p.Q452H	34145238	PASS	DD0179a	DD0179b	0.215	142	39	182	0	138	0	140	missense_variant	C	G	G	missense_variant	MODERATE	ENSCAFG00000007196	Transcript	ENSCAFT00000011539.4	protein_coding	3/22	-	ENSCAFT00000011539.4:c.1356G>C	ENSCAFP00000010692.4:p.Gln452His	1663	1356	452	Q/H	caG/caC	C	-	-1	1	VGNC	-	YES
Sanger	CanFam3.1	-	DD0179a	18	39459130	39459130	G	A	SNP	Missense_Mutation	p.R198H	39459130	PASS	DD0179a	DD0179b	0.229	175	52	227	0	213	0	213	missense_variant	G	A	A	missense_variant	MODERATE	ENSCAFG00000031836	Transcript	ENSCAFT00000037336.1	protein_coding	1/1	-	ENSCAFT00000037336.1:c.593G>A	ENSCAFP00000032825.1:p.Arg198His	593	593	198	R/H	cGc/cAc	G	-	1	1	-	-	YES
Sanger	CanFam3.1	-	DD0179a	18	40097300	40097300	T	C	SNP	Missense_Mutation	p.S52G	40097300	PASS	DD0179a	DD0179b	0.135	302	47	349	0	509	0	497	missense_variant	T	C	C	missense_variant	MODERATE	ENSCAFG00000031080	Transcript	ENSCAFT00000043976.1	protein_coding	1/1	-	ENSCAFT00000043976.1:c.154A>G	ENSCAFP00000042318.1:p.Ser52Gly	154	154	52	S/G	Agc/Ggc	T	-	-1	1	-	-	YES
Sanger	CanFam3.1	SCTR	DD0179a	19	30526150	30526150	C	T	SNP	Silent	p.D32=	30526150	PASS	DD0179a	DD0179b	0.274	45	17	62	0	59	0	59	synonymous_variant	C	T	T	synonymous_variant	LOW	ENSCAFG00000004889	Transcript	ENSCAFT00000008486.4	protein_coding	1/13	-	ENSCAFT00000008486.4:c.96C>T	ENSCAFP00000007867.4:p.Asp32=	96	96	32	D	gaC/gaT	C	-	1	1	VGNC	-	YES
Sanger	CanFam3.1	-	DD0179a	20	51589017	51589017	C	T	SNP	Silent	p.P287=	51589017	PASS	DD0179a	DD0179b	0.158	149	28	177	0	224	0	154	synonymous_variant	C	T	T	synonymous_variant	LOW	ENSCAFG00000043430	Transcript	ENSCAFT00000087132.1	protein_coding	1/1	-	ENSCAFT00000087132.1:c.861C>T	ENSCAFP00000061372.1:p.Pro287=	861	861	287	P	ccC/ccT	C	-	1	1	-	-	YES
Sanger	CanFam3.1	-	DD0179a	20	56319375	56319375	C	T	SNP	Missense_Mutation	p.A69V	56319375	PASS	DD0179a	DD0179b	0.172	154	32	186	0	163	0	163	missense_variant	C	T	T	missense_variant	MODERATE	ENSCAFG00000029454	Transcript	ENSCAFT00000047090.2	protein_coding	3/3	-	ENSCAFT00000047090.2:c.206C>T	ENSCAFP00000040439.2:p.Ala69Val	206	206	69	A/V	gCg/gTg	C	-	1	1	-	-	YES
Sanger	CanFam3.1	-	DD0179a	21	27710441	27710441	T	C	SNP	Silent	p.K166=	27710441	PASS	DD0179a	DD0179b	0.197	122	30	152	0	127	0	127	synonymous_variant	T	C	C	synonymous_variant	LOW	ENSCAFG00000044959	Transcript	ENSCAFT00000091017.1	protein_coding	1/1	-	ENSCAFT00000091017.1:c.498A>G	ENSCAFP00000054860.1:p.Lys166=	498	498	166	K	aaA/aaG	T	-	-1	1	-	-	YES
Sanger	CanFam3.1	-	DD0179a	21	28539840	28539840	C	T	SNP	Missense_Mutation	p.R227H	28539840	PASS	DD0179a	DD0179b	0.319	179	84	263	0	259	0	259	missense_variant	C	T	T	missense_variant	MODERATE	ENSCAFG00000041929	Transcript	ENSCAFT00000010048.4	protein_coding	1/1	-	ENSCAFT00000010048.4:c.680G>A	ENSCAFP00000009320.4:p.Arg227His	680	680	227	R/H	cGc/cAc	C	-	-1	1	-	-	YES
Sanger	CanFam3.1	SLC9A9	DD0179a	23	38817929	38817929	C	A	SNP	Silent	p.L627=	38817929	PASS	DD0179a	DD0179b	0.226	48	14	63	0	81	0	81	synonymous_variant	C	A	A	synonymous_variant	LOW	ENSCAFG00000008028	Transcript	ENSCAFT00000012813.4	protein_coding	17/17	-	ENSCAFT00000012813.4:c.1881G>T	ENSCAFP00000011862.3:p.Leu627=	2553	1881	627	L	ctG/ctT	C	-	-1	1	VGNC	-	YES
Sanger	CanFam3.1	JAG1	DD0179a	24	11690995	11690995	G	A	SNP	Missense_Mutation	p.R1116Q	11690995	PASS	DD0179a	DD0179b	0.155	201	37	238	0	228	0	228	missense_variant	G	A	A	missense_variant	MODERATE	ENSCAFG00000005627	Transcript	ENSCAFT00000009074.4	protein_coding	26/26	-	ENSCAFT00000009074.4:c.3347G>A	ENSCAFP00000008417.3:p.Arg1116Gln	3373	3347	1116	R/Q	cGg/cAg	G	-	1	1	VGNC	-	YES
Sanger	CanFam3.1	CHGB	DD0179a	24	15930012	15930012	T	G	SNP	Missense_Mutation	p.Q2P	15930012	PASS	DD0179a	DD0179b	0.154	66	12	78	0	67	0	67	missense_variant	T	G	G	missense_variant	MODERATE	ENSCAFG00000005988	Transcript	ENSCAFT00000009665.4	protein_coding	1/5	-	ENSCAFT00000009665.4:c.5A>C	ENSCAFP00000008973.3:p.Gln2Pro	147	5	2	Q/P	cAg/cCg	T	-	-1	1	VGNC	-	YES
Sanger	CanFam3.1	HNF4A	DD0179a	24	31904057	31904057	A	T	SNP	Missense_Mutation	p.M427L	31904057	PASS	DD0179a	DD0179b	0.112	103	13	116	0	105	0	105	missense_variant	A	T	T	missense_variant	MODERATE	ENSCAFG00000009411	Transcript	ENSCAFT00000088785.1	protein_coding	9/10	-	ENSCAFT00000088785.1:c.1279A>T	ENSCAFP00000048717.1:p.Met427Leu	1279	1279	427	M/L	Atg/Ttg	A	-	1	1	VGNC	-	YES
Sanger	CanFam3.1	CKAP2	DD0179a	25	142691	142691	T	C	SNP	Silent	p.E357=	142691	PASS	DD0179a	DD0179b	0.218	158	44	202	0	225	0	225	synonymous_variant	T	C	C	synonymous_variant	LOW	ENSCAFG00000005898	Transcript	ENSCAFT00000082579.1	protein_coding	4/10	-	ENSCAFT00000082579.1:c.1071A>G	ENSCAFP00000058213.1:p.Glu357=	1109	1071	357	E	gaA/gaG	T	-	-1	1	VGNC	-	YES
Sanger	CanFam3.1	CENPJ	DD0179a	25	18563407	18563407	G	C	SNP	Missense_Mutation	p.E151Q	18563407	PASS	DD0179a	DD0179b	0.209	106	28	135	0	115	0	115	missense_variant	G	C	C	missense_variant	MODERATE	ENSCAFG00000007391	Transcript	ENSCAFT00000011844.4	protein_coding	3/17	-	ENSCAFT00000011844.4:c.451G>C	ENSCAFP00000010981.3:p.Glu151Gln	956	451	151	E/Q	Gaa/Caa	G	-	1	1	VGNC	-	YES
Sanger	CanFam3.1	NYAP2	DD0179a	25	38670201	38670201	C	T	SNP	Missense_Mutation	p.S302L	38670201	PASS	DD0179a	DD0179b	0.214	147	40	187	0	223	0	223	missense_variant	C	T	T	missense_variant	MODERATE	ENSCAFG00000010328	Transcript	ENSCAFT00000067065.1	protein_coding	2/2	-	ENSCAFT00000067065.1:c.905C>T	ENSCAFP00000049284.1:p.Ser302Leu	1322	905	302	S/L	tCg/tTg	C	-	1	1	VGNC	-	YES
Sanger	CanFam3.1	CHFR	DD0179a	26	316856	316856	T	A	SNP	Splice_Site	-	316856	PASS	DD0179a	DD0179b	0.164	92	18	110	0	136	0	136	splice_donor_variant	T	A	A	splice_donor_variant	HIGH	ENSCAFG00000006074	Transcript	ENSCAFT00000009830.4	protein_coding	-	12/17	ENSCAFT00000009830.4:c.1798+2T>A	-	-	-	-	-	-	T	-	1	1	VGNC	-	YES
Sanger	CanFam3.1	PCDH15	DD0179a	26	34585647	34585647	G	T	SNP	Missense_Mutation	p.R1832L	34585647	PASS	DD0179a	DD0179b	0.207	88	23	111	0	111	0	111	missense_variant	G	T	T	missense_variant	MODERATE	ENSCAFG00000015538	Transcript	ENSCAFT00000086357.1	protein_coding	36/37	-	ENSCAFT00000086357.1:c.5495G>T	ENSCAFP00000055681.1:p.Arg1832Leu	6229	5495	1832	R/L	cGg/cTg	G	-	1	1	VGNC	-	YES
Sanger	CanFam3.1	-	DD0179a	27	871234	871234	A	G	SNP	Splice_Site	-	871234	PASS	DD0179a	DD0179b	0.297	71	30	101	0	143	0	143	splice_acceptor_variant	A	G	G	splice_acceptor_variant	HIGH	ENSCAFG00000006465	Transcript	ENSCAFT00000069251.1	protein_coding	-	6/6	ENSCAFT00000069251.1:c.783-2A>G	-	-	-	-	-	-	A	-	1	1	-	-	YES
Sanger	CanFam3.1	ETV6	DD0179a	27	34371744	34371744	C	T	SNP	Missense_Mutation	p.R202Q	34371744	PASS	DD0179a	DD0179b	0.229	27	8	35	0	34	0	34	missense_variant	C	T	T	missense_variant	MODERATE	ENSCAFG00000013371	Transcript	ENSCAFT00000066128.1	protein_coding	5/7	-	ENSCAFT00000066128.1:c.605G>A	ENSCAFP00000065614.1:p.Arg202Gln	665	605	202	R/Q	cGg/cAg	C	-	-1	1	VGNC	-	YES
Sanger	CanFam3.1	A2ML1	DD0179a	27	36858256	36858256	T	C	SNP	Silent	p.T939=	36858256	PASS	DD0179a	DD0179b	0.106	110	13	123	0	163	0	163	synonymous_variant	T	C	C	synonymous_variant	LOW	ENSCAFG00000013853	Transcript	ENSCAFT00000021984.5	protein_coding	23/36	-	ENSCAFT00000021984.5:c.2817A>G	ENSCAFP00000020414.4:p.Thr939=	3039	2817	939	T	acA/acG	T	-	-1	1	VGNC	-	YES
Sanger	CanFam3.1	ABCC2	DD0179a	28	12725361	12725361	G	T	SNP	Nonsense_Mutation	p.E892*	12725361	PASS	DD0179a	DD0179b	0.109	122	15	138	0	189	0	189	stop_gained	G	T	T	stop_gained	HIGH	ENSCAFG00000009536	Transcript	ENSCAFT00000015149.4	protein_coding	20/32	-	ENSCAFT00000015149.4:c.2674G>T	ENSCAFP00000014021.3:p.Glu892Ter	2676	2674	892	E/*	Gaa/Taa	G	-	1	1	VGNC	-	YES
Sanger	CanFam3.1	RYR3	DD0179a	30	1319943	1319943	C	T	SNP	Silent	p.A2134=	1319943	PASS	DD0179a	DD0179b	0.186	114	26	140	0.009	110	1	111	synonymous_variant	C	T	T	synonymous_variant	LOW	ENSCAFG00000008056	Transcript	ENSCAFT00000012974.4	protein_coding	41/101	-	ENSCAFT00000012974.4:c.6402G>A	ENSCAFP00000012007.4:p.Ala2134=	7519	6402	2134	A	gcG/gcA	C	-	-1	1	VGNC	-	YES
Sanger	CanFam3.1	MAPK6	DD0179a	30	17735050	17735050	A	G	SNP	Missense_Mutation	p.R383G	17735050	PASS	DD0179a	DD0179b	0.24	276	87	363	0	349	0	349	missense_variant	A	G	G	missense_variant	MODERATE	ENSCAFG00000015640	Transcript	ENSCAFT00000037788.3	protein_coding	6/6	-	ENSCAFT00000037788.3:c.1147A>G	ENSCAFP00000033397.3:p.Arg383Gly	2051	1147	383	R/G	Aga/Gga	A	-	1	1	VGNC	-	YES
Sanger	CanFam3.1	ROBO2	DD0179a	31	9545856	9545856	C	T	SNP	Missense_Mutation	p.E296K	9545856	PASS	DD0179a	DD0179b	0.197	118	29	147	0	129	0	129	missense_variant	C	T	T	missense_variant	MODERATE	ENSCAFG00000007956	Transcript	ENSCAFT00000077078.1	protein_coding	6/27	-	ENSCAFT00000077078.1:c.886G>A	ENSCAFP00000053534.1:p.Glu296Lys	1839	886	296	E/K	Gag/Aag	C	-	-1	1	VGNC	-	YES
Sanger	CanFam3.1	TERT	DD0179a	34	11305747	11305747	C	G	SNP	Missense_Mutation	p.S1035C	11305747	PASS	DD0179a	DD0179b	0.189	43	10	53	0	91	0	91	missense_variant	C	G	G	missense_variant	MODERATE	ENSCAFG00000010739	Transcript	ENSCAFT00000079350.1	protein_coding	14/15	-	ENSCAFT00000079350.1:c.3104C>G	ENSCAFP00000048407.1:p.Ser1035Cys	3151	3104	1035	S/C	tCc/tGc	C	-	1	1	VGNC	-	YES
Sanger	CanFam3.1	MAK	DD0179a	35	10503744	10503744	T	A	SNP	Missense_Mutation	p.D182V	10503744	PASS	DD0179a	DD0179b	0.155	163	30	193	0	171	0	171	missense_variant	T	A	A	missense_variant	MODERATE	ENSCAFG00000009740	Transcript	ENSCAFT00000084241.1	protein_coding	6/14	-	ENSCAFT00000084241.1:c.545A>T	ENSCAFP00000059811.1:p.Asp182Val	760	545	182	D/V	gAt/gTt	T	-	-1	1	VGNC	-	YES
Sanger	CanFam3.1	FSIP2	DD0179a	36	28245386	28245386	A	C	SNP	Missense_Mutation	p.E3595D	28245386	PASS	DD0179a	DD0179b	0.076	303	25	328	0	168	0	168	missense_variant	A	C	C	missense_variant	MODERATE	ENSCAFG00000014480	Transcript	ENSCAFT00000045208.3	protein_coding	17/23	-	ENSCAFT00000045208.3:c.10785A>C	ENSCAFP00000038019.2:p.Glu3595Asp	10999	10785	3595	E/D	gaA/gaC	A	-	1	1	VGNC	-	YES
Sanger	CanFam3.1	COL3A1	DD0179a	36	30507885	30507885	C	T	SNP	Missense_Mutation	p.P359S	30507885	PASS	DD0179a	DD0179b	0.347	141	75	217	0	101	0	101	missense_variant	C	T	T	missense_variant	MODERATE	ENSCAFG00000014812	Transcript	ENSCAFT00000023503.4	protein_coding	16/52	-	ENSCAFT00000023503.4:c.1075C>T	ENSCAFP00000021825.4:p.Pro359Ser	1178	1075	359	P/S	Cct/Tct	C	-	1	1	VGNC	-	YES
Sanger	CanFam3.1	LANCL1	DD0179a	37	18219907	18219907	T	C	SNP	Missense_Mutation	p.H146R	18219907	PASS	DD0179a	DD0179b	0.345	110	58	168	0	164	0	164	missense_variant	T	C	C	missense_variant	MODERATE	ENSCAFG00000014027	Transcript	ENSCAFT00000022271.4	protein_coding	4/9	-	ENSCAFT00000022271.4:c.437A>G	ENSCAFP00000020684.3:p.His146Arg	691	437	146	H/R	cAt/cGt	T	-	-1	1	VGNC	-	YES
Sanger	CanFam3.1	USH2A	DD0179a	38	11117278	11117278	A	G	SNP	Missense_Mutation	p.V4056A	11117278	PASS	DD0179a	DD0179b	0.408	174	120	294	0	146	0	146	missense_variant	A	G	G	missense_variant	MODERATE	ENSCAFG00000010731	Transcript	ENSCAFT00000017072.4	protein_coding	61/73	-	ENSCAFT00000017072.4:c.12167T>C	ENSCAFP00000015796.4:p.Val4056Ala	12167	12167	4056	V/A	gTg/gCg	A	-	-1	1	VGNC	-	YES
Sanger	CanFam3.1	ESRRG	DD0179a	38	11883105	11883105	T	C	SNP	Missense_Mutation	p.D259G	11883105	PASS	DD0179a	DD0179b	0.099	439	48	487	0	318	0	318	missense_variant	T	C	C	missense_variant	MODERATE	ENSCAFG00000010767	Transcript	ENSCAFT00000046515.3	protein_coding	5/7	-	ENSCAFT00000046515.3:c.776A>G	ENSCAFP00000037484.2:p.Asp259Gly	776	776	259	D/G	gAc/gGc	T	-	-1	1	VGNC	-	YES
Sanger	CanFam3.1	-	DD0179a	X	21645345	21645345	A	T	SNP	Silent	p.I143=	21645345	PASS	DD0179a	DD0179b	0.198	170	42	212	0	185	0	185	synonymous_variant	A	T	T	synonymous_variant	LOW	ENSCAFG00000023523	Transcript	ENSCAFT00000036188.3	protein_coding	1/1	-	ENSCAFT00000036188.3:c.429A>T	ENSCAFP00000056256.1:p.Ile143=	429	429	143	I	atA/atT	A	-	1	1	-	-	YES
Sanger	CanFam3.1	-	DD0179a	X	31151089	31151089	G	C	SNP	Missense_Mutation	p.E1981Q	31151089	PASS	DD0179a	DD0179b	0.129	135	20	155	0	167	0	168	missense_variant	G	C	C	missense_variant	MODERATE	ENSCAFG00000024088	Transcript	ENSCAFT00000036384.4	protein_coding	41/63	-	ENSCAFT00000036384.4:c.5941G>C	ENSCAFP00000031751.3:p.Glu1981Gln	6173	5941	1981	E/Q	Gag/Cag	G	-	1	1	-	-	YES
Sanger	CanFam3.1	ERCC6L	DD0179a	X	56242334	56242334	T	A	SNP	Silent	p.A441=	56242334	PASS	DD0179a	DD0179b	0.129	230	34	264	0	227	0	227	synonymous_variant	T	A	A	synonymous_variant	LOW	ENSCAFG00000023690	Transcript	ENSCAFT00000036577.3	protein_coding	2/2	-	ENSCAFT00000036577.3:c.1323A>T	ENSCAFP00000040084.1:p.Ala441=	1713	1323	441	A	gcA/gcT	T	-	-1	1	VGNC	-	YES
Sanger	CanFam3.1	ATRX	DD0179a	X	59775781	59775781	T	A	SNP	Missense_Mutation	p.Y2415F	59775781	PASS	DD0179a	DD0179b	0.141	110	18	128	0	108	0	108	missense_variant	T	A	A	missense_variant	MODERATE	ENSCAFG00000017252	Transcript	ENSCAFT00000027324.4	protein_coding	35/35	-	ENSCAFT00000027324.4:c.7244A>T	ENSCAFP00000025411.3:p.Tyr2415Phe	7445	7244	2415	Y/F	tAc/tTc	T	-	-1	1	VGNC	-	YES
Sanger	CanFam3.1	BCORL1	DD0179a	X	101178227	101178227	C	G	SNP	Missense_Mutation	p.Q838E	101178227	PASS	DD0179a	DD0179b	0.193	96	23	120	0	115	0	115	missense_variant	C	G	G	missense_variant	MODERATE	ENSCAFG00000018726	Transcript	ENSCAFT00000029733.5	protein_coding	4/14	-	ENSCAFT00000029733.5:c.2512C>G	ENSCAFP00000027633.3:p.Gln838Glu	2663	2512	838	Q/E	Cag/Gag	C	-	1	1	VGNC	-	YES
Sanger	CanFam3.1	GPC4	DD0179a	X	104120690	104120690	C	T	SNP	Silent	p.R245=	104120690	PASS	DD0179a	DD0179b	0.12	132	18	150	0	150	0	151	synonymous_variant	C	T	T	synonymous_variant	LOW	ENSCAFG00000018857	Transcript	ENSCAFT00000090004.1	protein_coding	3/9	-	ENSCAFT00000090004.1:c.735G>A	ENSCAFP00000056021.1:p.Arg245=	763	735	245	R	cgG/cgA	C	-	-1	1	VGNC	-	YES
Sanger	CanFam3.1	CDH19	DD0181a	1	11128505	11128505	A	T	SNP	Missense_Mutation	p.K410I	11128505	PASS	DD0181a	DD0181b	0.208	19	5	24	0	87	0	86	missense_variant	A	T	T	missense_variant	MODERATE	ENSCAFG00000000052	Transcript	ENSCAFT00000000075.4	protein_coding	8/12	-	ENSCAFT00000000075.4:c.1229A>T	ENSCAFP00000000059.3:p.Lys410Ile	1444	1229	410	K/I	aAa/aTa	A	-	1	1	VGNC	-	YES
Sanger	CanFam3.1	-	DD0181a	1	34163268	34163268	C	A	SNP	Missense_Mutation	p.T20N	34163268	PASS	DD0181a	DD0181b	0.116	38	5	43	0.008	121	1	122	missense_variant	C	A	A	missense_variant	MODERATE	ENSCAFG00000045567	Transcript	ENSCAFT00000060648.1	protein_coding	1/2	-	ENSCAFT00000060648.1:c.59C>A	ENSCAFP00000047118.1:p.Thr20Asn	59	59	20	T/N	aCt/aAt	C	-	1	1	-	-	YES
Sanger	CanFam3.1	PLG	DD0181a	1	49519970	49519970	C	T	SNP	Missense_Mutation	p.R253H	49519970	PASS	DD0181a	DD0181b	0.208	19	5	24	0	84	0	84	missense_variant	C	T	T	missense_variant	MODERATE	ENSCAFG00000000758	Transcript	ENSCAFT00000001179.4	protein_coding	7/19	-	ENSCAFT00000001179.4:c.758G>A	ENSCAFP00000001078.3:p.Arg253His	798	758	253	R/H	cGc/cAc	C	-	-1	1	EntrezGene	-	YES
Sanger	CanFam3.1	FRMD3	DD0181a	1	76106243	76106243	A	G	SNP	Missense_Mutation	p.K239R	76106243	PASS	DD0181a	DD0181b	0.194	29	7	36	0	175	0	175	missense_variant	A	G	G	missense_variant	MODERATE	ENSCAFG00000001446	Transcript	ENSCAFT00000085021.1	protein_coding	8/14	-	ENSCAFT00000085021.1:c.716A>G	ENSCAFP00000056107.1:p.Lys239Arg	716	716	239	K/R	aAg/aGg	A	-	1	1	VGNC	-	YES
Sanger	CanFam3.1	-	DD0181a	1	77332451	77332451	T	C	SNP	Missense_Mutation	p.M660V	77332451	PASS	DD0181a	DD0181b	0.395	26	17	43	0.01	201	2	203	missense_variant	T	C	C	missense_variant	MODERATE	ENSCAFG00000030287	Transcript	ENSCAFT00000043523.2	protein_coding	4/4	-	ENSCAFT00000043523.2:c.1978A>G	ENSCAFP00000040234.2:p.Met660Val	2848	1978	660	M/V	Atg/Gtg	T	-	-1	1	-	-	YES
Sanger	CanFam3.1	CPT1C	DD0181a	1	106833479	106833479	A	T	SNP	Missense_Mutation	p.F422I	106833479	PASS	DD0181a	DD0181b	0.238	32	10	42	0	205	0	206	missense_variant	A	T	T	missense_variant	MODERATE	ENSCAFG00000003568	Transcript	ENSCAFT00000061037.1	protein_coding	8/18	-	ENSCAFT00000061037.1:c.1264T>A	ENSCAFP00000045253.1:p.Phe422Ile	1264	1264	422	F/I	Ttc/Atc	A	-	-1	1	VGNC	-	YES
Sanger	CanFam3.1	RYR1	DD0181a	1	114560031	114560031	G	A	SNP	Silent	p.Y659=	114560031	PASS	DD0181a	DD0181b	0.5	10	10	20	0.018	55	1	56	synonymous_variant	G	A	A	synonymous_variant	LOW	ENSCAFG00000005896	Transcript	ENSCAFT00000009509.4	protein_coding	18/106	-	ENSCAFT00000009509.4:c.1977C>T	ENSCAFP00000008828.4:p.Tyr659=	1977	1977	659	Y	taC/taT	G	-	-1	1	VGNC	-	YES
Sanger	CanFam3.1	SLC7A10	DD0181a	1	118920900	118920900	T	A	SNP	Missense_Mutation	p.L307Q	118920900	PASS	DD0181a	DD0181b	0.214	11	3	14	0	39	0	39	missense_variant	T	A	A	missense_variant	MODERATE	ENSCAFG00000007422	Transcript	ENSCAFT00000011905.4	protein_coding	7/11	-	ENSCAFT00000011905.4:c.920T>A	ENSCAFP00000011039.4:p.Leu307Gln	1946	920	307	L/Q	cTg/cAg	T	-	1	1	VGNC	-	YES
Sanger	CanFam3.1	UQCRFS1	DD0181a	1	122037635	122037635	A	G	SNP	Missense_Mutation	p.Y234C	122037635	PASS	DD0181a	DD0181b	0.136	19	3	22	0	101	0	101	missense_variant	A	G	G	missense_variant	MODERATE	ENSCAFG00000007636	Transcript	ENSCAFT00000012203.4	protein_coding	2/2	-	ENSCAFT00000012203.4:c.701A>G	ENSCAFP00000011310.3:p.Tyr234Cys	745	701	234	Y/C	tAt/tGt	A	-	1	1	VGNC	-	YES
Sanger	CanFam3.1	RNF180	DD0181a	2	50222978	50222978	G	A	SNP	Missense_Mutation	p.R218K	50222978	PASS	DD0181a	DD0181b	0.2	32	8	40	0.005	203	1	204	missense_variant	G	A	A	missense_variant	MODERATE	ENSCAFG00000007280	Transcript	ENSCAFT00000089537.1	protein_coding	3/7	-	ENSCAFT00000089537.1:c.653G>A	ENSCAFP00000062441.1:p.Arg218Lys	653	653	218	R/K	aGa/aAa	G	-	1	1	VGNC	-	YES
Sanger	CanFam3.1	AKR7L	DD0181a	2	79341753	79341753	G	A	SNP	Silent	p.E279=	79341753	PASS	DD0181a	DD0181b	0.214	22	6	28	0	143	0	143	synonymous_variant	G	A	A	synonymous_variant	LOW	ENSCAFG00000015181	Transcript	ENSCAFT00000024096.6	protein_coding	6/7	-	ENSCAFT00000024096.6:c.837G>A	ENSCAFP00000022370.5:p.Glu279=	837	837	279	E	gaG/gaA	G	-	1	1	HGNC	HGNC:24056	YES
Sanger	CanFam3.1	SPATA9	DD0181a	3	13929685	13929685	G	A	SNP	Silent	p.A68=	13929685	PASS	DD0181a	DD0181b	0.227	34	10	44	0	234	0	234	synonymous_variant	G	A	A	synonymous_variant	LOW	ENSCAFG00000007911	Transcript	ENSCAFT00000012624.4	protein_coding	3/5	-	ENSCAFT00000012624.4:c.204G>A	ENSCAFP00000011691.3:p.Ala68=	204	204	68	A	gcG/gcA	G	-	1	1	VGNC	-	YES
Sanger	CanFam3.1	VCAN	DD0181a	3	24192112	24192112	G	C	SNP	Missense_Mutation	p.T637S	24192112	PASS	DD0181a	DD0181b	0.143	36	6	42	0.005	189	1	191	missense_variant	G	C	C	missense_variant	MODERATE	ENSCAFG00000008582	Transcript	ENSCAFT00000013618.4	protein_coding	6/14	-	ENSCAFT00000013618.4:c.1910C>G	ENSCAFP00000012600.3:p.Thr637Ser	1916	1910	637	T/S	aCt/aGt	G	-	-1	1	VGNC	-	YES
Sanger	CanFam3.1	ANKRD34C	DD0181a	3	57849894	57849894	C	T	SNP	Silent	p.A259=	57849894	PASS	DD0181a	DD0181b	0.286	20	8	28	0	107	0	107	synonymous_variant	C	T	T	synonymous_variant	LOW	ENSCAFG00000013992	Transcript	ENSCAFT00000022204.3	protein_coding	1/1	-	ENSCAFT00000022204.3:c.777G>A	ENSCAFP00000037992.1:p.Ala259=	777	777	259	A	gcG/gcA	C	-	-1	1	VGNC	-	YES
Sanger	CanFam3.1	-	DD0181a	3	58679602	58679602	C	T	SNP	Silent	p.D228=	58679602	PASS	DD0181a	DD0181b	0.265	25	9	34	0.009	114	1	116	synonymous_variant	C	T	T	synonymous_variant	LOW	ENSCAFG00000023508	Transcript	ENSCAFT00000022752.5	protein_coding	7/19	-	ENSCAFT00000022752.5:c.684C>T	ENSCAFP00000021132.4:p.Asp228=	924	684	228	D	gaC/gaT	C	-	1	1	-	-	YES
Sanger	CanFam3.1	RPUSD4	DD0181a	5	8310014	8310014	A	T	SNP	Missense_Mutation	p.N291I	8310014	PASS	DD0181a	DD0181b	0.167	35	7	42	0	121	0	121	missense_variant	A	T	T	missense_variant	MODERATE	ENSCAFG00000010488	Transcript	ENSCAFT00000035707.3	protein_coding	7/8	-	ENSCAFT00000035707.3:c.872A>T	ENSCAFP00000030997.3:p.Asn291Ile	872	872	291	N/I	aAt/aTt	A	-	1	1	VGNC	-	YES
Sanger	CanFam3.1	DNAH9	DD0181a	5	35806810	35806810	T	A	SNP	Silent	p.T1175=	35806810	PASS	DD0181a	DD0181b	0.308	36	16	52	0	163	0	163	synonymous_variant	T	A	A	synonymous_variant	LOW	ENSCAFG00000017769	Transcript	ENSCAFT00000028231.4	protein_coding	18/70	-	ENSCAFT00000028231.4:c.3525T>A	ENSCAFP00000026253.4:p.Thr1175=	3525	3525	1175	T	acT/acA	T	-	1	1	VGNC	-	YES
Sanger	CanFam3.1	ZFHX3	DD0181a	5	78455206	78455206	T	G	SNP	Silent	p.S3653=	78455206	PASS	DD0181a	DD0181b	0.2	12	3	15	0	58	0	58	synonymous_variant	T	G	G	synonymous_variant	LOW	ENSCAFG00000020243	Transcript	ENSCAFT00000032240.5	protein_coding	9/9	-	ENSCAFT00000032240.5:c.10959A>C	ENSCAFP00000030025.4:p.Ser3653=	11005	10959	3653	S	tcA/tcC	T	-	-1	1	VGNC	-	YES
Sanger	CanFam3.1	PMM2	DD0181a	6	33359262	33359262	T	A	SNP	Nonsense_Mutation	p.K154*	33359262	PASS	DD0181a	DD0181b	0.118	30	4	34	0	164	0	164	stop_gained	T	A	A	stop_gained&splice_region_variant	HIGH	ENSCAFG00000019010	Transcript	ENSCAFT00000030200.3	protein_coding	5/8	-	ENSCAFT00000030200.3:c.460A>T	ENSCAFP00000028063.2:p.Lys154Ter	463	460	154	K/*	Aaa/Taa	T	-	-1	1	VGNC	-	YES
Sanger	CanFam3.1	RBM15	DD0181a	6	41650800	41650800	C	T	SNP	Missense_Mutation	p.R748Q	41650800	PASS	DD0181a	DD0181b	0.292	17	7	24	0	167	0	167	missense_variant	C	T	T	missense_variant	MODERATE	ENSCAFG00000019789	Transcript	ENSCAFT00000043159.2	protein_coding	1/2	-	ENSCAFT00000043159.2:c.2243G>A	ENSCAFP00000043147.1:p.Arg748Gln	3000	2243	748	R/Q	cGg/cAg	C	-	-1	1	VGNC	-	YES
Sanger	CanFam3.1	COL11A1	DD0181a	6	47611974	47611974	C	A	SNP	Missense_Mutation	p.D1621E	47611974	PASS	DD0181a	DD0181b	0.115	92	12	104	0	204	0	205	missense_variant	C	A	A	missense_variant	MODERATE	ENSCAFG00000019985	Transcript	ENSCAFT00000068169.1	protein_coding	63/67	-	ENSCAFT00000068169.1:c.4863C>A	ENSCAFP00000053725.1:p.Asp1621Glu	5230	4863	1621	D/E	gaC/gaA	C	-	1	1	VGNC	-	YES
Sanger	CanFam3.1	ZNF521	DD0181a	7	63265179	63265179	C	A	SNP	Missense_Mutation	p.L1124I	63265179	PASS	DD0181a	DD0181b	0.267	33	12	45	0	100	0	100	missense_variant	C	A	A	missense_variant	MODERATE	ENSCAFG00000018158	Transcript	ENSCAFT00000044468.3	protein_coding	4/8	-	ENSCAFT00000044468.3:c.3370C>A	ENSCAFP00000042115.1:p.Leu1124Ile	3545	3370	1124	L/I	Ctc/Atc	C	-	1	1	VGNC	-	YES
Sanger	CanFam3.1	MIB1	DD0181a	7	66286203	66286203	C	A	SNP	Missense_Mutation	p.R92L	66286203	PASS	DD0181a	DD0181b	0.277	60	23	83	0	145	0	145	missense_variant	C	A	A	missense_variant	MODERATE	ENSCAFG00000018239	Transcript	ENSCAFT00000048950.3	protein_coding	2/20	-	ENSCAFT00000048950.3:c.275G>T	ENSCAFP00000037904.2:p.Arg92Leu	275	275	92	R/L	cGa/cTa	C	-	-1	1	VGNC	-	YES
Sanger	CanFam3.1	AFG3L2	DD0181a	7	77781665	77781665	T	C	SNP	Missense_Mutation	p.K85E	77781665	PASS	DD0181a	DD0181b	0.129	27	4	31	0	109	0	109	missense_variant	T	C	C	missense_variant	MODERATE	ENSCAFG00000018817	Transcript	ENSCAFT00000029872.4	protein_coding	3/17	-	ENSCAFT00000029872.4:c.253A>G	ENSCAFP00000027762.3:p.Lys85Glu	294	253	85	K/E	Aaa/Gaa	T	-	-1	1	VGNC	-	YES
Sanger	CanFam3.1	ZBTB7C	DD0181a	7	80484344	80484344	A	G	SNP	Missense_Mutation	p.Y93C	80484344	PASS	DD0181a	DD0181b	0.153	61	11	72	0	216	0	216	missense_variant	A	G	G	missense_variant	MODERATE	ENSCAFG00000019080	Transcript	ENSCAFT00000030295.4	protein_coding	1/3	-	ENSCAFT00000030295.4:c.278A>G	ENSCAFP00000028146.4:p.Tyr93Cys	278	278	93	Y/C	tAc/tGc	A	-	1	1	VGNC	-	YES
Sanger	CanFam3.1	ARID4A	DD0181a	8	33717790	33717790	T	G	SNP	Missense_Mutation	p.H763Q	33717790	PASS	DD0181a	DD0181b	0.214	11	3	14	0	89	0	89	missense_variant	T	G	G	missense_variant	MODERATE	ENSCAFG00000023936	Transcript	ENSCAFT00000024422.4	protein_coding	20/24	-	ENSCAFT00000024422.4:c.2289T>G	ENSCAFP00000022671.4:p.His763Gln	2468	2289	763	H/Q	caT/caG	T	-	1	1	VGNC	-	YES
Sanger	CanFam3.1	ASB2	DD0181a	8	63008808	63008808	A	G	SNP	Missense_Mutation	p.L611P	63008808	PASS	DD0181a	DD0181b	0.263	14	5	19	0	52	0	52	missense_variant	A	G	G	missense_variant	MODERATE	ENSCAFG00000017612	Transcript	ENSCAFT00000027927.5	protein_coding	10/10	-	ENSCAFT00000027927.5:c.1832T>C	ENSCAFP00000025970.4:p.Leu611Pro	2038	1832	611	L/P	cTa/cCa	A	-	-1	1	VGNC	-	YES
Sanger	CanFam3.1	-	DD0181a	9	9718713	9718713	T	C	SNP	Missense_Mutation	p.N184S	9718713	PASS	DD0181a	DD0181b	0.222	14	4	18	0	40	0	40	missense_variant	T	C	C	missense_variant	MODERATE	ENSCAFG00000013585	Transcript	ENSCAFT00000021552.4	protein_coding	6/13	-	ENSCAFT00000021552.4:c.551A>G	ENSCAFP00000020012.3:p.Asn184Ser	770	551	184	N/S	aAt/aGt	T	-	-1	1	-	-	YES
Sanger	CanFam3.1	RAPGEFL1	DD0181a	9	22387786	22387786	T	C	SNP	Silent	p.*456=	22387786	PASS	DD0181a	DD0181b	0.231	10	3	13	0.021	47	1	48	stop_retained_variant	T	C	C	stop_retained_variant	LOW	ENSCAFG00000032290	Transcript	ENSCAFT00000043469.2	protein_coding	13/13	-	ENSCAFT00000043469.2:c.1368A>G	ENSCAFP00000036923.2:p.Ter456=	1368	1368	456	*	taA/taG	T	-	-1	1	HGNC	HGNC:17428	YES
Sanger	CanFam3.1	NF1	DD0181a	9	41493996	41493996	T	G	SNP	Missense_Mutation	p.L2340F	41493996	PASS	DD0181a	DD0181b	0.147	29	5	34	0	82	0	82	missense_variant	T	G	G	missense_variant	MODERATE	ENSCAFG00000018592	Transcript	ENSCAFT00000046191.3	protein_coding	48/58	-	ENSCAFT00000046191.3:c.7020A>C	ENSCAFP00000035952.2:p.Leu2340Phe	7161	7020	2340	L/F	ttA/ttC	T	-	-1	1	VGNC	-	YES
Sanger	CanFam3.1	SEZ6	DD0181a	9	43121414	43121414	C	A	SNP	Splice_Site	-	43121414	PASS	DD0181a	DD0181b	0.176	14	3	17	0	61	0	61	splice_donor_variant	C	A	A	splice_donor_variant	HIGH	ENSCAFG00000018854	Transcript	ENSCAFT00000029933.6	protein_coding	-	15/16	ENSCAFT00000029933.6:c.2828+1G>T	-	-	-	-	-	-	C	-	-1	1	VGNC	-	YES
Sanger	CanFam3.1	SUOX	DD0181a	10	330237	330237	C	G	SNP	Missense_Mutation	p.R370G	330237	PASS	DD0181a	DD0181b	0.153	72	13	85	0	215	0	216	missense_variant	C	G	G	missense_variant	MODERATE	ENSCAFG00000000088	Transcript	ENSCAFT00000085153.1	protein_coding	5/5	-	ENSCAFT00000085153.1:c.1108C>G	ENSCAFP00000065414.1:p.Arg370Gly	1108	1108	370	R/G	Cgt/Ggt	C	-	1	1	VGNC	-	YES
Sanger	CanFam3.1	CELSR1	DD0181a	10	19776423	19776423	C	T	SNP	Missense_Mutation	p.H1212Y	19776423	PASS	DD0181a	DD0181b	0.267	22	8	30	0.013	153	2	155	missense_variant	C	T	T	missense_variant	MODERATE	ENSCAFG00000000767	Transcript	ENSCAFT00000048271.2	protein_coding	3/34	-	ENSCAFT00000048271.2:c.3634C>T	ENSCAFP00000040779.2:p.His1212Tyr	3639	3634	1212	H/Y	Cac/Tac	C	-	1	1	VGNC	-	YES
Sanger	CanFam3.1	XPO1	DD0181a	10	61576128	61576128	T	C	SNP	Missense_Mutation	p.T89A	61576128	PASS	DD0181a	DD0181b	0.148	46	8	54	0	179	0	179	missense_variant	T	C	C	missense_variant	MODERATE	ENSCAFG00000003050	Transcript	ENSCAFT00000004940.4	protein_coding	3/24	-	ENSCAFT00000004940.4:c.265A>G	ENSCAFP00000004579.3:p.Thr89Ala	271	265	89	T/A	Aca/Gca	T	-	-1	1	VGNC	-	YES
Sanger	CanFam3.1	FANCG	DD0181a	11	51654658	51654658	T	A	SNP	Missense_Mutation	p.Q713L	51654658	PASS	DD0181a	DD0181b	0.2	16	4	20	0	134	0	134	missense_variant	T	A	A	missense_variant	MODERATE	ENSCAFG00000001995	Transcript	ENSCAFT00000003158.4	protein_coding	12/14	-	ENSCAFT00000003158.4:c.2138A>T	ENSCAFP00000002933.3:p.Gln713Leu	2138	2138	713	Q/L	cAa/cTa	T	-	-1	1	VGNC	-	YES
Sanger	CanFam3.1	ASTN2	DD0181a	11	70600205	70600205	C	G	SNP	Missense_Mutation	p.G600R	70600205	PASS	DD0181a	DD0181b	0.297	26	11	37	0	122	0	122	missense_variant	C	G	G	missense_variant	MODERATE	ENSCAFG00000003504	Transcript	ENSCAFT00000005650.4	protein_coding	11/23	-	ENSCAFT00000005650.4:c.1798G>C	ENSCAFP00000005234.4:p.Gly600Arg	1798	1798	600	G/R	Ggt/Cgt	C	-	-1	1	VGNC	-	YES
Sanger	CanFam3.1	SPACA1	DD0181a	12	47460745	47460745	C	G	SNP	Missense_Mutation	p.T132R	47460745	PASS	DD0181a	DD0181b	0.115	46	6	52	0.005	182	1	184	missense_variant	C	G	G	missense_variant	MODERATE	ENSCAFG00000003084	Transcript	ENSCAFT00000004947.5	protein_coding	4/7	-	ENSCAFT00000004947.5:c.395C>G	ENSCAFP00000004586.4:p.Thr132Arg	507	395	132	T/R	aCa/aGa	C	-	1	1	VGNC	-	YES
Sanger	CanFam3.1	GRIK2	DD0181a	12	59835827	59835827	A	G	SNP	Missense_Mutation	p.Y571C	59835827	PASS	DD0181a	DD0181b	0.17	44	9	53	0.005	192	1	193	missense_variant	A	G	G	missense_variant	MODERATE	ENSCAFG00000003580	Transcript	ENSCAFT00000005767.4	protein_coding	11/16	-	ENSCAFT00000005767.4:c.1712A>G	ENSCAFP00000005339.4:p.Tyr571Cys	1712	1712	571	Y/C	tAc/tGc	A	-	1	1	VGNC	-	YES
Sanger	CanFam3.1	RNF19A	DD0181a	13	2143634	2143634	G	C	SNP	Missense_Mutation	p.Q835E	2143634	PASS	DD0181a	DD0181b	0.142	139	23	162	0.007	302	2	305	missense_variant	G	C	C	missense_variant	MODERATE	ENSCAFG00000000555	Transcript	ENSCAFT00000000860.3	protein_coding	9/9	-	ENSCAFT00000000860.3:c.2503C>G	ENSCAFP00000000787.2:p.Gln835Glu	2597	2503	835	Q/E	Cag/Gag	G	-	-1	1	VGNC	-	YES
Sanger	CanFam3.1	KCNV1	DD0181a	13	10443676	10443676	C	A	SNP	Silent	p.R476=	10443676	PASS	DD0181a	DD0181b	0.169	113	23	136	0.004	249	1	250	synonymous_variant	C	A	A	synonymous_variant	LOW	ENSCAFG00000000744	Transcript	ENSCAFT00000001149.4	protein_coding	3/3	-	ENSCAFT00000001149.4:c.1428G>T	ENSCAFP00000001051.3:p.Arg476=	2143	1428	476	R	cgG/cgT	C	-	-1	1	VGNC	-	YES
Sanger	CanFam3.1	-	DD0181a	13	58926419	58926419	A	C	SNP	Missense_Mutation	p.I259S	58926419	PASS	DD0181a	DD0181b	0.268	82	30	112	0	168	0	168	missense_variant	A	C	C	missense_variant	MODERATE	ENSCAFG00000029376	Transcript	ENSCAFT00000039254.3	protein_coding	2/6	-	ENSCAFT00000039254.3:c.776T>G	ENSCAFP00000035078.3:p.Ile259Ser	1231	776	259	I/S	aTt/aGt	A	-	-1	1	-	-	YES
Sanger	CanFam3.1	-	DD0181a	14	1993889	1993889	A	T	SNP	Missense_Mutation	p.M59L	1993889	PASS	DD0181a	DD0181b	0.106	127	15	143	0	164	0	164	missense_variant	A	T	T	missense_variant	MODERATE	ENSCAFG00000001242	Transcript	ENSCAFT00000001931.4	protein_coding	1/1	-	ENSCAFT00000001931.4:c.175A>T	ENSCAFP00000001782.4:p.Met59Leu	175	175	59	M/L	Atg/Ttg	A	-	1	1	-	-	YES
Sanger	CanFam3.1	PHF14	DD0181a	14	25917414	25917415	GG	TT	DNP	Missense_Mutation	p.L190_D191delinsFY	25917414	PASS	DD0181a	DD0181b	0.103	130	15	145	0.005	212	1	215	missense_variant	GG	TT	TT	missense_variant	MODERATE	ENSCAFG00000002271	Transcript	ENSCAFT00000087236.1	protein_coding	2/18	-	ENSCAFT00000087236.1:c.570_571delinsTT	ENSCAFP00000046933.1:p.Leu190_Asp191delinsPheTyr	1239-1240	570-571	190-191	LD/FY	ttGGat/ttTTat	GG	-	1	1	VGNC	-	YES
Sanger	CanFam3.1	AGMO	DD0181a	14	30323503	30323503	T	A	SNP	Missense_Mutation	p.R166W	30323503	PASS	DD0181a	DD0181b	0.156	65	12	77	0	113	0	113	missense_variant	T	A	A	missense_variant	MODERATE	ENSCAFG00000002414	Transcript	ENSCAFT00000085418.1	protein_coding	1/14	-	ENSCAFT00000085418.1:c.496A>T	ENSCAFP00000059356.1:p.Arg166Trp	504	496	166	R/W	Agg/Tgg	T	-	-1	1	VGNC	-	YES
Sanger	CanFam3.1	LRRIQ1	DD0181a	15	26664928	26664928	A	G	SNP	Silent	p.L968=	26664928	PASS	DD0181a	DD0181b	0.141	55	9	64	0	159	0	159	synonymous_variant	A	G	G	synonymous_variant	LOW	ENSCAFG00000028967	Transcript	ENSCAFT00000081215.1	protein_coding	13/29	-	ENSCAFT00000081215.1:c.2904A>G	ENSCAFP00000057713.1:p.Leu968=	3185	2904	968	L	ctA/ctG	A	-	1	1	VGNC	-	YES
Sanger	CanFam3.1	WDR17	DD0181a	16	53360555	53360555	T	C	SNP	Missense_Mutation	p.N1354S	53360555	PASS	DD0181a	DD0181b	0.208	42	11	53	0.007	151	1	152	missense_variant	T	C	C	missense_variant	MODERATE	ENSCAFG00000008450	Transcript	ENSCAFT00000072562.1	protein_coding	32/33	-	ENSCAFT00000072562.1:c.4061A>G	ENSCAFP00000059081.1:p.Asn1354Ser	4359	4061	1354	N/S	aAt/aGt	T	-	-1	1	VGNC	-	YES
Sanger	CanFam3.1	RAD51AP2	DD0181a	17	12996398	12996398	T	G	SNP	Missense_Mutation	p.N850H	12996398	PASS	DD0181a	DD0181b	0.227	75	22	97	0	251	0	251	missense_variant	T	G	G	missense_variant	MODERATE	ENSCAFG00000032432	Transcript	ENSCAFT00000046579.3	protein_coding	1/3	-	ENSCAFT00000046579.3:c.2548A>C	ENSCAFP00000037545.1:p.Asn850His	2548	2548	850	N/H	Aac/Cac	T	-	-1	1	HGNC	HGNC:34417	YES
Sanger	CanFam3.1	PATL1	DD0181a	18	37120531	37120531	G	T	SNP	Silent	p.R276=	37120531	PASS	DD0181a	DD0181b	0.286	40	16	56	0	187	0	187	synonymous_variant	G	T	T	synonymous_variant	LOW	ENSCAFG00000007581	Transcript	ENSCAFT00000012141.4	protein_coding	8/19	-	ENSCAFT00000012141.4:c.828G>T	ENSCAFP00000011255.3:p.Arg276=	828	828	276	R	cgG/cgT	G	-	1	1	VGNC	-	YES
Sanger	CanFam3.1	PRG3	DD0181a	18	38768786	38768786	G	T	SNP	Missense_Mutation	p.R173L	38768786	PASS	DD0181a	DD0181b	0.227	17	5	22	0	50	0	50	missense_variant	G	T	T	missense_variant	MODERATE	ENSCAFG00000007892	Transcript	ENSCAFT00000012610.3	protein_coding	4/5	-	ENSCAFT00000012610.3:c.518G>T	ENSCAFP00000011677.3:p.Arg173Leu	518	518	173	R/L	cGg/cTg	G	-	1	1	VGNC	-	YES
Sanger	CanFam3.1	CCDC87	DD0181a	18	50760987	50760987	G	T	SNP	Nonsense_Mutation	p.E518*	50760987	PASS	DD0181a	DD0181b	0.317	28	13	41	0	156	0	156	stop_gained	G	T	T	stop_gained	HIGH	ENSCAFG00000012426	Transcript	ENSCAFT00000019715.4	protein_coding	1/1	-	ENSCAFT00000019715.4:c.1552G>T	ENSCAFP00000037913.2:p.Glu518Ter	1552	1552	518	E/*	Gag/Tag	G	-	1	1	VGNC	-	YES
Sanger	CanFam3.1	UBXN4	DD0181a	19	38530410	38530411	GG	AT	DNP	Splice_Site	-	38530410	PASS	DD0181a	DD0181b	0.2	28	7	35	0.004	251	1	252	splice_donor_variant	GG	AT	AT	splice_donor_variant&coding_sequence_variant	HIGH	ENSCAFG00000005113	Transcript	ENSCAFT00000008219.4	protein_coding	4/13	4/12	ENSCAFT00000008219.4:c.333_333+1delinsAT	-	487-?	333-?	111-?	-	-	GG	-	1	1	VGNC	-	YES
Sanger	CanFam3.1	-	DD0181a	19	52204072	52204072	T	A	SNP	Silent	p.L205=	52204072	PASS	DD0181a	DD0181b	0.257	52	18	70	0	348	0	348	synonymous_variant	T	A	A	synonymous_variant	LOW	ENSCAFG00000005653	Transcript	ENSCAFT00000009095.4	protein_coding	2/4	-	ENSCAFT00000009095.4:c.615T>A	ENSCAFP00000032628.3:p.Leu205=	615	615	205	L	ctT/ctA	T	-	1	1	-	-	YES
Sanger	CanFam3.1	CNTN4	DD0181a	20	14535180	14535180	T	G	SNP	Missense_Mutation	p.K204Q	14535180	PASS	DD0181a	DD0181b	0.375	30	18	48	0.007	150	1	151	missense_variant	T	G	G	missense_variant	MODERATE	ENSCAFG00000006013	Transcript	ENSCAFT00000009728.4	protein_coding	6/23	-	ENSCAFT00000009728.4:c.610A>C	ENSCAFP00000009030.3:p.Lys204Gln	782	610	204	K/Q	Aag/Cag	T	-	-1	1	VGNC	-	YES
Sanger	CanFam3.1	CNTN3	DD0181a	20	17946497	17946497	T	C	SNP	Missense_Mutation	p.V466A	17946497	PASS	DD0181a	DD0181b	0.209	34	9	43	0	186	0	186	missense_variant	T	C	C	missense_variant	MODERATE	ENSCAFG00000006357	Transcript	ENSCAFT00000063587.1	protein_coding	8/20	-	ENSCAFT00000063587.1:c.1397T>C	ENSCAFP00000062303.1:p.Val466Ala	1397	1397	466	V/A	gTg/gCg	T	-	1	1	VGNC	-	YES
Sanger	CanFam3.1	-	DD0181a	21	10341931	10341931	A	T	SNP	Silent	p.G400=	10341931	PASS	DD0181a	DD0181b	0.237	45	14	59	0.005	191	1	178	synonymous_variant	A	T	T	synonymous_variant	LOW	ENSCAFG00000024959	Transcript	ENSCAFT00000006949.4	protein_coding	7/7	-	ENSCAFT00000006949.4:c.1200T>A	ENSCAFP00000006432.4:p.Gly400=	1271	1200	400	G	ggT/ggA	A	-	-1	1	-	-	YES
Sanger	CanFam3.1	-	DD0181a	21	30193664	30193664	A	C	SNP	Silent	p.P24=	30193664	PASS	DD0181a	DD0181b	0.146	41	7	48	0	130	0	130	synonymous_variant	A	C	C	synonymous_variant	LOW	ENSCAFG00000030003	Transcript	ENSCAFT00000038201.3	protein_coding	1/2	-	ENSCAFT00000038201.3:c.72T>G	ENSCAFP00000033887.3:p.Pro24=	72	72	24	P	ccT/ccG	A	-	-1	1	-	-	YES
Sanger	CanFam3.1	SPRY2	DD0181a	22	33366934	33366934	T	C	SNP	Silent	p.T315=	33366934	PASS	DD0181a	DD0181b	0.107	25	3	28	0	70	0	70	synonymous_variant	T	C	C	synonymous_variant	LOW	ENSCAFG00000005260	Transcript	ENSCAFT00000008481.3	protein_coding	1/1	-	ENSCAFT00000008481.3:c.945A>G	ENSCAFP00000007862.3:p.Thr315=	945	945	315	T	acA/acG	T	-	-1	1	VGNC	-	YES
Sanger	CanFam3.1	DCT	DD0181a	22	45293032	45293032	C	A	SNP	Missense_Mutation	p.R233L	45293032	PASS	DD0181a	DD0181b	0.231	30	9	40	0	109	0	109	missense_variant	C	A	A	missense_variant	MODERATE	ENSCAFG00000005323	Transcript	ENSCAFT00000008571.4	protein_coding	3/8	-	ENSCAFT00000008571.4:c.698G>T	ENSCAFP00000007942.4:p.Arg233Leu	772	698	233	R/L	cGc/cTc	C	-	-1	1	VGNC	-	YES
Sanger	CanFam3.1	CLASP2	DD0181a	23	3366158	3366158	A	T	SNP	Nonsense_Mutation	p.R726*	3366158	PASS	DD0181a	DD0181b	0.229	27	8	35	0	93	0	93	stop_gained	A	T	T	stop_gained	HIGH	ENSCAFG00000004530	Transcript	ENSCAFT00000074656.1	protein_coding	25/41	-	ENSCAFT00000074656.1:c.2176A>T	ENSCAFP00000058863.1:p.Arg726Ter	2551	2176	726	R/*	Aga/Tga	A	-	1	1	VGNC	-	YES
Sanger	CanFam3.1	KCNS1	DD0181a	24	32475311	32475311	G	A	SNP	Missense_Mutation	p.A385V	32475311	PASS	DD0181a	DD0181b	0.364	28	16	44	0	95	0	95	missense_variant	G	A	A	missense_variant	MODERATE	ENSCAFG00000009639	Transcript	ENSCAFT00000015313.6	protein_coding	3/3	-	ENSCAFT00000015313.6:c.1154C>T	ENSCAFP00000014170.6:p.Ala385Val	1154	1154	385	A/V	gCg/gTg	G	-	-1	1	VGNC	-	YES
Sanger	CanFam3.1	ZNF335	DD0181a	24	33234610	33234610	T	C	SNP	Missense_Mutation	p.N839S	33234610	PASS	DD0181a	DD0181b	0.214	22	6	28	0	84	0	84	missense_variant	T	C	C	missense_variant	MODERATE	ENSCAFG00000009882	Transcript	ENSCAFT00000085421.1	protein_coding	17/28	-	ENSCAFT00000085421.1:c.2516A>G	ENSCAFP00000066320.1:p.Asn839Ser	2516	2516	839	N/S	aAc/aGc	T	-	-1	1	VGNC	-	YES
Sanger	CanFam3.1	N4BP2L2	DD0181a	25	7687052	7687052	T	C	SNP	Missense_Mutation	p.F817L	7687052	PASS	DD0181a	DD0181b	0.205	31	8	39	0	185	0	185	missense_variant	T	C	C	missense_variant	MODERATE	ENSCAFG00000006376	Transcript	ENSCAFT00000093937.1	protein_coding	6/8	-	ENSCAFT00000093937.1:c.2449T>C	ENSCAFP00000055166.1:p.Phe817Leu	2449	2449	817	F/L	Ttt/Ctt	T	-	1	1	VGNC	-	YES
Sanger	CanFam3.1	PARP4	DD0181a	25	18532027	18532027	T	G	SNP	Silent	p.V170=	18532027	PASS	DD0181a	DD0181b	0.159	37	7	44	0	115	0	115	synonymous_variant	T	G	G	synonymous_variant	LOW	ENSCAFG00000007375	Transcript	ENSCAFT00000011825.6	protein_coding	6/34	-	ENSCAFT00000011825.6:c.510A>C	ENSCAFP00000010963.5:p.Val170=	617	510	170	V	gtA/gtC	T	-	-1	1	EntrezGene	-	YES
Sanger	CanFam3.1	PIWIL2	DD0181a	25	34914400	34914400	T	A	SNP	Missense_Mutation	p.Y812F	34914400	PASS	DD0181a	DD0181b	0.111	48	6	54	0	241	0	241	missense_variant	T	A	A	missense_variant	MODERATE	ENSCAFG00000009444	Transcript	ENSCAFT00000015020.4	protein_coding	21/23	-	ENSCAFT00000015020.4:c.2435A>T	ENSCAFP00000013899.3:p.Tyr812Phe	2671	2435	812	Y/F	tAc/tTc	T	-	-1	1	VGNC	-	YES
Sanger	CanFam3.1	TRAFD1	DD0181a	26	9744169	9744169	C	G	SNP	Missense_Mutation	p.D390E	9744169	PASS	DD0181a	DD0181b	0.157	75	14	89	0	245	0	245	missense_variant	C	G	G	missense_variant	MODERATE	ENSCAFG00000008830	Transcript	ENSCAFT00000014027.4	protein_coding	9/12	-	ENSCAFT00000014027.4:c.1170C>G	ENSCAFP00000012975.3:p.Asp390Glu	1250	1170	390	D/E	gaC/gaG	C	-	1	1	VGNC	-	YES
Sanger	CanFam3.1	OR10A7	DD0181a	27	142949	142949	T	A	SNP	Missense_Mutation	p.D84V	142949	PASS	DD0181a	DD0181b	0.153	61	11	72	0	169	0	169	missense_variant	T	A	A	missense_variant	MODERATE	ENSCAFG00000006308	Transcript	ENSCAFT00000010203.4	protein_coding	1/1	-	ENSCAFT00000010203.4:c.251A>T	ENSCAFP00000009465.4:p.Asp84Val	251	251	84	D/V	gAt/gTt	T	-	-1	1	HGNC	HGNC:15329	YES
Sanger	CanFam3.1	GRIN2B	DD0181a	27	32873042	32873042	A	G	SNP	Missense_Mutation	p.E804G	32873042	PASS	DD0181a	DD0181b	0.217	18	5	23	0	78	0	78	missense_variant	A	G	G	missense_variant	MODERATE	ENSCAFG00000013148	Transcript	ENSCAFT00000044471.3	protein_coding	12/13	-	ENSCAFT00000044471.3:c.2411A>G	ENSCAFP00000039796.2:p.Glu804Gly	2864	2411	804	E/G	gAa/gGa	A	-	1	1	VGNC	-	YES
Sanger	CanFam3.1	CACNA1C	DD0181a	27	44746326	44746326	A	G	SNP	Missense_Mutation	p.D2138G	44746326	PASS	DD0181a	DD0181b	0.462	7	6	13	0	38	0	38	missense_variant	A	G	G	missense_variant	MODERATE	ENSCAFG00000016051	Transcript	ENSCAFT00000017437.5	protein_coding	50/50	-	ENSCAFT00000017437.5:c.6413A>G	ENSCAFP00000016146.4:p.Asp2138Gly	6561	6413	2138	D/G	gAc/gGc	A	-	1	1	VGNC	-	YES
Sanger	CanFam3.1	-	DD0181a	28	23304538	23304538	G	A	SNP	Silent	p.T77=	23304538	PASS	DD0181a	DD0181b	0.214	22	6	28	0	129	0	129	synonymous_variant	G	A	A	synonymous_variant	LOW	ENSCAFG00000045619	Transcript	ENSCAFT00000062610.1	protein_coding	2/2	-	ENSCAFT00000062610.1:c.231G>A	ENSCAFP00000062285.1:p.Thr77=	231	231	77	T	acG/acA	G	-	1	1	-	-	YES
Sanger	CanFam3.1	CHD7	DD0181a	29	11255253	11255253	G	A	SNP	Missense_Mutation	p.D1336N	11255253	PASS	DD0181a	DD0181b	0.292	34	14	48	0.005	204	1	205	missense_variant	G	A	A	missense_variant	MODERATE	ENSCAFG00000007167	Transcript	ENSCAFT00000011497.6	protein_coding	16/37	-	ENSCAFT00000011497.6:c.4006G>A	ENSCAFP00000010654.5:p.Asp1336Asn	4180	4006	1336	D/N	Gac/Aac	G	-	1	1	VGNC	-	YES
Sanger	CanFam3.1	ZFHX4	DD0181a	29	24833015	24833015	G	T	SNP	Missense_Mutation	p.A1849S	24833015	PASS	DD0181a	DD0181b	0.444	10	8	18	0.017	58	1	59	missense_variant	G	T	T	missense_variant	MODERATE	ENSCAFG00000008310	Transcript	ENSCAFT00000013195.5	protein_coding	10/12	-	ENSCAFT00000013195.5:c.5545G>T	ENSCAFP00000012211.4:p.Ala1849Ser	5783	5545	1849	A/S	Gcc/Tcc	G	-	1	1	VGNC	-	YES
Sanger	CanFam3.1	SLC24A5	DD0181a	30	14397378	14397378	A	G	SNP	Missense_Mutation	p.I367M	14397378	PASS	DD0181a	DD0181b	0.189	30	7	37	0.009	106	1	107	missense_variant	A	G	G	missense_variant	MODERATE	ENSCAFG00000013965	Transcript	ENSCAFT00000089127.1	protein_coding	7/9	-	ENSCAFT00000089127.1:c.1101A>G	ENSCAFP00000053425.1:p.Ile367Met	1405	1101	367	I/M	atA/atG	A	-	1	1	VGNC	-	YES
Sanger	CanFam3.1	ONECUT1	DD0181a	30	18424414	18424414	T	C	SNP	Missense_Mutation	p.M362V	18424414	PASS	DD0181a	DD0181b	0.308	18	8	26	0	86	0	86	missense_variant	T	C	C	missense_variant	MODERATE	ENSCAFG00000015867	Transcript	ENSCAFT00000025139.5	protein_coding	1/2	-	ENSCAFT00000025139.5:c.1084A>G	ENSCAFP00000023336.4:p.Met362Val	1084	1084	362	M/V	Atg/Gtg	T	-	-1	1	VGNC	-	YES
Sanger	CanFam3.1	COX5A	DD0181a	30	37955327	37955327	T	A	SNP	Missense_Mutation	p.K130I	37955327	PASS	DD0181a	DD0181b	0.429	16	12	28	0	94	0	81	missense_variant	T	A	A	missense_variant	MODERATE	ENSCAFG00000017977	Transcript	ENSCAFT00000075435.1	protein_coding	5/5	-	ENSCAFT00000075435.1:c.389A>T	ENSCAFP00000048896.1:p.Lys130Ile	512	389	130	K/I	aAa/aTa	T	-	-1	1	EntrezGene	-	YES
Sanger	CanFam3.1	PCYT1A	DD0181a	33	29373649	29373649	C	G	SNP	Missense_Mutation	p.R190P	29373649	PASS	DD0181a	DD0181b	0.375	35	21	56	0	265	0	266	missense_variant	C	G	G	missense_variant	MODERATE	ENSCAFG00000012967	Transcript	ENSCAFT00000047943.2	protein_coding	6/10	-	ENSCAFT00000047943.2:c.569G>C	ENSCAFP00000036126.2:p.Arg190Pro	569	569	190	R/P	cGc/cCc	C	-	-1	1	VGNC	-	YES
Sanger	CanFam3.1	ATP13A5	DD0181a	34	24817270	24817270	T	C	SNP	Missense_Mutation	p.K624R	24817270	PASS	DD0181a	DD0181b	0.286	25	10	35	0	138	0	138	missense_variant	T	C	C	missense_variant	MODERATE	ENSCAFG00000031774	Transcript	ENSCAFT00000079979.1	protein_coding	16/30	-	ENSCAFT00000079979.1:c.1871A>G	ENSCAFP00000060607.1:p.Lys624Arg	2132	1871	624	K/R	aAg/aGg	T	-	-1	1	HGNC	HGNC:31789	YES
Sanger	CanFam3.1	SKIL	DD0181a	34	34892884	34892884	A	T	SNP	Nonsense_Mutation	p.K488*	34892884	PASS	DD0181a	DD0181b	0.25	33	11	44	0	214	0	214	stop_gained	A	T	T	stop_gained	HIGH	ENSCAFG00000014846	Transcript	ENSCAFT00000066585.1	protein_coding	5/7	-	ENSCAFT00000066585.1:c.1462A>T	ENSCAFP00000054560.1:p.Lys488Ter	2460	1462	488	K/*	Aaa/Taa	A	-	1	1	VGNC	-	YES
Sanger	CanFam3.1	TTN	DD0181a	36	22160992	22160992	T	A	SNP	Missense_Mutation	p.E23858V	22160992	PASS	DD0181a	DD0181b	0.192	59	14	73	0	260	0	261	missense_variant	T	A	A	missense_variant	MODERATE	ENSCAFG00000014025	Transcript	ENSCAFT00000061435.1	protein_coding	182/194	-	ENSCAFT00000061435.1:c.71573A>T	ENSCAFP00000045361.1:p.Glu23858Val	71787	71573	23858	E/V	gAa/gTa	T	-	-1	1	VGNC	-	YES
Sanger	CanFam3.1	ZSWIM2	DD0181a	36	28990672	28990672	A	G	SNP	Missense_Mutation	p.L447S	28990672	PASS	DD0181a	DD0181b	0.207	23	6	29	0	110	0	110	missense_variant	A	G	G	missense_variant	MODERATE	ENSCAFG00000014719	Transcript	ENSCAFT00000023376.3	protein_coding	9/9	-	ENSCAFT00000023376.3:c.1340T>C	ENSCAFP00000021707.2:p.Leu447Ser	1747	1340	447	L/S	tTa/tCa	A	-	-1	1	VGNC	-	YES
Sanger	CanFam3.1	PARD3B	DD0181a	37	13785614	13785614	C	A	SNP	Missense_Mutation	p.P339H	13785614	PASS	DD0181a	DD0181b	0.25	45	15	60	0	145	0	145	missense_variant	C	A	A	missense_variant	MODERATE	ENSCAFG00000012891	Transcript	ENSCAFT00000043157.3	protein_coding	8/23	-	ENSCAFT00000043157.3:c.1016C>A	ENSCAFP00000040769.2:p.Pro339His	1184	1016	339	P/H	cCt/cAt	C	-	1	1	VGNC	-	YES
Sanger	CanFam3.1	BPNT1	DD0181a	38	14846869	14846869	G	T	SNP	Missense_Mutation	p.A110E	14846869	PASS	DD0181a	DD0181b	0.231	40	12	52	0	162	0	162	missense_variant	G	T	T	missense_variant	MODERATE	ENSCAFG00000010927	Transcript	ENSCAFT00000072571.1	protein_coding	3/10	-	ENSCAFT00000072571.1:c.329C>A	ENSCAFP00000060479.1:p.Ala110Glu	329	329	110	A/E	gCa/gAa	G	-	-1	1	VGNC	-	YES
Sanger	CanFam3.1	OFD1	DD0181a	X	10140265	10140265	T	A	SNP	Missense_Mutation	p.F67I	10140265	PASS	DD0181a	DD0181b	0.259	20	7	27	0	168	0	168	missense_variant	T	A	A	missense_variant	MODERATE	ENSCAFG00000011764	Transcript	ENSCAFT00000064025.1	protein_coding	1/21	-	ENSCAFT00000064025.1:c.199T>A	ENSCAFP00000059196.1:p.Phe67Ile	199	199	67	F/I	Ttc/Atc	T	-	1	1	VGNC	-	YES
Sanger	CanFam3.1	TRAPPC2	DD0181a	X	10140265	10140265	T	A	SNP	Missense_Mutation	p.E29D	10140265	PASS	DD0181a	DD0181b	0.259	20	7	27	0	168	0	168	missense_variant	T	A	A	missense_variant	MODERATE	ENSCAFG00000011754	Transcript	ENSCAFT00000018666.4	protein_coding	1/5	-	ENSCAFT00000018666.4:c.87A>T	ENSCAFP00000017291.3:p.Glu29Asp	87	87	29	E/D	gaA/gaT	T	-	-1	1	HGNC	HGNC:23068	YES
Sanger	CanFam3.1	-	DD0181a	X	30984842	30984842	A	C	SNP	Missense_Mutation	p.V104G	30984842	PASS	DD0181a	DD0181b	0.323	21	10	31	0.007	147	1	148	missense_variant	A	C	C	missense_variant&splice_region_variant	MODERATE	ENSCAFG00000008121	Transcript	ENSCAFT00000012925.3	protein_coding	1/4	-	ENSCAFT00000012925.3:c.311T>G	ENSCAFP00000041562.2:p.Val104Gly	311	311	104	V/G	gTt/gGt	A	-	-1	1	-	-	YES
Sanger	CanFam3.1	IRS4	DD0181a	X	82291687	82291687	A	G	SNP	Missense_Mutation	p.F230S	82291687	PASS	DD0181a	DD0181b	0.176	14	3	17	0	79	0	79	missense_variant	A	G	G	missense_variant	MODERATE	ENSCAFG00000018028	Transcript	ENSCAFT00000028636.5	protein_coding	1/2	-	ENSCAFT00000028636.5:c.689T>C	ENSCAFP00000026634.5:p.Phe230Ser	689	689	230	F/S	tTc/tCc	A	-	-1	1	VGNC	-	YES
Sanger	CanFam3.1	ADGRG4	DD0181a	X	106717350	106717350	T	A	SNP	Missense_Mutation	p.Y722N	106717350	PASS	DD0181a	DD0181b	0.344	40	21	61	0	262	0	262	missense_variant	T	A	A	missense_variant	MODERATE	ENSCAFG00000018940	Transcript	ENSCAFT00000017384.3	protein_coding	4/24	-	ENSCAFT00000017384.3:c.2164T>A	ENSCAFP00000016093.3:p.Tyr722Asn	2391	2164	722	Y/N	Tat/Aat	T	-	1	1	VGNC	-	YES
Sanger	CanFam3.1	GABRE	DD0181a	X	119916418	119916418	T	C	SNP	Missense_Mutation	p.T287A	119916418	PASS	DD0181a	DD0181b	0.182	36	8	44	0	149	0	149	missense_variant	T	C	C	missense_variant	MODERATE	ENSCAFG00000019156	Transcript	ENSCAFT00000030414.3	protein_coding	7/9	-	ENSCAFT00000030414.3:c.859A>G	ENSCAFP00000028258.2:p.Thr287Ala	1004	859	287	T/A	Aca/Gca	T	-	-1	1	VGNC	-	YES
Sanger	CanFam3.1	GABRA3	DD0181a	X	120175641	120175641	A	G	SNP	Silent	p.F361=	120175641	PASS	DD0181a	DD0181b	0.161	26	5	31	0	68	0	68	synonymous_variant	A	G	G	synonymous_variant	LOW	ENSCAFG00000019161	Transcript	ENSCAFT00000084294.1	protein_coding	9/10	-	ENSCAFT00000084294.1:c.1083T>C	ENSCAFP00000055464.1:p.Phe361=	1083	1083	361	F	ttT/ttC	A	-	-1	1	VGNC	-	YES
Sanger	CanFam3.1	LAMA2	DD0186a	1	67694047	67694047	G	A	SNP	Missense_Mutation	p.V123M	67694047	PASS	DD0186a	DD0186b	0.275	87	33	120	0	114	0	114	missense_variant	G	A	A	missense_variant&splice_region_variant	MODERATE	ENSCAFG00000001106	Transcript	ENSCAFT00000036090.3	protein_coding	4/65	-	ENSCAFT00000036090.3:c.367G>A	ENSCAFP00000031428.3:p.Val123Met	367	367	123	V/M	Gtg/Atg	G	-	1	1	VGNC	-	YES
Sanger	CanFam3.1	DAPK1	DD0186a	1	72280255	72280255	C	T	SNP	Silent	p.S1426=	72280255	PASS	DD0186a	DD0186b	0.289	32	13	45	0	42	0	42	synonymous_variant	C	T	T	synonymous_variant	LOW	ENSCAFG00000001316	Transcript	ENSCAFT00000002041.4	protein_coding	25/25	-	ENSCAFT00000002041.4:c.4278G>A	ENSCAFP00000001889.3:p.Ser1426=	4416	4278	1426	S	tcG/tcA	C	-	-1	1	VGNC	-	YES
Sanger	CanFam3.1	KLK5	DD0186a	1	105922276	105922276	A	G	SNP	Missense_Mutation	p.T302A	105922276	PASS	DD0186a	DD0186b	0.152	67	12	79	0	68	0	68	missense_variant	A	G	G	missense_variant	MODERATE	ENSCAFG00000002902	Transcript	ENSCAFT00000085593.1	protein_coding	4/4	-	ENSCAFT00000085593.1:c.904A>G	ENSCAFP00000048493.1:p.Thr302Ala	904	904	302	T/A	Acc/Gcc	A	-	1	1	VGNC	-	YES
Sanger	CanFam3.1	LSM14A	DD0186a	1	118070573	118070573	G	A	SNP	Missense_Mutation	p.R257C	118070573	PASS	DD0186a	DD0186b	0.28	72	28	100	0	85	0	82	missense_variant	G	A	A	missense_variant	MODERATE	ENSCAFG00000007350	Transcript	ENSCAFT00000011761.4	protein_coding	7/11	-	ENSCAFT00000011761.4:c.769C>T	ENSCAFP00000010900.3:p.Arg257Cys	769	769	257	R/C	Cgt/Tgt	G	-	-1	1	VGNC	-	YES
Sanger	CanFam3.1	MRPS27	DD0186a	2	55269885	55269885	C	T	SNP	Silent	p.E303=	55269885	PASS	DD0186a	DD0186b	0.299	68	29	97	0	58	0	58	synonymous_variant	C	T	T	synonymous_variant	LOW	ENSCAFG00000007967	Transcript	ENSCAFT00000012737.4	protein_coding	9/11	-	ENSCAFT00000012737.4:c.909G>A	ENSCAFP00000011796.4:p.Glu303=	1347	909	303	E	gaG/gaA	C	-	-1	1	VGNC	-	YES
Sanger	CanFam3.1	NUDT12	DD0186a	3	7698745	7698745	A	G	SNP	Missense_Mutation	p.M252V	7698745	PASS	DD0186a	DD0186b	0.271	51	19	70	0	54	0	54	missense_variant	A	G	G	missense_variant	MODERATE	ENSCAFG00000007473	Transcript	ENSCAFT00000047431.3	protein_coding	3/7	-	ENSCAFT00000047431.3:c.754A>G	ENSCAFP00000036258.1:p.Met252Val	854	754	252	M/V	Atg/Gtg	A	-	1	1	VGNC	-	YES
Sanger	CanFam3.1	ARRDC4	DD0186a	3	42656360	42656360	G	A	SNP	Silent	p.F184=	42656360	PASS	DD0186a	DD0186b	0.264	89	32	121	0	96	0	96	synonymous_variant	G	A	A	synonymous_variant	LOW	ENSCAFG00000010896	Transcript	ENSCAFT00000017333.4	protein_coding	4/8	-	ENSCAFT00000017333.4:c.552C>T	ENSCAFP00000016043.3:p.Phe184=	1442	552	184	F	ttC/ttT	G	-	-1	1	VGNC	-	YES
Sanger	CanFam3.1	KLB	DD0186a	3	73002631	73002631	C	T	SNP	Missense_Mutation	p.V639I	73002631	PASS	DD0186a	DD0186b	0.218	111	31	142	0	132	0	132	missense_variant	C	T	T	missense_variant	MODERATE	ENSCAFG00000016022	Transcript	ENSCAFT00000037824.3	protein_coding	4/7	-	ENSCAFT00000037824.3:c.1915G>A	ENSCAFP00000033445.3:p.Val639Ile	2111	1915	639	V/I	Gtc/Atc	C	-	-1	1	VGNC	-	YES
Sanger	CanFam3.1	SPEF2	DD0186a	4	72776342	72776342	T	A	SNP	Silent	p.G959=	72776342	PASS	DD0186a	DD0186b	0.132	165	25	190	0	107	0	107	synonymous_variant	T	A	A	synonymous_variant	LOW	ENSCAFG00000018767	Transcript	ENSCAFT00000044134.3	protein_coding	20/35	-	ENSCAFT00000044134.3:c.2877A>T	ENSCAFP00000041712.2:p.Gly959=	3041	2877	959	G	ggA/ggT	T	-	-1	1	VGNC	-	YES
Sanger	CanFam3.1	-	DD0186a	5	10373855	10373855	A	T	SNP	Missense_Mutation	p.M57L	10373855	PASS	DD0186a	DD0186b	0.301	151	65	216	0	230	0	230	missense_variant	A	T	T	missense_variant	MODERATE	ENSCAFG00000049579	Transcript	ENSCAFT00000061300.1	protein_coding	1/2	-	ENSCAFT00000061300.1:c.169A>T	ENSCAFP00000043530.1:p.Met57Leu	169	169	57	M/L	Atg/Ttg	A	-	1	1	-	-	YES
Sanger	CanFam3.1	APOA4	DD0186a	5	16753632	16753632	C	A	SNP	Silent	p.L238=	16753632	PASS	DD0186a	DD0186b	0.368	36	21	57	0	59	0	59	synonymous_variant	C	A	A	synonymous_variant	LOW	ENSCAFG00000013306	Transcript	ENSCAFT00000021121.4	protein_coding	3/4	-	ENSCAFT00000021121.4:c.714C>A	ENSCAFP00000019615.4:p.Leu238=	714	714	238	L	ctC/ctA	C	-	1	1	VGNC	-	YES
Sanger	CanFam3.1	CDH8	DD0186a	5	86743078	86743078	G	A	SNP	Silent	p.L644=	86743078	PASS	DD0186a	DD0186b	0.22	124	35	159	0	249	0	249	synonymous_variant	G	A	A	synonymous_variant	LOW	ENSCAFG00000020436	Transcript	ENSCAFT00000032542.4	protein_coding	11/11	-	ENSCAFT00000032542.4:c.1932G>A	ENSCAFP00000030306.3:p.Leu644=	2132	1932	644	L	ctG/ctA	G	-	1	1	VGNC	-	YES
Sanger	CanFam3.1	NAV1	DD0186a	7	1303932	1303932	G	A	SNP	Missense_Mutation	p.A84V	1303932	PASS	DD0186a	DD0186b	0.233	23	7	30	0	32	0	32	missense_variant	G	A	A	missense_variant	MODERATE	ENSCAFG00000010744	Transcript	ENSCAFT00000049826.3	protein_coding	1/31	-	ENSCAFT00000049826.3:c.251C>T	ENSCAFP00000037308.2:p.Ala84Val	282	251	84	A/V	gCg/gTg	G	-	-1	1	VGNC	-	YES
Sanger	CanFam3.1	DNAH14	DD0186a	7	39499252	39499252	T	C	SNP	Missense_Mutation	p.N1437S	39499252	PASS	DD0186a	DD0186b	0.21	166	44	210	0	83	0	83	missense_variant	T	C	C	missense_variant	MODERATE	ENSCAFG00000016296	Transcript	ENSCAFT00000025850.4	protein_coding	27/84	-	ENSCAFT00000025850.4:c.4310A>G	ENSCAFP00000024006.4:p.Asn1437Ser	4371	4310	1437	N/S	aAc/aGc	T	-	-1	1	VGNC	-	YES
Sanger	CanFam3.1	NUP210L	DD0186a	7	43088159	43088159	C	A	SNP	Missense_Mutation	p.P355T	43088159	PASS	DD0186a	DD0186b	0.167	15	3	18	0	14	0	14	missense_variant	C	A	A	missense_variant	MODERATE	ENSCAFG00000017362	Transcript	ENSCAFT00000027524.4	protein_coding	8/41	-	ENSCAFT00000027524.4:c.1063C>A	ENSCAFP00000025596.4:p.Pro355Thr	1063	1063	355	P/T	Cct/Act	C	-	1	1	VGNC	-	YES
Sanger	CanFam3.1	NOL4	DD0186a	7	55899717	55899717	C	T	SNP	Silent	p.D392=	55899717	PASS	DD0186a	DD0186b	0.102	97	11	108	0.02	49	1	50	synonymous_variant	C	T	T	synonymous_variant	LOW	ENSCAFG00000017974	Transcript	ENSCAFT00000028548.4	protein_coding	7/11	-	ENSCAFT00000028548.4:c.1176C>T	ENSCAFP00000026554.3:p.Asp392=	1892	1176	392	D	gaC/gaT	C	-	1	1	VGNC	-	YES
Sanger	CanFam3.1	VCPKMT	DD0186a	8	26636256	26636256	C	G	SNP	Missense_Mutation	p.A21P	26636256	PASS	DD0186a	DD0186b	0.309	47	21	68	0	59	0	59	missense_variant	C	G	G	missense_variant	MODERATE	ENSCAFG00000014250	Transcript	ENSCAFT00000086023.1	protein_coding	1/5	-	ENSCAFT00000086023.1:c.61G>C	ENSCAFP00000052638.1:p.Ala21Pro	61	61	21	A/P	Gcg/Ccg	C	-	-1	1	VGNC	-	YES
Sanger	CanFam3.1	SYNE2	DD0186a	8	38502110	38502110	C	T	SNP	Missense_Mutation	p.A3085V	38502110	PASS	DD0186a	DD0186b	0.212	145	39	184	0.008	121	1	122	missense_variant	C	T	T	missense_variant	MODERATE	ENSCAFG00000015819	Transcript	ENSCAFT00000068424.1	protein_coding	47/115	-	ENSCAFT00000068424.1:c.9254C>T	ENSCAFP00000051089.1:p.Ala3085Val	9305	9254	3085	A/V	gCt/gTt	C	-	1	1	VGNC	-	YES
Sanger	CanFam3.1	SYNE2	DD0186a	8	38502204	38502204	C	T	SNP	Silent	p.F3116=	38502204	PASS	DD0186a	DD0186b	0.255	79	27	106	0	68	0	68	synonymous_variant	C	T	T	synonymous_variant	LOW	ENSCAFG00000015819	Transcript	ENSCAFT00000068424.1	protein_coding	47/115	-	ENSCAFT00000068424.1:c.9348C>T	ENSCAFP00000051089.1:p.Phe3116=	9399	9348	3116	F	ttC/ttT	C	-	1	1	VGNC	-	YES
Sanger	CanFam3.1	KRT33B	DD0186a	9	21398954	21398954	C	A	SNP	Missense_Mutation	p.S295Y	21398954	PASS	DD0186a	DD0186b	0.171	121	25	147	0	83	0	81	missense_variant	C	A	A	missense_variant	MODERATE	ENSCAFG00000046518	Transcript	ENSCAFT00000025317.3	protein_coding	6/7	-	ENSCAFT00000025317.3:c.884C>A	ENSCAFP00000023504.3:p.Ser295Tyr	929	884	295	S/Y	tCc/tAc	C	-	1	1	EntrezGene	-	YES
Sanger	CanFam3.1	ANKRD52	DD0186a	10	564369	564369	C	T	SNP	Missense_Mutation	p.A896T	564369	PASS	DD0186a	DD0186b	0.165	96	19	115	0	195	0	195	missense_variant	C	T	T	missense_variant	MODERATE	ENSCAFG00000000113	Transcript	ENSCAFT00000085326.1	protein_coding	23/27	-	ENSCAFT00000085326.1:c.2686G>A	ENSCAFP00000061754.1:p.Ala896Thr	2763	2686	896	A/T	Gct/Act	C	-	-1	1	VGNC	-	YES
Sanger	CanFam3.1	CELSR1	DD0186a	10	19708215	19708215	C	T	SNP	Missense_Mutation	p.P136L	19708215	PASS	DD0186a	DD0186b	0.138	276	44	320	0.002	455	1	456	missense_variant	C	T	T	missense_variant	MODERATE	ENSCAFG00000000767	Transcript	ENSCAFT00000048271.2	protein_coding	1/34	-	ENSCAFT00000048271.2:c.407C>T	ENSCAFP00000040779.2:p.Pro136Leu	412	407	136	P/L	cCg/cTg	C	-	1	1	VGNC	-	YES
Sanger	CanFam3.1	MYO6	DD0186a	12	37500533	37500533	G	A	SNP	Missense_Mutation	p.D1223N	37500533	PASS	DD0186a	DD0186b	0.293	104	43	147	0	104	0	104	missense_variant	G	A	A	missense_variant	MODERATE	ENSCAFG00000002741	Transcript	ENSCAFT00000066678.1	protein_coding	34/34	-	ENSCAFT00000066678.1:c.3667G>A	ENSCAFP00000057288.1:p.Asp1223Asn	3692	3667	1223	D/N	Gac/Aac	G	-	1	1	VGNC	-	YES
Sanger	CanFam3.1	-	DD0186a	13	10429892	10429892	T	G	SNP	Missense_Mutation	p.K149T	10429892	PASS	DD0186a	DD0186b	0.157	220	41	261	0	170	0	170	missense_variant	T	G	G	missense_variant	MODERATE	ENSCAFG00000000743	Transcript	ENSCAFT00000001148.4	protein_coding	4/4	-	ENSCAFT00000001148.4:c.446A>C	ENSCAFP00000040654.2:p.Lys149Thr	446	446	149	K/T	aAg/aCg	T	-	-1	1	-	-	YES
Sanger	CanFam3.1	GABRG1	DD0186a	13	42211796	42211796	C	G	SNP	Missense_Mutation	p.V347L	42211796	PASS	DD0186a	DD0186b	0.121	167	23	190	0	108	0	108	missense_variant	C	G	G	missense_variant	MODERATE	ENSCAFG00000001878	Transcript	ENSCAFT00000002978.4	protein_coding	8/9	-	ENSCAFT00000002978.4:c.1039G>C	ENSCAFP00000002762.3:p.Val347Leu	1475	1039	347	V/L	Gtc/Ctc	C	-	-1	1	VGNC	-	YES
Sanger	CanFam3.1	EXOC1	DD0186a	13	48115123	48115123	C	T	SNP	Missense_Mutation	p.A7V	48115123	PASS	DD0186a	DD0186b	0.148	173	30	203	0	69	0	69	missense_variant	C	T	T	missense_variant	MODERATE	ENSCAFG00000002175	Transcript	ENSCAFT00000072944.1	protein_coding	2/21	-	ENSCAFT00000072944.1:c.20C>T	ENSCAFP00000051070.1:p.Ala7Val	153	20	7	A/V	gCg/gTg	C	-	1	1	VGNC	-	YES
Sanger	CanFam3.1	-	DD0186a	14	2146951	2146951	A	G	SNP	Missense_Mutation	p.I278V	2146951	PASS	DD0186a	DD0186b	0.238	160	50	210	0	151	0	151	missense_variant	A	G	G	missense_variant	MODERATE	ENSCAFG00000041959	Transcript	ENSCAFT00000089852.1	protein_coding	1/1	-	ENSCAFT00000089852.1:c.832A>G	ENSCAFP00000044409.1:p.Ile278Val	832	832	278	I/V	Atc/Gtc	A	-	1	1	-	-	YES
Sanger	CanFam3.1	SCIN	DD0186a	14	27451304	27451304	A	T	SNP	Missense_Mutation	p.R15S	27451304	PASS	DD0186a	DD0186b	0.214	55	15	70	0	55	0	55	missense_variant	A	T	T	missense_variant	MODERATE	ENSCAFG00000044821	Transcript	ENSCAFT00000084234.1	protein_coding	4/14	-	ENSCAFT00000084234.1:c.45A>T	ENSCAFP00000044229.1:p.Arg15Ser	507	45	15	R/S	agA/agT	A	-	1	1	HGNC	HGNC:21695	YES
Sanger	CanFam3.1	ZNF691	DD0186a	15	520877	520877	C	T	SNP	Nonsense_Mutation	p.W26*	520877	PASS	DD0186a	DD0186b	0.137	151	24	175	0	106	0	103	stop_gained	C	T	T	stop_gained	HIGH	ENSCAFG00000002505	Transcript	ENSCAFT00000003952.2	protein_coding	1/1	-	ENSCAFT00000003952.2:c.78G>A	ENSCAFP00000003653.2:p.Trp26Ter	78	78	26	W/*	tgG/tgA	C	-	-1	1	VGNC	-	YES
Sanger	CanFam3.1	MAP7D1	DD0186a	15	6046411	6046411	G	T	SNP	Missense_Mutation	p.P841H	6046411	PASS	DD0186a	DD0186b	0.25	36	12	48	0	23	0	23	missense_variant	G	T	T	missense_variant	MODERATE	ENSCAFG00000023898	Transcript	ENSCAFT00000044513.3	protein_coding	18/18	-	ENSCAFT00000044513.3:c.2522C>A	ENSCAFP00000036057.2:p.Pro841His	2715	2522	841	P/H	cCc/cAc	G	-	-1	1	VGNC	-	YES
Sanger	CanFam3.1	ARHGEF40	DD0186a	15	18171555	18171555	C	A	SNP	Silent	p.G1170=	18171555	PASS	DD0186a	DD0186b	0.176	14	3	17	0	17	0	17	synonymous_variant	C	A	A	synonymous_variant	LOW	ENSCAFG00000005483	Transcript	ENSCAFT00000008831.4	protein_coding	13/23	-	ENSCAFT00000008831.4:c.3510C>A	ENSCAFP00000008192.3:p.Gly1170=	4464	3510	1170	G	ggC/ggA	C	-	1	1	VGNC	-	YES
Sanger	CanFam3.1	BRAF	DD0186a	16	8296284	8296284	T	A	SNP	Missense_Mutation	p.V588E	8296284	PASS	DD0186a	DD0186b	0.209	148	39	187	0	76	0	76	missense_variant	T	A	A	missense_variant	MODERATE	ENSCAFG00000003907	Transcript	ENSCAFT00000006305.5	protein_coding	15/20	-	ENSCAFT00000006305.5:c.1763T>A	ENSCAFP00000005841.3:p.Val588Glu	1783	1763	588	V/E	gTg/gAg	T	-	1	1	VGNC	-	YES
Sanger	CanFam3.1	SSPO	DD0186a	16	14577069	14577069	C	T	SNP	Silent	p.P2927=	14577069	PASS	DD0186a	DD0186b	0.276	21	8	29	0	37	0	37	synonymous_variant	C	T	T	synonymous_variant	LOW	ENSCAFG00000004506	Transcript	ENSCAFT00000044018.2	protein_coding	57/102	-	ENSCAFT00000044018.2:c.8781C>T	ENSCAFP00000040196.2:p.Pro2927=	8781	8781	2927	P	ccC/ccT	C	-	1	1	VGNC	-	YES
Sanger	CanFam3.1	DPP6	DD0186a	16	17357524	17357524	G	T	SNP	Translation_Start_Site	p.M1?	17357524	PASS	DD0186a	DD0186b	0.242	25	8	33	0	87	0	87	start_lost	G	T	T	start_lost	HIGH	ENSCAFG00000005036	Transcript	ENSCAFT00000074862.1	protein_coding	1/26	-	ENSCAFT00000074862.1:c.3G>T	ENSCAFP00000049800.1:p.Met1?	3	3	1	M/I	atG/atT	G	-	1	1	VGNC	-	YES
Sanger	CanFam3.1	CSMD1	DD0186a	16	55430500	55430500	G	A	SNP	Silent	p.D1280=	55430500	PASS	DD0186a	DD0186b	0.21	79	21	100	0	76	0	76	synonymous_variant	G	A	A	synonymous_variant	LOW	ENSCAFG00000008686	Transcript	ENSCAFT00000013885.4	protein_coding	24/69	-	ENSCAFT00000013885.4:c.3840C>T	ENSCAFP00000012846.4:p.Asp1280=	3840	3840	1280	D	gaC/gaT	G	-	-1	1	VGNC	-	YES
Sanger	CanFam3.1	WDR43	DD0186a	17	22785409	22785409	G	C	SNP	Missense_Mutation	p.G230R	22785409	PASS	DD0186a	DD0186b	0.202	166	42	209	0	116	0	117	missense_variant	G	C	C	missense_variant	MODERATE	ENSCAFG00000005253	Transcript	ENSCAFT00000008476.5	protein_coding	5/18	-	ENSCAFT00000008476.5:c.688G>C	ENSCAFP00000007857.4:p.Gly230Arg	695	688	230	G/R	Gga/Cga	G	-	1	1	VGNC	-	YES
Sanger	CanFam3.1	CNTN4	DD0186a	20	14664803	14664803	A	T	SNP	Missense_Mutation	p.L48H	14664803	PASS	DD0186a	DD0186b	0.264	95	34	129	0	109	0	110	missense_variant	A	T	T	missense_variant	MODERATE	ENSCAFG00000006013	Transcript	ENSCAFT00000009728.4	protein_coding	3/23	-	ENSCAFT00000009728.4:c.143T>A	ENSCAFP00000009030.3:p.Leu48His	315	143	48	L/H	cTc/cAc	A	-	-1	1	VGNC	-	YES
Sanger	CanFam3.1	PLPPR3	DD0186a	20	57805602	57805602	T	C	SNP	Missense_Mutation	p.I631T	57805602	PASS	DD0186a	DD0186b	0.514	35	37	72	0	107	0	107	missense_variant	T	C	C	missense_variant	MODERATE	ENSCAFG00000019679	Transcript	ENSCAFT00000031291.5	protein_coding	7/7	-	ENSCAFT00000031291.5:c.1892T>C	ENSCAFP00000029121.4:p.Ile631Thr	2331	1892	631	I/T	aTc/aCc	T	-	1	1	HGNC	HGNC:23497	YES
Sanger	CanFam3.1	OR51E2	DD0186a	21	27080849	27080849	T	C	SNP	Missense_Mutation	p.Y197C	27080849	PASS	DD0186a	DD0186b	0.253	121	41	162	0	131	0	131	missense_variant	T	C	C	missense_variant	MODERATE	ENSCAFG00000025510	Transcript	ENSCAFT00000039692.3	protein_coding	1/1	-	ENSCAFT00000039692.3:c.590A>G	ENSCAFP00000035576.3:p.Tyr197Cys	590	590	197	Y/C	tAt/tGt	T	-	-1	1	HGNC	HGNC:15195	YES
Sanger	CanFam3.1	-	DD0186a	21	28242173	28242173	C	T	SNP	Missense_Mutation	p.V156M	28242173	PASS	DD0186a	DD0186b	0.212	178	48	226	0.006	168	1	169	missense_variant	C	T	T	missense_variant	MODERATE	ENSCAFG00000048546	Transcript	ENSCAFT00000075610.1	protein_coding	1/1	-	ENSCAFT00000075610.1:c.466G>A	ENSCAFP00000059515.1:p.Val156Met	466	466	156	V/M	Gtg/Atg	C	-	-1	1	-	-	YES
Sanger	CanFam3.1	TRIM6	DD0186a	21	28611123	28611123	G	A	SNP	Silent	p.*488=	28611123	PASS	DD0186a	DD0186b	0.226	209	61	270	0	195	0	187	stop_retained_variant	G	A	A	stop_retained_variant	LOW	ENSCAFG00000048998	Transcript	ENSCAFT00000085030.1	protein_coding	9/9	-	ENSCAFT00000085030.1:c.1463G>A	ENSCAFP00000053137.1:p.Ter488=	2210	1463	488	*	tGa/tAa	G	-	1	1	EntrezGene	-	YES
Sanger	CanFam3.1	TAF10	DD0186a	21	29918877	29918877	C	G	SNP	Missense_Mutation	p.A103P	29918877	PASS	DD0186a	DD0186b	0.242	94	30	125	0	74	0	74	missense_variant	C	G	G	missense_variant	MODERATE	ENSCAFG00000006498	Transcript	ENSCAFT00000010494.4	protein_coding	2/5	-	ENSCAFT00000010494.4:c.307G>C	ENSCAFP00000009728.3:p.Ala103Pro	316	307	103	A/P	Gcc/Ccc	C	-	-1	1	VGNC	-	YES
Sanger	CanFam3.1	TCN1	DD0186a	21	50358793	50358793	A	G	SNP	Missense_Mutation	p.V329A	50358793	PASS	DD0186a	DD0186b	0.258	46	16	62	0	62	0	62	missense_variant	A	G	G	missense_variant	MODERATE	ENSCAFG00000010339	Transcript	ENSCAFT00000016435.4	protein_coding	7/9	-	ENSCAFT00000016435.4:c.986T>C	ENSCAFP00000015203.3:p.Val329Ala	997	986	329	V/A	gTg/gCg	A	-	-1	1	VGNC	-	YES
Sanger	CanFam3.1	-	DD0186a	25	23901156	23901156	A	G	SNP	Silent	p.E162=	23901156	PASS	DD0186a	DD0186b	0.223	174	50	224	0	147	0	129	synonymous_variant	A	G	G	synonymous_variant	LOW	ENSCAFG00000007840	Transcript	ENSCAFT00000012530.3	protein_coding	2/11	-	ENSCAFT00000012530.3:c.486A>G	ENSCAFP00000011601.3:p.Glu162=	486	486	162	E	gaA/gaG	A	-	1	1	-	-	YES
Sanger	CanFam3.1	COL4A3	DD0186a	25	40018164	40018164	A	C	SNP	Silent	p.T40=	40018164	PASS	DD0186a	DD0186b	0.202	201	51	252	0	231	0	231	synonymous_variant	A	C	C	synonymous_variant	LOW	ENSCAFG00000010426	Transcript	ENSCAFT00000049664.3	protein_coding	1/52	-	ENSCAFT00000049664.3:c.120A>C	ENSCAFP00000041492.2:p.Thr40=	120	120	40	T	acA/acC	A	-	1	1	VGNC	-	YES
Sanger	CanFam3.1	GRIN2B	DD0186a	27	32877465	32877465	C	T	SNP	Missense_Mutation	p.R1423C	32877465	PASS	DD0186a	DD0186b	0.102	149	17	166	0	152	0	152	missense_variant	C	T	T	missense_variant	MODERATE	ENSCAFG00000013148	Transcript	ENSCAFT00000044471.3	protein_coding	13/13	-	ENSCAFT00000044471.3:c.4267C>T	ENSCAFP00000039796.2:p.Arg1423Cys	4720	4267	1423	R/C	Cgc/Tgc	C	-	1	1	VGNC	-	YES
Sanger	CanFam3.1	TNKS2	DD0186a	28	6313841	6313841	T	G	SNP	Missense_Mutation	p.L447R	6313841	PASS	DD0186a	DD0186b	0.253	136	46	184	0	134	0	134	missense_variant	T	G	G	missense_variant	MODERATE	ENSCAFG00000007302	Transcript	ENSCAFT00000011703.5	protein_coding	8/27	-	ENSCAFT00000011703.5:c.1340T>G	ENSCAFP00000010845.5:p.Leu447Arg	1340	1340	447	L/R	cTg/cGg	T	-	1	1	VGNC	-	YES
Sanger	CanFam3.1	-	DD0186a	30	42011	42011	T	G	SNP	Missense_Mutation	p.Y218D	42011	PASS	DD0186a	DD0186b	0.156	200	37	237	0	140	0	140	missense_variant	T	G	G	missense_variant	MODERATE	ENSCAFG00000014097	Transcript	ENSCAFT00000022381.3	protein_coding	1/1	-	ENSCAFT00000022381.3:c.652T>G	ENSCAFP00000020783.3:p.Tyr218Asp	652	652	218	Y/D	Tat/Gat	T	-	1	1	-	-	YES
Sanger	CanFam3.1	CLK3	DD0186a	30	37710907	37710907	A	C	SNP	Missense_Mutation	p.T69P	37710907	PASS	DD0186a	DD0186b	0.208	84	22	106	0	45	0	45	missense_variant	A	C	C	missense_variant	MODERATE	ENSCAFG00000017904	Transcript	ENSCAFT00000028420.5	protein_coding	2/12	-	ENSCAFT00000028420.5:c.205A>C	ENSCAFP00000026431.4:p.Thr69Pro	205	205	69	T/P	Acg/Ccg	A	-	1	1	VGNC	-	YES
Sanger	CanFam3.1	EPHA6	DD0186a	33	4634765	4634765	T	C	SNP	Missense_Mutation	p.F207L	4634765	PASS	DD0186a	DD0186b	0.238	77	24	101	0	63	0	63	missense_variant	T	C	C	missense_variant	MODERATE	ENSCAFG00000009081	Transcript	ENSCAFT00000014474.4	protein_coding	9/11	-	ENSCAFT00000014474.4:c.619T>C	ENSCAFP00000013387.4:p.Phe207Leu	619	619	207	F/L	Ttt/Ctt	T	-	1	1	VGNC	-	YES
Sanger	CanFam3.1	CRYBG3	DD0186a	33	4903944	4903944	G	A	SNP	Missense_Mutation	p.C632Y	4903944	PASS	DD0186a	DD0186b	0.253	68	23	91	0	58	0	58	missense_variant	G	A	A	missense_variant	MODERATE	ENSCAFG00000009117	Transcript	ENSCAFT00000012306.6	protein_coding	4/22	-	ENSCAFT00000012306.6:c.1895G>A	ENSCAFP00000011407.6:p.Cys632Tyr	1895	1895	632	C/Y	tGt/tAt	G	-	1	1	HGNC	HGNC:34427	YES
Sanger	CanFam3.1	RNF168	DD0186a	33	29627964	29627964	A	G	SNP	Silent	p.R95=	29627964	PASS	DD0186a	DD0186b	0.279	106	41	147	0	164	0	164	synonymous_variant	A	G	G	synonymous_variant	LOW	ENSCAFG00000013013	Transcript	ENSCAFT00000093756.1	protein_coding	1/6	-	ENSCAFT00000093756.1:c.285T>C	ENSCAFP00000053641.1:p.Arg95=	285	285	95	R	cgT/cgC	A	-	-1	1	VGNC	-	YES
Sanger	CanFam3.1	XIRP2	DD0186a	36	12218884	12218884	A	G	SNP	Missense_Mutation	p.I1480V	12218884	PASS	DD0186a	DD0186b	0.163	103	20	123	0	89	0	89	missense_variant	A	G	G	missense_variant	MODERATE	ENSCAFG00000011682	Transcript	ENSCAFT00000018545.6	protein_coding	7/9	-	ENSCAFT00000018545.6:c.4438A>G	ENSCAFP00000017178.4:p.Ile1480Val	4830	4438	1480	I/V	Att/Gtt	A	-	1	1	VGNC	-	YES
Sanger	CanFam3.1	LRP2	DD0186a	36	13951087	13951087	G	A	SNP	Missense_Mutation	p.S3534L	13951087	PASS	DD0186a	DD0186b	0.234	118	36	154	0	80	0	80	missense_variant	G	A	A	missense_variant	MODERATE	ENSCAFG00000012128	Transcript	ENSCAFT00000019396.4	protein_coding	55/81	-	ENSCAFT00000019396.4:c.10601C>T	ENSCAFP00000017993.4:p.Ser3534Leu	11265	10601	3534	S/L	tCg/tTg	G	-	-1	1	VGNC	-	YES
Sanger	CanFam3.1	FSIP2	DD0186a	36	28242684	28242684	C	T	SNP	Missense_Mutation	p.S3263L	28242684	PASS	DD0186a	DD0186b	0.282	84	33	117	0.024	83	2	85	missense_variant	C	T	T	missense_variant	MODERATE	ENSCAFG00000014480	Transcript	ENSCAFT00000045208.3	protein_coding	16/23	-	ENSCAFT00000045208.3:c.9788C>T	ENSCAFP00000038019.2:p.Ser3263Leu	10002	9788	3263	S/L	tCg/tTg	C	-	1	1	VGNC	-	YES
Sanger	CanFam3.1	ABCA12	DD0186a	37	22140034	22140034	C	T	SNP	Missense_Mutation	p.G2549E	22140034	PASS	DD0186a	DD0186b	0.231	90	27	117	0.013	75	1	76	missense_variant	C	T	T	missense_variant	MODERATE	ENSCAFG00000014278	Transcript	ENSCAFT00000072379.1	protein_coding	52/53	-	ENSCAFT00000072379.1:c.7646G>A	ENSCAFP00000061269.1:p.Gly2549Glu	7652	7646	2549	G/E	gGa/gAa	C	-	-1	1	VGNC	-	YES
Sanger	CanFam3.1	MAP7D2	DD0186a	X	15921557	15921557	A	G	SNP	Missense_Mutation	p.I664T	15921557	PASS	DD0186a	DD0186b	0.846	2	11	13	0	27	0	25	missense_variant	A	G	G	missense_variant	MODERATE	ENSCAFG00000013101	Transcript	ENSCAFT00000020802.4	protein_coding	15/16	-	ENSCAFT00000020802.4:c.1991T>C	ENSCAFP00000019314.4:p.Ile664Thr	1993	1991	664	I/T	aTc/aCc	A	-	-1	1	VGNC	-	YES
Sanger	CanFam3.1	CENPI	DD0186a	X	75043361	75043361	A	T	SNP	Missense_Mutation	p.I128L	75043361	PASS	DD0186a	DD0186b	0.389	33	21	54	0	43	0	43	missense_variant	A	T	T	missense_variant	MODERATE	ENSCAFG00000017593	Transcript	ENSCAFT00000073471.1	protein_coding	4/20	-	ENSCAFT00000073471.1:c.382A>T	ENSCAFP00000056263.1:p.Ile128Leu	550	382	128	I/L	Ata/Tta	A	-	1	1	VGNC	-	YES
Sanger	CanFam3.1	SVIL	DD0187a	2	16068885	16068885	C	T	SNP	Silent	p.G572=	16068885	PASS	DD0187a	DD0187b	0.25	36	12	48	0	58	0	58	synonymous_variant	C	T	T	synonymous_variant	LOW	ENSCAFG00000004006	Transcript	ENSCAFT00000085062.1	protein_coding	4/36	-	ENSCAFT00000085062.1:c.1716G>A	ENSCAFP00000064434.1:p.Gly572=	1716	1716	572	G	ggG/ggA	C	-	-1	1	VGNC	-	YES
[truncated: 5,177 more rows]
[truncated: 4 more columns]
