# Supplementary material for: Cross-species oncogenomics offers insight into human muscle-invasive bladder cancer
Source: Genome Biol. 2023 Aug 28;24:191. doi: 10.1186/s13059-023-03026-4 (PMC10464500; doi:10.1186/s13059-023-03026-4)
Supplement: Supplementary file 4 — Additional file 4: Table S3. Somatic mutations in urinary bladder feline UC. [file 13059_2023_3026_MOESM4_ESM.xlsx]

## Sheet: Legend
Table S3. Somatic mutations in urinary bladder feline UC.
Mutations include SNV, MNVs and short indels.
The table columns are derived from the Mutation Annotation Format (MAF) v1.0.0 and Variant Call Format (VCF) v4.1, with additional information from Variant Effect Predictor (VEP) annotations.
For feline genes not assigned a gene symbol, only the Ensembl gene ID is listed.
POS_VCF and FILTER are the position and variant filter from the original VCF file.
VAF_tum and VAF_norm are the variant allele frequency in the tumour and normal sample, respectively.
The ref_count, alt_count and depth columns indicate the number of supporting reference alleles, alternate alleles and total depth.
Consequence is the predicted variant consequence using VEP terminology and Main_consequence_VEP shows the single most deleterious consequence, if there are multiple conseqeuences.
REF_VEP and ALT_REF are the reference and alternative alleles, represented in VEP format.
Tumour_ID/Normal_ID indicate the IDs of the matched tumor/normal samples.
dbSNP indicates whether the variant was found in the single nucleotide polymorphism database (dbSNP).
Canonical indicates whether the annotated consequence corresponds to the canonical transcript, as defined in Ensembl v98.
The SIFT column provides the SIFT score and category.
The 99LivesV9 column indicates whether the variant was found in the 99 Lives Cat Genome Consortium database (v9; 54 cats) and 99LivesV9_AF gives the variant allele frequency within the cohort.
For full MAF and VEP column definitions, see https://docs.gdc.cancer.gov/Data/File_Formats/MAF_Format/ and https://www.ensembl.org/info/docs/tools/vep/vep_formats.html, respectively.

## Sheet: Table S3
Center	NCBI_Build	Hugo_Symbol	Tumor_Sample_Barcode	Chromosome	Start_Position	End_Position	Reference_Allele	Tumor_Seq_Allele2	Variant_Type	Variant_Classification	HGVSp_Short	POS_VCF	FILTER	TUMOUR	NORMAL	VAF_tum	t_ref_count	t_alt_count	t_depth	VAF_norm	n_ref_count	n_alt_count	n_depth	Main_consequence_VEP	REF_VEP	ALT_VEP	Allele	Consequence	IMPACT	Gene	Feature_type	Transcript_ID	BIOTYPE	Exon_Number	Intron_Number	HGVSc	HGVSp	cDNA_position	CDS_position	Protein_position	Amino_acids	Codons	REF_ALLELE	DISTANCE	TRANSCRIPT_STRAND	PICK	SYMBOL_SOURCE	HGNC_ID	CANONICAL
Sanger	Felis_catus_9.0	-	CATD0021a	A1	4599529	4599529	C	-	DEL	Frame_Shift_Del	p.P216Rfs*77	4599528	PASS	CATD0021a	CATD0021b	0.278	13	5	28	0	22	0	26	frameshift_variant	GC	G	-	frameshift_variant	HIGH	ENSFCAG00000001427	Transcript	ENSFCAT00000086220.1	protein_coding	1/13	-	ENSFCAT00000086220.1:c.645del	ENSFCAP00000052741.1:p.Pro216ArgfsTer77	645	645	215	G/X	ggG/gg	C	-	-1	1	-	-	YES
Sanger	Felis_catus_9.0	MYO16	CATD0021a	A1	79212131	79212131	T	-	DEL	Frame_Shift_Del	p.F864Sfs*17	79212130	PASS	CATD0021a	CATD0021b	0.296	69	29	133	0	105	0	131	frameshift_variant	AT	A	-	frameshift_variant	HIGH	ENSFCAG00000031323	Transcript	ENSFCAT00000052562.2	protein_coding	22/36	-	ENSFCAT00000052562.2:c.2591del	ENSFCAP00000047672.1:p.Phe864SerfsTer17	2583	2583	861	D/X	gaT/ga	T	-	1	1	HGNC	HGNC:29822	YES
Sanger	Felis_catus_9.0	NR2F1	CATD0021a	A1	158001555	158001557	AGC	-	DEL	In_Frame_Del	p.Q43del	158001554	PASS	CATD0021a	CATD0021b	0.114	31	4	48	0	17	0	24	inframe_deletion	GAGC	G	-	inframe_deletion	MODERATE	ENSFCAG00000034642	Transcript	ENSFCAT00000080800.1	protein_coding	1/4	-	ENSFCAT00000080800.1:c.127_129del	ENSFCAP00000051629.1:p.Gln43del	416-418	116-118	39-40	EQ/E	gAGCag/gag	AGC	-	1	1	HGNC	HGNC:7975	YES
Sanger	Felis_catus_9.0	BAP1	CATD0021a	A2	21002009	21002015	GCCAGAG	-	DEL	Frame_Shift_Del	p.P293Rfs*42	21002008	PASS	CATD0021a	CATD0021b	0.194	25	6	37	0	63	0	61	frameshift_variant	CGCCAGAG	C	-	frameshift_variant	HIGH	ENSFCAG00000015711	Transcript	ENSFCAT00000015715.4	protein_coding	10/17	-	ENSFCAT00000015715.4:c.878_884del	ENSFCAP00000014571.4:p.Pro293ArgfsTer42	878-884	878-884	293-295	PLA/X	cCTCTGGCg/cg	GCCAGAG	-	-1	1	VGNC	-	YES
Sanger	Felis_catus_9.0	TBX20	CATD0021a	A2	127587367	127587367	T	-	DEL	Frame_Shift_Del	p.I101Lfs*21	127587366	PASS	CATD0021a	CATD0021b	0.152	117	21	171	0	77	0	98	frameshift_variant	AT	A	-	frameshift_variant	HIGH	ENSFCAG00000013004	Transcript	ENSFCAT00000013007.5	protein_coding	2/9	-	ENSFCAT00000013007.5:c.301del	ENSFCAP00000012061.5:p.Ile101LeufsTer21	967	301	101	I/X	Att/tt	T	-	-1	1	VGNC	-	YES
Sanger	Felis_catus_9.0	KMT2C	CATD0021a	A2	166033396	166033425	GTTCAGGTGGACCCACACGTCCAAGTCAAG	-	DEL	In_Frame_Del	p.L4395_N4404del	166033395	PASS	CATD0021a	CATD0021b	0.201	243	61	289	0	225	0	171	inframe_deletion	AGTTCAGGTGGACCCACACGTCCAAGTCAAG	A	-	inframe_deletion	MODERATE	ENSFCAG00000008632	Transcript	ENSFCAT00000008634.6	protein_coding	53/60	-	ENSFCAT00000008634.6:c.13183_13212del	ENSFCAP00000008002.5:p.Leu4395_Asn4404del	13309-13338	13183-13212	4395-4404	LDLDVWVHLN/-	CTTGACTTGGACGTGTGGGTCCACCTGAAC/-	GTTCAGGTGGACCCACACGTCCAAGTCAAG	-	-1	1	VGNC	-	YES
Sanger	Felis_catus_9.0	FAT1	CATD0021a	B1	17472358	17472358	T	-	DEL	Frame_Shift_Del	p.T2869Pfs*57	17472357	PASS	CATD0021a	CATD0021b	0.236	220	68	348	0	330	0	351	frameshift_variant	GT	G	-	frameshift_variant	HIGH	ENSFCAG00000025616	Transcript	ENSFCAT00000032115.4	protein_coding	10/28	-	ENSFCAT00000032115.4:c.8605del	ENSFCAP00000024498.2:p.Thr2869ProfsTer57	8804	8605	2869	T/X	Acc/cc	T	-	-1	1	VGNC	-	YES
Sanger	Felis_catus_9.0	FAT1	CATD0021a	B1	17475920	17475920	C	-	DEL	Frame_Shift_Del	p.S1682Vfs*18	17475919	PASS	CATD0021a	CATD0021b	0.257	202	70	327	0	309	0	325	frameshift_variant	TC	T	-	frameshift_variant	HIGH	ENSFCAG00000025616	Transcript	ENSFCAT00000032115.4	protein_coding	10/28	-	ENSFCAT00000032115.4:c.5043del	ENSFCAP00000024498.2:p.Ser1682ValfsTer18	5242	5043	1681	G/X	ggG/gg	C	-	-1	1	VGNC	-	YES
Sanger	Felis_catus_9.0	-	CATD0021a	B2	42186446	42186446	A	-	DEL	Frame_Shift_Del	p.N454Tfs*18	42186445	PASS	CATD0021a	CATD0021b	0.255	181	62	275	0.004	252	1	297	frameshift_variant	GA	G	-	frameshift_variant	HIGH	ENSFCAG00000047515	Transcript	ENSFCAT00000070753.1	protein_coding	11/31	-	ENSFCAT00000070753.1:c.1361del	ENSFCAP00000058403.1:p.Asn454ThrfsTer18	1678	1357	453	K/X	Aaa/aa	A	-	1	1	-	-	YES
Sanger	Felis_catus_9.0	SRSF4	CATD0021a	C1	22052759	22052764	GCTGCG	-	DEL	In_Frame_Del	p.R260_S261del	22052758	PASS	CATD0021a	CATD0021b	0.396	272	178	595	0.01	387	4	502	inframe_deletion	CGCTGCG	C	-	inframe_deletion	MODERATE	ENSFCAG00000027821	Transcript	ENSFCAT00000028760.4	protein_coding	6/7	-	ENSFCAT00000028760.4:c.778_783del	ENSFCAP00000022961.4:p.Arg260_Ser261del	778-783	778-783	260-261	RS/-	CGCAGC/-	GCTGCG	-	-1	1	VGNC	-	YES
Sanger	Felis_catus_9.0	ACTN3	CATD0021a	D1	111541193	111541193	G	-	DEL	Frame_Shift_Del	p.K171Rfs*49	111541192	PASS	CATD0021a	CATD0021b	0.154	66	12	98	0	74	0	84	frameshift_variant	CG	C	-	frameshift_variant	HIGH	ENSFCAG00000005527	Transcript	ENSFCAT00000052849.2	protein_coding	5/20	-	ENSFCAT00000052849.2:c.510del	ENSFCAP00000043619.2:p.Lys171ArgfsTer49	509	509	170	R/X	cGg/cg	G	-	1	1	HGNC	HGNC:165	YES
Sanger	Felis_catus_9.0	FAM117A	CATD0021a	E1	37834887	37834887	A	-	DEL	Frame_Shift_Del	p.K227Rfs*137	37834886	PASS	CATD0021a	CATD0021b	0.1	36	4	55	0	34	0	39	frameshift_variant	GA	G	-	frameshift_variant	HIGH	ENSFCAG00000002639	Transcript	ENSFCAT00000002639.6	protein_coding	5/8	-	ENSFCAT00000002639.6:c.680del	ENSFCAP00000002432.5:p.Lys227ArgfsTer137	1088	679	227	K/X	Aag/ag	A	-	1	1	VGNC	-	YES
Sanger	Felis_catus_9.0	-	CATD0021a	E1	62658350	62658350	C	-	DEL	Frame_Shift_Del	p.G350Afs*74	62658349	PASS	CATD0021a	CATD0021b	0.116	38	5	48	0	24	0	32	frameshift_variant	GC	G	-	frameshift_variant	HIGH	ENSFCAG00000051862	Transcript	ENSFCAT00000071129.1	protein_coding	3/4	-	ENSFCAT00000071129.1:c.1049del	ENSFCAP00000057430.1:p.Gly350AlafsTer74	1099	1049	350	G/X	gGc/gc	C	-	-1	1	-	-	YES
Sanger	Felis_catus_9.0	HAPLN4	CATD0022a	A2	14264061	14264062	-	G	INS	Frame_Shift_Ins	p.G153Rfs*8	14264061	PASS	CATD0022a	CATD0022b	0.469	86	76	192	0	235	0	275	frameshift_variant	C	CG	G	frameshift_variant	HIGH	ENSFCAG00000022898	Transcript	ENSFCAT00000079464.1	protein_coding	3/5	-	ENSFCAT00000079464.1:c.456dup	ENSFCAP00000058828.1:p.Gly153ArgfsTer8	456-457	456-457	152-153	-/X	-/C	-	-	-1	1	VGNC	-	YES
Sanger	Felis_catus_9.0	HECW1	CATD0022a	A2	72553798	72553799	-	AGCT	INS	Nonsense_Mutation	p.C697*	72553798	PASS	CATD0022a	CATD0022b	0.364	14	8	23	0	29	0	32	stop_gained	C	CAGCT	AGCT	stop_gained&frameshift_variant	HIGH	ENSFCAG00000010375	Transcript	ENSFCAT00000010380.6	protein_coding	9/28	-	ENSFCAT00000010380.6:c.2086_2089dup	ENSFCAP00000009631.5:p.Cys697Ter	2201-2202	2089-2090	697	C/*LX	tgc/tAGCTgc	-	-	-1	1	VGNC	-	YES
Sanger	Felis_catus_9.0	SCN8A	CATD0022a	B4	80360627	80360627	G	-	DEL	Frame_Shift_Del	p.A948Qfs*7	80360626	PASS	CATD0022a	CATD0022b	0.171	150	31	210	0	386	0	428	frameshift_variant	TG	T	-	frameshift_variant	HIGH	ENSFCAG00000004415	Transcript	ENSFCAT00000004416.6	protein_coding	15/26	-	ENSFCAT00000004416.6:c.2842del	ENSFCAP00000004076.5:p.Ala948GlnfsTer7	2895	2841	947	V/X	gtG/gt	G	-	1	1	VGNC	-	YES
Sanger	Felis_catus_9.0	-	CATD0022a	C1	188435915	188435915	A	-	DEL	Frame_Shift_Del	p.L100*	188435914	PASS	CATD0022a	CATD0022b	0.916	8	87	109	0	153	0	174	frameshift_variant	TA	T	-	frameshift_variant	HIGH	ENSFCAG00000050162	Transcript	ENSFCAT00000051102.2	protein_coding	1/1	-	ENSFCAT00000051102.2:c.299del	ENSFCAP00000043606.2:p.Leu100Ter	299	299	100	L/X	tTa/ta	A	-	-1	1	-	-	YES
Sanger	Felis_catus_9.0	-	CATD0022a	C2	46317997	46317997	T	-	DEL	Frame_Shift_Del	p.*317delext*?	46317996	PASS	CATD0022a	CATD0022b	0.403	74	50	139	0	176	0	201	frameshift_variant	CT	C	-	frameshift_variant	HIGH	ENSFCAG00000043389	Transcript	ENSFCAT00000053518.1	protein_coding	1/1	-	ENSFCAT00000053518.1:c.949del	ENSFCAP00000040625.1:p.Ter317delextTer?	948	948	316	P/X	ccT/cc	T	-	1	1	-	-	YES
Sanger	Felis_catus_9.0	MORC1	CATD0022a	C2	56030411	56030411	A	-	DEL	Frame_Shift_Del	p.S690Lfs*3	56030410	PASS	CATD0022a	CATD0022b	0.306	25	11	47	0	79	0	79	frameshift_variant	GA	G	-	frameshift_variant	HIGH	ENSFCAG00000005789	Transcript	ENSFCAT00000086222.1	protein_coding	18/24	-	ENSFCAT00000086222.1:c.2068del	ENSFCAP00000056450.1:p.Ser690LeufsTer3	2244	2068	690	S/X	Tct/ct	A	-	-1	1	VGNC	-	YES
Sanger	Felis_catus_9.0	PRDM10	CATD0022a	D1	26741956	26741958	CTG	-	DEL	In_Frame_Del	p.Q1056del	26741955	PASS	CATD0022a	CATD0022b	0.103	35	4	47	0	90	0	109	inframe_deletion	CCTG	C	-	inframe_deletion	MODERATE	ENSFCAG00000004111	Transcript	ENSFCAT00000004112.6	protein_coding	18/20	-	ENSFCAT00000004112.6:c.3166_3168del	ENSFCAP00000003791.4:p.Gln1056del	3166-3168	3166-3168	1056	Q/-	CAG/-	CTG	-	-1	1	VGNC	-	YES
Sanger	Felis_catus_9.0	OGDHL	CATD0022a	D2	49554813	49554813	C	-	DEL	Frame_Shift_Del	p.T633Rfs*54	49554812	PASS	CATD0022a	CATD0022b	0.517	14	15	36	0	98	0	109	frameshift_variant	TC	T	-	frameshift_variant	HIGH	ENSFCAG00000006514	Transcript	ENSFCAT00000034852.3	protein_coding	15/23	-	ENSFCAT00000034852.3:c.1896del	ENSFCAP00000036907.2:p.Thr633ArgfsTer54	1969	1896	632	R/X	cgG/cg	C	-	-1	1	HGNC	HGNC:25590	YES
Sanger	Felis_catus_9.0	C9orf43	CATD0022a	D4	75546586	75546586	A	-	DEL	Frame_Shift_Del	p.D108Afs*17	75546585	PASS	CATD0022a	CATD0022b	0.503	92	93	220	0	269	0	294	frameshift_variant	GA	G	-	frameshift_variant	HIGH	ENSFCAG00000022866	Transcript	ENSFCAT00000026413.4	protein_coding	3/13	-	ENSFCAT00000026413.4:c.323del	ENSFCAP00000056586.1:p.Asp108AlafsTer17	1244	323	108	D/X	gAc/gc	A	-	1	1	HGNC	HGNC:23570	YES
Sanger	Felis_catus_9.0	TP53	CATD0022a	E1	2541337	2541337	T	-	DEL	Frame_Shift_Del	p.N384Ifs*86	2541336	PASS	CATD0022a	CATD0022b	0.941	8	128	168	0	176	0	184	frameshift_variant	AT	A	-	frameshift_variant	HIGH	ENSFCAG00000009623	Transcript	ENSFCAT00000065820.2	protein_coding	7/9	-	ENSFCAT00000065820.2:c.1151del	ENSFCAP00000045749.1:p.Asn384IlefsTer86	1151	1151	384	N/X	aAt/at	T	-	-1	1	EntrezGene	-	YES
Sanger	Felis_catus_9.0	SOCS3	CATD0022a	E1	59662144	59662145	TT	-	DEL	Frame_Shift_Del	p.K206Sfs*?	59662143	PASS	CATD0022a	CATD0022b	0.306	77	34	119	0.009	107	1	125	frameshift_variant	CTT	C	-	frameshift_variant	HIGH	ENSFCAG00000027677	Transcript	ENSFCAT00000026694.3	protein_coding	1/1	-	ENSFCAT00000026694.3:c.617_618del	ENSFCAP00000019517.2:p.Lys206SerfsTer?	617-618	617-618	206	K/X	aAA/a	TT	-	-1	1	VGNC	-	YES
Sanger	Felis_catus_9.0	NUDT21	CATD0022a	E2	35763628	35763628	T	-	DEL	Frame_Shift_Del	p.K169Rfs*26	35763627	PASS	CATD0022a	CATD0022b	0.395	95	62	190	0	162	0	168	frameshift_variant	CT	C	-	frameshift_variant	HIGH	ENSFCAG00000008669	Transcript	ENSFCAT00000008671.6	protein_coding	5/7	-	ENSFCAT00000008671.6:c.506del	ENSFCAP00000008035.5:p.Lys169ArgfsTer26	506	506	169	K/X	aAg/ag	T	-	-1	1	HGNC	HGNC:13870	YES
Sanger	Felis_catus_9.0	PAPPA2	CATD0022a	F1	20677362	20677362	C	-	DEL	Frame_Shift_Del	p.P1675Lfs*5	20677361	PASS	CATD0022a	CATD0022b	0.474	81	73	190	0	282	0	312	frameshift_variant	TC	T	-	frameshift_variant	HIGH	ENSFCAG00000006472	Transcript	ENSFCAT00000006474.6	protein_coding	20/20	-	ENSFCAT00000006474.6:c.5024del	ENSFCAP00000006015.6:p.Pro1675LeufsTer5	5981	5020	1674	P/X	Ccc/cc	C	-	1	1	VGNC	-	YES
Sanger	Felis_catus_9.0	-	CATD0024a	A2	5031573	5031573	C	-	DEL	Frame_Shift_Del	p.A1106Pfs*6	5031572	PASS	CATD0024a	CATD0024b	0.204	508	130	722	0	647	0	667	frameshift_variant	GC	G	-	frameshift_variant	HIGH	ENSFCAG00000048073	Transcript	ENSFCAT00000069174.1	protein_coding	24/27	-	ENSFCAT00000069174.1:c.3316del	ENSFCAP00000059591.1:p.Ala1106ProfsTer6	4117	3316	1106	A/X	Gcc/cc	C	-	-1	1	-	-	YES
Sanger	Felis_catus_9.0	OXTR	CATD0024a	A2	50136773	50136775	CCG	-	DEL	In_Frame_Del	p.A240del	50136772	PASS	CATD0024a	CATD0024b	0.108	33	4	42	0	51	0	60	inframe_deletion	TCCG	T	-	inframe_deletion	MODERATE	ENSFCAG00000014726	Transcript	ENSFCAT00000049477.3	protein_coding	2/3	-	ENSFCAT00000049477.3:c.719_721del	ENSFCAP00000027439.1:p.Ala240del	1565-1567	719-721	240-241	AE/E	gCGGag/gag	CCG	-	-1	1	VGNC	-	YES
Sanger	Felis_catus_9.0	ASXL2	CATD0024a	A3	122567097	122567097	G	-	DEL	Frame_Shift_Del	p.E736Nfs*75	122567096	PASS	CATD0024a	CATD0024b	0.494	79	77	179	0	129	0	138	frameshift_variant	TG	T	-	frameshift_variant	HIGH	ENSFCAG00000003836	Transcript	ENSFCAT00000003838.6	protein_coding	12/13	-	ENSFCAT00000003838.6:c.2206del	ENSFCAP00000003538.6:p.Glu736AsnfsTer75	2205	2205	735	L/X	ctG/ct	G	-	1	1	VGNC	-	YES
Sanger	Felis_catus_9.0	-	CATD0024a	A3	127373054	127373054	A	-	DEL	Frame_Shift_Del	p.K57Nfs*9	127373053	PASS	CATD0024a	CATD0024b	0.054	295	17	370	0	222	0	241	frameshift_variant	GA	G	-	frameshift_variant	HIGH	ENSFCAG00000039293	Transcript	ENSFCAT00000039091.3	protein_coding	1/2	-	ENSFCAT00000039091.3:c.171del	ENSFCAP00000032059.2:p.Lys57AsnfsTer9	163	163	55	K/X	Aaa/aa	A	-	1	1	-	-	YES
Sanger	Felis_catus_9.0	REST	CATD0024a	B1	162022207	162022207	C	-	DEL	Frame_Shift_Del	p.A547Qfs*18	162022206	PASS	CATD0024a	CATD0024b	0.318	227	106	382	0	503	0	523	frameshift_variant	GC	G	-	frameshift_variant	HIGH	ENSFCAG00000046155	Transcript	ENSFCAT00000062507.2	protein_coding	4/4	-	ENSFCAT00000062507.2:c.1639del	ENSFCAP00000041906.1:p.Ala547GlnfsTer18	2446	1639	547	A/X	Gca/ca	C	-	-1	1	HGNC	HGNC:9966	YES
Sanger	Felis_catus_9.0	ANPEP	CATD0024a	B3	6076479	6076479	T	-	DEL	Frame_Shift_Del	p.L366Rfs*19	6076478	PASS	CATD0024a	CATD0024b	0.333	36	18	63	0	62	0	67	frameshift_variant	CT	C	-	frameshift_variant	HIGH	ENSFCAG00000008974	Transcript	ENSFCAT00000066793.2	protein_coding	5/19	-	ENSFCAT00000066793.2:c.1097del	ENSFCAP00000049104.1:p.Leu366ArgfsTer19	1098	1097	366	L/X	cTg/cg	T	-	1	1	EntrezGene	-	YES
Sanger	Felis_catus_9.0	PACS2	CATD0024a	B3	149124019	149124019	A	-	DEL	Frame_Shift_Del	p.R106Efs*37	149124018	PASS	CATD0024a	CATD0024b	0.478	36	33	74	0	77	0	76	frameshift_variant	GA	G	-	frameshift_variant	HIGH	ENSFCAG00000030580	Transcript	ENSFCAT00000026927.4	protein_coding	4/25	-	ENSFCAT00000026927.4:c.316del	ENSFCAP00000017496.3:p.Arg106GlufsTer37	313	313	105	K/X	Aaa/aa	A	-	1	1	VGNC	-	YES
Sanger	Felis_catus_9.0	MSRB3	CATD0024a	B4	92669136	92669139	GGGA	-	DEL	Frame_Shift_Del	p.G90Rfs*65	92669135	PASS	CATD0024a	CATD0024b	0.135	32	5	101	0	32	0	66	frameshift_variant	TGGGA	T	-	frameshift_variant	HIGH	ENSFCAG00000042654	Transcript	ENSFCAT00000062187.2	protein_coding	1/6	-	ENSFCAT00000062187.2:c.268_271del	ENSFCAP00000048488.2:p.Gly90ArgfsTer65	251-254	251-254	84-85	WE/X	tGGGAg/tg	GGGA	-	1	1	HGNC	HGNC:27375	YES
Sanger	Felis_catus_9.0	ACADM	CATD0024a	C1	63606915	63606916	-	TTT	INS	In_Frame_Ins	p.N285_V286insF	63606915	PASS	CATD0024a	CATD0024b	0.349	166	89	295	0	269	0	295	inframe_insertion	A	ATTT	TTT	inframe_insertion	MODERATE	ENSFCAG00000026468	Transcript	ENSFCAT00000025289.4	protein_coding	10/13	-	ENSFCAT00000025289.4:c.855_856insTTT	ENSFCAP00000025061.3:p.Asn285_Val286insPhe	854-855	854-855	285	N/NF	aat/aaTTTt	-	-	1	1	VGNC	-	YES
Sanger	Felis_catus_9.0	C11orf16	CATD0024a	D1	67589097	67589098	-	T	INS	Frame_Shift_Ins	p.A261Sfs*87	67589097	PASS	CATD0024a	CATD0024b	0.75	9	27	42	0	79	0	81	frameshift_variant	C	CT	T	frameshift_variant	HIGH	ENSFCAG00000008413	Transcript	ENSFCAT00000008415.6	protein_coding	5/7	-	ENSFCAT00000008415.6:c.780_781insA	ENSFCAP00000007801.5:p.Ala261SerfsTer87	1697-1698	780-781	260-261	-/X	-/A	-	-	-1	1	HGNC	HGNC:1169	YES
Sanger	Felis_catus_9.0	RYR2	CATD0024a	D2	11540249	11540249	G	-	DEL	Frame_Shift_Del	p.S2547Cfs*23	11540248	PASS	CATD0024a	CATD0024b	0.269	282	104	425	0	454	0	469	frameshift_variant	CG	C	-	frameshift_variant	HIGH	ENSFCAG00000010961	Transcript	ENSFCAT00000035610.3	protein_coding	51/106	-	ENSFCAT00000035610.3:c.7640del	ENSFCAP00000054892.1:p.Ser2547CysfsTer23	7640	7640	2547	S/X	tCg/tg	G	-	-1	1	HGNC	HGNC:10484	YES
Sanger	Felis_catus_9.0	TGFBR1	CATD0024a	D4	63415846	63415857	AATATCTTAGTA	-	DEL	In_Frame_Del	p.N342_V345del	63415845	PASS	CATD0024a	CATD0024b	0.795	43	167	228	0	265	0	246	inframe_deletion	GAATATCTTAGTA	G	-	inframe_deletion	MODERATE	ENSFCAG00000027261	Transcript	ENSFCAT00000060182.2	protein_coding	6/9	-	ENSFCAT00000060182.2:c.1026_1037del	ENSFCAP00000047904.2:p.Asn342_Val345del	1024-1035	1024-1035	342-345	NILV/-	AATATCTTAGTA/-	AATATCTTAGTA	-	1	1	VGNC	-	YES
Sanger	Felis_catus_9.0	PAPPA	CATD0024a	D4	78012064	78012064	G	-	DEL	Frame_Shift_Del	p.G997Vfs*61	78012063	PASS	CATD0024a	CATD0024b	0.269	179	66	292	0	225	0	242	frameshift_variant	TG	T	-	frameshift_variant	HIGH	ENSFCAG00000011481	Transcript	ENSFCAT00000011484.6	protein_coding	10/22	-	ENSFCAT00000011484.6:c.2990del	ENSFCAP00000010666.5:p.Gly997ValfsTer61	3011	2989	997	G/X	Ggt/gt	G	-	1	1	VGNC	-	YES
Sanger	Felis_catus_9.0	TP53	CATD0024a	E1	2543042	2543042	T	-	DEL	Frame_Shift_Del	p.N154Tfs*53	2543041	PASS	CATD0024a	CATD0024b	0.83	9	44	58	0	90	0	91	frameshift_variant	GT	G	-	frameshift_variant	HIGH	ENSFCAG00000009623	Transcript	ENSFCAT00000065820.2	protein_coding	3/9	-	ENSFCAT00000065820.2:c.461del	ENSFCAP00000045749.1:p.Asn154ThrfsTer53	461	461	154	N/X	aAc/ac	T	-	-1	1	EntrezGene	-	YES
Sanger	Felis_catus_9.0	-	CATD0024a	E1	12221064	12221064	A	-	DEL	Frame_Shift_Del	p.K534Sfs*21	12221063	PASS	CATD0024a	CATD0024b	0.68	31	66	117	0	144	0	147	frameshift_variant	GA	G	-	frameshift_variant	HIGH	ENSFCAG00000005695	Transcript	ENSFCAT00000050151.2	protein_coding	13/13	-	ENSFCAT00000050151.2:c.1601del	ENSFCAP00000042489.1:p.Lys534SerfsTer21	1818	1600	534	K/X	Aag/ag	A	-	1	1	-	-	YES
Sanger	Felis_catus_9.0	NF1	CATD0024a	E1	19494222	19494223	AA	-	DEL	Frame_Shift_Del	p.R1987Sfs*7	19494221	PASS	CATD0024a	CATD0024b	0.792	69	262	380	0	422	0	430	frameshift_variant	CAA	C	-	frameshift_variant	HIGH	ENSFCAG00000006065	Transcript	ENSFCAT00000072038.1	protein_coding	41/59	-	ENSFCAT00000072038.1:c.5958_5959del	ENSFCAP00000055600.1:p.Arg1987SerfsTer7	5957-5958	5957-5958	1986	Q/X	cAA/c	AA	-	1	1	VGNC	-	YES
Sanger	Felis_catus_9.0	CDC42BPA	CATD0024a	F1	4939113	4939114	-	G	INS	Frame_Shift_Ins	p.T388Hfs*19	4939113	PASS	CATD0024a	CATD0024b	0.433	68	52	151	0.029	101	3	143	frameshift_variant	T	TG	G	frameshift_variant	HIGH	ENSFCAG00000008784	Transcript	ENSFCAT00000035776.3	protein_coding	9/40	-	ENSFCAT00000035776.3:c.1161dup	ENSFCAP00000036036.2:p.Thr388HisfsTer19	1487-1488	1161-1162	387-388	-/X	-/C	-	-	-1	1	VGNC	-	YES
Sanger	Felis_catus_9.0	MORF4L2	CATD0024a	X	86346590	86346590	T	-	DEL	Frame_Shift_Del	p.S27Afs*8	86346589	PASS	CATD0024a	CATD0024b	0.787	61	226	328	0	382	0	393	frameshift_variant	CT	C	-	frameshift_variant	HIGH	ENSFCAG00000013517	Transcript	ENSFCAT00000013521.5	protein_coding	1/1	-	ENSFCAT00000013521.5:c.79del	ENSFCAP00000058016.1:p.Ser27AlafsTer8	79	79	27	S/X	Agc/gc	T	-	-1	1	HGNC	HGNC:16849	YES
Sanger	Felis_catus_9.0	KIF13B	CATD0028a	B1	52738173	52738173	T	-	DEL	Frame_Shift_Del	p.K206Sfs*10	52738172	PASS	CATD0028a	CATD0028b	0.281	256	100	383	0	371	0	392	frameshift_variant	CT	C	-	frameshift_variant	HIGH	ENSFCAG00000004923	Transcript	ENSFCAT00000076252.1	protein_coding	8/39	-	ENSFCAT00000076252.1:c.617del	ENSFCAP00000055858.1:p.Lys206SerfsTer10	729	617	206	K/X	aAg/ag	T	-	-1	1	HGNC	HGNC:14405	YES
Sanger	Felis_catus_9.0	OR10A4	CATD0028a	D1	65809795	65809795	C	-	DEL	Frame_Shift_Del	p.S231*	65809794	PASS	CATD0028a	CATD0028b	0.314	326	149	539	0	587	0	604	frameshift_variant	TC	T	-	frameshift_variant	HIGH	ENSFCAG00000006190	Transcript	ENSFCAT00000006192.4	protein_coding	1/1	-	ENSFCAT00000006192.4:c.692del	ENSFCAP00000021713.3:p.Ser231Ter	692	692	231	S/X	tCa/ta	C	-	1	1	HGNC	HGNC:15130	YES
Sanger	Felis_catus_9.0	TP53	CATD0028a	E1	2543091	2543091	C	-	DEL	Frame_Shift_Del	p.E138Sfs*6	2543090	PASS	CATD0028a	CATD0028b	0.593	57	83	160	0	208	0	215	frameshift_variant	TC	T	-	frameshift_variant	HIGH	ENSFCAG00000009623	Transcript	ENSFCAT00000065820.2	protein_coding	3/9	-	ENSFCAT00000065820.2:c.412del	ENSFCAP00000045749.1:p.Glu138SerfsTer6	412	412	138	E/X	Gag/ag	C	-	-1	1	EntrezGene	-	YES
Sanger	Felis_catus_9.0	MMP9	CATD0030a	A3	15244107	15244108	-	G	INS	Frame_Shift_Ins	p.L431Pfs*3	15244107	PASS	CATD0030a	CATD0030b	0.37	126	74	238	0.055	206	12	249	frameshift_variant	A	AG	G	frameshift_variant	HIGH	ENSFCAG00000014014	Transcript	ENSFCAT00000014019.6	protein_coding	8/13	-	ENSFCAT00000014019.6:c.1291dup	ENSFCAP00000012997.6:p.Leu431ProfsTer3	1878-1879	1291-1292	431	L/PX	ctg/cCtg	-	-	-1	1	VGNC	-	YES
Sanger	Felis_catus_9.0	CRY2	CATD0030a	D1	100006992	100006993	-	GGCGGA	INS	In_Frame_Ins	p.A9_A10insEA	100006992	PASS	CATD0030a	CATD0030b	0.15	34	6	59	0	46	0	44	inframe_insertion	C	CGGCGGA	GGCGGA	inframe_insertion	MODERATE	ENSFCAG00000003188	Transcript	ENSFCAT00000003188.6	protein_coding	1/12	-	ENSFCAT00000003188.6:c.28_29insAGGCGG	ENSFCAP00000002936.5:p.Ala9_Ala10insGluAla	23-24	23-24	8	A/AAE	gcg/gcGGCGGAg	-	-	1	1	VGNC	-	YES
Sanger	Felis_catus_9.0	DNAJC30	CATD0030a	E3	10279669	10279669	C	-	DEL	Frame_Shift_Del	p.G157Afs*?	10279668	PASS	CATD0030a	CATD0030b	0.385	32	20	63	0.023	43	1	54	frameshift_variant	GC	G	-	frameshift_variant	HIGH	ENSFCAG00000036376	Transcript	ENSFCAT00000039710.2	protein_coding	1/1	-	ENSFCAT00000039710.2:c.470del	ENSFCAP00000031540.2:p.Gly157AlafsTer?	470	470	157	G/X	gGc/gc	C	-	-1	1	VGNC	-	YES
Sanger	Felis_catus_9.0	CLEC20A	CATD0030a	F1	22295568	22295568	G	-	DEL	Frame_Shift_Del	p.I208Sfs*20	22295567	PASS	CATD0030a	CATD0030b	0.215	62	17	98	0.018	109	2	125	frameshift_variant	TG	T	-	frameshift_variant	HIGH	ENSFCAG00000044106	Transcript	ENSFCAT00000055107.2	protein_coding	4/9	-	ENSFCAT00000055107.2:c.621del	ENSFCAP00000049711.2:p.Ile208SerfsTer20	621	621	207	S/X	tcC/tc	G	-	-1	1	HGNC	HGNC:34521	YES
Sanger	Felis_catus_9.0	USH2A	CATD0030a	F1	55675439	55675439	C	-	DEL	Frame_Shift_Del	p.D2636Ifs*6	55675438	PASS	CATD0030a	CATD0030b	0.333	80	40	155	0.036	160	6	183	frameshift_variant	TC	T	-	frameshift_variant	HIGH	ENSFCAG00000026360	Transcript	ENSFCAT00000036620.3	protein_coding	41/72	-	ENSFCAT00000036620.3:c.7906del	ENSFCAP00000028030.1:p.Asp2636IlefsTer6	8240	7906	2636	D/X	Gat/at	C	-	-1	1	HGNC	HGNC:12601	YES
Sanger	Felis_catus_9.0	DENND3	CATD0030a	F2	82931640	82931640	G	-	DEL	Frame_Shift_Del	p.R544Afs*41	82931639	PASS	CATD0030a	CATD0030b	0.321	161	76	283	0.053	161	9	200	frameshift_variant	CG	C	-	frameshift_variant	HIGH	ENSFCAG00000015503	Transcript	ENSFCAT00000015507.6	protein_coding	12/23	-	ENSFCAT00000015507.6:c.1629del	ENSFCAP00000014376.6:p.Arg544AlafsTer41	1768	1628	543	R/X	cGg/cg	G	-	1	1	VGNC	-	YES
Sanger	Felis_catus_9.0	DELE1	CATD0031a	A1	120004575	120004575	G	-	DEL	Frame_Shift_Del	p.G199Afs*39	120004574	PASS	CATD0031a	CATD0031b	0.301	79	34	135	0.006	174	1	189	frameshift_variant	CG	C	-	frameshift_variant	HIGH	ENSFCAG00000009397	Transcript	ENSFCAT00000009400.5	protein_coding	6/12	-	ENSFCAT00000009400.5:c.596del	ENSFCAP00000008715.5:p.Gly199AlafsTer39	595	595	199	G/X	Ggc/gc	G	-	1	1	VGNC	-	YES
Sanger	Felis_catus_9.0	ZPBP	CATD0031a	A2	66255160	66255168	CGCCGCCGC	-	DEL	In_Frame_Del	p.G11_G13del	66255159	PASS	CATD0031a	CATD0031b	0.125	35	5	47	0	16	0	23	inframe_deletion	TCGCCGCCGC	T	-	inframe_deletion	MODERATE	ENSFCAG00000019031	Transcript	ENSFCAT00000042361.3	protein_coding	1/8	-	ENSFCAT00000042361.3:c.32_40del	ENSFCAP00000030504.2:p.Gly11_Gly13del	638-646	32-40	11-14	GGGE/E	gGCGGCGGCGag/gag	CGCCGCCGC	-	-1	1	VGNC	-	YES
Sanger	Felis_catus_9.0	CTNND1	CATD0031a	D1	104841831	104841831	A	-	DEL	Frame_Shift_Del	p.A729Lfs*6	104841830	PASS	CATD0031a	CATD0031b	0.134	355	55	475	0.002	643	1	668	frameshift_variant	GA	G	-	frameshift_variant	HIGH	ENSFCAG00000006640	Transcript	ENSFCAT00000054400.2	protein_coding	14/21	-	ENSFCAT00000054400.2:c.2184del	ENSFCAP00000041987.1:p.Ala729LeufsTer6	2398	2182	728	K/X	Aaa/aa	A	-	1	1	VGNC	-	YES
Sanger	Felis_catus_9.0	MAP3K10	CATD0031a	E2	14445852	14445854	CCT	-	DEL	In_Frame_Del	p.E5del	14445851	PASS	CATD0031a	CATD0031b	0.143	24	4	35	0	32	0	38	inframe_deletion	CCCT	C	-	inframe_deletion	MODERATE	ENSFCAG00000012177	Transcript	ENSFCAT00000012180.6	protein_coding	1/10	-	ENSFCAT00000012180.6:c.14_16del	ENSFCAP00000011298.5:p.Glu5del	14-16	14-16	5-6	EG/G	gAGGgg/ggg	CCT	-	-1	1	VGNC	-	YES
Sanger	Felis_catus_9.0	BAP1	CATD0033a	A2	20999728	20999728	A	-	DEL	Frame_Shift_Del	p.V556Sfs*15	20999727	PASS	CATD0033a	CATD0033b	0.346	34	18	58	0.023	42	1	44	frameshift_variant	CA	C	-	frameshift_variant	HIGH	ENSFCAG00000015711	Transcript	ENSFCAT00000015715.4	protein_coding	13/17	-	ENSFCAT00000015715.4:c.1665del	ENSFCAP00000014571.4:p.Val556SerfsTer15	1665	1665	555	P/X	ccT/cc	A	-	-1	1	VGNC	-	YES
Sanger	Felis_catus_9.0	OSBPL3	CATD0033a	A2	118574251	118574254	TCTC	-	DEL	Frame_Shift_Del	p.E93Sfs*12	118574250	PASS	CATD0033a	CATD0033b	0.115	223	29	335	0	271	0	304	frameshift_variant	TTCTC	T	-	frameshift_variant	HIGH	ENSFCAG00000010032	Transcript	ENSFCAT00000010037.6	protein_coding	5/23	-	ENSFCAT00000010037.6:c.277_280del	ENSFCAP00000009314.4:p.Glu93SerfsTer12	595-598	277-280	93-94	EK/X	GAGAag/ag	TCTC	-	-1	1	VGNC	-	YES
Sanger	Felis_catus_9.0	NEFM	CATD0033a	B1	33274188	33274188	A	-	DEL	Frame_Shift_Del	p.F412Lfs*31	33274187	PASS	CATD0033a	CATD0033b	0.209	140	37	215	0.048	178	9	196	frameshift_variant	TA	T	-	frameshift_variant	HIGH	ENSFCAG00000029288	Transcript	ENSFCAT00000031930.4	protein_coding	3/3	-	ENSFCAT00000031930.4:c.1236del	ENSFCAP00000018260.3:p.Phe412LeufsTer31	1236	1236	412	F/X	ttT/tt	A	-	-1	1	VGNC	-	YES
Sanger	Felis_catus_9.0	MYO18B	CATD0033a	D3	26550865	26550865	G	-	DEL	Frame_Shift_Del	p.P963Rfs*180	26550864	PASS	CATD0033a	CATD0033b	0.156	27	5	41	0	45	0	46	frameshift_variant	CG	C	-	frameshift_variant	HIGH	ENSFCAG00000022226	Transcript	ENSFCAT00000068166.1	protein_coding	16/45	-	ENSFCAT00000068166.1:c.2888del	ENSFCAP00000052408.1:p.Pro963ArgfsTer180	3303	2888	963	P/X	cCg/cg	G	-	-1	1	HGNC	HGNC:18150	YES
Sanger	Felis_catus_9.0	RASAL2	CATD0033a	F1	22262095	22262095	A	-	DEL	Frame_Shift_Del	p.N1070Tfs*18	22262094	PASS	CATD0033a	CATD0033b	0.188	182	42	245	0.025	234	6	245	frameshift_variant	TA	T	-	frameshift_variant	HIGH	ENSFCAG00000014404	Transcript	ENSFCAT00000075334.1	protein_coding	14/19	-	ENSFCAT00000075334.1:c.3209del	ENSFCAP00000053750.1:p.Asn1070ThrfsTer18	3208	3208	1070	N/X	Aac/ac	A	-	1	1	VGNC	-	YES
Sanger	Felis_catus_9.0	FAT1	CATD0034a	B1	17459740	17459740	T	-	DEL	Frame_Shift_Del	p.K3520Sfs*7	17459739	PASS	CATD0034a	CATD0034b	0.731	35	95	150	0.022	441	10	462	frameshift_variant	CT	C	-	frameshift_variant	HIGH	ENSFCAG00000025616	Transcript	ENSFCAT00000032115.4	protein_coding	20/28	-	ENSFCAT00000032115.4:c.10559del	ENSFCAP00000024498.2:p.Lys3520SerfsTer7	10758	10559	3520	K/X	aAg/ag	T	-	-1	1	VGNC	-	YES
Sanger	Felis_catus_9.0	C1QA	CATD0034a	C1	16782837	16782837	G	-	DEL	Frame_Shift_Del	p.G196Efs*?	16782836	PASS	CATD0034a	CATD0034b	0.423	82	60	158	0.077	84	7	98	frameshift_variant	AG	A	-	frameshift_variant	HIGH	ENSFCAG00000030671	Transcript	ENSFCAT00000023469.4	protein_coding	2/2	-	ENSFCAT00000023469.4:c.587del	ENSFCAP00000017199.1:p.Gly196GlufsTer?	592	585	195	K/X	aaG/aa	G	-	1	1	VGNC	-	YES
Sanger	Felis_catus_9.0	ANO5	CATD0034a	D1	79662069	79662069	G	-	DEL	Frame_Shift_Del	p.E883Kfs*8	79662068	PASS	CATD0034a	CATD0034b	0.486	55	52	116	0.043	177	8	189	frameshift_variant	AG	A	-	frameshift_variant	HIGH	ENSFCAG00000022926	Transcript	ENSFCAT00000025756.4	protein_coding	17/22	-	ENSFCAT00000025756.4:c.2647del	ENSFCAP00000019485.3:p.Glu883LysfsTer8	2647	2647	883	E/X	Gaa/aa	G	-	1	1	VGNC	-	YES
Sanger	Felis_catus_9.0	RGS21	CATD0034a	F1	50797114	50797114	C	-	DEL	Frame_Shift_Del	p.E20Kfs*7	50797113	PASS	CATD0034a	CATD0034b	0.46	75	64	156	0.018	220	4	236	frameshift_variant	TC	T	-	frameshift_variant	HIGH	ENSFCAG00000018955	Transcript	ENSFCAT00000019230.4	protein_coding	2/4	-	ENSFCAT00000019230.4:c.58del	ENSFCAP00000015411.3:p.Glu20LysfsTer7	58	58	20	E/X	Gaa/aa	C	-	-1	1	VGNC	-	YES
Sanger	Felis_catus_9.0	NDUFA6	CATD0035a	B4	137520047	137520055	CAACTCGCG	-	DEL	In_Frame_Del	p.R33_L35del	137520046	PASS	CATD0035a	CATD0035b	0.169	226	46	285	0	355	0	363	inframe_deletion	ACAACTCGCG	A	-	inframe_deletion	MODERATE	ENSFCAG00000025921	Transcript	ENSFCAT00000022873.4	protein_coding	1/3	-	ENSFCAT00000022873.4:c.97_105del	ENSFCAP00000016962.1:p.Arg33_Leu35del	97-105	97-105	33-35	REL/-	CGCGAGTTG/-	CAACTCGCG	-	-1	1	VGNC	-	YES
Sanger	Felis_catus_9.0	FAT3	CATD0035a	D1	42568833	42568833	C	-	DEL	Frame_Shift_Del	p.D3409Tfs*13	42568832	PASS	CATD0035a	CATD0035b	0.543	123	146	310	0	198	0	207	frameshift_variant	TC	T	-	frameshift_variant	HIGH	ENSFCAG00000022245	Transcript	ENSFCAT00000048823.3	protein_coding	16/28	-	ENSFCAT00000048823.3:c.10225del	ENSFCAP00000028839.2:p.Asp3409ThrfsTer13	10242	10225	3409	D/X	Gac/ac	C	-	-1	1	VGNC	-	YES
Sanger	Felis_catus_9.0	LUZP2	CATD0035a	D1	81929806	81929806	A	-	DEL	Frame_Shift_Del	p.I165Sfs*5	81929805	PASS	CATD0035a	CATD0035b	0.12	139	19	182	0.009	106	1	116	frameshift_variant	CA	C	-	frameshift_variant&splice_region_variant	HIGH	ENSFCAG00000018763	Transcript	ENSFCAT00000070349.1	protein_coding	6/12	-	ENSFCAT00000070349.1:c.493del	ENSFCAP00000058329.1:p.Ile165SerfsTer5	486	486	162	S/X	tcA/tc	A	-	1	1	VGNC	-	YES
Sanger	Felis_catus_9.0	-	CATD0035a	D3	46127692	46127693	-	GGTGTG	INS	In_Frame_Ins	p.H72_T73dup	46127692	PASS	CATD0035a	CATD0035b	0.214	136	37	207	0	116	0	149	inframe_insertion	T	TGGTGTG	GGTGTG	inframe_insertion	MODERATE	ENSFCAG00000052865	Transcript	ENSFCAT00000069470.1	protein_coding	1/1	-	ENSFCAT00000069470.1:c.214_219dup	ENSFCAP00000052397.1:p.His72_Thr73dup	219-220	219-220	73-74	-/HT	-/CACACC	-	-	-1	1	-	-	YES
Sanger	Felis_catus_9.0	TP53	CATD0035a	E1	2541733	2541733	C	-	DEL	Frame_Shift_Del	p.G341Afs*2	2541732	PASS	CATD0035a	CATD0035b	0.759	21	66	94	0	133	0	142	frameshift_variant	GC	G	-	frameshift_variant	HIGH	ENSFCAG00000009623	Transcript	ENSFCAT00000065820.2	protein_coding	6/9	-	ENSFCAT00000065820.2:c.1022del	ENSFCAP00000045749.1:p.Gly341AlafsTer2	1022	1022	341	G/X	gGc/gc	C	-	-1	1	EntrezGene	-	YES
Sanger	Felis_catus_9.0	NF1	CATD0035a	E1	19399563	19399563	G	-	DEL	Frame_Shift_Del	p.G966Dfs*5	19399562	PASS	CATD0035a	CATD0035b	0.76	81	257	376	0	236	0	258	frameshift_variant	AG	A	-	frameshift_variant	HIGH	ENSFCAG00000006065	Transcript	ENSFCAT00000072038.1	protein_coding	22/59	-	ENSFCAT00000072038.1:c.2897del	ENSFCAP00000055600.1:p.Gly966AspfsTer5	2896	2896	966	G/X	Gga/ga	G	-	1	1	VGNC	-	YES
Sanger	Felis_catus_9.0	PM20D1	CATD0035a	F1	46098731	46098733	TTG	-	DEL	In_Frame_Del	p.N158del	46098730	PASS	CATD0035a	CATD0035b	0.118	285	38	373	0	283	0	310	inframe_deletion	CTTG	C	-	inframe_deletion	MODERATE	ENSFCAG00000006729	Transcript	ENSFCAT00000006731.6	protein_coding	3/13	-	ENSFCAT00000006731.6:c.474_476del	ENSFCAP00000006254.4:p.Asn158del	474-476	474-476	158-159	NK/K	aaCAAg/aag	TTG	-	-1	1	VGNC	-	YES
Sanger	Felis_catus_9.0	USH2A	CATD0035a	F1	56102529	56102529	T	-	DEL	Frame_Shift_Del	p.I223Sfs*20	56102528	PASS	CATD0035a	CATD0035b	0.267	96	35	155	0	109	0	131	frameshift_variant	AT	A	-	frameshift_variant	HIGH	ENSFCAG00000026360	Transcript	ENSFCAT00000036620.3	protein_coding	4/72	-	ENSFCAT00000036620.3:c.667del	ENSFCAP00000028030.1:p.Ile223SerfsTer20	1001	667	223	I/X	Atc/tc	T	-	-1	1	HGNC	HGNC:12601	YES
Sanger	Felis_catus_9.0	SMG5	CATD0035a	F1	69632439	69632440	-	C	INS	Frame_Shift_Ins	p.G8Rfs*28	69632439	PASS	CATD0035a	CATD0035b	0.2	24	6	36	0.02	49	1	60	frameshift_variant	G	GC	C	frameshift_variant	HIGH	ENSFCAG00000011783	Transcript	ENSFCAT00000050065.3	protein_coding	1/22	-	ENSFCAT00000050065.3:c.20dup	ENSFCAP00000029072.2:p.Gly8ArgfsTer28	11-12	11-12	4	G/GX	ggc/ggCc	-	-	1	1	VGNC	-	YES
Sanger	Felis_catus_9.0	-	CATD0035a	F1	70463777	70463779	AGC	-	DEL	In_Frame_Del	p.L11del	70463776	PASS	CATD0035a	CATD0035b	0.103	52	6	76	0	45	0	66	inframe_deletion	GAGC	G	-	inframe_deletion	MODERATE	ENSFCAG00000005288	Transcript	ENSFCAT00000065617.2	protein_coding	1/5	-	ENSFCAT00000065617.2:c.30_32del	ENSFCAP00000051050.1:p.Leu11del	232-234	30-32	10-11	LL/L	ctGCTc/ctc	AGC	-	-1	1	-	-	YES
Sanger	Felis_catus_9.0	FRAS1	CATD0036a	B1	143781848	143781848	T	-	DEL	Frame_Shift_Del	p.E3122Dfs*8	143781847	PASS	CATD0036a	CATD0036b	0.208	61	16	90	0	99	0	104	frameshift_variant	AT	A	-	frameshift_variant	HIGH	ENSFCAG00000011279	Transcript	ENSFCAT00000011282.5	protein_coding	62/74	-	ENSFCAT00000011282.5:c.9366del	ENSFCAP00000010477.5:p.Glu3122AspfsTer8	9366	9366	3122	E/X	gaA/ga	T	-	-1	1	VGNC	-	YES
Sanger	Felis_catus_9.0	GCNT3	CATD0036a	B3	47292752	47292753	AT	-	DEL	Frame_Shift_Del	p.I181Ffs*11	47292751	PASS	CATD0036a	CATD0036b	0.48	144	133	327	0	217	0	234	frameshift_variant	AAT	A	-	frameshift_variant	HIGH	ENSFCAG00000012912	Transcript	ENSFCAT00000012916.4	protein_coding	1/1	-	ENSFCAT00000012916.4:c.541_542del	ENSFCAP00000011974.3:p.Ile181PhefsTer11	541-542	541-542	181	I/X	ATt/t	AT	-	-1	1	HGNC	HGNC:4205	YES
Sanger	Felis_catus_9.0	PTGDR2	CATD0036a	D1	107048781	107048794	GCGCGTGTGTGTGT	-	DEL	Frame_Shift_Del	p.H96Rfs*33	107048780	PASS	CATD0036a	CATD0036b	0.927	3	38	56	0.137	44	7	57	frameshift_variant	CGCGCGTGTGTGTGT	C	-	frameshift_variant	HIGH	ENSFCAG00000045638	Transcript	ENSFCAT00000052163.2	protein_coding	1/2	-	ENSFCAT00000052163.2:c.287_300del	ENSFCAP00000055958.1:p.His96ArgfsTer33	287-300	287-300	96-100	HTHTR/X	cACACACACACGCGC/c	GCGCGTGTGTGTGT	-	-1	1	HGNC	HGNC:4502	YES
Sanger	Felis_catus_9.0	TP53	CATD0036a	E1	2543063	2543063	G	-	DEL	Frame_Shift_Del	p.P147Rfs*60	2543062	PASS	CATD0036a	CATD0036b	0.847	17	94	128	0	154	0	160	frameshift_variant	CG	C	-	frameshift_variant	HIGH	ENSFCAG00000009623	Transcript	ENSFCAT00000065820.2	protein_coding	3/9	-	ENSFCAT00000065820.2:c.440del	ENSFCAP00000045749.1:p.Pro147ArgfsTer60	440	440	147	P/X	cCg/cg	G	-	-1	1	EntrezGene	-	YES
Sanger	Felis_catus_9.0	STX4	CATD0036a	E3	20527642	20527642	C	-	DEL	Frame_Shift_Del	p.Q256Rfs*20	20527641	PASS	CATD0036a	CATD0036b	0.382	168	104	336	0.042	182	8	234	frameshift_variant	GC	G	-	frameshift_variant	HIGH	ENSFCAG00000030459	Transcript	ENSFCAT00000027583.4	protein_coding	9/11	-	ENSFCAT00000027583.4:c.765del	ENSFCAP00000020990.1:p.Gln256ArgfsTer20	765	765	255	G/X	ggG/gg	C	-	-1	1	VGNC	-	YES
Sanger	Felis_catus_9.0	MSL3	CATD0036a	X	8892322	8892326	GCAAG	-	DEL	Frame_Shift_Del	p.S408Rfs*10	8892321	PASS	CATD0036a	CATD0036b	0.855	21	124	157	0	142	0	151	frameshift_variant	AGCAAG	A	-	frameshift_variant	HIGH	ENSFCAG00000002794	Transcript	ENSFCAT00000052276.2	protein_coding	10/13	-	ENSFCAT00000052276.2:c.1224_1228del	ENSFCAP00000043888.1:p.Ser408ArgfsTer10	1322-1326	1223-1227	408-409	SK/X	aGCAAG/a	GCAAG	-	1	1	HGNC	HGNC:7370	YES
Sanger	Felis_catus_9.0	SKA3	CATD0037a	A1	2179495	2179495	T	-	DEL	Frame_Shift_Del	p.N270Ifs*6	2179494	PASS	CATD0037a	CATD0037b	0.418	57	41	140	0	136	0	167	frameshift_variant	AT	A	-	frameshift_variant	HIGH	ENSFCAG00000027742	Transcript	ENSFCAT00000026389.4	protein_coding	3/9	-	ENSFCAT00000026389.4:c.809del	ENSFCAP00000021313.3:p.Asn270IlefsTer6	819	809	270	N/X	aAt/at	T	-	-1	1	VGNC	-	YES
Sanger	Felis_catus_9.0	FLT1	CATD0037a	A1	7972175	7972175	T	-	DEL	Frame_Shift_Del	p.M566Cfs*8	7972174	PASS	CATD0037a	CATD0037b	0.31	69	31	151	0	122	0	152	frameshift_variant	AT	A	-	frameshift_variant	HIGH	ENSFCAG00000013299	Transcript	ENSFCAT00000035213.3	protein_coding	13/30	-	ENSFCAT00000035213.3:c.1696del	ENSFCAP00000027410.3:p.Met566CysfsTer8	1963	1696	566	M/X	Atg/tg	T	-	-1	1	VGNC	-	YES
Sanger	Felis_catus_9.0	PHF11	CATD0037a	A1	21975921	21975921	T	-	DEL	Frame_Shift_Del	p.T323Pfs*?	21975920	PASS	CATD0037a	CATD0037b	0.24	79	25	148	0.008	119	1	165	frameshift_variant	GT	G	-	frameshift_variant	HIGH	ENSFCAG00000013097	Transcript	ENSFCAT00000057078.2	protein_coding	9/9	-	ENSFCAT00000057078.2:c.967del	ENSFCAP00000043728.2:p.Thr323ProfsTer?	967	967	323	T/X	Acc/cc	T	-	-1	1	HGNC	HGNC:17024	YES
Sanger	Felis_catus_9.0	RBM26	CATD0037a	A1	53410616	53410616	T	-	DEL	Frame_Shift_Del	p.K737Nfs*5	53410615	PASS	CATD0037a	CATD0037b	0.385	67	42	179	0	123	0	183	frameshift_variant	GT	G	-	frameshift_variant	HIGH	ENSFCAG00000000561	Transcript	ENSFCAT00000037527.3	protein_coding	15/22	-	ENSFCAT00000037527.3:c.2211del	ENSFCAP00000029034.3:p.Lys737AsnfsTer5	3193	2211	737	K/X	aaA/aa	T	-	-1	1	VGNC	-	YES
Sanger	Felis_catus_9.0	TMEM255B	CATD0037a	A1	82623289	82623289	G	-	DEL	Frame_Shift_Del	p.G56Afs*58	82623288	PASS	CATD0037a	CATD0037b	0.348	30	16	63	0	45	0	55	frameshift_variant	TG	T	-	frameshift_variant	HIGH	ENSFCAG00000006900	Transcript	ENSFCAT00000047751.3	protein_coding	2/7	-	ENSFCAT00000047751.3:c.167del	ENSFCAP00000030155.3:p.Gly56AlafsTer58	162	162	54	V/X	gtG/gt	G	-	1	1	VGNC	-	YES
Sanger	Felis_catus_9.0	TRIM7	CATD0037a	A1	91604762	91604763	AG	-	DEL	Frame_Shift_Del	p.L354Gfs*3	91604761	PASS	CATD0037a	CATD0037b	0.324	46	22	84	0	110	0	128	frameshift_variant	CAG	C	-	frameshift_variant	HIGH	ENSFCAG00000003037	Transcript	ENSFCAT00000003037.5	protein_coding	7/7	-	ENSFCAT00000003037.5:c.1060_1061del	ENSFCAP00000002795.2:p.Leu354GlyfsTer3	1060-1061	1060-1061	354	L/X	CTg/g	AG	-	-1	1	VGNC	-	YES
Sanger	Felis_catus_9.0	MAML1	CATD0037a	A1	92722059	92722059	G	-	DEL	Frame_Shift_Del	p.P576Lfs*46	92722058	PASS	CATD0037a	CATD0037b	0.366	71	41	150	0	116	0	148	frameshift_variant	AG	A	-	frameshift_variant	HIGH	ENSFCAG00000014693	Transcript	ENSFCAT00000014697.5	protein_coding	3/6	-	ENSFCAT00000014697.5:c.1727del	ENSFCAP00000013630.4:p.Pro576LeufsTer46	1727	1727	576	P/X	cCt/ct	G	-	-1	1	VGNC	-	YES
Sanger	Felis_catus_9.0	ADAMTS2	CATD0037a	A1	93297674	93297675	-	C	INS	Frame_Shift_Ins	p.L534Pfs*14	93297674	PASS	CATD0037a	CATD0037b	0.431	33	25	81	0.019	51	1	70	frameshift_variant	G	GC	C	frameshift_variant	HIGH	ENSFCAG00000019013	Transcript	ENSFCAT00000018318.5	protein_coding	10/22	-	ENSFCAT00000018318.5:c.1600dup	ENSFCAP00000015957.4:p.Leu534ProfsTer14	1592-1593	1592-1593	531	G/GX	ggc/ggCc	-	-	1	1	VGNC	-	YES
Sanger	Felis_catus_9.0	MEIKIN	CATD0037a	A1	111070128	111070128	C	-	DEL	Frame_Shift_Del	p.G16Vfs*23	111070127	PASS	CATD0037a	CATD0037b	0.385	32	20	71	0	27	0	38	frameshift_variant	AC	A	-	frameshift_variant	HIGH	ENSFCAG00000023079	Transcript	ENSFCAT00000022402.4	protein_coding	1/14	-	ENSFCAT00000022402.4:c.47del	ENSFCAP00000021614.4:p.Gly16ValfsTer23	47	47	16	G/X	gGt/gt	C	-	-1	1	VGNC	-	YES
Sanger	Felis_catus_9.0	SREK1IP1	CATD0037a	A1	134226200	134226200	T	-	DEL	Frame_Shift_Del	p.R91Efs*?	134226199	PASS	CATD0037a	CATD0037b	0.471	27	24	70	0	30	0	39	frameshift_variant	CT	C	-	frameshift_variant	HIGH	ENSFCAG00000027898	Transcript	ENSFCAT00000028784.4	protein_coding	4/5	-	ENSFCAT00000028784.4:c.271del	ENSFCAP00000021370.3:p.Arg91GlufsTer?	865	271	91	R/X	Aga/ga	T	-	-1	1	VGNC	-	YES
Sanger	Felis_catus_9.0	CWC27	CATD0037a	A1	134358981	134358981	A	-	DEL	Frame_Shift_Del	p.V335*	134358980	PASS	CATD0037a	CATD0037b	0.239	108	34	206	0	120	0	169	frameshift_variant	CA	C	-	frameshift_variant	HIGH	ENSFCAG00000029156	Transcript	ENSFCAT00000029793.4	protein_coding	11/14	-	ENSFCAT00000029793.4:c.1002del	ENSFCAP00000017567.3:p.Val335Ter	1021	995	332	Q/X	cAa/ca	A	-	1	1	VGNC	-	YES
Sanger	Felis_catus_9.0	LNPEP	CATD0037a	A1	161057719	161057719	A	-	DEL	Frame_Shift_Del	p.N148Tfs*6	161057718	PASS	CATD0037a	CATD0037b	0.413	64	45	143	0.014	136	2	173	frameshift_variant	TA	T	-	frameshift_variant	HIGH	ENSFCAG00000004970	Transcript	ENSFCAT00000004971.6	protein_coding	2/18	-	ENSFCAT00000004971.6:c.443del	ENSFCAP00000004599.4:p.Asn148ThrfsTer6	523	436	146	K/X	Aaa/aa	A	-	1	1	VGNC	-	YES
Sanger	Felis_catus_9.0	PDLIM7	CATD0037a	A1	175303632	175303632	C	-	DEL	Frame_Shift_Del	p.P102Rfs*47	175303631	PASS	CATD0037a	CATD0037b	0.269	49	18	82	0.026	37	1	42	frameshift_variant	AC	A	-	frameshift_variant	HIGH	ENSFCAG00000025601	Transcript	ENSFCAT00000036815.3	protein_coding	4/12	-	ENSFCAT00000036815.3:c.305del	ENSFCAP00000036338.2:p.Pro102ArgfsTer47	311	300	100	D/X	gaC/ga	C	-	1	1	VGNC	-	YES
Sanger	Felis_catus_9.0	LARP1	CATD0037a	A1	195034075	195034076	-	G	INS	Frame_Shift_Ins	p.T307Hfs*19	195034075	PASS	CATD0037a	CATD0037b	0.457	25	21	73	0.026	38	1	57	frameshift_variant	T	TG	G	frameshift_variant	HIGH	ENSFCAG00000000592	Transcript	ENSFCAT00000054214.2	protein_coding	6/19	-	ENSFCAT00000054214.2:c.918dup	ENSFCAP00000041013.1:p.Thr307HisfsTer19	918-919	918-919	306-307	-/X	-/C	-	-	-1	1	VGNC	-	YES
Sanger	Felis_catus_9.0	FAT2	CATD0037a	A1	197884414	197884414	C	-	DEL	Frame_Shift_Del	p.V1242Cfs*15	197884413	PASS	CATD0037a	CATD0037b	0.415	127	90	321	0.039	99	4	123	frameshift_variant	AC	A	-	frameshift_variant	HIGH	ENSFCAG00000023532	Transcript	ENSFCAT00000025801.4	protein_coding	4/23	-	ENSFCAT00000025801.4:c.3723del	ENSFCAP00000024258.3:p.Val1242CysfsTer15	3738	3717	1239	N/X	aaC/aa	C	-	1	1	VGNC	-	YES
Sanger	Felis_catus_9.0	FAT2	CATD0037a	A1	197885712	197885712	C	-	DEL	Frame_Shift_Del	p.Q1340Sfs*26	197885711	PASS	CATD0037a	CATD0037b	0.462	93	80	226	0	67	0	81	frameshift_variant	TC	T	-	frameshift_variant	HIGH	ENSFCAG00000023532	Transcript	ENSFCAT00000025801.4	protein_coding	5/23	-	ENSFCAT00000025801.4:c.4018del	ENSFCAP00000024258.3:p.Gln1340SerfsTer26	4035	4014	1338	I/X	atC/at	C	-	1	1	VGNC	-	YES
Sanger	Felis_catus_9.0	WIZ	CATD0037a	A2	11591929	11591929	C	-	DEL	Frame_Shift_Del	p.V301Wfs*34	11591928	PASS	CATD0037a	CATD0037b	0.342	52	27	104	0	73	0	88	frameshift_variant	AC	A	-	frameshift_variant	HIGH	ENSFCAG00000013648	Transcript	ENSFCAT00000048386.3	protein_coding	3/10	-	ENSFCAT00000048386.3:c.901del	ENSFCAP00000035408.2:p.Val301TrpfsTer34	901	901	301	V/X	Gtg/tg	C	-	-1	1	VGNC	-	YES
Sanger	Felis_catus_9.0	ABTB1	CATD0037a	A2	58439099	58439099	C	-	DEL	Frame_Shift_Del	p.G270Afs*28	58439098	PASS	CATD0037a	CATD0037b	0.302	37	16	76	0.013	78	1	110	frameshift_variant	GC	G	-	frameshift_variant	HIGH	ENSFCAG00000013553	Transcript	ENSFCAT00000013557.5	protein_coding	3/12	-	ENSFCAT00000013557.5:c.809del	ENSFCAP00000012568.4:p.Gly270AlafsTer28	1098	809	270	G/X	gGc/gc	C	-	-1	1	VGNC	-	YES
Sanger	Felis_catus_9.0	NPC1L1	CATD0037a	A2	62689467	62689468	-	G	INS	Frame_Shift_Ins	p.Q824Pfs*73	62689467	PASS	CATD0037a	CATD0037b	0.29	66	27	115	0.041	70	3	83	frameshift_variant	C	CG	G	frameshift_variant	HIGH	ENSFCAG00000010256	Transcript	ENSFCAT00000038133.3	protein_coding	9/19	-	ENSFCAT00000038133.3:c.2465dup	ENSFCAP00000026828.2:p.Gln824ProfsTer73	2465-2466	2465-2466	822	P/PX	ccg/ccCg	-	-	-1	1	VGNC	-	YES
Sanger	Felis_catus_9.0	NAMPT	CATD0037a	A2	80163649	80163649	A	-	DEL	Frame_Shift_Del	p.K388Nfs*19	80163648	PASS	CATD0037a	CATD0037b	0.236	81	25	137	0	92	0	113	frameshift_variant	CA	C	-	frameshift_variant	HIGH	ENSFCAG00000015639	Transcript	ENSFCAT00000059297.2	protein_coding	9/11	-	ENSFCAT00000059297.2:c.1164del	ENSFCAP00000043031.1:p.Lys388AsnfsTer19	1357	1157	386	Q/X	cAa/ca	A	-	1	1	VGNC	-	YES
Sanger	Felis_catus_9.0	DNAJC2	CATD0037a	A2	82975703	82975703	A	-	DEL	Frame_Shift_Del	p.K284Nfs*41	82975702	PASS	CATD0037a	CATD0037b	0.4	18	12	43	0	23	0	35	frameshift_variant	TA	T	-	frameshift_variant	HIGH	ENSFCAG00000000637	Transcript	ENSFCAT00000064931.2	protein_coding	9/16	-	ENSFCAT00000064931.2:c.852del	ENSFCAP00000046836.2:p.Lys284AsnfsTer41	846	846	282	I/X	atA/at	A	-	1	1	VGNC	-	YES
Sanger	Felis_catus_9.0	FBXL13	CATD0037a	A2	83150535	83150535	A	-	DEL	Frame_Shift_Del	p.K71Nfs*19	83150534	PASS	CATD0037a	CATD0037b	0.386	27	17	73	0	38	0	54	frameshift_variant	CA	C	-	frameshift_variant	HIGH	ENSFCAG00000026951	Transcript	ENSFCAT00000028906.4	protein_coding	2/18	-	ENSFCAT00000028906.4:c.213del	ENSFCAP00000020946.3:p.Lys71AsnfsTer19	206	206	69	Q/X	cAa/ca	A	-	1	1	VGNC	-	YES
Sanger	Felis_catus_9.0	GRM3	CATD0037a	A2	92526664	92526664	T	-	DEL	Frame_Shift_Del	p.L954*	92526663	PASS	CATD0037a	CATD0037b	0.536	39	45	124	0.014	68	1	92	frameshift_variant	CT	C	-	frameshift_variant	HIGH	ENSFCAG00000024012	Transcript	ENSFCAT00000027592.4	protein_coding	7/7	-	ENSFCAT00000027592.4:c.2861del	ENSFCAP00000016565.2:p.Leu954Ter	3136	2854	952	F/X	Ttt/tt	T	-	1	1	VGNC	-	YES
Sanger	Felis_catus_9.0	AKAP9	CATD0037a	A2	97101350	97101350	A	-	DEL	Frame_Shift_Del	p.K39Rfs*17	97101349	PASS	CATD0037a	CATD0037b	0.427	43	32	111	0.009	109	1	137	frameshift_variant	GA	G	-	frameshift_variant	HIGH	ENSFCAG00000019191	Transcript	ENSFCAT00000019165.5	protein_coding	2/51	-	ENSFCAT00000019165.5:c.116del	ENSFCAP00000015744.5:p.Lys39ArgfsTer17	109	109	37	K/X	Aaa/aa	A	-	1	1	VGNC	-	YES
Sanger	Felis_catus_9.0	TFPI2	CATD0037a	A2	98947720	98947720	T	-	DEL	Frame_Shift_Del	p.G151Vfs*24	98947719	PASS	CATD0037a	CATD0037b	0.333	60	30	133	0.026	74	2	112	frameshift_variant	CT	C	-	frameshift_variant	HIGH	ENSFCAG00000031395	Transcript	ENSFCAT00000032147.4	protein_coding	3/5	-	ENSFCAT00000032147.4:c.450del	ENSFCAP00000022606.2:p.Gly151ValfsTer24	902	450	150	K/X	aaA/aa	T	-	-1	1	VGNC	-	YES
Sanger	Felis_catus_9.0	VWDE	CATD0037a	A2	107149438	107149439	-	T	INS	Frame_Shift_Ins	p.H699Afs*18	107149438	PASS	CATD0037a	CATD0037b	0.373	37	22	71	0.02	49	1	64	frameshift_variant	C	CT	T	frameshift_variant	HIGH	ENSFCAG00000024923	Transcript	ENSFCAT00000026113.4	protein_coding	12/29	-	ENSFCAT00000026113.4:c.2093dup	ENSFCAP00000016782.3:p.His699AlafsTer18	2093-2094	2093-2094	698	K/KX	aag/aaAg	-	-	-1	1	HGNC	HGNC:21897	YES
Sanger	Felis_catus_9.0	WIPF3	CATD0037a	A2	122981460	122981460	C	-	DEL	Frame_Shift_Del	p.P24Lfs*16	122981459	PASS	CATD0037a	CATD0037b	0.394	20	13	62	0	31	0	61	frameshift_variant	TC	T	-	frameshift_variant	HIGH	ENSFCAG00000043271	Transcript	ENSFCAT00000063027.2	protein_coding	2/9	-	ENSFCAT00000063027.2:c.71del	ENSFCAP00000049347.1:p.Pro24LeufsTer16	167	67	23	P/X	Ccc/cc	C	-	1	1	HGNC	HGNC:22004	YES
Sanger	Felis_catus_9.0	DOCK4	CATD0037a	A2	132313187	132313187	T	-	DEL	Frame_Shift_Del	p.K1584Sfs*8	132313186	PASS	CATD0037a	CATD0037b	0.315	102	47	221	0	114	0	160	frameshift_variant	CT	C	-	frameshift_variant	HIGH	ENSFCAG00000012655	Transcript	ENSFCAT00000012658.6	protein_coding	45/53	-	ENSFCAT00000012658.6:c.4751del	ENSFCAP00000011734.5:p.Lys1584SerfsTer8	5110	4751	1584	K/X	aAg/ag	T	-	-1	1	VGNC	-	YES
Sanger	Felis_catus_9.0	LLCFC1	CATD0037a	A2	158671283	158671283	T	-	DEL	Frame_Shift_Del	p.L111Yfs*5	158671282	PASS	CATD0037a	CATD0037b	0.291	78	32	166	0	89	0	132	frameshift_variant	GT	G	-	frameshift_variant	HIGH	ENSFCAG00000014936	Transcript	ENSFCAT00000014940.5	protein_coding	3/3	-	ENSFCAT00000014940.5:c.332del	ENSFCAP00000013856.3:p.Leu111TyrfsTer5	326	326	109	V/X	gTt/gt	T	-	1	1	VGNC	-	YES
Sanger	Felis_catus_9.0	EPHA1	CATD0037a	A2	159050019	159050020	-	C	INS	Frame_Shift_Ins	p.E90Gfs*18	159050019	PASS	CATD0037a	CATD0037b	0.46	34	29	108	0	60	0	75	frameshift_variant	T	TC	C	frameshift_variant	HIGH	ENSFCAG00000007281	Transcript	ENSFCAT00000007283.6	protein_coding	3/18	-	ENSFCAT00000007283.6:c.268dup	ENSFCAP00000006751.5:p.Glu90GlyfsTer18	1155-1156	268-269	90	E/GX	gag/gGag	-	-	-1	1	VGNC	-	YES
Sanger	Felis_catus_9.0	ATG9B	CATD0037a	A2	165138231	165138231	G	-	DEL	Frame_Shift_Del	p.P125Lfs*15	165138230	PASS	CATD0037a	CATD0037b	0.429	12	9	36	0	29	0	43	frameshift_variant	AG	A	-	frameshift_variant	HIGH	ENSFCAG00000013193	Transcript	ENSFCAT00000013197.6	protein_coding	1/14	-	ENSFCAT00000013197.6:c.374del	ENSFCAP00000012236.4:p.Pro125LeufsTer15	374	374	125	P/X	cCt/ct	G	-	-1	1	VGNC	-	YES
Sanger	Felis_catus_9.0	SALL4	CATD0037a	A3	10576903	10576904	-	C	INS	Frame_Shift_Ins	p.S484Qfs*13	10576903	PASS	CATD0037a	CATD0037b	0.421	22	16	60	0	45	0	62	frameshift_variant	A	AC	C	frameshift_variant	HIGH	ENSFCAG00000002822	Transcript	ENSFCAT00000043941.3	protein_coding	2/4	-	ENSFCAT00000043941.3:c.1449dup	ENSFCAP00000035817.1:p.Ser484GlnfsTer13	1781-1782	1444-1445	482	T/TX	acc/aCcc	-	-	1	1	VGNC	-	YES
Sanger	Felis_catus_9.0	NCOA6	CATD0037a	A3	24658146	24658146	C	-	DEL	Frame_Shift_Del	p.H840Tfs*51	24658145	PASS	CATD0037a	CATD0037b	0.316	67	31	133	0	121	0	156	frameshift_variant	TC	T	-	frameshift_variant	HIGH	ENSFCAG00000002306	Transcript	ENSFCAT00000062029.2	protein_coding	7/13	-	ENSFCAT00000062029.2:c.2518del	ENSFCAP00000045270.2:p.His840ThrfsTer51	2559	2512	838	P/X	Ccc/cc	C	-	1	1	VGNC	-	YES
Sanger	Felis_catus_9.0	ASXL1	CATD0037a	A3	26674390	26674390	C	-	DEL	Frame_Shift_Del	p.G645Vfs*58	26674389	PASS	CATD0037a	CATD0037b	0.321	19	9	32	0	36	0	40	frameshift_variant	AC	A	-	frameshift_variant	HIGH	ENSFCAG00000001908	Transcript	ENSFCAT00000001908.6	protein_coding	13/13	-	ENSFCAT00000001908.6:c.1934del	ENSFCAP00000001766.5:p.Gly645ValfsTer58	1934	1934	645	G/X	gGt/gt	C	-	-1	1	VGNC	-	YES
Sanger	Felis_catus_9.0	TM9SF4	CATD0037a	A3	26906990	26906990	G	-	DEL	Frame_Shift_Del	p.Q351Sfs*4	26906989	PASS	CATD0037a	CATD0037b	0.279	31	12	75	0	37	0	58	frameshift_variant	TG	T	-	frameshift_variant	HIGH	ENSFCAG00000001905	Transcript	ENSFCAT00000084400.1	protein_coding	9/17	-	ENSFCAT00000084400.1:c.1051del	ENSFCAP00000059900.1:p.Gln351SerfsTer4	1051	1051	351	Q/X	Cag/ag	G	-	-1	1	VGNC	-	YES
Sanger	Felis_catus_9.0	-	CATD0037a	A3	29506623	29506623	C	-	DEL	Frame_Shift_Del	p.Q409Rfs*15	29506622	PASS	CATD0037a	CATD0037b	0.392	31	20	77	0	41	0	53	frameshift_variant	AC	A	-	frameshift_variant	HIGH	ENSFCAG00000014443	Transcript	ENSFCAT00000014447.6	protein_coding	8/13	-	ENSFCAT00000014447.6:c.1225del	ENSFCAP00000013397.4:p.Gln409ArgfsTer15	1340	1220	407	T/X	aCc/ac	C	-	1	1	-	-	YES
Sanger	Felis_catus_9.0	SOWAHC	CATD0037a	A3	53457653	53457654	-	GG	INS	Frame_Shift_Ins	p.Q83Pfs*16	53457653	PASS	CATD0037a	CATD0037b	0.388	134	85	312	0.016	121	2	139	frameshift_variant	T	TGG	GG	frameshift_variant	HIGH	ENSFCAG00000022998	Transcript	ENSFCAT00000024453.4	protein_coding	1/1	-	ENSFCAT00000024453.4:c.246_247dup	ENSFCAP00000051885.1:p.Gln83ProfsTer16	247-248	247-248	83	Q/PX	cag/cCCag	-	-	-1	1	HGNC	HGNC:26149	YES
Sanger	Felis_catus_9.0	MITD1	CATD0037a	A3	63216971	63216971	A	-	DEL	Frame_Shift_Del	p.I249Yfs*5	63216970	PASS	CATD0037a	CATD0037b	0.164	56	11	95	0	95	0	112	frameshift_variant	CA	C	-	frameshift_variant	HIGH	ENSFCAG00000012204	Transcript	ENSFCAT00000012207.6	protein_coding	7/7	-	ENSFCAT00000012207.6:c.745del	ENSFCAP00000011323.3:p.Ile249TyrfsTer5	738	738	246	T/X	acA/ac	A	-	1	1	VGNC	-	YES
Sanger	Felis_catus_9.0	MSH2	CATD0037a	A3	69432686	69432686	G	-	DEL	Frame_Shift_Del	p.G508Afs*18	69432685	PASS	CATD0037a	CATD0037b	0.438	63	49	163	0	88	0	123	frameshift_variant	TG	T	-	frameshift_variant	HIGH	ENSFCAG00000013448	Transcript	ENSFCAT00000013453.6	protein_coding	10/16	-	ENSFCAT00000013453.6:c.1523del	ENSFCAP00000012474.6:p.Gly508AlafsTer18	1642	1522	508	G/X	Ggc/gc	G	-	1	1	VGNC	-	YES
Sanger	Felis_catus_9.0	FIGLA	CATD0037a	A3	90139586	90139587	-	G	INS	Frame_Shift_Ins	p.Q88Pfs*6	90139586	PASS	CATD0037a	CATD0037b	0.4	63	42	162	0	141	0	185	frameshift_variant	T	TG	G	frameshift_variant	HIGH	ENSFCAG00000013444	Transcript	ENSFCAT00000013447.6	protein_coding	4/7	-	ENSFCAT00000013447.6:c.262dup	ENSFCAP00000012468.6:p.Gln88ProfsTer6	262-263	262-263	88	Q/PX	caa/cCaa	-	-	-1	1	VGNC	-	YES
Sanger	Felis_catus_9.0	-	CATD0037a	A3	128811678	128811679	-	T	INS	Frame_Shift_Ins	p.K711*	128811678	PASS	CATD0037a	CATD0037b	0.431	70	53	211	0	102	0	167	frameshift_variant	C	CT	T	frameshift_variant	HIGH	ENSFCAG00000010773	Transcript	ENSFCAT00000081470.1	protein_coding	11/11	-	ENSFCAT00000081470.1:c.2130dup	ENSFCAP00000061327.1:p.Lys711Ter	2215-2216	2123-2124	708	A/AX	gct/gcTt	-	-	1	1	-	-	YES
Sanger	Felis_catus_9.0	CMPK2	CATD0037a	A3	138462252	138462252	C	-	DEL	Frame_Shift_Del	p.P349Rfs*24	138462251	PASS	CATD0037a	CATD0037b	0.233	33	10	50	0	45	0	47	frameshift_variant	GC	G	-	frameshift_variant	HIGH	ENSFCAG00000022513	Transcript	ENSFCAT00000027201.4	protein_coding	4/5	-	ENSFCAT00000027201.4:c.1046del	ENSFCAP00000024568.4:p.Pro349ArgfsTer24	1042	1042	348	P/X	Ccc/cc	C	-	1	1	HGNC	HGNC:27015	YES
Sanger	Felis_catus_9.0	PRIMPOL	CATD0037a	B1	15622346	15622346	A	-	DEL	Frame_Shift_Del	p.N106Tfs*65	15622345	PASS	CATD0037a	CATD0037b	0.236	55	17	92	0	119	0	145	frameshift_variant	GA	G	-	frameshift_variant	HIGH	ENSFCAG00000027833	Transcript	ENSFCAT00000030292.4	protein_coding	4/13	-	ENSFCAT00000030292.4:c.317del	ENSFCAP00000021670.3:p.Asn106ThrfsTer65	488	314	105	E/X	gAa/ga	A	-	1	1	VGNC	-	YES
Sanger	Felis_catus_9.0	LRP2BP	CATD0037a	B1	16308471	16308471	A	-	DEL	Frame_Shift_Del	p.F234Lfs*23	16308470	PASS	CATD0037a	CATD0037b	0.413	44	31	105	0	58	0	82	frameshift_variant	TA	T	-	frameshift_variant	HIGH	ENSFCAG00000004805	Transcript	ENSFCAT00000004807.6	protein_coding	5/7	-	ENSFCAT00000004807.6:c.702del	ENSFCAP00000004442.5:p.Phe234LeufsTer23	702	702	234	F/X	ttT/tt	A	-	-1	1	VGNC	-	YES
Sanger	Felis_catus_9.0	CCDC110	CATD0037a	B1	16404565	16404565	T	-	DEL	Frame_Shift_Del	p.N105Ifs*2	16404564	PASS	CATD0037a	CATD0037b	0.254	47	16	93	0	52	0	64	frameshift_variant	AT	A	-	frameshift_variant	HIGH	ENSFCAG00000028809	Transcript	ENSFCAT00000026534.3	protein_coding	5/8	-	ENSFCAT00000026534.3:c.314del	ENSFCAP00000018164.3:p.Asn105IlefsTer2	314	314	105	N/X	aAt/at	T	-	-1	1	VGNC	-	YES
Sanger	Felis_catus_9.0	FAT1	CATD0037a	B1	17561244	17561244	T	-	DEL	Frame_Shift_Del	p.N124Tfs*20	17561243	PASS	CATD0037a	CATD0037b	0.463	88	76	242	0	104	0	151	frameshift_variant	GT	G	-	frameshift_variant	HIGH	ENSFCAG00000025616	Transcript	ENSFCAT00000032115.4	protein_coding	2/28	-	ENSFCAT00000032115.4:c.371del	ENSFCAP00000024498.2:p.Asn124ThrfsTer20	570	371	124	N/X	aAc/ac	T	-	-1	1	VGNC	-	YES
Sanger	Felis_catus_9.0	WRN	CATD0037a	B1	29063202	29063202	A	-	DEL	Frame_Shift_Del	p.N1194Ifs*48	29063201	PASS	CATD0037a	CATD0037b	0.271	51	19	95	0	60	0	83	frameshift_variant	CA	C	-	frameshift_variant	HIGH	ENSFCAG00000024759	Transcript	ENSFCAT00000026253.4	protein_coding	31/35	-	ENSFCAT00000026253.4:c.3581del	ENSFCAP00000018012.4:p.Asn1194IlefsTer48	3664	3575	1192	Q/X	cAa/ca	A	-	1	1	VGNC	-	YES
Sanger	Felis_catus_9.0	MSRA	CATD0037a	B1	53049862	53049862	T	-	DEL	Frame_Shift_Del	p.F12Sfs*72	53049861	PASS	CATD0037a	CATD0037b	0.198	101	25	160	0	137	0	158	frameshift_variant	CT	C	-	frameshift_variant	HIGH	ENSFCAG00000011865	Transcript	ENSFCAT00000011869.5	protein_coding	1/7	-	ENSFCAT00000011869.5:c.35del	ENSFCAP00000011009.4:p.Phe12SerfsTer72	32	32	11	L/X	cTt/ct	T	-	1	1	VGNC	-	YES
Sanger	Felis_catus_9.0	-	CATD0037a	B1	112298022	112298022	G	-	DEL	Frame_Shift_Del	p.T1646Lfs*44	112298021	PASS	CATD0037a	CATD0037b	0.326	62	30	115	0	85	0	102	frameshift_variant	TG	T	-	frameshift_variant	HIGH	ENSFCAG00000005384	Transcript	ENSFCAT00000005385.5	protein_coding	41/45	-	ENSFCAT00000005385.5:c.4932del	ENSFCAP00000004990.5:p.Thr1646LeufsTer44	4932	4932	1644	P/X	ccC/cc	G	-	-1	1	-	-	YES
Sanger	Felis_catus_9.0	BANK1	CATD0037a	B1	122320332	122320332	T	-	DEL	Frame_Shift_Del	p.N597Mfs*8	122320331	PASS	CATD0037a	CATD0037b	0.398	68	45	153	0	173	0	219	frameshift_variant	AT	A	-	frameshift_variant	HIGH	ENSFCAG00000011827	Transcript	ENSFCAT00000068748.1	protein_coding	10/17	-	ENSFCAT00000068748.1:c.1790del	ENSFCAP00000057953.1:p.Asn597MetfsTer8	2221	1790	597	N/X	aAt/at	T	-	-1	1	VGNC	-	YES
Sanger	Felis_catus_9.0	SHROOM3	CATD0037a	B1	145385802	145385803	-	G	INS	Frame_Shift_Ins	p.H1549Pfs*5	145385802	PASS	CATD0037a	CATD0037b	0.391	14	9	29	0	28	0	41	frameshift_variant	T	TG	G	frameshift_variant	HIGH	ENSFCAG00000012875	Transcript	ENSFCAT00000012879.6	protein_coding	7/11	-	ENSFCAT00000012879.6:c.4645dup	ENSFCAP00000011938.6:p.His1549ProfsTer5	4645-4646	4645-4646	1549	H/PX	cac/cCac	-	-	-1	1	VGNC	-	YES
Sanger	Felis_catus_9.0	ADGRL3	CATD0037a	B1	157354097	157354098	-	A	INS	Frame_Shift_Ins	p.L1472Ffs*15	157354097	PASS	CATD0037a	CATD0037b	0.36	71	40	165	0	111	0	144	frameshift_variant	G	GA	A	frameshift_variant	HIGH	ENSFCAG00000006176	Transcript	ENSFCAT00000006178.5	protein_coding	26/26	-	ENSFCAT00000006178.5:c.4409dup	ENSFCAP00000005740.5:p.Leu1472PhefsTer15	4409-4410	4409-4410	1470	F/FX	ttc/ttTc	-	-	-1	1	VGNC	-	YES
Sanger	Felis_catus_9.0	PDS5A	CATD0037a	B1	174493054	174493055	-	A	INS	Frame_Shift_Ins	p.V183Gfs*17	174493054	PASS	CATD0037a	CATD0037b	0.259	60	21	108	0	95	0	112	frameshift_variant	T	TA	A	frameshift_variant	HIGH	ENSFCAG00000003209	Transcript	ENSFCAT00000027306.4	protein_coding	5/32	-	ENSFCAT00000027306.4:c.545dup	ENSFCAP00000018908.3:p.Val183GlyfsTer17	580-581	540-541	180-181	-/X	-/A	-	-	1	1	VGNC	-	YES
Sanger	Felis_catus_9.0	SERPINB9	CATD0037a	B2	26025039	26025039	G	-	DEL	Frame_Shift_Del	p.E62Kfs*27	26025038	PASS	CATD0037a	CATD0037b	0.263	146	52	275	0.008	131	1	154	frameshift_variant	AG	A	-	frameshift_variant	HIGH	ENSFCAG00000000807	Transcript	ENSFCAT00000000808.5	protein_coding	1/8	-	ENSFCAT00000000808.5:c.184del	ENSFCAP00000000749.4:p.Glu62LysfsTer27	181	181	61	G/X	Ggg/gg	G	-	1	1	VGNC	-	YES
Sanger	Felis_catus_9.0	BAG6	CATD0037a	B2	32643993	32643993	G	-	DEL	Frame_Shift_Del	p.P461Rfs*59	32643992	PASS	CATD0037a	CATD0037b	0.375	35	21	77	0.024	80	2	93	frameshift_variant	CG	C	-	frameshift_variant	HIGH	ENSFCAG00000004503	Transcript	ENSFCAT00000004504.5	protein_coding	9/24	-	ENSFCAT00000004504.5:c.1382del	ENSFCAP00000004157.3:p.Pro461ArgfsTer59	1382	1382	461	P/X	cCg/cg	G	-	-1	1	VGNC	-	YES
Sanger	Felis_catus_9.0	DST	CATD0037a	B2	56557272	56557272	C	-	DEL	Frame_Shift_Del	p.L6405Yfs*29	56557271	PASS	CATD0037a	CATD0037b	0.337	110	56	228	0.009	114	1	159	frameshift_variant	AC	A	-	frameshift_variant	HIGH	ENSFCAG00000028438	Transcript	ENSFCAT00000051058.1	protein_coding	77/98	-	ENSFCAT00000051058.1:c.19212del	ENSFCAP00000049099.1:p.Leu6405TyrfsTer29	19212	19212	6404	G/X	ggG/gg	C	-	-1	1	HGNC	HGNC:1090	YES
Sanger	Felis_catus_9.0	ZNF451	CATD0037a	B2	57199628	57199628	A	-	DEL	Frame_Shift_Del	p.N910Tfs*28	57199627	PASS	CATD0037a	CATD0037b	0.315	148	68	279	0	214	0	267	frameshift_variant	TA	T	-	frameshift_variant	HIGH	ENSFCAG00000008723	Transcript	ENSFCAT00000008724.5	protein_coding	12/16	-	ENSFCAT00000008724.5:c.2729del	ENSFCAP00000008086.5:p.Asn910ThrfsTer28	2728	2728	910	N/X	Aac/ac	A	-	1	1	HGNC	HGNC:21091	YES
Sanger	Felis_catus_9.0	-	CATD0037a	B2	61066989	61066989	T	-	DEL	Frame_Shift_Del	p.R1026Gfs*40	61066988	PASS	CATD0037a	CATD0037b	0.475	21	19	59	0	44	0	55	frameshift_variant	CT	C	-	frameshift_variant	HIGH	ENSFCAG00000049357	Transcript	ENSFCAT00000083598.1	protein_coding	15/33	-	ENSFCAT00000083598.1:c.3076del	ENSFCAP00000057272.1:p.Arg1026GlyfsTer40	3076	3076	1026	R/X	Agg/gg	T	-	-1	1	-	-	YES
Sanger	Felis_catus_9.0	PHIP	CATD0037a	B2	73734455	73734455	T	-	DEL	Frame_Shift_Del	p.R1463Gfs*3	73734454	PASS	CATD0037a	CATD0037b	0.436	57	44	136	0	123	0	159	frameshift_variant	CT	C	-	frameshift_variant	HIGH	ENSFCAG00000009591	Transcript	ENSFCAT00000009594.6	protein_coding	38/40	-	ENSFCAT00000009594.6:c.4387del	ENSFCAP00000008896.5:p.Arg1463GlyfsTer3	4504	4387	1463	R/X	Agg/gg	T	-	-1	1	VGNC	-	YES
Sanger	Felis_catus_9.0	BCKDHB	CATD0037a	B2	74911553	74911554	-	T	INS	Frame_Shift_Ins	p.E275*	74911553	PASS	CATD0037a	CATD0037b	0.242	47	15	80	0	36	0	52	frameshift_variant	A	AT	T	frameshift_variant	HIGH	ENSFCAG00000010609	Transcript	ENSFCAT00000010612.6	protein_coding	6/11	-	ENSFCAT00000010612.6:c.822dup	ENSFCAP00000009850.3:p.Glu275Ter	814-815	814-815	272	I/IX	att/aTtt	-	-	1	1	VGNC	-	YES
Sanger	Felis_catus_9.0	DOP1A	CATD0037a	B2	77526259	77526260	-	A	INS	Frame_Shift_Ins	p.D1307Gfs*2	77526259	PASS	CATD0037a	CATD0037b	0.398	56	37	124	0	86	0	119	frameshift_variant	G	GA	A	frameshift_variant	HIGH	ENSFCAG00000005718	Transcript	ENSFCAT00000039314.3	protein_coding	20/39	-	ENSFCAT00000039314.3:c.3917dup	ENSFCAP00000033613.1:p.Asp1307GlyfsTer2	4121-4122	3911-3912	1304	R/RX	aga/agAa	-	-	1	1	VGNC	-	YES
Sanger	Felis_catus_9.0	MCHR2	CATD0037a	B2	92768758	92768758	A	-	DEL	Frame_Shift_Del	p.F208Sfs*5	92768757	PASS	CATD0037a	CATD0037b	0.333	46	23	107	0	75	0	124	frameshift_variant	GA	G	-	frameshift_variant	HIGH	ENSFCAG00000022111	Transcript	ENSFCAT00000030778.4	protein_coding	4/5	-	ENSFCAT00000030778.4:c.623del	ENSFCAP00000021751.2:p.Phe208SerfsTer5	649	623	208	F/X	tTc/tc	A	-	-1	1	VGNC	-	YES
Sanger	Felis_catus_9.0	MED23	CATD0037a	B2	121584692	121584692	T	-	DEL	Frame_Shift_Del	p.N768Mfs*12	121584691	PASS	CATD0037a	CATD0037b	0.28	36	14	75	0	68	0	78	frameshift_variant	AT	A	-	frameshift_variant	HIGH	ENSFCAG00000008778	Transcript	ENSFCAT00000049155.3	protein_coding	20/30	-	ENSFCAT00000049155.3:c.2303del	ENSFCAP00000033584.1:p.Asn768MetfsTer12	2931	2303	768	N/X	aAt/at	T	-	-1	1	HGNC	HGNC:2372	YES
Sanger	Felis_catus_9.0	MAN2A2	CATD0037a	B3	5515654	5515654	C	-	DEL	Frame_Shift_Del	p.V832Cfs*82	5515653	PASS	CATD0037a	CATD0037b	0.343	88	46	192	0	134	0	171	frameshift_variant	AC	A	-	frameshift_variant	HIGH	ENSFCAG00000006094	Transcript	ENSFCAT00000078406.1	protein_coding	18/25	-	ENSFCAT00000078406.1:c.2493del	ENSFCAP00000057876.1:p.Val832CysfsTer82	2945	2487	829	D/X	gaC/ga	C	-	1	1	VGNC	-	YES
Sanger	Felis_catus_9.0	LRRK1	CATD0037a	B3	19466649	19466649	G	-	DEL	Frame_Shift_Del	p.E1748Rfs*15	19466648	PASS	CATD0037a	CATD0037b	0.375	30	18	71	0	50	0	58	frameshift_variant	AG	A	-	frameshift_variant	HIGH	ENSFCAG00000001973	Transcript	ENSFCAT00000046913.3	protein_coding	31/34	-	ENSFCAT00000046913.3:c.5242del	ENSFCAP00000039933.2:p.Glu1748ArgfsTer15	5356	5237	1746	R/X	aGg/ag	G	-	1	1	VGNC	-	YES
Sanger	Felis_catus_9.0	FAN1	CATD0037a	B3	21673573	21673574	TC	-	DEL	Frame_Shift_Del	p.H945Qfs*25	21673572	PASS	CATD0037a	CATD0037b	0.375	55	33	128	0	89	0	111	frameshift_variant	TTC	T	-	frameshift_variant	HIGH	ENSFCAG00000005498	Transcript	ENSFCAT00000083605.1	protein_coding	12/12	-	ENSFCAT00000083605.1:c.2832_2833del	ENSFCAP00000061667.1:p.His945GlnfsTer25	2978-2979	2826-2827	942-943	LL/LX	ctTCtc/cttc	TC	-	1	1	VGNC	-	YES
Sanger	Felis_catus_9.0	GABRB3	CATD0037a	B3	26219760	26219760	T	-	DEL	Frame_Shift_Del	p.K41Nfs*10	26219759	PASS	CATD0037a	CATD0037b	0.437	40	31	91	0	86	0	110	frameshift_variant	GT	G	-	frameshift_variant	HIGH	ENSFCAG00000027541	Transcript	ENSFCAT00000057358.2	protein_coding	2/10	-	ENSFCAT00000057358.2:c.123del	ENSFCAP00000050215.1:p.Lys41AsnfsTer10	951	123	41	K/X	aaA/aa	T	-	-1	1	VGNC	-	YES
Sanger	Felis_catus_9.0	THSD4	CATD0037a	B3	36223572	36223572	T	-	DEL	Splice_Site	-	36223571	PASS	CATD0037a	CATD0037b	0.407	35	24	74	0.019	53	1	78	splice_acceptor_variant	CT	C	-	splice_acceptor_variant	HIGH	ENSFCAG00000010030	Transcript	ENSFCAT00000053617.2	protein_coding	-	6/16	ENSFCAT00000053617.2:c.1165-2del	-	-	-	-	-	-	T	-	-1	1	VGNC	-	YES
Sanger	Felis_catus_9.0	HERC1	CATD0037a	B3	43468564	43468564	C	-	DEL	Frame_Shift_Del	p.Q4407Sfs*5	43468563	PASS	CATD0037a	CATD0037b	0.341	27	14	65	0	60	0	67	frameshift_variant	TC	T	-	frameshift_variant	HIGH	ENSFCAG00000008990	Transcript	ENSFCAT00000084379.1	protein_coding	71/78	-	ENSFCAT00000084379.1:c.13219del	ENSFCAP00000054274.1:p.Gln4407SerfsTer5	13238	13212	4404	V/X	gtC/gt	C	-	1	1	VGNC	-	YES
Sanger	Felis_catus_9.0	VPS13C	CATD0037a	B3	45039081	45039081	A	-	DEL	Frame_Shift_Del	p.I1477Lfs*24	45039080	PASS	CATD0037a	CATD0037b	0.25	60	20	118	0.021	93	2	109	frameshift_variant	TA	T	-	frameshift_variant	HIGH	ENSFCAG00000026881	Transcript	ENSFCAT00000031819.4	protein_coding	39/85	-	ENSFCAT00000031819.4:c.4429del	ENSFCAP00000024324.3:p.Ile1477LeufsTer24	4531	4422	1474	L/X	ctA/ct	A	-	1	1	VGNC	-	YES
Sanger	Felis_catus_9.0	CHD8	CATD0037a	B3	74370032	74370032	T	-	DEL	Frame_Shift_Del	p.K2395Rfs*36	74370031	PASS	CATD0037a	CATD0037b	0.299	68	29	136	0.02	148	3	191	frameshift_variant	CT	C	-	frameshift_variant&splice_region_variant	HIGH	ENSFCAG00000013859	Transcript	ENSFCAT00000013863.6	protein_coding	36/37	-	ENSFCAT00000013863.6:c.7184del	ENSFCAP00000012852.4:p.Lys2395ArgfsTer36	7401	7184	2395	K/X	aAg/ag	T	-	-1	1	VGNC	-	YES
Sanger	Felis_catus_9.0	CHD8	CATD0037a	B3	74378739	74378739	C	-	DEL	Frame_Shift_Del	p.G1602Vfs*13	74378738	PASS	CATD0037a	CATD0037b	0.294	144	60	295	0	261	0	345	frameshift_variant	AC	A	-	frameshift_variant	HIGH	ENSFCAG00000013859	Transcript	ENSFCAT00000013863.6	protein_coding	24/37	-	ENSFCAT00000013863.6:c.4805del	ENSFCAP00000012852.4:p.Gly1602ValfsTer13	5022	4805	1602	G/X	gGt/gt	C	-	-1	1	VGNC	-	YES
Sanger	Felis_catus_9.0	NFATC4	CATD0037a	B3	76841624	76841624	C	-	DEL	Frame_Shift_Del	p.P54Rfs*69	76841623	PASS	CATD0037a	CATD0037b	0.35	13	7	35	0	21	0	27	frameshift_variant	AC	A	-	frameshift_variant	HIGH	ENSFCAG00000005602	Transcript	ENSFCAT00000066389.2	protein_coding	2/11	-	ENSFCAT00000066389.2:c.161del	ENSFCAP00000050014.2:p.Pro54ArgfsTer69	155	155	52	T/X	aCc/ac	C	-	1	1	VGNC	-	YES
Sanger	Felis_catus_9.0	NFATC4	CATD0037a	B3	76842891	76842891	C	-	DEL	Frame_Shift_Del	p.S110Hfs*13	76842890	PASS	CATD0037a	CATD0037b	0.562	7	9	22	0	30	0	42	frameshift_variant	GC	G	-	frameshift_variant	HIGH	ENSFCAG00000005602	Transcript	ENSFCAT00000066389.2	protein_coding	3/11	-	ENSFCAT00000066389.2:c.327del	ENSFCAP00000050014.2:p.Ser110HisfsTer13	323	323	108	A/X	gCc/gc	C	-	1	1	VGNC	-	YES
Sanger	Felis_catus_9.0	SDR39U1	CATD0037a	B3	76918674	76918674	G	-	DEL	Frame_Shift_Del	p.I185Sfs*16	76918673	PASS	CATD0037a	CATD0037b	0.303	99	43	185	0	192	0	211	frameshift_variant	TG	T	-	frameshift_variant	HIGH	ENSFCAG00000033572	Transcript	ENSFCAT00000079103.1	protein_coding	5/5	-	ENSFCAT00000079103.1:c.552del	ENSFCAP00000053610.1:p.Ile185SerfsTer16	552	552	184	P/X	ccC/cc	G	-	-1	1	VGNC	-	YES
Sanger	Felis_catus_9.0	MDGA2	CATD0037a	B3	97336819	97336820	-	T	INS	Frame_Shift_Ins	p.G403Rfs*14	97336819	PASS	CATD0037a	CATD0037b	0.4	39	26	99	0	85	0	120	frameshift_variant	C	CT	T	frameshift_variant	HIGH	ENSFCAG00000029286	Transcript	ENSFCAT00000022342.3	protein_coding	7/17	-	ENSFCAT00000022342.3:c.1206dup	ENSFCAP00000022764.3:p.Gly403ArgfsTer14	1206-1207	1206-1207	402-403	-/X	-/A	-	-	-1	1	HGNC	HGNC:19835	YES
Sanger	Felis_catus_9.0	ADCK1	CATD0037a	B3	124888222	124888222	G	-	DEL	Frame_Shift_Del	p.V200*	124888221	PASS	CATD0037a	CATD0037b	0.343	46	24	87	0	60	0	76	frameshift_variant	TG	T	-	frameshift_variant	HIGH	ENSFCAG00000001639	Transcript	ENSFCAT00000037743.3	protein_coding	5/10	-	ENSFCAT00000037743.3:c.598del	ENSFCAP00000037990.2:p.Val200Ter	609	598	200	V/X	Gtg/tg	G	-	1	1	VGNC	-	YES
Sanger	Felis_catus_9.0	KCNK10	CATD0037a	B3	134167888	134167888	C	-	DEL	Frame_Shift_Del	p.G286Efs*14	134167887	PASS	CATD0037a	CATD0037b	0.414	106	75	255	0	169	0	224	frameshift_variant	TC	T	-	frameshift_variant	HIGH	ENSFCAG00000001433	Transcript	ENSFCAT00000001433.5	protein_coding	6/7	-	ENSFCAT00000001433.5:c.857del	ENSFCAP00000001330.3:p.Gly286GlufsTer14	857	857	286	G/X	gGa/ga	C	-	-1	1	VGNC	-	YES
Sanger	Felis_catus_9.0	PTPN21	CATD0037a	B3	134397517	134397518	-	T	INS	Frame_Shift_Ins	p.I842Nfs*22	134397517	PASS	CATD0037a	CATD0037b	0.467	32	28	103	0	33	0	51	frameshift_variant	A	AT	T	frameshift_variant	HIGH	ENSFCAG00000002955	Transcript	ENSFCAT00000002955.6	protein_coding	13/18	-	ENSFCAT00000002955.6:c.2524dup	ENSFCAP00000002724.6:p.Ile842AsnfsTer22	2727-2728	2524-2525	842	I/NX	att/aAtt	-	-	-1	1	VGNC	-	YES
Sanger	Felis_catus_9.0	SERPINA9	CATD0037a	B3	139686513	139686514	-	A	INS	Frame_Shift_Ins	p.L391Ffs*32	139686513	PASS	CATD0037a	CATD0037b	0.471	27	24	70	0	48	0	58	frameshift_variant	C	CA	A	frameshift_variant	HIGH	ENSFCAG00000010234	Transcript	ENSFCAT00000072461.1	protein_coding	3/5	-	ENSFCAT00000072461.1:c.1172dup	ENSFCAP00000061965.1:p.Leu391PhefsTer32	1233-1234	1172-1173	391	L/FX	ttg/ttTg	-	-	-1	1	VGNC	-	YES
Sanger	Felis_catus_9.0	-	CATD0037a	B3	147494734	147494734	A	-	DEL	Frame_Shift_Del	p.N78Tfs*5	147494733	PASS	CATD0037a	CATD0037b	0.306	86	38	166	0.007	136	1	170	frameshift_variant	TA	T	-	frameshift_variant	HIGH	ENSFCAG00000050434	Transcript	ENSFCAT00000082438.1	protein_coding	1/1	-	ENSFCAT00000082438.1:c.233del	ENSFCAP00000054469.1:p.Asn78ThrfsTer5	225	225	75	L/X	ttA/tt	A	-	1	1	-	-	YES
Sanger	Felis_catus_9.0	-	CATD0037a	B4	4678507	4678507	A	-	DEL	Frame_Shift_Del	p.L143Yfs*14	4678506	PASS	CATD0037a	CATD0037b	0.32	34	16	59	0	49	0	56	frameshift_variant	TA	T	-	frameshift_variant	HIGH	ENSFCAG00000023887	Transcript	ENSFCAT00000067524.1	protein_coding	3/7	-	ENSFCAT00000067524.1:c.428del	ENSFCAP00000056294.1:p.Leu143TyrfsTer14	428	428	143	L/X	tTa/ta	A	-	-1	1	-	-	YES
Sanger	Felis_catus_9.0	RBM17	CATD0037a	B4	5558358	5558358	C	-	DEL	Frame_Shift_Del	p.P73Rfs*7	5558357	PASS	CATD0037a	CATD0037b	0.399	101	67	224	0.008	118	1	148	frameshift_variant	AC	A	-	frameshift_variant	HIGH	ENSFCAG00000031988	Transcript	ENSFCAT00000060157.2	protein_coding	2/11	-	ENSFCAT00000060157.2:c.218del	ENSFCAP00000047470.1:p.Pro73ArgfsTer7	227	212	71	T/X	aCc/ac	C	-	1	1	VGNC	-	YES
Sanger	Felis_catus_9.0	CUBN	CATD0037a	B4	15935780	15935780	G	-	DEL	Frame_Shift_Del	p.N1412Tfs*49	15935779	PASS	CATD0037a	CATD0037b	0.383	82	51	194	0	72	0	103	frameshift_variant	TG	T	-	frameshift_variant	HIGH	ENSFCAG00000013560	Transcript	ENSFCAT00000013564.5	protein_coding	29/67	-	ENSFCAT00000013564.5:c.4233del	ENSFCAP00000012574.5:p.Asn1412ThrfsTer49	4233	4233	1411	P/X	ccC/cc	G	-	-1	1	VGNC	-	YES
Sanger	Felis_catus_9.0	CACNB2	CATD0037a	B4	17415045	17415045	C	-	DEL	Frame_Shift_Del	p.S440Afs*13	17415044	PASS	CATD0037a	CATD0037b	0.344	86	45	207	0.014	138	2	196	frameshift_variant	AC	A	-	frameshift_variant	HIGH	ENSFCAG00000015492	Transcript	ENSFCAT00000052123.2	protein_coding	13/14	-	ENSFCAT00000052123.2:c.1317del	ENSFCAP00000041518.2:p.Ser440AlafsTer13	2061	1311	437	H/X	caC/ca	C	-	1	1	VGNC	-	YES
Sanger	Felis_catus_9.0	CACNB2	CATD0037a	B4	17416269	17416270	-	C	INS	Frame_Shift_Ins	p.E549Rfs*53	17416269	PASS	CATD0037a	CATD0037b	0.393	68	44	145	0.019	101	2	128	frameshift_variant	A	AC	C	frameshift_variant	HIGH	ENSFCAG00000015492	Transcript	ENSFCAT00000052123.2	protein_coding	14/14	-	ENSFCAT00000052123.2:c.1644dup	ENSFCAP00000041518.2:p.Glu549ArgfsTer53	2387-2388	1637-1638	546	Y/YX	tac/taCc	-	-	1	1	VGNC	-	YES
Sanger	Felis_catus_9.0	SKIDA1	CATD0037a	B4	20182401	20182401	A	-	DEL	Frame_Shift_Del	p.S4Pfs*4	20182400	PASS	CATD0037a	CATD0037b	0.178	83	18	144	0	211	0	250	frameshift_variant	GA	G	-	frameshift_variant	HIGH	ENSFCAG00000045706	Transcript	ENSFCAT00000051980.2	protein_coding	1/2	-	ENSFCAT00000051980.2:c.10del	ENSFCAP00000046426.1:p.Ser4ProfsTer4	792	10	4	S/X	Tcc/cc	A	-	-1	1	HGNC	HGNC:32697	YES
Sanger	Felis_catus_9.0	SVIL	CATD0037a	B4	28152956	28152956	A	-	DEL	Frame_Shift_Del	p.N2204Ifs*19	28152955	PASS	CATD0037a	CATD0037b	0.441	33	26	76	0	35	0	40	frameshift_variant	GA	G	-	frameshift_variant&splice_region_variant	HIGH	ENSFCAG00000009639	Transcript	ENSFCAT00000078666.1	protein_coding	38/39	-	ENSFCAT00000078666.1:c.6611del	ENSFCAP00000059735.1:p.Asn2204IlefsTer19	6606	6606	2202	G/X	ggA/gg	A	-	1	1	VGNC	-	YES
Sanger	Felis_catus_9.0	ADA2	CATD0037a	B4	35143887	35143887	G	-	DEL	Frame_Shift_Del	p.Q91Sfs*4	35143886	PASS	CATD0037a	CATD0037b	0.286	25	10	56	0	59	0	64	frameshift_variant	TG	T	-	frameshift_variant	HIGH	ENSFCAG00000012168	Transcript	ENSFCAT00000037412.3	protein_coding	2/11	-	ENSFCAT00000037412.3:c.270del	ENSFCAP00000028652.3:p.Gln91SerfsTer4	266	264	88	L/X	ctG/ct	G	-	1	1	VGNC	-	YES
Sanger	Felis_catus_9.0	-	CATD0037a	B4	35238225	35238225	C	-	DEL	Frame_Shift_Del	p.P22Lfs*36	35238224	PASS	CATD0037a	CATD0037b	0.357	18	10	36	0	28	0	29	frameshift_variant	GC	G	-	frameshift_variant	HIGH	ENSFCAG00000040421	Transcript	ENSFCAT00000051609.2	protein_coding	1/1	-	ENSFCAT00000051609.2:c.65del	ENSFCAP00000058289.1:p.Pro22LeufsTer36	59	59	20	A/X	gCc/gc	C	-	1	1	-	-	YES
Sanger	Felis_catus_9.0	-	CATD0037a	B4	43731499	43731499	T	-	DEL	Frame_Shift_Del	p.K1384Rfs*2	43731498	PASS	CATD0037a	CATD0037b	0.34	68	35	135	0	69	0	95	frameshift_variant	CT	C	-	frameshift_variant	HIGH	ENSFCAG00000030909	Transcript	ENSFCAT00000071161.1	protein_coding	29/31	-	ENSFCAT00000071161.1:c.4151del	ENSFCAP00000053084.1:p.Lys1384ArgfsTer2	4151	4151	1384	K/X	aAg/ag	T	-	-1	1	-	-	YES
Sanger	Felis_catus_9.0	-	CATD0037a	B4	47545589	47545589	A	-	DEL	Frame_Shift_Del	p.S247Pfs*4	47545588	PASS	CATD0037a	CATD0037b	0.118	97	13	159	0	109	0	145	frameshift_variant	GA	G	-	frameshift_variant	HIGH	ENSFCAG00000049605	Transcript	ENSFCAT00000084581.1	protein_coding	1/2	-	ENSFCAT00000084581.1:c.739del	ENSFCAP00000051890.1:p.Ser247ProfsTer4	739	739	247	S/X	Tcc/cc	A	-	-1	1	-	-	YES
Sanger	Felis_catus_9.0	C2CD5	CATD0037a	B4	58072577	58072577	A	-	DEL	Frame_Shift_Del	p.F850Lfs*10	58072576	PASS	CATD0037a	CATD0037b	0.424	49	36	118	0	98	0	113	frameshift_variant	TA	T	-	frameshift_variant	HIGH	ENSFCAG00000025410	Transcript	ENSFCAT00000059999.2	protein_coding	21/28	-	ENSFCAT00000059999.2:c.2550del	ENSFCAP00000047261.2:p.Phe850LeufsTer10	2580	2550	850	F/X	ttT/tt	A	-	-1	1	VGNC	-	YES
Sanger	Felis_catus_9.0	-	CATD0037a	B4	70171032	70171033	-	A	INS	Frame_Shift_Ins	p.T943Nfs*5	70171032	PASS	CATD0037a	CATD0037b	0.421	33	24	82	0	61	0	93	frameshift_variant	C	CA	A	frameshift_variant	HIGH	ENSFCAG00000052369	Transcript	ENSFCAT00000070555.1	protein_coding	23/28	-	ENSFCAT00000070555.1:c.2827dup	ENSFCAP00000053038.1:p.Thr943AsnfsTer5	2823-2824	2823-2824	941-942	-/X	-/A	-	-	1	1	-	-	YES
Sanger	Felis_catus_9.0	MAP3K12	CATD0037a	B4	81856939	81856940	-	G	INS	Frame_Shift_Ins	p.E74Rfs*6	81856939	PASS	CATD0037a	CATD0037b	0.417	14	10	31	0.053	36	2	48	frameshift_variant	C	CG	G	frameshift_variant	HIGH	ENSFCAG00000012780	Transcript	ENSFCAT00000012783.6	protein_coding	1/13	-	ENSFCAT00000012783.6:c.219dup	ENSFCAP00000011849.3:p.Glu74ArgfsTer6	256-257	219-220	73-74	-/X	-/C	-	-	-1	1	VGNC	-	YES
Sanger	Felis_catus_9.0	ITGA7	CATD0037a	B4	84401341	84401342	-	G	INS	Frame_Shift_Ins	p.G14Rfs*37	84401341	PASS	CATD0037a	CATD0037b	0.48	26	24	63	0	45	0	65	frameshift_variant	C	CG	G	frameshift_variant	HIGH	ENSFCAG00000013958	Transcript	ENSFCAT00000013962.6	protein_coding	1/26	-	ENSFCAT00000013962.6:c.39dup	ENSFCAP00000012943.3:p.Gly14ArgfsTer37	39-40	39-40	13-14	-/X	-/C	-	-	-1	1	VGNC	-	YES
Sanger	Felis_catus_9.0	-	CATD0037a	B4	84508393	84508393	T	-	DEL	Frame_Shift_Del	p.M394Cfs*24	84508392	PASS	CATD0037a	CATD0037b	0.051	205	11	311	0.004	282	1	363	frameshift_variant	AT	A	-	frameshift_variant	HIGH	ENSFCAG00000013965	Transcript	ENSFCAT00000013969.6	protein_coding	2/7	-	ENSFCAT00000013969.6:c.1180del	ENSFCAP00000012950.3:p.Met394CysfsTer24	1752	1180	394	M/X	Atg/tg	T	-	-1	1	-	-	YES
Sanger	Felis_catus_9.0	DDIT3	CATD0037a	B4	85952387	85952388	AA	-	DEL	Frame_Shift_Del	p.F51Yfs*4	85952386	PASS	CATD0037a	CATD0037b	0.25	45	15	93	0	118	0	147	frameshift_variant	TAA	T	-	frameshift_variant	HIGH	ENSFCAG00000002084	Transcript	ENSFCAT00000002084.5	protein_coding	2/2	-	ENSFCAT00000002084.5:c.152_153del	ENSFCAP00000001926.3:p.Phe51TyrfsTer4	152-153	152-153	51	F/X	tTT/t	AA	-	-1	1	VGNC	-	YES
Sanger	Felis_catus_9.0	PARPBP	CATD0037a	B4	124798655	124798655	A	-	DEL	Frame_Shift_Del	p.T448Lfs*3	124798654	PASS	CATD0037a	CATD0037b	0.37	29	17	69	0	41	0	57	frameshift_variant	GA	G	-	frameshift_variant	HIGH	ENSFCAG00000015268	Transcript	ENSFCAT00000015272.6	protein_coding	9/11	-	ENSFCAT00000015272.6:c.1342del	ENSFCAP00000014159.6:p.Thr448LeufsTer3	1336	1336	446	K/X	Aaa/aa	A	-	1	1	VGNC	-	YES
Sanger	Felis_catus_9.0	APPL2	CATD0037a	B4	127357958	127357958	T	-	DEL	Frame_Shift_Del	p.K154Rfs*6	127357957	PASS	CATD0037a	CATD0037b	0.542	27	32	83	0.035	55	2	71	frameshift_variant	CT	C	-	frameshift_variant	HIGH	ENSFCAG00000001461	Transcript	ENSFCAT00000001461.6	protein_coding	7/21	-	ENSFCAT00000001461.6:c.461del	ENSFCAP00000001356.4:p.Lys154ArgfsTer6	632	461	154	K/X	aAg/ag	T	-	-1	1	VGNC	-	YES
Sanger	Felis_catus_9.0	MYH9	CATD0037a	B4	132704512	132704513	-	G	INS	Frame_Shift_Ins	p.H149Pfs*27	132704512	PASS	CATD0037a	CATD0037b	0.376	108	65	257	0	183	0	239	frameshift_variant	T	TG	G	frameshift_variant	HIGH	ENSFCAG00000001124	Transcript	ENSFCAT00000001125.6	protein_coding	3/42	-	ENSFCAT00000001125.6:c.445dup	ENSFCAP00000001042.5:p.His149ProfsTer27	1100-1101	445-446	149	H/PX	cac/cCac	-	-	-1	1	VGNC	-	YES
Sanger	Felis_catus_9.0	PKDREJ	CATD0037a	B4	140898868	140898868	C	-	DEL	Frame_Shift_Del	p.V322Cfs*46	140898867	PASS	CATD0037a	CATD0037b	0.293	53	22	95	0	100	0	110	frameshift_variant	AC	A	-	frameshift_variant	HIGH	ENSFCAG00000006531	Transcript	ENSFCAT00000006533.6	protein_coding	1/1	-	ENSFCAT00000006533.6:c.964del	ENSFCAP00000059182.1:p.Val322CysfsTer46	964	964	322	V/X	Gtg/tg	C	-	-1	1	HGNC	HGNC:9015	YES
Sanger	Felis_catus_9.0	DENND6B	CATD0037a	B4	144083041	144083041	C	-	DEL	Frame_Shift_Del	p.G41Afs*31	144083040	PASS	CATD0037a	CATD0037b	0.14	43	7	72	0	53	0	63	frameshift_variant	GC	G	-	frameshift_variant	HIGH	ENSFCAG00000011915	Transcript	ENSFCAT00000086481.1	protein_coding	1/18	-	ENSFCAT00000086481.1:c.122del	ENSFCAP00000055769.1:p.Gly41AlafsTer31	122	122	41	G/X	gGc/gc	C	-	-1	1	VGNC	-	YES
Sanger	Felis_catus_9.0	GNB1	CATD0037a	C1	702364	702365	GA	-	DEL	Frame_Shift_Del	p.L192Rfs*3	702363	PASS	CATD0037a	CATD0037b	0.348	90	48	186	0	169	0	199	frameshift_variant	CGA	C	-	frameshift_variant	HIGH	ENSFCAG00000026744	Transcript	ENSFCAT00000025137.4	protein_coding	8/10	-	ENSFCAT00000025137.4:c.575_576del	ENSFCAP00000017923.2:p.Leu192ArgfsTer3	670-671	575-576	192	L/X	cTC/c	GA	-	-1	1	VGNC	-	YES
Sanger	Felis_catus_9.0	CASZ1	CATD0037a	C1	7687266	7687266	G	-	DEL	Frame_Shift_Del	p.Q136Sfs*30	7687265	PASS	CATD0037a	CATD0037b	0.275	29	11	48	0	18	0	24	frameshift_variant	TG	T	-	frameshift_variant	HIGH	ENSFCAG00000014593	Transcript	ENSFCAT00000076269.1	protein_coding	1/17	-	ENSFCAT00000076269.1:c.406del	ENSFCAP00000057830.1:p.Gln136SerfsTer30	406	406	136	Q/X	Cag/ag	G	-	-1	1	VGNC	-	YES
Sanger	Felis_catus_9.0	MTHFR	CATD0037a	C1	8629230	8629230	C	-	DEL	Frame_Shift_Del	p.A125Qfs*7	8629229	PASS	CATD0037a	CATD0037b	0.344	63	33	126	0	105	0	136	frameshift_variant	GC	G	-	frameshift_variant	HIGH	ENSFCAG00000000067	Transcript	ENSFCAT00000047342.3	protein_coding	3/12	-	ENSFCAT00000047342.3:c.373del	ENSFCAP00000026757.3:p.Ala125GlnfsTer7	1224	373	125	A/X	Gca/ca	C	-	-1	1	VGNC	-	YES
Sanger	Felis_catus_9.0	EPHA2	CATD0037a	C1	11799078	11799079	-	G	INS	Frame_Shift_Ins	p.Q352Pfs*7	11799078	PASS	CATD0037a	CATD0037b	0.795	24	93	149	0.019	53	1	75	frameshift_variant	T	TG	G	frameshift_variant	HIGH	ENSFCAG00000010170	Transcript	ENSFCAT00000010173.6	protein_coding	5/16	-	ENSFCAT00000010173.6:c.1054dup	ENSFCAP00000009443.5:p.Gln352ProfsTer7	1238-1239	1054-1055	352	Q/PX	cag/cCag	-	-	-1	1	VGNC	-	YES
Sanger	Felis_catus_9.0	LUZP1	CATD0037a	C1	17145756	17145756	G	-	DEL	Frame_Shift_Del	p.P939Qfs*4	17145755	PASS	CATD0037a	CATD0037b	0.342	100	52	196	0.01	101	1	131	frameshift_variant	TG	T	-	frameshift_variant	HIGH	ENSFCAG00000013804	Transcript	ENSFCAT00000049401.3	protein_coding	2/4	-	ENSFCAT00000049401.3:c.2816del	ENSFCAP00000039644.3:p.Pro939GlnfsTer4	3042	2816	939	P/X	cCa/ca	G	-	-1	1	VGNC	-	YES
Sanger	Felis_catus_9.0	ARID1A	CATD0037a	C1	20173803	20173803	C	-	DEL	Frame_Shift_Del	p.L1177Cfs*4	20173802	PASS	CATD0037a	CATD0037b	0.401	94	63	237	0	165	0	236	frameshift_variant	TC	T	-	frameshift_variant	HIGH	ENSFCAG00000012814	Transcript	ENSFCAT00000062917.2	protein_coding	13/20	-	ENSFCAT00000062917.2:c.3528del	ENSFCAP00000045105.2:p.Leu1177CysfsTer4	3522	3522	1174	I/X	atC/at	C	-	1	1	VGNC	-	YES
Sanger	Felis_catus_9.0	PHACTR4	CATD0037a	C1	21485497	21485497	C	-	DEL	Frame_Shift_Del	p.S276Pfs*54	21485496	PASS	CATD0037a	CATD0037b	0.458	65	55	173	0	118	0	159	frameshift_variant	TC	T	-	frameshift_variant	HIGH	ENSFCAG00000013359	Transcript	ENSFCAT00000076231.1	protein_coding	8/16	-	ENSFCAT00000076231.1:c.825del	ENSFCAP00000052157.1:p.Ser276ProfsTer54	933	819	273	V/X	gtC/gt	C	-	1	1	HGNC	HGNC:25793	YES
Sanger	Felis_catus_9.0	ZNF362	CATD0037a	C1	25331003	25331004	-	C	INS	Frame_Shift_Ins	p.L155Pfs*59	25331003	PASS	CATD0037a	CATD0037b	0.443	34	27	112	0	70	0	126	frameshift_variant	G	GC	C	frameshift_variant	HIGH	ENSFCAG00000029727	Transcript	ENSFCAT00000059324.2	protein_coding	4/6	-	ENSFCAT00000059324.2:c.463dup	ENSFCAP00000040885.2:p.Leu155ProfsTer59	1465-1466	455-456	152	S/SX	agc/agCc	-	-	1	1	VGNC	-	YES
Sanger	Felis_catus_9.0	A3GALT2	CATD0037a	C1	25352421	25352421	G	-	DEL	Frame_Shift_Del	p.I81Lfs*25	25352420	PASS	CATD0037a	CATD0037b	0.405	25	17	50	0	36	0	42	frameshift_variant	TG	T	-	frameshift_variant	HIGH	ENSFCAG00000040478	Transcript	ENSFCAT00000062972.2	protein_coding	4/5	-	ENSFCAT00000062972.2:c.240del	ENSFCAP00000044567.1:p.Ile81LeufsTer25	240	240	80	P/X	ccC/cc	G	-	-1	1	HGNC	HGNC:30005	YES
Sanger	Felis_catus_9.0	P3H1	CATD0037a	C1	33591000	33591000	G	-	DEL	Frame_Shift_Del	p.A653Pfs*13	33590999	PASS	CATD0037a	CATD0037b	0.355	20	11	42	0	48	0	56	frameshift_variant	CG	C	-	frameshift_variant	HIGH	ENSFCAG00000012192	Transcript	ENSFCAT00000012196.6	protein_coding	12/15	-	ENSFCAT00000012196.6:c.1956del	ENSFCAP00000011312.4:p.Ala653ProfsTer13	1956	1956	652	P/X	ccC/cc	G	-	-1	1	VGNC	-	YES
Sanger	Felis_catus_9.0	PTCH2	CATD0037a	C1	35529764	35529764	G	-	DEL	Frame_Shift_Del	p.P1117Hfs*40	35529763	PASS	CATD0037a	CATD0037b	0.406	41	28	79	0	77	0	92	frameshift_variant	TG	T	-	frameshift_variant	HIGH	ENSFCAG00000009971	Transcript	ENSFCAT00000009974.6	protein_coding	21/22	-	ENSFCAT00000009974.6:c.3350del	ENSFCAP00000009256.5:p.Pro1117HisfsTer40	3350	3350	1117	P/X	cCa/ca	G	-	-1	1	VGNC	-	YES
Sanger	Felis_catus_9.0	LEXM	CATD0037a	C1	44692289	44692289	A	-	DEL	Frame_Shift_Del	p.K237Sfs*5	44692288	PASS	CATD0037a	CATD0037b	0.163	67	13	125	0	81	0	125	frameshift_variant	GA	G	-	frameshift_variant&splice_region_variant	HIGH	ENSFCAG00000003988	Transcript	ENSFCAT00000083206.1	protein_coding	7/10	-	ENSFCAT00000083206.1:c.710del	ENSFCAP00000057079.1:p.Lys237SerfsTer5	1037	703	235	K/X	Aaa/aa	A	-	1	1	VGNC	-	YES
Sanger	Felis_catus_9.0	USP1	CATD0037a	C1	51544269	51544269	A	-	DEL	Frame_Shift_Del	p.N661Mfs*2	51544268	PASS	CATD0037a	CATD0037b	0.37	85	50	179	0.029	99	3	144	frameshift_variant	CA	C	-	frameshift_variant	HIGH	ENSFCAG00000023269	Transcript	ENSFCAT00000023162.4	protein_coding	8/8	-	ENSFCAT00000023162.4:c.1982del	ENSFCAP00000022589.2:p.Asn661MetfsTer2	2044	1975	659	K/X	Aaa/aa	A	-	1	1	VGNC	-	YES
Sanger	Felis_catus_9.0	ACADM	CATD0037a	C1	63598988	63598988	A	-	DEL	Frame_Shift_Del	p.G204Efs*13	63598987	PASS	CATD0037a	CATD0037b	0.364	56	32	144	0	92	0	115	frameshift_variant	GA	G	-	frameshift_variant	HIGH	ENSFCAG00000026468	Transcript	ENSFCAT00000025289.4	protein_coding	8/13	-	ENSFCAT00000025289.4:c.609del	ENSFCAP00000025061.3:p.Gly204GlufsTer13	602	602	201	E/X	gAa/ga	A	-	1	1	VGNC	-	YES
Sanger	Felis_catus_9.0	LRRC8B	CATD0037a	C1	76173200	76173200	A	-	DEL	Frame_Shift_Del	p.T622Pfs*17	76173199	PASS	CATD0037a	CATD0037b	0.305	82	36	149	0	104	0	125	frameshift_variant	TA	T	-	frameshift_variant	HIGH	ENSFCAG00000040304	Transcript	ENSFCAT00000054381.2	protein_coding	3/4	-	ENSFCAT00000054381.2:c.1864del	ENSFCAP00000045917.2:p.Thr622ProfsTer17	2744	1861	621	K/X	Aaa/aa	A	-	1	1	Uniprot_gn	-	YES
Sanger	Felis_catus_9.0	MTF2	CATD0037a	C1	79446999	79446999	A	-	DEL	Frame_Shift_Del	p.G397Efs*6	79446998	PASS	CATD0037a	CATD0037b	0.208	57	15	107	0	67	0	93	frameshift_variant	GA	G	-	frameshift_variant	HIGH	ENSFCAG00000015025	Transcript	ENSFCAT00000015029.6	protein_coding	12/15	-	ENSFCAT00000015029.6:c.1188del	ENSFCAP00000013936.3:p.Gly397GlufsTer6	1520	1181	394	E/X	gAa/ga	A	-	1	1	VGNC	-	YES
Sanger	Felis_catus_9.0	ATXN7L2	CATD0037a	C1	93776309	93776310	GA	-	DEL	Frame_Shift_Del	p.S228Hfs*14	93776308	PASS	CATD0037a	CATD0037b	0.244	62	20	116	0	84	0	111	frameshift_variant	GGA	G	-	frameshift_variant	HIGH	ENSFCAG00000015592	Transcript	ENSFCAT00000084040.1	protein_coding	5/10	-	ENSFCAT00000084040.1:c.682_683del	ENSFCAP00000058743.1:p.Ser228HisfsTer14	675-676	675-676	225-226	GR/GX	ggGAga/ggga	GA	-	1	1	VGNC	-	YES
Sanger	Felis_catus_9.0	ACVR2A	CATD0037a	C1	141362458	141362458	A	-	DEL	Frame_Shift_Del	p.K445Rfs*5	141362457	PASS	CATD0037a	CATD0037b	0.33	77	38	144	0.011	88	1	119	frameshift_variant	TA	T	-	frameshift_variant	HIGH	ENSFCAG00000023845	Transcript	ENSFCAT00000037461.3	protein_coding	11/12	-	ENSFCAT00000037461.3:c.1334del	ENSFCAP00000038500.1:p.Lys445ArgfsTer5	1406	1327	443	K/X	Aaa/aa	A	-	1	1	VGNC	-	YES
Sanger	Felis_catus_9.0	PPIG	CATD0037a	C1	161052737	161052737	A	-	DEL	Frame_Shift_Del	p.K681Rfs*12	161052736	PASS	CATD0037a	CATD0037b	0.522	22	24	71	0	53	0	74	frameshift_variant	GA	G	-	frameshift_variant	HIGH	ENSFCAG00000043864	Transcript	ENSFCAT00000057932.2	protein_coding	15/15	-	ENSFCAT00000057932.2:c.2042del	ENSFCAP00000049479.1:p.Lys681ArgfsTer12	2849	2036	679	E/X	gAa/ga	A	-	1	1	HGNC	HGNC:14650	YES
Sanger	Felis_catus_9.0	FSIP2	CATD0037a	C1	175846801	175846801	A	-	DEL	Frame_Shift_Del	p.N3501Ifs*3	175846800	PASS	CATD0037a	CATD0037b	0.411	53	37	111	0.018	56	1	68	frameshift_variant	CA	C	-	frameshift_variant	HIGH	ENSFCAG00000048733	Transcript	ENSFCAT00000071296.1	protein_coding	11/17	-	ENSFCAT00000071296.1:c.10502del	ENSFCAP00000058558.1:p.Asn3501IlefsTer3	10854	10496	3499	Q/X	cAa/ca	A	-	1	1	HGNC	HGNC:21675	YES
Sanger	Felis_catus_9.0	ALS2	CATD0037a	C1	188724946	188724946	C	-	DEL	Frame_Shift_Del	p.G561Vfs*39	188724945	PASS	CATD0037a	CATD0037b	0.379	59	36	128	0	117	0	138	frameshift_variant	AC	A	-	frameshift_variant	HIGH	ENSFCAG00000004007	Transcript	ENSFCAT00000039591.3	protein_coding	6/33	-	ENSFCAT00000039591.3:c.1682del	ENSFCAP00000035071.1:p.Gly561ValfsTer39	1745	1682	561	G/X	gGt/gt	C	-	-1	1	VGNC	-	YES
Sanger	Felis_catus_9.0	KANSL1L	CATD0037a	C1	196034211	196034211	T	-	DEL	Frame_Shift_Del	p.N1036Tfs*?	196034210	PASS	CATD0037a	CATD0037b	0.422	100	73	255	0.013	150	2	210	frameshift_variant	GT	G	-	frameshift_variant	HIGH	ENSFCAG00000027585	Transcript	ENSFCAT00000082974.1	protein_coding	16/16	-	ENSFCAT00000082974.1:c.3107del	ENSFCAP00000057985.1:p.Asn1036ThrfsTer?	3381	3107	1036	N/X	aAc/ac	T	-	-1	1	VGNC	-	YES
Sanger	Felis_catus_9.0	SLC37A1	CATD0037a	C2	3578140	3578140	G	-	DEL	Frame_Shift_Del	p.R75Afs*42	3578139	PASS	CATD0037a	CATD0037b	0.359	41	23	85	0	72	0	85	frameshift_variant	CG	C	-	frameshift_variant	HIGH	ENSFCAG00000012708	Transcript	ENSFCAT00000042678.3	protein_coding	4/19	-	ENSFCAT00000042678.3:c.223del	ENSFCAP00000036879.2:p.Arg75AlafsTer42	497	223	75	R/X	Cgc/gc	G	-	-1	1	HGNC	HGNC:11024	YES
Sanger	Felis_catus_9.0	RIPK4	CATD0037a	C2	4268257	4268257	C	-	DEL	Frame_Shift_Del	p.L476Sfs*121	4268256	PASS	CATD0037a	CATD0037b	0.399	92	61	227	0	87	0	113	frameshift_variant	AC	A	-	frameshift_variant	HIGH	ENSFCAG00000012694	Transcript	ENSFCAT00000038182.3	protein_coding	8/8	-	ENSFCAT00000038182.3:c.1426del	ENSFCAP00000038515.3:p.Leu476SerfsTer121	1421	1421	474	T/X	aCc/ac	C	-	1	1	VGNC	-	YES
Sanger	Felis_catus_9.0	SCAF4	CATD0037a	C2	13446687	13446687	A	-	DEL	Frame_Shift_Del	p.T505Lfs*96	13446686	PASS	CATD0037a	CATD0037b	0.371	122	72	278	0	202	0	256	frameshift_variant	CA	C	-	frameshift_variant	HIGH	ENSFCAG00000002228	Transcript	ENSFCAT00000002228.6	protein_coding	7/20	-	ENSFCAT00000002228.6:c.1513del	ENSFCAP00000002056.6:p.Thr505LeufsTer96	1508	1508	503	Q/X	cAa/ca	A	-	1	1	VGNC	-	YES
Sanger	Felis_catus_9.0	ADAMTS5	CATD0037a	C2	17981625	17981625	G	-	DEL	Frame_Shift_Del	p.G726Efs*24	17981624	PASS	CATD0037a	CATD0037b	0.365	33	19	74	0	57	0	64	frameshift_variant	CG	C	-	frameshift_variant	HIGH	ENSFCAG00000002300	Transcript	ENSFCAT00000002302.6	protein_coding	7/8	-	ENSFCAT00000002302.6:c.2177del	ENSFCAP00000002124.5:p.Gly726GlufsTer24	2920	2173	725	G/X	Ggg/gg	G	-	1	1	VGNC	-	YES
Sanger	Felis_catus_9.0	ZDHHC23	CATD0037a	C2	60515229	60515230	-	G	INS	Frame_Shift_Ins	p.V112Gfs*88	60515229	PASS	CATD0037a	CATD0037b	0.221	53	15	105	0	57	0	79	frameshift_variant	T	TG	G	frameshift_variant	HIGH	ENSFCAG00000025301	Transcript	ENSFCAT00000031006.4	protein_coding	2/4	-	ENSFCAT00000031006.4:c.334dup	ENSFCAP00000020347.4:p.Val112GlyfsTer88	446-447	326-327	109	L/LX	ctg/ctGg	-	-	1	1	VGNC	-	YES
Sanger	Felis_catus_9.0	ATP13A4	CATD0037a	C2	77230677	77230677	G	-	DEL	Frame_Shift_Del	p.G618Vfs*7	77230676	PASS	CATD0037a	CATD0037b	0.278	143	55	290	0.005	183	1	227	frameshift_variant	TG	T	-	frameshift_variant	HIGH	ENSFCAG00000042898	Transcript	ENSFCAT00000060415.2	protein_coding	17/31	-	ENSFCAT00000060415.2:c.1853del	ENSFCAP00000047670.1:p.Gly618ValfsTer7	2267	1848	616	M/X	atG/at	G	-	1	1	HGNC	HGNC:25422	YES
Sanger	Felis_catus_9.0	SEC62	CATD0037a	C2	98227524	98227524	A	-	DEL	Frame_Shift_Del	p.L179Wfs*23	98227523	PASS	CATD0037a	CATD0037b	0.309	56	25	124	0	96	0	114	frameshift_variant	CA	C	-	frameshift_variant	HIGH	ENSFCAG00000026086	Transcript	ENSFCAT00000025022.4	protein_coding	5/8	-	ENSFCAT00000025022.4:c.536del	ENSFCAP00000019095.3:p.Leu179TrpfsTer23	536	536	179	L/X	tTg/tg	A	-	-1	1	HGNC	HGNC:11846	YES
Sanger	Felis_catus_9.0	SI	CATD0037a	C2	102759378	102759378	C	-	DEL	Frame_Shift_Del	p.G268Vfs*29	102759377	PASS	CATD0037a	CATD0037b	0.282	56	22	115	0	89	0	114	frameshift_variant	TC	T	-	frameshift_variant	HIGH	ENSFCAG00000021985	Transcript	ENSFCAT00000023549.4	protein_coding	6/47	-	ENSFCAT00000023549.4:c.801del	ENSFCAP00000021521.4:p.Gly268ValfsTer29	1294	799	267	P/X	Ccc/cc	C	-	1	1	VGNC	-	YES
Sanger	Felis_catus_9.0	ATR	CATD0037a	C2	123415310	123415310	T	-	DEL	Frame_Shift_Del	p.F136Lfs*12	123415309	PASS	CATD0037a	CATD0037b	0.441	80	63	177	0	81	0	100	frameshift_variant	CT	C	-	frameshift_variant	HIGH	ENSFCAG00000018078	Transcript	ENSFCAT00000018811.4	protein_coding	4/47	-	ENSFCAT00000018811.4:c.408del	ENSFCAP00000015754.4:p.Phe136LeufsTer12	404	404	135	L/X	cTt/ct	T	-	1	1	VGNC	-	YES
Sanger	Felis_catus_9.0	MSL2	CATD0037a	C2	129253458	129253458	A	-	DEL	Frame_Shift_Del	p.K455Nfs*37	129253457	PASS	CATD0037a	CATD0037b	0.333	78	39	147	0	151	0	189	frameshift_variant	TA	T	-	frameshift_variant	HIGH	ENSFCAG00000030550	Transcript	ENSFCAT00000028451.4	protein_coding	3/3	-	ENSFCAT00000028451.4:c.1365del	ENSFCAP00000018671.1:p.Lys455AsnfsTer37	1574	1360	454	K/X	Aaa/aa	A	-	1	1	VGNC	-	YES
Sanger	Felis_catus_9.0	NKAPD1	CATD0037a	D1	10080409	10080410	-	A	INS	Frame_Shift_Ins	p.S166Vfs*31	10080409	PASS	CATD0037a	CATD0037b	0.349	54	29	139	0	120	0	177	frameshift_variant	G	GA	A	frameshift_variant	HIGH	ENSFCAG00000028797	Transcript	ENSFCAT00000023885.3	protein_coding	5/5	-	ENSFCAT00000023885.3:c.494dup	ENSFCAP00000023726.2:p.Ser166ValfsTer31	486-487	486-487	162-163	-/X	-/A	-	-	1	1	HGNC	HGNC:25569	YES
Sanger	Felis_catus_9.0	SIK3	CATD0037a	D1	14593904	14593904	G	-	DEL	Frame_Shift_Del	p.P902Lfs*20	14593903	PASS	CATD0037a	CATD0037b	0.435	13	10	33	0	36	0	44	frameshift_variant	AG	A	-	frameshift_variant	HIGH	ENSFCAG00000008202	Transcript	ENSFCAT00000042117.3	protein_coding	20/25	-	ENSFCAT00000042117.3:c.2705del	ENSFCAP00000037714.3:p.Pro902LeufsTer20	3642	2705	902	P/X	cCt/ct	G	-	-1	1	VGNC	-	YES
Sanger	Felis_catus_9.0	RSF1	CATD0037a	D1	56595965	56595965	A	-	DEL	Frame_Shift_Del	p.R797Efs*24	56595964	PASS	CATD0037a	CATD0037b	0.25	51	17	99	0	67	0	92	frameshift_variant	TA	T	-	frameshift_variant	HIGH	ENSFCAG00000007449	Transcript	ENSFCAT00000007451.6	protein_coding	6/16	-	ENSFCAT00000007451.6:c.2389del	ENSFCAP00000006904.4:p.Arg797GlufsTer24	2383	2383	795	K/X	Aaa/aa	A	-	1	1	VGNC	-	YES
Sanger	Felis_catus_9.0	LRRC32	CATD0037a	D1	57660902	57660903	-	G	INS	Frame_Shift_Ins	p.L624Afs*?	57660902	PASS	CATD0037a	CATD0037b	0.229	37	11	60	0	59	0	72	frameshift_variant	A	AG	G	frameshift_variant	HIGH	ENSFCAG00000012007	Transcript	ENSFCAT00000012008.4	protein_coding	3/3	-	ENSFCAT00000012008.4:c.1869dup	ENSFCAP00000011137.1:p.Leu624AlafsTer?	2821-2822	1862-1863	621	K/KX	aag/aaGg	-	-	1	1	VGNC	-	YES
Sanger	Felis_catus_9.0	ST5	CATD0037a	D1	67429545	67429546	-	C	INS	Frame_Shift_Ins	p.E399Gfs*15	67429545	PASS	CATD0037a	CATD0037b	0.382	21	13	59	0	42	0	54	frameshift_variant	T	TC	C	frameshift_variant	HIGH	ENSFCAG00000008409	Transcript	ENSFCAT00000083365.1	protein_coding	4/20	-	ENSFCAT00000083365.1:c.1195dup	ENSFCAP00000051621.1:p.Glu399GlyfsTer15	1195-1196	1195-1196	399	E/GX	gag/gGag	-	-	-1	1	VGNC	-	YES
Sanger	Felis_catus_9.0	ELP4	CATD0037a	D1	87821076	87821076	T	-	DEL	Frame_Shift_Del	p.F206Sfs*11	87821075	PASS	CATD0037a	CATD0037b	0.388	60	38	129	0	80	0	96	frameshift_variant	AT	A	-	frameshift_variant	HIGH	ENSFCAG00000030334	Transcript	ENSFCAT00000062355.2	protein_coding	5/11	-	ENSFCAT00000062355.2:c.617del	ENSFCAP00000041205.1:p.Phe206SerfsTer11	627	610	204	F/X	Ttt/tt	T	-	1	1	VGNC	-	YES
Sanger	Felis_catus_9.0	-	CATD0037a	D1	104218979	104218980	CT	-	DEL	Frame_Shift_Del	p.S188Lfs*5	104218978	PASS	CATD0037a	CATD0037b	0.142	109	18	175	0	95	0	134	frameshift_variant	GCT	G	-	frameshift_variant	HIGH	ENSFCAG00000022861	Transcript	ENSFCAT00000032211.3	protein_coding	1/1	-	ENSFCAT00000032211.3:c.563_564del	ENSFCAP00000018780.2:p.Ser188LeufsTer5	557-558	557-558	186	A/X	gCT/g	CT	-	1	1	-	-	YES
Sanger	Felis_catus_9.0	LRRN4CL	CATD0037a	D1	108442896	108442897	-	C	INS	Frame_Shift_Ins	p.E171Gfs*?	108442896	PASS	CATD0037a	CATD0037b	0.284	53	21	91	0	83	0	98	frameshift_variant	T	TC	C	frameshift_variant	HIGH	ENSFCAG00000044682	Transcript	ENSFCAT00000063225.1	protein_coding	1/1	-	ENSFCAT00000063225.1:c.511dup	ENSFCAP00000048440.1:p.Glu171GlyfsTer?	511-512	511-512	171	E/GX	gag/gGag	-	-	-1	1	HGNC	HGNC:33724	YES
Sanger	Felis_catus_9.0	SIPA1	CATD0037a	D1	110787842	110787843	CA	-	DEL	Frame_Shift_Del	p.P894Rfs*27	110787841	PASS	CATD0037a	CATD0037b	0.438	63	49	159	0	195	0	219	frameshift_variant	CCA	C	-	frameshift_variant	HIGH	ENSFCAG00000018585	Transcript	ENSFCAT00000018786.5	protein_coding	11/15	-	ENSFCAT00000018786.5:c.2681_2682del	ENSFCAP00000016329.5:p.Pro894ArgfsTer27	2769-2770	2681-2682	894	P/X	cCA/c	CA	-	1	1	VGNC	-	YES
Sanger	Felis_catus_9.0	NLRP6	CATD0037a	D1	116996615	116996615	A	-	DEL	Frame_Shift_Del	p.T707Pfs*13	116996614	PASS	CATD0037a	CATD0037b	0.481	28	26	84	0	49	0	74	frameshift_variant	GA	G	-	frameshift_variant	HIGH	ENSFCAG00000024094	Transcript	ENSFCAT00000031436.4	protein_coding	5/8	-	ENSFCAT00000031436.4:c.2119del	ENSFCAP00000018506.4:p.Thr707ProfsTer13	2113	2113	705	K/X	Aaa/aa	A	-	1	1	HGNC	HGNC:22944	YES
Sanger	Felis_catus_9.0	ANK3	CATD0037a	D2	23877992	23877993	-	A	INS	Frame_Shift_Ins	p.T3508Hfs*8	23877992	PASS	CATD0037a	CATD0037b	0.388	63	40	152	0	83	0	103	frameshift_variant	G	GA	A	frameshift_variant	HIGH	ENSFCAG00000031392	Transcript	ENSFCAT00000032393.4	protein_coding	37/43	-	ENSFCAT00000032393.4:c.10520dup	ENSFCAP00000025098.3:p.Thr3508HisfsTer8	10520-10521	10520-10521	3507	F/FX	ttc/ttTc	-	-	-1	1	HGNC	HGNC:494	YES
Sanger	Felis_catus_9.0	SEC24C	CATD0037a	D2	36351758	36351759	-	G	INS	Frame_Shift_Ins	p.V861Gfs*4	36351758	PASS	CATD0037a	CATD0037b	0.5	53	53	159	0	124	0	164	frameshift_variant	C	CG	G	frameshift_variant	HIGH	ENSFCAG00000010952	Transcript	ENSFCAT00000010958.6	protein_coding	18/22	-	ENSFCAT00000010958.6:c.2581dup	ENSFCAP00000010177.5:p.Val861GlyfsTer4	2603-2604	2575-2576	859	R/RX	cgg/cGgg	-	-	1	1	VGNC	-	YES
Sanger	Felis_catus_9.0	CD2H10orf71	CATD0037a	D2	49207616	49207616	C	-	DEL	Frame_Shift_Del	p.P1001Hfs*97	49207615	PASS	CATD0037a	CATD0037b	0.429	20	15	48	0	24	0	35	frameshift_variant	AC	A	-	frameshift_variant	HIGH	ENSFCAG00000002061	Transcript	ENSFCAT00000002061.4	protein_coding	1/1	-	ENSFCAT00000002061.4:c.3002del	ENSFCAP00000001905.3:p.Pro1001HisfsTer97	2998	2998	1000	P/X	Ccc/cc	C	-	1	1	VGNC	-	YES
Sanger	Felis_catus_9.0	MARCH8	CATD0037a	D2	50113662	50113662	A	-	DEL	Frame_Shift_Del	p.A200Rfs*172	50113661	PASS	CATD0037a	CATD0037b	0.4	99	66	245	0	170	0	221	frameshift_variant	GA	G	-	frameshift_variant	HIGH	ENSFCAG00000013127	Transcript	ENSFCAT00000059092.2	protein_coding	4/7	-	ENSFCAT00000059092.2:c.597del	ENSFCAP00000044688.1:p.Ala200ArgfsTer172	668	590	197	E/X	gAa/ga	A	-	1	1	HGNC	HGNC:23356	YES
Sanger	Felis_catus_9.0	TACC2	CATD0037a	D2	80285470	80285470	A	-	DEL	Frame_Shift_Del	p.T2300Hfs*109	80285469	PASS	CATD0037a	CATD0037b	0.481	56	52	163	0	93	0	142	frameshift_variant	GA	G	-	frameshift_variant	HIGH	ENSFCAG00000026479	Transcript	ENSFCAT00000071521.1	protein_coding	10/23	-	ENSFCAT00000071521.1:c.6898del	ENSFCAP00000054502.1:p.Thr2300HisfsTer109	7161	6892	2298	K/X	Aaa/aa	A	-	1	1	VGNC	-	YES
Sanger	Felis_catus_9.0	NOS1	CATD0037a	D3	14168785	14168785	C	-	DEL	Frame_Shift_Del	p.G670Afs*115	14168784	PASS	CATD0037a	CATD0037b	0.349	28	15	62	0	48	0	57	frameshift_variant	GC	G	-	frameshift_variant	HIGH	ENSFCAG00000023164	Transcript	ENSFCAT00000031979.4	protein_coding	13/31	-	ENSFCAT00000031979.4:c.2009del	ENSFCAP00000021034.4:p.Gly670AlafsTer115	2009	2009	670	G/X	gGc/gc	C	-	-1	1	VGNC	-	YES
Sanger	Felis_catus_9.0	ANKRD12	CATD0037a	D3	37275501	37275501	T	-	DEL	Frame_Shift_Del	p.K722Nfs*8	37275500	PASS	CATD0037a	CATD0037b	0.373	79	47	153	0	136	0	147	frameshift_variant	AT	A	-	frameshift_variant	HIGH	ENSFCAG00000043867	Transcript	ENSFCAT00000058657.2	protein_coding	8/12	-	ENSFCAT00000058657.2:c.2166del	ENSFCAP00000044082.1:p.Lys722AsnfsTer8	2217	2166	722	K/X	aaA/aa	T	-	-1	1	HGNC	HGNC:29135	YES
Sanger	Felis_catus_9.0	TMEM200C	CATD0037a	D3	40405887	40405889	GCC	-	DEL	In_Frame_Del	p.A278del	40405886	PASS	CATD0037a	CATD0037b	0.106	42	5	80	0	29	0	46	inframe_deletion	GGCC	G	-	inframe_deletion	MODERATE	ENSFCAG00000043742	Transcript	ENSFCAT00000065216.2	protein_coding	1/1	-	ENSFCAT00000065216.2:c.832_834del	ENSFCAP00000051553.1:p.Ala278del	820-822	820-822	274	A/-	GCC/-	GCC	-	1	1	HGNC	HGNC:37208	YES
Sanger	Felis_catus_9.0	ASXL3	CATD0037a	D3	57375386	57375386	G	-	DEL	Frame_Shift_Del	p.E1835Nfs*29	57375385	PASS	CATD0037a	CATD0037b	0.379	64	39	142	0	74	0	100	frameshift_variant	TG	T	-	frameshift_variant	HIGH	ENSFCAG00000024545	Transcript	ENSFCAT00000028727.4	protein_coding	12/12	-	ENSFCAT00000028727.4:c.5503del	ENSFCAP00000019832.3:p.Glu1835AsnfsTer29	5824	5499	1833	V/X	gtG/gt	G	-	1	1	VGNC	-	YES
Sanger	Felis_catus_9.0	MAPRE2	CATD0037a	D3	58654172	58654172	A	-	DEL	Frame_Shift_Del	p.K193Sfs*47	58654171	PASS	CATD0037a	CATD0037b	0.303	138	60	264	0	215	0	273	frameshift_variant	CA	C	-	frameshift_variant	HIGH	ENSFCAG00000024870	Transcript	ENSFCAT00000049563.3	protein_coding	4/7	-	ENSFCAT00000049563.3:c.578del	ENSFCAP00000034025.1:p.Lys193SerfsTer47	1560	573	191	P/X	ccA/cc	A	-	1	1	VGNC	-	YES
Sanger	Felis_catus_9.0	CD3H18orf54	CATD0037a	D3	75644698	75644698	G	-	DEL	Frame_Shift_Del	p.K152Rfs*8	75644697	PASS	CATD0037a	CATD0037b	0.481	55	51	142	0.079	116	10	154	frameshift_variant	AG	A	-	frameshift_variant	HIGH	ENSFCAG00000009985	Transcript	ENSFCAT00000069020.1	protein_coding	3/9	-	ENSFCAT00000069020.1:c.450del	ENSFCAP00000051757.1:p.Lys152ArgfsTer8	589	450	150	K/X	aaG/aa	G	-	1	1	VGNC	-	YES
Sanger	Felis_catus_9.0	ALPK2	CATD0037a	D3	79387455	79387455	A	-	DEL	Frame_Shift_Del	p.S218Lfs*30	79387454	PASS	CATD0037a	CATD0037b	0.445	61	49	181	0	165	0	198	frameshift_variant	GA	G	-	frameshift_variant	HIGH	ENSFCAG00000002283	Transcript	ENSFCAT00000038906.3	protein_coding	5/16	-	ENSFCAT00000038906.3:c.652del	ENSFCAP00000036453.3:p.Ser218LeufsTer30	949	652	218	S/X	Tct/ct	A	-	-1	1	VGNC	-	YES
Sanger	Felis_catus_9.0	ZADH2	CATD0037a	D3	92921956	92921956	G	-	DEL	Frame_Shift_Del	p.V143Wfs*4	92921955	PASS	CATD0037a	CATD0037b	0.38	80	49	179	0	84	0	103	frameshift_variant	CG	C	-	frameshift_variant	HIGH	ENSFCAG00000008278	Transcript	ENSFCAT00000008280.5	protein_coding	2/2	-	ENSFCAT00000008280.5:c.426del	ENSFCAP00000007675.4:p.Val143TrpfsTer4	426	426	142	P/X	ccC/cc	G	-	-1	1	VGNC	-	YES
Sanger	Felis_catus_9.0	BICD2	CATD0037a	D4	726643	726643	G	-	DEL	Frame_Shift_Del	p.C1188Vfs*31	726642	PASS	CATD0037a	CATD0037b	0.325	52	25	100	0	93	0	115	frameshift_variant	AG	A	-	frameshift_variant	HIGH	ENSFCAG00000000822	Transcript	ENSFCAT00000072192.1	protein_coding	18/19	-	ENSFCAT00000072192.1:c.3561del	ENSFCAP00000054919.1:p.Cys1188ValfsTer31	3561	3561	1187	P/X	ccC/cc	G	-	-1	1	HGNC	HGNC:17208	YES
Sanger	Felis_catus_9.0	GLIS3	CATD0037a	D4	7358880	7358880	C	-	DEL	Frame_Shift_Del	p.R288Gfs*28	7358879	PASS	CATD0037a	CATD0037b	0.264	81	29	146	0	84	0	94	frameshift_variant	GC	G	-	frameshift_variant	HIGH	ENSFCAG00000046401	Transcript	ENSFCAT00000071419.1	protein_coding	4/12	-	ENSFCAT00000071419.1:c.862del	ENSFCAP00000053058.1:p.Arg288GlyfsTer28	1637	858	286	S/X	agC/ag	C	-	1	1	HGNC	HGNC:28510	YES
Sanger	Felis_catus_9.0	CNTLN	CATD0037a	D4	44277086	44277086	A	-	DEL	Frame_Shift_Del	p.T995Qfs*6	44277085	PASS	CATD0037a	CATD0037b	0.353	22	12	57	0	49	0	61	frameshift_variant	CA	C	-	frameshift_variant	HIGH	ENSFCAG00000014219	Transcript	ENSFCAT00000014225.6	protein_coding	18/26	-	ENSFCAT00000014225.6:c.2983del	ENSFCAP00000013195.4:p.Thr995GlnfsTer6	3172	2977	993	K/X	Aaa/aa	A	-	1	1	HGNC	HGNC:23432	YES
Sanger	Felis_catus_9.0	UBAP1	CATD0037a	D4	58100202	58100202	C	-	DEL	Frame_Shift_Del	p.I321Ffs*4	58100201	PASS	CATD0037a	CATD0037b	0.308	162	72	351	0.008	235	2	347	frameshift_variant	TC	T	-	frameshift_variant	HIGH	ENSFCAG00000031479	Transcript	ENSFCAT00000025202.4	protein_coding	3/6	-	ENSFCAT00000025202.4:c.960del	ENSFCAP00000023634.3:p.Ile321PhefsTer4	954	954	318	L/X	ctC/ct	C	-	1	1	HGNC	HGNC:12461	YES
Sanger	Felis_catus_9.0	CNTRL	CATD0037a	D4	82337452	82337452	A	-	DEL	Frame_Shift_Del	p.T1689Lfs*6	82337451	PASS	CATD0037a	CATD0037b	0.273	48	18	80	0	67	0	77	frameshift_variant	GA	G	-	frameshift_variant	HIGH	ENSFCAG00000053177	Transcript	ENSFCAT00000078446.1	protein_coding	32/44	-	ENSFCAT00000078446.1:c.5065del	ENSFCAP00000052520.1:p.Thr1689LeufsTer6	5200	5057	1686	E/X	gAa/ga	A	-	1	1	HGNC	HGNC:1858	YES
Sanger	Felis_catus_9.0	LAMC3	CATD0037a	D4	91141949	91141950	-	C	INS	Frame_Shift_Ins	p.Q827Pfs*18	91141949	PASS	CATD0037a	CATD0037b	0.224	38	11	74	0	51	0	65	frameshift_variant	A	AC	C	frameshift_variant	HIGH	ENSFCAG00000005118	Transcript	ENSFCAT00000005119.6	protein_coding	15/29	-	ENSFCAT00000005119.6:c.2479dup	ENSFCAP00000004742.6:p.Gln827ProfsTer18	2554-2555	2474-2475	825	D/DX	gac/gaCc	-	-	1	1	VGNC	-	YES
Sanger	Felis_catus_9.0	SEC16A	CATD0037a	D4	94624659	94624659	G	-	DEL	Frame_Shift_Del	p.E1339Rfs*36	94624658	PASS	CATD0037a	CATD0037b	0.292	46	19	92	0	65	0	75	frameshift_variant	CG	C	-	frameshift_variant	HIGH	ENSFCAG00000024359	Transcript	ENSFCAT00000043308.3	protein_coding	6/31	-	ENSFCAT00000043308.3:c.4015del	ENSFCAP00000034970.3:p.Glu1339ArgfsTer36	4389	4012	1338	G/X	Ggg/gg	G	-	1	1	VGNC	-	YES
Sanger	Felis_catus_9.0	GRIN1	CATD0037a	D4	95725193	95725193	A	-	DEL	Frame_Shift_Del	p.R243Gfs*32	95725192	PASS	CATD0037a	CATD0037b	0.366	52	30	130	0.009	107	1	125	frameshift_variant	TA	T	-	frameshift_variant	HIGH	ENSFCAG00000010251	Transcript	ENSFCAT00000080036.1	protein_coding	5/22	-	ENSFCAT00000080036.1:c.727del	ENSFCAP00000055662.1:p.Arg243GlyfsTer32	721	721	241	K/X	Aaa/aa	A	-	1	1	HGNC	HGNC:4584	YES
Sanger	Felis_catus_9.0	MYBBP1A	CATD0037a	E1	629841	629841	G	-	DEL	Frame_Shift_Del	p.E371Sfs*31	629840	PASS	CATD0037a	CATD0037b	0.3	70	30	138	0	92	0	114	frameshift_variant	CG	C	-	frameshift_variant	HIGH	ENSFCAG00000002272	Transcript	ENSFCAT00000002273.6	protein_coding	9/27	-	ENSFCAT00000002273.6:c.1110del	ENSFCAP00000002097.5:p.Glu371SerfsTer31	1213	1110	370	P/X	ccC/cc	G	-	-1	1	VGNC	-	YES
Sanger	Felis_catus_9.0	WDR81	CATD0037a	E1	15119608	15119610	TTT	-	DEL	In_Frame_Del	p.E1161_S1162delinsG	15119607	PASS	CATD0037a	CATD0037b	0.405	47	32	116	0.031	94	3	136	inframe_deletion	CTTT	C	-	inframe_deletion	MODERATE	ENSFCAG00000024007	Transcript	ENSFCAT00000031823.4	protein_coding	1/10	-	ENSFCAT00000031823.4:c.3482_3484del	ENSFCAP00000022877.3:p.Glu1161_Ser1162delinsGly	3482-3484	3482-3484	1161-1162	ES/G	gAAAgc/ggc	TTT	-	-1	1	VGNC	-	YES
Sanger	Felis_catus_9.0	CUEDC1	CATD0037a	E1	30940129	30940129	C	-	DEL	Frame_Shift_Del	p.P111Rfs*49	30940128	PASS	CATD0037a	CATD0037b	0.382	89	55	187	0	63	0	83	frameshift_variant	TC	T	-	frameshift_variant	HIGH	ENSFCAG00000030615	Transcript	ENSFCAT00000076240.1	protein_coding	1/7	-	ENSFCAT00000076240.1:c.332del	ENSFCAP00000060003.1:p.Pro111ArgfsTer49	620	327	109	I/X	atC/at	C	-	1	1	VGNC	-	YES
Sanger	Felis_catus_9.0	WIPF2	CATD0037a	E1	41220182	41220182	C	-	DEL	Frame_Shift_Del	p.P229Qfs*9	41220181	PASS	CATD0037a	CATD0037b	0.406	60	41	147	0.005	199	1	250	frameshift_variant	AC	A	-	frameshift_variant	HIGH	ENSFCAG00000015000	Transcript	ENSFCAT00000015004.6	protein_coding	4/7	-	ENSFCAT00000015004.6:c.686del	ENSFCAP00000013916.5:p.Pro229GlnfsTer9	682	682	228	P/X	Ccc/cc	C	-	1	1	HGNC	HGNC:30923	YES
Sanger	Felis_catus_9.0	KRT26	CATD0037a	E1	41635991	41635991	T	-	DEL	Frame_Shift_Del	p.N220Ifs*6	41635990	PASS	CATD0037a	CATD0037b	0.32	66	31	143	0.026	76	2	95	frameshift_variant	AT	A	-	frameshift_variant	HIGH	ENSFCAG00000026580	Transcript	ENSFCAT00000029301.4	protein_coding	3/8	-	ENSFCAT00000029301.4:c.659del	ENSFCAP00000022778.2:p.Asn220IlefsTer6	909	659	220	N/X	aAt/at	T	-	-1	1	HGNC	HGNC:30840	YES
Sanger	Felis_catus_9.0	KAT2A	CATD0037a	E1	42768604	42768604	G	-	DEL	Frame_Shift_Del	p.P809Rfs*130	42768603	PASS	CATD0037a	CATD0037b	0.376	63	38	148	0	139	0	182	frameshift_variant	CG	C	-	frameshift_variant	HIGH	ENSFCAG00000002146	Transcript	ENSFCAT00000002146.6	protein_coding	19/19	-	ENSFCAT00000002146.6:c.2426del	ENSFCAP00000001984.5:p.Pro809ArgfsTer130	2713	2426	809	P/X	cCg/cg	G	-	-1	1	VGNC	-	YES
Sanger	Felis_catus_9.0	BPTF	CATD0037a	E1	48972293	48972294	-	T	INS	Frame_Shift_Ins	p.T1494Nfs*13	48972293	PASS	CATD0037a	CATD0037b	0.369	106	62	238	0	158	0	195	frameshift_variant	G	GT	T	frameshift_variant	HIGH	ENSFCAG00000001929	Transcript	ENSFCAT00000086340.1	protein_coding	13/32	-	ENSFCAT00000086340.1:c.4480dup	ENSFCAP00000055237.1:p.Thr1494AsnfsTer13	4480-4481	4480-4481	1494	T/NX	aca/aAca	-	-	-1	1	VGNC	-	YES
Sanger	Felis_catus_9.0	SLC16A6	CATD0037a	E1	51371375	51371375	T	-	DEL	Frame_Shift_Del	p.N250Mfs*38	51371374	PASS	CATD0037a	CATD0037b	0.43	77	58	196	0	190	0	244	frameshift_variant	AT	A	-	frameshift_variant	HIGH	ENSFCAG00000002704	Transcript	ENSFCAT00000002704.6	protein_coding	5/6	-	ENSFCAT00000002704.6:c.749del	ENSFCAP00000002486.4:p.Asn250MetfsTer38	1195	749	250	N/X	aAt/at	T	-	-1	1	VGNC	-	YES
Sanger	Felis_catus_9.0	TMEM94	CATD0037a	E1	57480250	57480250	C	-	DEL	Frame_Shift_Del	p.S923Pfs*13	57480249	PASS	CATD0037a	CATD0037b	0.789	4	15	22	0	30	0	35	frameshift_variant	TC	T	-	frameshift_variant	HIGH	ENSFCAG00000005744	Transcript	ENSFCAT00000005746.6	protein_coding	20/32	-	ENSFCAT00000005746.6:c.2766del	ENSFCAP00000005334.6:p.Ser923ProfsTer13	3242	2760	920	I/X	atC/at	C	-	1	1	VGNC	-	YES
Sanger	Felis_catus_9.0	LLGL2	CATD0037a	E1	57530819	57530819	C	-	DEL	Frame_Shift_Del	p.P123Qfs*122	57530818	PASS	CATD0037a	CATD0037b	0.525	19	21	61	0	29	0	35	frameshift_variant	GC	G	-	frameshift_variant	HIGH	ENSFCAG00000005747	Transcript	ENSFCAT00000072587.1	protein_coding	4/23	-	ENSFCAT00000072587.1:c.368del	ENSFCAP00000061385.1:p.Pro123GlnfsTer122	383	363	121	G/X	ggC/gg	C	-	1	1	VGNC	-	YES
Sanger	Felis_catus_9.0	UNK	CATD0037a	E1	57737102	57737102	C	-	DEL	Frame_Shift_Del	p.P387Rfs*43	57737101	PASS	CATD0037a	CATD0037b	0.288	47	19	106	0	101	0	127	frameshift_variant	TC	T	-	frameshift_variant	HIGH	ENSFCAG00000005757	Transcript	ENSFCAT00000005759.6	protein_coding	9/16	-	ENSFCAT00000005759.6:c.1160del	ENSFCAP00000005345.4:p.Pro387ArgfsTer43	1154	1154	385	S/X	tCc/tc	C	-	1	1	VGNC	-	YES
Sanger	Felis_catus_9.0	FOXK2	CATD0037a	E1	63314239	63314239	T	-	DEL	Frame_Shift_Del	p.V526Wfs*45	63314238	PASS	CATD0037a	CATD0037b	0.288	79	32	154	0	137	0	157	frameshift_variant	CT	C	-	frameshift_variant	HIGH	ENSFCAG00000002315	Transcript	ENSFCAT00000002315.5	protein_coding	8/9	-	ENSFCAT00000002315.5:c.1575del	ENSFCAP00000002137.4:p.Val526TrpfsTer45	1575	1575	525	K/X	aaA/aa	T	-	-1	1	VGNC	-	YES
Sanger	Felis_catus_9.0	KLK13	CATD0037a	E2	7332140	7332140	C	-	DEL	Frame_Shift_Del	p.P174Qfs*49	7332139	PASS	CATD0037a	CATD0037b	0.387	119	75	256	0	121	0	173	frameshift_variant	AC	A	-	frameshift_variant	HIGH	ENSFCAG00000038641	Transcript	ENSFCAT00000035779.3	protein_coding	5/6	-	ENSFCAT00000035779.3:c.521del	ENSFCAP00000037232.1:p.Pro174GlnfsTer49	657	516	172	Y/X	taC/ta	C	-	1	1	HGNC	HGNC:6361	YES
Sanger	Felis_catus_9.0	LMTK3	CATD0037a	E2	9220497	9220498	-	C	INS	Frame_Shift_Ins	p.E1376Rfs*?	9220497	PASS	CATD0037a	CATD0037b	0.339	41	21	106	0.024	41	1	63	frameshift_variant	G	GC	C	frameshift_variant	HIGH	ENSFCAG00000045410	Transcript	ENSFCAT00000059184.2	protein_coding	15/17	-	ENSFCAT00000059184.2:c.4125dup	ENSFCAP00000060221.1:p.Glu1376ArgfsTer?	4118-4119	4118-4119	1373	G/GX	ggc/ggCc	-	-	1	1	HGNC	HGNC:19295	YES
Sanger	Felis_catus_9.0	ZSWIM9	CATD0037a	E2	9460431	9460431	C	-	DEL	Frame_Shift_Del	p.A504Lfs*3	9460430	PASS	CATD0037a	CATD0037b	0.46	34	29	103	0.009	116	1	150	frameshift_variant	GC	G	-	frameshift_variant	HIGH	ENSFCAG00000045504	Transcript	ENSFCAT00000051082.2	protein_coding	3/3	-	ENSFCAT00000051082.2:c.1510del	ENSFCAP00000046028.1:p.Ala504LeufsTer3	1510	1510	504	A/X	Gct/ct	C	-	-1	1	HGNC	HGNC:34495	YES
Sanger	Felis_catus_9.0	LIG1	CATD0037a	E2	9496168	9496168	C	-	DEL	Frame_Shift_Del	p.R218Efs*89	9496167	PASS	CATD0037a	CATD0037b	0.339	41	21	84	0	67	0	79	frameshift_variant	TC	T	-	frameshift_variant	HIGH	ENSFCAG00000007411	Transcript	ENSFCAT00000069973.1	protein_coding	7/27	-	ENSFCAT00000069973.1:c.651del	ENSFCAP00000060864.1:p.Arg218GlufsTer89	701	646	216	P/X	Ccc/cc	C	-	1	1	VGNC	-	YES
Sanger	Felis_catus_9.0	CD3EAP	CATD0037a	E2	11374024	11374024	C	-	DEL	Frame_Shift_Del	p.G105Dfs*12	11374023	PASS	CATD0037a	CATD0037b	0.477	23	21	56	0	44	0	60	frameshift_variant	TC	T	-	frameshift_variant	HIGH	ENSFCAG00000043166	Transcript	ENSFCAT00000059089.2	protein_coding	3/3	-	ENSFCAT00000059089.2:c.314del	ENSFCAP00000040154.2:p.Gly105AspfsTer12	314	314	105	G/X	gGa/ga	C	-	-1	1	HGNC	HGNC:24219	YES
Sanger	Felis_catus_9.0	ERF	CATD0037a	E2	13329196	13329197	-	G	INS	Frame_Shift_Ins	p.T156Hfs*33	13329196	PASS	CATD0037a	CATD0037b	0.288	52	21	98	0	102	0	151	frameshift_variant	T	TG	G	frameshift_variant	HIGH	ENSFCAG00000030101	Transcript	ENSFCAT00000029651.4	protein_coding	4/4	-	ENSFCAT00000029651.4:c.465dup	ENSFCAP00000020355.2:p.Thr156HisfsTer33	465-466	465-466	155-156	-/X	-/C	-	-	-1	1	VGNC	-	YES
Sanger	Felis_catus_9.0	CIC	CATD0037a	E2	13369999	13369999	C	-	DEL	Frame_Shift_Del	p.R2253Gfs*31	13369998	PASS	CATD0037a	CATD0037b	0.565	10	13	29	0	23	0	30	frameshift_variant	TC	T	-	frameshift_variant	HIGH	ENSFCAG00000012737	Transcript	ENSFCAT00000024925.4	protein_coding	17/20	-	ENSFCAT00000024925.4:c.6757del	ENSFCAP00000021596.2:p.Arg2253GlyfsTer31	6896	6752	2251	S/X	tCc/tc	C	-	1	1	VGNC	-	YES
Sanger	Felis_catus_9.0	MEGF8	CATD0037a	E2	13396178	13396178	G	-	DEL	Frame_Shift_Del	p.G166Afs*53	13396177	PASS	CATD0037a	CATD0037b	0.25	18	6	34	0	23	0	34	frameshift_variant	TG	T	-	frameshift_variant	HIGH	ENSFCAG00000012745	Transcript	ENSFCAT00000062106.2	protein_coding	3/41	-	ENSFCAT00000062106.2:c.497del	ENSFCAP00000042449.2:p.Gly166AlafsTer53	491	491	164	W/X	tGg/tg	G	-	1	1	VGNC	-	YES
Sanger	Felis_catus_9.0	SHKBP1	CATD0037a	E2	14158932	14158932	C	-	DEL	Frame_Shift_Del	p.G426Vfs*54	14158931	PASS	CATD0037a	CATD0037b	0.333	16	8	34	0	25	0	27	frameshift_variant	AC	A	-	frameshift_variant	HIGH	ENSFCAG00000001035	Transcript	ENSFCAT00000072294.1	protein_coding	10/15	-	ENSFCAT00000072294.1:c.1277del	ENSFCAP00000054002.1:p.Gly426ValfsTer54	1277	1277	426	G/X	gGt/gt	C	-	-1	1	VGNC	-	YES
Sanger	Felis_catus_9.0	PLEKHG2	CATD0037a	E2	14775065	14775066	GG	-	DEL	Frame_Shift_Del	p.H568Rfs*16	14775064	PASS	CATD0037a	CATD0037b	0.446	31	25	81	0	61	0	71	frameshift_variant	TGG	T	-	frameshift_variant	HIGH	ENSFCAG00000010742	Transcript	ENSFCAT00000010745.5	protein_coding	17/18	-	ENSFCAT00000010745.5:c.1701_1702del	ENSFCAP00000009978.5:p.His568ArgfsTer16	1737-1738	1701-1702	567-568	PH/PX	ccCCac/ccac	GG	-	-1	1	VGNC	-	YES
Sanger	Felis_catus_9.0	MAP4K1	CATD0037a	E2	15406253	15406253	G	-	DEL	Frame_Shift_Del	p.G191Dfs*18	15406252	PASS	CATD0037a	CATD0037b	0.303	62	27	124	0	118	0	130	frameshift_variant	AG	A	-	frameshift_variant	HIGH	ENSFCAG00000000829	Transcript	ENSFCAT00000058492.2	protein_coding	9/32	-	ENSFCAT00000058492.2:c.572del	ENSFCAP00000046657.2:p.Gly191AspfsTer18	567	567	189	K/X	aaG/aa	G	-	1	1	HGNC	HGNC:6863	YES
Sanger	Felis_catus_9.0	KMT2B	CATD0037a	E2	17885720	17885721	-	TC	INS	Frame_Shift_Ins	p.P333Dfs*25	17885720	PASS	CATD0037a	CATD0037b	0.341	89	46	175	0	168	0	230	frameshift_variant	G	GTC	TC	frameshift_variant	HIGH	ENSFCAG00000006381	Transcript	ENSFCAT00000006383.6	protein_coding	2/35	-	ENSFCAT00000006383.6:c.995_996dup	ENSFCAP00000005933.6:p.Pro333AspfsTer25	996-997	996-997	332-333	-/X	-/GA	-	-	-1	1	VGNC	-	YES
Sanger	Felis_catus_9.0	-	CATD0037a	E2	20280799	20280799	T	-	DEL	Frame_Shift_Del	p.K306Nfs*4	20280798	PASS	CATD0037a	CATD0037b	0.344	21	11	44	0.024	40	1	57	frameshift_variant	AT	A	-	frameshift_variant	HIGH	ENSFCAG00000014913	Transcript	ENSFCAT00000073067.1	protein_coding	9/33	-	ENSFCAT00000073067.1:c.918del	ENSFCAP00000054443.1:p.Lys306AsnfsTer4	918	918	306	K/X	aaA/aa	T	-	-1	1	-	-	YES
Sanger	Felis_catus_9.0	-	CATD0037a	E2	36966972	36966974	TCC	-	DEL	In_Frame_Del	p.E367del	36966971	PASS	CATD0037a	CATD0037b	0.312	64	29	167	0	57	0	94	inframe_deletion	ATCC	A	-	inframe_deletion	MODERATE	ENSFCAG00000002691	Transcript	ENSFCAT00000002691.6	protein_coding	11/32	-	ENSFCAT00000002691.6:c.1101_1103del	ENSFCAP00000002477.6:p.Glu367del	1101-1103	1101-1103	367-368	ED/D	gaGGAt/gat	TCC	-	-1	1	-	-	YES
Sanger	Felis_catus_9.0	CHST4	CATD0037a	E2	49910713	49910713	T	-	DEL	Frame_Shift_Del	p.M7*	49910712	PASS	CATD0037a	CATD0037b	0.367	57	33	126	0	77	0	101	frameshift_variant	AT	A	-	frameshift_variant	HIGH	ENSFCAG00000001730	Transcript	ENSFCAT00000001730.5	protein_coding	1/2	-	ENSFCAT00000001730.5:c.19del	ENSFCAP00000023702.3:p.Met7Ter	19	19	7	M/X	Atg/tg	T	-	-1	1	VGNC	-	YES
Sanger	Felis_catus_9.0	KLHDC4	CATD0037a	E2	62160456	62160457	-	G	INS	Frame_Shift_Ins	p.R118Efs*80	62160456	PASS	CATD0037a	CATD0037b	0.316	26	12	49	0	59	0	65	frameshift_variant	C	CG	G	frameshift_variant	HIGH	ENSFCAG00000030498	Transcript	ENSFCAT00000025774.4	protein_coding	4/12	-	ENSFCAT00000025774.4:c.350dup	ENSFCAP00000022418.2:p.Arg118GlufsTer80	468-469	350-351	117	P/PX	ccg/ccCg	-	-	-1	1	VGNC	-	YES
Sanger	Felis_catus_9.0	ZKSCAN5	CATD0037a	E3	6812608	6812608	A	-	DEL	Frame_Shift_Del	p.N694Mfs*12	6812607	PASS	CATD0037a	CATD0037b	0.379	136	83	339	0.008	251	2	322	frameshift_variant	GA	G	-	frameshift_variant	HIGH	ENSFCAG00000026733	Transcript	ENSFCAT00000042616.3	protein_coding	7/8	-	ENSFCAT00000042616.3:c.2081del	ENSFCAP00000025862.2:p.Asn694MetfsTer12	2285	2075	692	E/X	gAa/ga	A	-	1	1	VGNC	-	YES
Sanger	Felis_catus_9.0	-	CATD0037a	E3	34927155	34927155	C	-	DEL	Frame_Shift_Del	p.L136Sfs*17	34927154	PASS	CATD0037a	CATD0037b	0.395	23	15	58	0	51	0	63	frameshift_variant	GC	G	-	frameshift_variant	HIGH	ENSFCAG00000049110	Transcript	ENSFCAT00000071708.1	protein_coding	1/2	-	ENSFCAT00000071708.1:c.405del	ENSFCAP00000060220.1:p.Leu136SerfsTer17	405	405	135	G/X	ggG/gg	C	-	-1	1	-	-	YES
Sanger	Felis_catus_9.0	TXNDC11	CATD0037a	E3	34927155	34927155	C	-	DEL	Frame_Shift_Del	p.A413Pfs*9	34927154	PASS	CATD0037a	CATD0037b	0.395	23	15	58	0	51	0	63	frameshift_variant	GC	G	-	frameshift_variant	HIGH	ENSFCAG00000011681	Transcript	ENSFCAT00000044645.3	protein_coding	8/12	-	ENSFCAT00000044645.3:c.1236del	ENSFCAP00000035678.2:p.Ala413ProfsTer9	1231	1231	411	P/X	Ccc/cc	C	-	1	1	VGNC	-	YES
Sanger	Felis_catus_9.0	MEFV	CATD0037a	E3	41926483	41926483	A	-	DEL	Frame_Shift_Del	p.K344Rfs*16	41926482	PASS	CATD0037a	CATD0037b	0.25	48	16	98	0.011	93	1	112	frameshift_variant	GA	G	-	frameshift_variant	HIGH	ENSFCAG00000012268	Transcript	ENSFCAT00000035226.3	protein_coding	7/10	-	ENSFCAT00000035226.3:c.1031del	ENSFCAP00000033259.3:p.Lys344ArgfsTer16	1025	1025	342	E/X	gAa/ga	A	-	1	1	VGNC	-	YES
Sanger	Felis_catus_9.0	SRRM2	CATD0037a	E3	42265600	42265600	C	-	DEL	Frame_Shift_Del	p.G2694Afs*12	42265599	PASS	CATD0037a	CATD0037b	0.257	26	9	39	0	39	0	46	frameshift_variant	AC	A	-	frameshift_variant	HIGH	ENSFCAG00000004709	Transcript	ENSFCAT00000076136.1	protein_coding	12/15	-	ENSFCAT00000076136.1:c.8079del	ENSFCAP00000051634.1:p.Gly2694AlafsTer12	8074	8074	2692	P/X	Ccc/cc	C	-	1	1	VGNC	-	YES
Sanger	Felis_catus_9.0	IFT140	CATD0037a	E3	43310521	43310521	C	-	DEL	Frame_Shift_Del	p.A683Pfs*111	43310520	PASS	CATD0037a	CATD0037b	0.4	24	16	57	0	53	0	62	frameshift_variant	GC	G	-	frameshift_variant	HIGH	ENSFCAG00000010653	Transcript	ENSFCAT00000010656.6	protein_coding	15/29	-	ENSFCAT00000010656.6:c.2046del	ENSFCAP00000009891.3:p.Ala683ProfsTer111	2041	2041	681	P/X	Ccc/cc	C	-	1	1	VGNC	-	YES
Sanger	Felis_catus_9.0	LMF1	CATD0037a	E3	43834178	43834178	C	-	DEL	Frame_Shift_Del	p.P240Hfs*12	43834177	PASS	CATD0037a	CATD0037b	0.329	49	24	95	0	81	0	102	frameshift_variant	AC	A	-	frameshift_variant	HIGH	ENSFCAG00000010362	Transcript	ENSFCAT00000086702.1	protein_coding	3/10	-	ENSFCAT00000086702.1:c.719del	ENSFCAP00000052494.1:p.Pro240HisfsTer12	713	713	238	T/X	aCc/ac	C	-	1	1	HGNC	HGNC:14154	YES
Sanger	Felis_catus_9.0	LMF1	CATD0037a	E3	43872406	43872407	-	C	INS	Frame_Shift_Ins	p.R549Qfs*79	43872406	PASS	CATD0037a	CATD0037b	0.556	8	10	36	0	41	0	55	frameshift_variant	G	GC	C	frameshift_variant	HIGH	ENSFCAG00000010362	Transcript	ENSFCAT00000086702.1	protein_coding	9/10	-	ENSFCAT00000086702.1:c.1644dup	ENSFCAP00000052494.1:p.Arg549GlnfsTer79	1636-1637	1636-1637	546	A/AX	gcc/gCcc	-	-	1	1	HGNC	HGNC:14154	YES
Sanger	Felis_catus_9.0	CAPN15	CATD0037a	E3	44130071	44130072	-	C	INS	Frame_Shift_Ins	p.L614Afs*19	44130071	PASS	CATD0037a	CATD0037b	0.37	29	17	66	0	46	0	58	frameshift_variant	G	GC	C	frameshift_variant	HIGH	ENSFCAG00000024851	Transcript	ENSFCAT00000069586.1	protein_coding	3/13	-	ENSFCAT00000069586.1:c.1839dup	ENSFCAP00000051643.1:p.Leu614AlafsTer19	2756-2757	1839-1840	613-614	-/X	-/G	-	-	-1	1	VGNC	-	YES
Sanger	Felis_catus_9.0	MPG	CATD0037a	E3	44540708	44540708	T	-	DEL	Frame_Shift_Del	p.K221Sfs*13	44540707	PASS	CATD0037a	CATD0037b	0.447	52	42	115	0	115	0	136	frameshift_variant	CT	C	-	frameshift_variant	HIGH	ENSFCAG00000026946	Transcript	ENSFCAT00000058169.2	protein_coding	2/4	-	ENSFCAT00000058169.2:c.662del	ENSFCAP00000041215.1:p.Lys221SerfsTer13	662	662	221	K/X	aAg/ag	T	-	-1	1	VGNC	-	YES
Sanger	Felis_catus_9.0	RASAL2	CATD0037a	F1	22243931	22243931	A	-	DEL	Frame_Shift_Del	p.D522Tfs*8	22243930	PASS	CATD0037a	CATD0037b	0.427	43	32	95	0	76	0	97	frameshift_variant	GA	G	-	frameshift_variant	HIGH	ENSFCAG00000014404	Transcript	ENSFCAT00000075334.1	protein_coding	8/19	-	ENSFCAT00000075334.1:c.1563del	ENSFCAP00000053750.1:p.Asp522ThrfsTer8	1555	1555	519	K/X	Aaa/aa	A	-	1	1	VGNC	-	YES
Sanger	Felis_catus_9.0	DHX9	CATD0037a	F1	27362611	27362611	G	-	DEL	Frame_Shift_Del	p.L1066Cfs*50	27362610	PASS	CATD0037a	CATD0037b	0.457	44	37	113	0	65	0	76	frameshift_variant	AG	A	-	frameshift_variant	HIGH	ENSFCAG00000019306	Transcript	ENSFCAT00000019163.5	protein_coding	25/29	-	ENSFCAT00000019163.5:c.3196del	ENSFCAP00000016148.4:p.Leu1066CysfsTer50	3218	3196	1066	L/X	Ctg/tg	G	-	-1	1	VGNC	-	YES
Sanger	Felis_catus_9.0	LHX4	CATD0037a	F1	29861653	29861653	A	-	DEL	Frame_Shift_Del	p.*391delext*?	29861652	PASS	CATD0037a	CATD0037b	0.406	19	13	52	0	29	0	36	frameshift_variant	TA	T	-	frameshift_variant&stop_lost	HIGH	ENSFCAG00000036053	Transcript	ENSFCAT00000045107.3	protein_coding	6/6	-	ENSFCAT00000045107.3:c.1171del	ENSFCAP00000034447.1:p.Ter391delextTer?	1459	1171	391	*/X	Taa/aa	A	-	-1	1	HGNC	HGNC:21734	YES
Sanger	Felis_catus_9.0	ASPM	CATD0037a	F1	38250032	38250032	T	-	DEL	Frame_Shift_Del	p.N2063Tfs*11	38250031	PASS	CATD0037a	CATD0037b	0.34	107	55	234	0	145	0	206	frameshift_variant	GT	G	-	frameshift_variant	HIGH	ENSFCAG00000026890	Transcript	ENSFCAT00000024334.4	protein_coding	18/28	-	ENSFCAT00000024334.4:c.6188del	ENSFCAP00000023229.3:p.Asn2063ThrfsTer11	6188	6188	2063	N/X	aAc/ac	T	-	-1	1	VGNC	-	YES
Sanger	Felis_catus_9.0	NEK7	CATD0037a	F1	39311287	39311287	A	-	DEL	Frame_Shift_Del	p.V77Cfs*6	39311286	PASS	CATD0037a	CATD0037b	0.254	50	17	85	0	39	0	50	frameshift_variant	TA	T	-	frameshift_variant	HIGH	ENSFCAG00000040336	Transcript	ENSFCAT00000063775.2	protein_coding	3/10	-	ENSFCAT00000063775.2:c.228del	ENSFCAP00000040569.1:p.Val77CysfsTer6	222	222	74	L/X	ttA/tt	A	-	1	1	HGNC	HGNC:13386	YES
Sanger	Felis_catus_9.0	CSRP1	CATD0037a	F1	42315515	42315515	C	-	DEL	Frame_Shift_Del	p.E140Sfs*47	42315514	PASS	CATD0037a	CATD0037b	0.331	83	41	184	0	213	0	264	frameshift_variant	TC	T	-	frameshift_variant	HIGH	ENSFCAG00000000442	Transcript	ENSFCAT00000000442.5	protein_coding	3/6	-	ENSFCAT00000000442.5:c.418del	ENSFCAP00000000409.3:p.Glu140SerfsTer47	418	418	140	E/X	Gag/ag	C	-	-1	1	VGNC	-	YES
Sanger	Felis_catus_9.0	MIA3	CATD0037a	F1	61431008	61431009	-	A	INS	Frame_Shift_Ins	p.K1132Efs*7	61431008	PASS	CATD0037a	CATD0037b	0.394	43	28	102	0	86	0	108	frameshift_variant	C	CA	A	frameshift_variant	HIGH	ENSFCAG00000028371	Transcript	ENSFCAT00000085010.1	protein_coding	6/29	-	ENSFCAT00000085010.1:c.3392dup	ENSFCAP00000056330.1:p.Lys1132GlufsTer7	3386-3387	3386-3387	1129	A/AX	gca/gcAa	-	-	1	1	HGNC	HGNC:24008	YES
Sanger	Felis_catus_9.0	PPOX	CATD0037a	F1	66052728	66052728	G	-	DEL	Frame_Shift_Del	p.G362Afs*4	66052727	PASS	CATD0037a	CATD0037b	0.4	78	52	187	0.014	205	3	257	frameshift_variant	CG	C	-	frameshift_variant	HIGH	ENSFCAG00000015758	Transcript	ENSFCAT00000015761.6	protein_coding	10/13	-	ENSFCAT00000015761.6:c.1083del	ENSFCAP00000014614.3:p.Gly362AlafsTer4	1322	1083	361	P/X	ccC/cc	G	-	-1	1	VGNC	-	YES
Sanger	Felis_catus_9.0	FCRL3	CATD0037a	F1	68757512	68757512	G	-	DEL	Frame_Shift_Del	p.S170Hfs*9	68757511	PASS	CATD0037a	CATD0037b	0.273	80	30	147	0	125	0	166	frameshift_variant	TG	T	-	frameshift_variant	HIGH	ENSFCAG00000010046	Transcript	ENSFCAT00000010049.6	protein_coding	5/14	-	ENSFCAT00000010049.6:c.507del	ENSFCAP00000009325.6:p.Ser170HisfsTer9	965	500	167	W/X	tGg/tg	G	-	1	1	VGNC	-	YES
Sanger	Felis_catus_9.0	PYGO2	CATD0037a	F1	70562203	70562204	-	C	INS	Frame_Shift_Ins	p.Q150Pfs*108	70562203	PASS	CATD0037a	CATD0037b	0.299	54	23	122	0.027	73	2	105	frameshift_variant	G	GC	C	frameshift_variant	HIGH	ENSFCAG00000037751	Transcript	ENSFCAT00000038678.3	protein_coding	3/3	-	ENSFCAT00000038678.3:c.448dup	ENSFCAP00000037832.2:p.Gln150ProfsTer108	597-598	441-442	147-148	-/X	-/C	-	-	1	1	HGNC	HGNC:30257	YES
Sanger	Felis_catus_9.0	EFCAB1	CATD0037a	F2	3752551	3752551	T	-	DEL	Frame_Shift_Del	p.M158Wfs*18	3752550	PASS	CATD0037a	CATD0037b	0.433	38	29	99	0	44	0	55	frameshift_variant	AT	A	-	frameshift_variant&splice_region_variant	HIGH	ENSFCAG00000008555	Transcript	ENSFCAT00000076888.1	protein_coding	4/7	-	ENSFCAT00000076888.1:c.472del	ENSFCAP00000062099.1:p.Met158TrpfsTer18	605	472	158	M/X	Atg/tg	T	-	-1	1	VGNC	-	YES
Sanger	Felis_catus_9.0	ZFHX4	CATD0037a	F2	28143741	28143742	-	CCT	INS	In_Frame_Ins	p.P3184dup	28143741	PASS	CATD0037a	CATD0037b	0.27	46	17	128	0	57	0	86	inframe_insertion	G	GCCT	CCT	inframe_insertion	MODERATE	ENSFCAG00000015688	Transcript	ENSFCAT00000035924.3	protein_coding	10/10	-	ENSFCAT00000035924.3:c.9527_9528insTCC	ENSFCAP00000033403.2:p.Pro3184dup	9571-9572	9525-9526	3175-3176	-/P	-/CCT	-	-	1	1	VGNC	-	YES
Sanger	Felis_catus_9.0	-	CATD0037a	F2	36407850	36407851	AT	-	DEL	Frame_Shift_Del	p.L9Afs*9	36407849	PASS	CATD0037a	CATD0037b	0.333	56	28	128	0	87	0	111	frameshift_variant	CAT	C	-	frameshift_variant	HIGH	ENSFCAG00000052793	Transcript	ENSFCAT00000074569.1	protein_coding	1/1	-	ENSFCAT00000074569.1:c.24_25del	ENSFCAP00000053016.1:p.Leu9AlafsTer9	16-17	16-17	6	I/X	ATa/a	AT	-	1	1	-	-	YES
Sanger	Felis_catus_9.0	RUNX1T1	CATD0037a	F2	41181599	41181600	-	G	INS	Frame_Shift_Ins	p.T304Hfs*12	41181599	PASS	CATD0037a	CATD0037b	0.186	57	13	104	0.02	99	2	132	frameshift_variant	T	TG	G	frameshift_variant	HIGH	ENSFCAG00000030412	Transcript	ENSFCAT00000033680.2	protein_coding	7/12	-	ENSFCAT00000033680.2:c.909dup	ENSFCAP00000031697.2:p.Thr304HisfsTer12	909-910	909-910	303-304	-/X	-/C	-	-	-1	1	VGNC	-	YES
Sanger	Felis_catus_9.0	CYC1	CATD0037a	F2	85065940	85065940	C	-	DEL	Frame_Shift_Del	p.S93Afs*123	85065939	PASS	CATD0037a	CATD0037b	0.37	34	20	85	0	67	0	87	frameshift_variant	AC	A	-	frameshift_variant	HIGH	ENSFCAG00000011545	Transcript	ENSFCAT00000011548.5	protein_coding	2/7	-	ENSFCAT00000011548.5:c.276del	ENSFCAP00000010720.4:p.Ser93AlafsTer123	270	270	90	H/X	caC/ca	C	-	1	1	VGNC	-	YES
Sanger	Felis_catus_9.0	ARHGAP39	CATD0037a	F2	85466691	85466692	-	G	INS	Frame_Shift_Ins	p.L312Pfs*15	85466691	PASS	CATD0037a	CATD0037b	0.439	23	18	47	0	32	0	37	frameshift_variant	A	AG	G	frameshift_variant	HIGH	ENSFCAG00000014395	Transcript	ENSFCAT00000040151.3	protein_coding	4/11	-	ENSFCAT00000040151.3:c.934dup	ENSFCAP00000027809.1:p.Leu312ProfsTer15	934-935	934-935	312	L/PX	ctc/cCtc	-	-	-1	1	VGNC	-	YES
Sanger	Felis_catus_9.0	MXRA5	CATD0037a	X	2000104	2000104	G	-	DEL	Frame_Shift_Del	p.G1749Afs*2	2000103	PASS	CATD0037a	CATD0037b	0.447	57	46	126	0	60	0	64	frameshift_variant	CG	C	-	frameshift_variant	HIGH	ENSFCAG00000012142	Transcript	ENSFCAT00000012144.6	protein_coding	4/6	-	ENSFCAT00000012144.6:c.5244del	ENSFCAP00000011264.5:p.Gly1749AlafsTer2	5809	5244	1748	P/X	ccC/cc	G	-	-1	1	VGNC	-	YES
Sanger	Felis_catus_9.0	-	CATD0037a	X	33115404	33115406	GCC	-	DEL	In_Frame_Del	p.R26del	33115403	PASS	CATD0037a	CATD0037b	0.129	27	4	34	0	15	0	28	inframe_deletion	GGCC	G	-	inframe_deletion	MODERATE	ENSFCAG00000039737	Transcript	ENSFCAT00000035339.3	protein_coding	2/2	-	ENSFCAT00000035339.3:c.77_79del	ENSFCAP00000027898.2:p.Arg26del	65-67	65-67	22-23	GR/G	gGCCgc/ggc	GCC	-	1	1	-	-	YES
Sanger	Felis_catus_9.0	CACNA1F	CATD0037a	X	43199407	43199407	C	-	DEL	Frame_Shift_Del	p.F1726Sfs*41	43199406	PASS	CATD0037a	CATD0037b	0.837	8	41	73	0	37	0	52	frameshift_variant	AC	A	-	frameshift_variant	HIGH	ENSFCAG00000003822	Transcript	ENSFCAT00000003823.6	protein_coding	44/48	-	ENSFCAT00000003823.6:c.5175del	ENSFCAP00000003524.6:p.Phe1726SerfsTer41	5229	5175	1725	G/X	ggG/gg	C	-	-1	1	VGNC	-	YES
Sanger	Felis_catus_9.0	-	CATD0037a	X	68806679	68806679	T	-	DEL	Frame_Shift_Del	p.G322Efs*18	68806678	PASS	CATD0037a	CATD0037b	0.724	34	89	189	0	137	0	193	frameshift_variant	CT	C	-	frameshift_variant	HIGH	ENSFCAG00000037632	Transcript	ENSFCAT00000046534.3	protein_coding	6/6	-	ENSFCAT00000046534.3:c.963del	ENSFCAP00000038671.1:p.Gly322GlufsTer18	1265	963	321	K/X	aaA/aa	T	-	-1	1	-	-	YES
Sanger	Felis_catus_9.0	-	CATD0037a	X	100683122	100683122	C	-	DEL	Frame_Shift_Del	p.P236Lfs*28	100683121	PASS	CATD0037a	CATD0037b	0.645	11	20	34	0	28	0	40	frameshift_variant	GC	G	-	frameshift_variant	HIGH	ENSFCAG00000049865	Transcript	ENSFCAT00000085178.1	protein_coding	3/3	-	ENSFCAT00000085178.1:c.707del	ENSFCAP00000060345.1:p.Pro236LeufsTer28	701	701	234	A/X	gCc/gc	C	-	1	1	-	-	YES
Sanger	Felis_catus_9.0	BCORL1	CATD0037a	X	109517048	109517048	C	-	DEL	Frame_Shift_Del	p.P1486Qfs*7	109517047	PASS	CATD0037a	CATD0037b	0.654	18	34	75	0.025	39	1	52	frameshift_variant	TC	T	-	frameshift_variant	HIGH	ENSFCAG00000031869	Transcript	ENSFCAT00000033320.3	protein_coding	10/15	-	ENSFCAT00000033320.3:c.4457del	ENSFCAP00000027720.1:p.Pro1486GlnfsTer7	4830	4452	1484	I/X	atC/at	C	-	1	1	VGNC	-	YES
Sanger	Felis_catus_9.0	-	CATD0037a	X	121948784	121948785	CC	-	DEL	Frame_Shift_Del	p.P154Rfs*84	121948783	PASS	CATD0037a	CATD0037b	0.774	14	48	88	0.029	68	2	91	frameshift_variant	TCC	T	-	frameshift_variant	HIGH	ENSFCAG00000052728	Transcript	ENSFCAT00000074061.1	protein_coding	1/1	-	ENSFCAT00000074061.1:c.461_462del	ENSFCAP00000060568.1:p.Pro154ArgfsTer84	453-454	453-454	151-152	IP/IX	atCCcc/atcc	CC	-	1	1	-	-	YES
Sanger	Felis_catus_9.0	AFF2	CATD0037a	X	124476187	124476187	A	-	DEL	Frame_Shift_Del	p.K629Nfs*126	124476186	PASS	CATD0037a	CATD0037b	0.805	15	62	110	0.031	31	1	47	frameshift_variant	GA	G	-	frameshift_variant	HIGH	ENSFCAG00000004117	Transcript	ENSFCAT00000062550.2	protein_coding	11/21	-	ENSFCAT00000062550.2:c.1887del	ENSFCAP00000046349.1:p.Lys629AsnfsTer126	2183	1881	627	G/X	ggA/gg	A	-	1	1	VGNC	-	YES
Sanger	Felis_catus_9.0	ADGRV1	CATD0038a	A1	155377337	155377338	-	TCGT	INS	Frame_Shift_Ins	p.V3743Sfs*8	155377337	PASS	CATD0038a	CATD0038b	0.235	78	24	138	0	130	0	172	frameshift_variant	C	CTCGT	TCGT	frameshift_variant	HIGH	ENSFCAG00000012405	Transcript	ENSFCAT00000012408.6	protein_coding	54/90	-	ENSFCAT00000012408.6:c.11223_11226dup	ENSFCAP00000011508.5:p.Val3743SerfsTer8	11218-11219	11218-11219	3740	L/LVX	ctc/cTCGTtc	-	-	1	1	HGNC	HGNC:17416	YES
Sanger	Felis_catus_9.0	FAM114A2	CATD0038a	A1	195688211	195688211	C	-	DEL	Frame_Shift_Del	p.V519Sfs*11	195688210	PASS	CATD0038a	CATD0038b	0.271	94	35	167	0	296	0	335	frameshift_variant	GC	G	-	frameshift_variant	HIGH	ENSFCAG00000023708	Transcript	ENSFCAT00000024516.4	protein_coding	12/14	-	ENSFCAT00000024516.4:c.1551del	ENSFCAP00000016649.2:p.Val519SerfsTer11	1550	1550	517	A/X	gCc/gc	C	-	1	1	VGNC	-	YES
Sanger	Felis_catus_9.0	AFAP1	CATD0038a	B1	204491135	204491136	-	T	INS	Frame_Shift_Ins	p.E723Gfs*47	204491135	PASS	CATD0038a	CATD0038b	0.355	49	27	92	0	127	0	151	frameshift_variant	C	CT	T	frameshift_variant	HIGH	ENSFCAG00000015289	Transcript	ENSFCAT00000043155.3	protein_coding	16/18	-	ENSFCAT00000043155.3:c.2165dup	ENSFCAP00000033385.3:p.Glu723GlyfsTer47	2725-2726	2165-2166	722	K/KX	aag/aaAg	-	-	-1	1	VGNC	-	YES
Sanger	Felis_catus_9.0	AJUBA	CATD0038a	B3	75820759	75820768	GGCTGCCCCG	-	DEL	Frame_Shift_Del	p.R149Cfs*94	75820758	PASS	CATD0038a	CATD0038b	0.442	77	61	162	0	117	0	123	frameshift_variant	AGGCTGCCCCG	A	-	frameshift_variant	HIGH	ENSFCAG00000006641	Transcript	ENSFCAT00000006642.5	protein_coding	1/8	-	ENSFCAT00000006642.5:c.445_454del	ENSFCAP00000006170.5:p.Arg149CysfsTer94	445-454	445-454	149-152	RGSL/X	CGGGGCAGCCtg/tg	GGCTGCCCCG	-	-1	1	VGNC	-	YES
Sanger	Felis_catus_9.0	OR51M1	CATD0038a	D1	63776465	63776465	C	-	DEL	Frame_Shift_Del	p.R161Gfs*6	63776464	PASS	CATD0038a	CATD0038b	0.457	50	42	112	0	150	0	172	frameshift_variant	TC	T	-	frameshift_variant	HIGH	ENSFCAG00000011568	Transcript	ENSFCAT00000011570.5	protein_coding	1/1	-	ENSFCAT00000011570.5:c.481del	ENSFCAP00000056567.1:p.Arg161GlyfsTer6	480	480	160	F/X	ttC/tt	C	-	1	1	HGNC	HGNC:14847	YES
Sanger	Felis_catus_9.0	LURAP1L	CATD0038a	D4	40147723	40147725	GCG	-	DEL	In_Frame_Del	p.G51del	40147722	PASS	CATD0038a	CATD0038b	0.161	26	5	48	0	39	0	53	inframe_deletion	AGCG	A	-	inframe_deletion	MODERATE	ENSFCAG00000023143	Transcript	ENSFCAT00000030210.4	protein_coding	1/3	-	ENSFCAT00000030210.4:c.151_153del	ENSFCAP00000022230.3:p.Gly51del	1020-1022	137-139	46-47	SG/S	aGCGgc/agc	GCG	-	1	1	VGNC	-	YES
Sanger	Felis_catus_9.0	POLR1E	CATD0038a	D4	61016962	61016962	G	-	DEL	Frame_Shift_Del	p.S296Vfs*16	61016961	PASS	CATD0038a	CATD0038b	0.375	55	33	121	0	195	0	234	frameshift_variant	CG	C	-	frameshift_variant	HIGH	ENSFCAG00000013081	Transcript	ENSFCAT00000065400.2	protein_coding	9/12	-	ENSFCAT00000065400.2:c.882del	ENSFCAP00000047772.2:p.Ser296ValfsTer16	1365	881	294	R/X	cGg/cg	G	-	1	1	VGNC	-	YES
Sanger	Felis_catus_9.0	TTF1	CATD0038a	D4	92237941	92237956	TTCCTTATATACAGAG	-	DEL	Frame_Shift_Del	p.Y143*	92237940	PASS	CATD0038a	CATD0038b	0.356	56	31	96	0	157	0	164	frameshift_variant	CTTCCTTATATACAGAG	C	-	frameshift_variant	HIGH	ENSFCAG00000039920	Transcript	ENSFCAT00000077008.1	protein_coding	2/11	-	ENSFCAT00000077008.1:c.429_444del	ENSFCAP00000058623.1:p.Tyr143Ter	429-444	429-444	143-148	YSVYKE/X	taCTCTGTATATAAGGAA/ta	TTCCTTATATACAGAG	-	-1	1	HGNC	HGNC:12397	YES
Sanger	Felis_catus_9.0	NOTCH1	CATD0038a	D4	94590039	94590039	A	-	DEL	Frame_Shift_Del	p.N1290Tfs*291	94590038	PASS	CATD0038a	CATD0038b	0.323	21	10	36	0	57	0	63	frameshift_variant	CA	C	-	frameshift_variant	HIGH	ENSFCAG00000023517	Transcript	ENSFCAT00000028133.4	protein_coding	23/34	-	ENSFCAT00000028133.4:c.3869del	ENSFCAP00000020019.3:p.Asn1290ThrfsTer291	4438	3868	1290	N/X	Aac/ac	A	-	1	1	VGNC	-	YES
Sanger	Felis_catus_9.0	TP53	CATD0038a	E1	2541693	2541693	T	-	DEL	Frame_Shift_Del	p.D355Tfs*115	2541692	PASS	CATD0038a	CATD0038b	0.961	2	49	65	0	87	0	91	frameshift_variant	CT	C	-	frameshift_variant	HIGH	ENSFCAG00000009623	Transcript	ENSFCAT00000065820.2	protein_coding	6/9	-	ENSFCAT00000065820.2:c.1062del	ENSFCAP00000045749.1:p.Asp355ThrfsTer115	1062	1062	354	E/X	gaA/ga	T	-	-1	1	EntrezGene	-	YES
Sanger	Felis_catus_9.0	ZNF704	CATD0038a	F2	31372969	31372971	GCT	-	DEL	In_Frame_Del	p.S306del	31372968	PASS	CATD0038a	CATD0038b	0.161	26	5	39	0	13	0	16	inframe_deletion	CGCT	C	-	inframe_deletion	MODERATE	ENSFCAG00000014606	Transcript	ENSFCAT00000014610.5	protein_coding	4/9	-	ENSFCAT00000014610.5:c.916_918del	ENSFCAP00000013548.5:p.Ser306del	916-918	916-918	306	S/-	AGC/-	GCT	-	-1	1	VGNC	-	YES
Sanger	Felis_catus_9.0	FRMD7	CATD0038a	X	111200348	111200348	G	-	DEL	Frame_Shift_Del	p.R668Afs*9	111200347	PASS	CATD0038a	CATD0038b	0.225	62	18	99	0	171	0	179	frameshift_variant	CG	C	-	frameshift_variant	HIGH	ENSFCAG00000029922	Transcript	ENSFCAT00000032238.4	protein_coding	12/12	-	ENSFCAT00000032238.4:c.2002del	ENSFCAP00000023733.2:p.Arg668AlafsTer9	2111	2002	668	R/X	Cgc/gc	G	-	-1	1	VGNC	-	YES
Sanger	Felis_catus_9.0	CDH10	CATD0039a	A1	222335235	222335235	C	-	DEL	Frame_Shift_Del	p.R502Dfs*5	222335234	PASS	CATD0039a	CATD0039b	0.45	61	50	129	0	108	0	113	frameshift_variant	GC	G	-	frameshift_variant	HIGH	ENSFCAG00000027287	Transcript	ENSFCAT00000023455.4	protein_coding	9/12	-	ENSFCAT00000023455.4:c.1503del	ENSFCAP00000019500.2:p.Arg502AspfsTer5	1697	1502	501	A/X	gCc/gc	C	-	1	1	HGNC	HGNC:1749	YES
Sanger	Felis_catus_9.0	SNX5	CATD0039a	A3	43506753	43506765	ATGTAGCCACACA	-	DEL	Frame_Shift_Del	p.F156Lfs*41	43506752	PASS	CATD0039a	CATD0039b	0.432	100	76	189	0	78	0	79	frameshift_variant	CATGTAGCCACACA	C	-	frameshift_variant	HIGH	ENSFCAG00000005801	Transcript	ENSFCAT00000058896.2	protein_coding	3/13	-	ENSFCAT00000058896.2:c.468_480del	ENSFCAP00000050614.1:p.Phe156LeufsTer41	468-480	468-480	156-160	FVWLH/X	ttTGTGTGGCTACAT/tt	ATGTAGCCACACA	-	-1	1	VGNC	-	YES
Sanger	Felis_catus_9.0	TET2	CATD0039a	B1	119647572	119647572	C	-	DEL	Frame_Shift_Del	p.V384Cfs*40	119647571	PASS	CATD0039a	CATD0039b	0.642	69	124	217	0	194	0	209	frameshift_variant	AC	A	-	frameshift_variant	HIGH	ENSFCAG00000029436	Transcript	ENSFCAT00000044100.3	protein_coding	3/4	-	ENSFCAT00000044100.3:c.1150del	ENSFCAP00000036401.3:p.Val384CysfsTer40	1794	1150	384	V/X	Gtg/tg	C	-	-1	1	VGNC	-	YES
Sanger	Felis_catus_9.0	DHX16	CATD0039a	B2	31493270	31493270	T	-	DEL	Frame_Shift_Del	p.N198Mfs*68	31493269	PASS	CATD0039a	CATD0039b	0.549	183	223	459	0	595	0	640	frameshift_variant	AT	A	-	frameshift_variant	HIGH	ENSFCAG00000007693	Transcript	ENSFCAT00000007694.6	protein_coding	3/20	-	ENSFCAT00000007694.6:c.593del	ENSFCAP00000007123.4:p.Asn198MetfsTer68	593	593	198	N/X	aAt/at	T	-	-1	1	VGNC	-	YES
Sanger	Felis_catus_9.0	GPR63	CATD0039a	B2	89762238	89762239	CA	-	DEL	Frame_Shift_Del	p.C412Wfs*?	89762237	PASS	CATD0039a	CATD0039b	0.144	267	45	359	0	475	0	501	frameshift_variant	CCA	C	-	frameshift_variant	HIGH	ENSFCAG00000028092	Transcript	ENSFCAT00000031664.3	protein_coding	1/1	-	ENSFCAT00000031664.3:c.1236_1237del	ENSFCAP00000016883.1:p.Cys412TrpfsTer?	1236-1237	1236-1237	412-413	CG/WX	tgTGgg/tggg	CA	-	-1	1	VGNC	-	YES
Sanger	Felis_catus_9.0	WDR37	CATD0039a	B4	1147503	1147503	C	-	DEL	Frame_Shift_Del	p.T56Rfs*32	1147502	PASS	CATD0039a	CATD0039b	0.176	28	6	45	0	37	0	48	frameshift_variant	GC	G	-	frameshift_variant	HIGH	ENSFCAG00000008956	Transcript	ENSFCAT00000073623.1	protein_coding	1/15	-	ENSFCAT00000073623.1:c.165del	ENSFCAP00000057892.1:p.Thr56ArgfsTer32	158	158	53	A/X	gCc/gc	C	-	1	1	VGNC	-	YES
Sanger	Felis_catus_9.0	SP5	CATD0039a	C1	161995880	161995882	GCC	-	DEL	In_Frame_Del	p.A236del	161995879	PASS	CATD0039a	CATD0039b	0.102	44	5	53	0	112	0	130	inframe_deletion	GGCC	G	-	inframe_deletion	MODERATE	ENSFCAG00000044347	Transcript	ENSFCAT00000050366.2	protein_coding	2/2	-	ENSFCAT00000050366.2:c.706_708del	ENSFCAP00000040878.1:p.Ala236del	691-693	691-693	231	A/-	GCC/-	GCC	-	1	1	HGNC	HGNC:14529	YES
Sanger	Felis_catus_9.0	PSMG1	CATD0039a	C2	6595612	6595624	TTAAGGTAAGGTT	-	DEL	Splice_Site	-	6595611	PASS	CATD0039a	CATD0039b	0.589	69	99	179	0	176	0	180	splice_donor_variant	GTTAAGGTAAGGTT	G	-	splice_donor_variant&coding_sequence_variant&intron_variant	HIGH	ENSFCAG00000038855	Transcript	ENSFCAT00000068004.1	protein_coding	6/8	6/7	ENSFCAT00000068004.1:c.790_792+10del	-	845-?	788-?	263-?	-	-	TTAAGGTAAGGTT	-	1	1	HGNC	HGNC:3043	YES
Sanger	Felis_catus_9.0	-	CATD0039a	D1	21377418	21377418	A	-	DEL	Frame_Shift_Del	p.F158Lfs*11	21377417	PASS	CATD0039a	CATD0039b	0.516	237	253	577	0	560	0	615	frameshift_variant	CA	C	-	frameshift_variant	HIGH	ENSFCAG00000023746	Transcript	ENSFCAT00000029526.4	protein_coding	2/3	-	ENSFCAT00000029526.4:c.474del	ENSFCAP00000036685.2:p.Phe158LeufsTer11	474	474	158	F/X	ttT/tt	A	-	-1	1	-	-	YES
Sanger	Felis_catus_9.0	PDZD8	CATD0039a	D2	75999640	75999642	TCT	-	DEL	In_Frame_Del	p.E1125del	75999639	PASS	CATD0039a	CATD0039b	0.202	154	39	209	0	241	0	249	inframe_deletion	ATCT	A	-	inframe_deletion	MODERATE	ENSFCAG00000018713	Transcript	ENSFCAT00000018574.5	protein_coding	5/5	-	ENSFCAT00000018574.5:c.3375_3377del	ENSFCAP00000015896.4:p.Glu1125del	3375-3377	3375-3377	1125-1126	ED/D	gaAGAt/gat	TCT	-	-1	1	VGNC	-	YES
Sanger	Felis_catus_9.0	SUPT6H	CATD0039a	E1	18112916	18112917	-	GTTGCAGATGATA	INS	Frame_Shift_Ins	p.V1171Yfs*16	18112916	PASS	CATD0039a	CATD0039b	0.561	75	96	221	0.011	177	2	215	frameshift_variant	C	CGTTGCAGATGATA	GTTGCAGATGATA	frameshift_variant	HIGH	ENSFCAG00000004014	Transcript	ENSFCAT00000004018.6	protein_coding	26/36	-	ENSFCAT00000004018.6:c.3510_3511insTATCATCTGCAAC	ENSFCAP00000003707.3:p.Val1171TyrfsTer16	3534-3535	3510-3511	1170-1171	-/YHLQX	-/TATCATCTGCAAC	-	-	-1	1	VGNC	-	YES
Sanger	Felis_catus_9.0	-	CATD0039a	X	23649282	23649282	A	-	DEL	Frame_Shift_Del	p.V385*	23649281	PASS	CATD0039a	CATD0039b	0.929	6	79	97	0	183	0	196	frameshift_variant	CA	C	-	frameshift_variant	HIGH	ENSFCAG00000025158	Transcript	ENSFCAT00000029704.4	protein_coding	1/1	-	ENSFCAT00000029704.4:c.1152del	ENSFCAP00000061669.1:p.Val385Ter	1150	1150	384	K/X	Aaa/aa	A	-	1	1	-	-	YES
Sanger	Felis_catus_9.0	LIFR	CATD0041a	A1	210849668	210849669	-	A	INS	Frame_Shift_Ins	p.N145Kfs*17	210849668	PASS	CATD0041a	CATD0041b	0.349	69	37	124	0	48	0	56	frameshift_variant	G	GA	A	frameshift_variant	HIGH	ENSFCAG00000018250	Transcript	ENSFCAT00000070856.1	protein_coding	4/20	-	ENSFCAT00000070856.1:c.434dup	ENSFCAP00000054627.1:p.Asn145LysfsTer17	427-428	427-428	143	E/EX	gaa/gAaa	-	-	1	1	VGNC	-	YES
Sanger	Felis_catus_9.0	SETD2	CATD0041a	A2	16446467	16446477	CTAAACCTTAC	-	DEL	Splice_Site	-	16446466	PASS	CATD0041a	CATD0041b	0.741	37	106	154	0	216	0	218	splice_donor_variant	ACTAAACCTTAC	A	-	splice_donor_variant&intron_variant	HIGH	ENSFCAG00000019287	Transcript	ENSFCAT00000048007.3	protein_coding	-	19/20	ENSFCAT00000048007.3:c.7428+1_7428+11del	-	-	-	-	-	-	CTAAACCTTAC	-	-1	1	VGNC	-	YES
Sanger	Felis_catus_9.0	FAT1	CATD0041a	B1	17466188	17466188	T	-	DEL	Frame_Shift_Del	p.K3275Nfs*4	17466187	PASS	CATD0041a	CATD0041b	0.781	60	214	290	0	466	0	497	frameshift_variant	AT	A	-	frameshift_variant	HIGH	ENSFCAG00000025616	Transcript	ENSFCAT00000032115.4	protein_coding	15/28	-	ENSFCAT00000032115.4:c.9825del	ENSFCAP00000024498.2:p.Lys3275AsnfsTer4	10024	9825	3275	K/X	aaA/aa	T	-	-1	1	VGNC	-	YES
Sanger	Felis_catus_9.0	NRBF2	CATD0041a	D2	26769657	26769657	A	-	DEL	Frame_Shift_Del	p.M4Wfs*19	26769656	PASS	CATD0041a	CATD0041b	0.245	83	27	124	0	153	0	167	frameshift_variant	TA	T	-	frameshift_variant	HIGH	ENSFCAG00000036245	Transcript	ENSFCAT00000068362.1	protein_coding	1/5	-	ENSFCAT00000068362.1:c.10del	ENSFCAP00000056351.1:p.Met4TrpfsTer19	984	9	3	V/X	gtA/gt	A	-	1	1	HGNC	HGNC:19692	YES
Sanger	Felis_catus_9.0	EXOC3	CATD0043a	A1	241817295	241817296	-	G	INS	Frame_Shift_Ins	p.H304Afs*3	241817295	PASS	CATD0043a	CATD0043b	0.419	132	95	263	0.006	350	2	381	frameshift_variant	C	CG	G	frameshift_variant	HIGH	ENSFCAG00000015431	Transcript	ENSFCAT00000069036.1	protein_coding	4/14	-	ENSFCAT00000069036.1:c.908dup	ENSFCAP00000057890.1:p.His304AlafsTer3	1012-1013	908-909	303	P/PX	ccg/ccCg	-	-	-1	1	VGNC	-	YES
Sanger	Felis_catus_9.0	SETD2	CATD0043a	A2	16537230	16537230	G	-	DEL	Frame_Shift_Del	p.P530Lfs*45	16537229	PASS	CATD0043a	CATD0043b	0.631	31	53	94	0	275	0	304	frameshift_variant	AG	A	-	frameshift_variant	HIGH	ENSFCAG00000019287	Transcript	ENSFCAT00000048007.3	protein_coding	3/21	-	ENSFCAT00000048007.3:c.1589del	ENSFCAP00000034695.2:p.Pro530LeufsTer45	1589	1589	530	P/X	cCt/ct	G	-	-1	1	VGNC	-	YES
Sanger	Felis_catus_9.0	SETD2	CATD0043a	A2	16538640	16538640	T	-	DEL	Frame_Shift_Del	p.K60Rfs*30	16538639	PASS	CATD0043a	CATD0043b	0.152	89	16	130	0	333	0	350	frameshift_variant	CT	C	-	frameshift_variant	HIGH	ENSFCAG00000019287	Transcript	ENSFCAT00000048007.3	protein_coding	3/21	-	ENSFCAT00000048007.3:c.179del	ENSFCAP00000034695.2:p.Lys60ArgfsTer30	179	179	60	K/X	aAg/ag	T	-	-1	1	VGNC	-	YES
Sanger	Felis_catus_9.0	BAP1	CATD0043a	A2	21003566	21003566	G	-	DEL	Frame_Shift_Del	p.P135Qfs*52	21003565	PASS	CATD0043a	CATD0043b	0.934	7	99	119	0	229	0	256	frameshift_variant	TG	T	-	frameshift_variant	HIGH	ENSFCAG00000015711	Transcript	ENSFCAT00000015715.4	protein_coding	6/17	-	ENSFCAT00000015715.4:c.404del	ENSFCAP00000014571.4:p.Pro135GlnfsTer52	404	404	135	P/X	cCa/ca	G	-	-1	1	VGNC	-	YES
Sanger	Felis_catus_9.0	PBRM1	CATD0043a	A2	21184598	21184599	-	T	INS	Frame_Shift_Ins	p.D719Rfs*5	21184598	PASS	CATD0043a	CATD0043b	0.225	55	16	84	0	212	0	235	frameshift_variant	C	CT	T	frameshift_variant	HIGH	ENSFCAG00000015718	Transcript	ENSFCAT00000048665.2	protein_coding	16/30	-	ENSFCAT00000048665.2:c.2154dup	ENSFCAP00000028587.2:p.Asp719ArgfsTer5	2154-2155	2154-2155	718-719	-/X	-/A	-	-	-1	1	VGNC	-	YES
Sanger	Felis_catus_9.0	TMF1	CATD0043a	A2	36239154	36239154	T	-	DEL	Frame_Shift_Del	p.D875Mfs*4	36239153	PASS	CATD0043a	CATD0043b	0.194	25	6	32	0	88	0	96	frameshift_variant	CT	C	-	frameshift_variant	HIGH	ENSFCAG00000027162	Transcript	ENSFCAT00000027276.4	protein_coding	12/17	-	ENSFCAT00000027276.4:c.2622del	ENSFCAP00000021178.3:p.Asp875MetfsTer4	2622	2622	874	K/X	aaA/aa	T	-	-1	1	VGNC	-	YES
Sanger	Felis_catus_9.0	ZPBP	CATD0043a	A2	66255160	66255168	CGCCGCCGC	-	DEL	In_Frame_Del	p.G11_G13del	66255159	PASS	CATD0043a	CATD0043b	0.261	17	6	28	0.054	53	3	59	inframe_deletion	TCGCCGCCGC	T	-	inframe_deletion	MODERATE	ENSFCAG00000019031	Transcript	ENSFCAT00000042361.3	protein_coding	1/8	-	ENSFCAT00000042361.3:c.32_40del	ENSFCAP00000030504.2:p.Gly11_Gly13del	638-646	32-40	11-14	GGGE/E	gGCGGCGGCGag/gag	CGCCGCCGC	-	-1	1	VGNC	-	YES
Sanger	Felis_catus_9.0	ZNF804B	CATD0043a	A2	94771741	94771741	A	-	DEL	Frame_Shift_Del	p.E1111Rfs*4	94771740	PASS	CATD0043a	CATD0043b	0.297	71	30	119	0	207	0	210	frameshift_variant	TA	T	-	frameshift_variant	HIGH	ENSFCAG00000008141	Transcript	ENSFCAT00000008143.5	protein_coding	4/4	-	ENSFCAT00000008143.5:c.3330del	ENSFCAP00000007542.5:p.Glu1111ArgfsTer4	3330	3330	1110	V/X	gtA/gt	A	-	1	1	VGNC	-	YES
Sanger	Felis_catus_9.0	PMEPA1	CATD0043a	A3	5701648	5701648	C	-	DEL	Frame_Shift_Del	p.S252Afs*?	5701647	PASS	CATD0043a	CATD0043b	0.132	79	12	121	0	162	0	182	frameshift_variant	GC	G	-	frameshift_variant	HIGH	ENSFCAG00000025692	Transcript	ENSFCAT00000058498.1	protein_coding	4/4	-	ENSFCAT00000058498.1:c.753del	ENSFCAP00000042175.1:p.Ser252AlafsTer?	747	747	249	C/X	tgC/tg	C	-	1	1	VGNC	-	YES
Sanger	Felis_catus_9.0	TAPT1	CATD0043a	B1	195810269	195810269	G	-	DEL	Frame_Shift_Del	p.R603Hfs*24	195810268	PASS	CATD0043a	CATD0043b	0.338	53	27	90	0	123	0	129	frameshift_variant	CG	C	-	frameshift_variant	HIGH	ENSFCAG00000001369	Transcript	ENSFCAT00000001369.6	protein_coding	10/14	-	ENSFCAT00000001369.6:c.1808del	ENSFCAP00000001274.6:p.Arg603HisfsTer24	1808	1808	603	R/X	cGa/ca	G	-	1	1	VGNC	-	YES
Sanger	Felis_catus_9.0	AEBP2	CATD0043a	B4	54729486	54729488	CAG	-	DEL	In_Frame_Del	p.S148del	54729485	PASS	CATD0043a	CATD0043b	0.25	9	3	13	0.029	33	1	35	inframe_deletion	CCAG	C	-	inframe_deletion	MODERATE	ENSFCAG00000031640	Transcript	ENSFCAT00000061240.2	protein_coding	1/9	-	ENSFCAT00000061240.2:c.442_444del	ENSFCAP00000041016.1:p.Ser148del	432-434	432-434	144-145	AS/A	gcCAGc/gcc	CAG	-	1	1	VGNC	-	YES
Sanger	Felis_catus_9.0	SPATA21	CATD0043a	C1	12052772	12052772	G	-	DEL	Frame_Shift_Del	p.Q7Rfs*19	12052771	PASS	CATD0043a	CATD0043b	0.389	22	14	42	0	41	0	50	frameshift_variant	TG	T	-	frameshift_variant	HIGH	ENSFCAG00000030681	Transcript	ENSFCAT00000032181.4	protein_coding	2/14	-	ENSFCAT00000032181.4:c.19del	ENSFCAP00000023421.3:p.Gln7ArgfsTer19	321	19	7	Q/X	Cag/ag	G	-	-1	1	VGNC	-	YES
Sanger	Felis_catus_9.0	TLCD2	CATD0043a	E1	15136702	15136702	C	-	DEL	Frame_Shift_Del	p.M211*	15136701	PASS	CATD0043a	CATD0043b	0.38	57	35	101	0	158	0	162	frameshift_variant	GC	G	-	frameshift_variant	HIGH	ENSFCAG00000006298	Transcript	ENSFCAT00000006300.6	protein_coding	4/4	-	ENSFCAT00000006300.6:c.630del	ENSFCAP00000005851.4:p.Met211Ter	1056	629	210	A/X	gCc/gc	C	-	1	1	VGNC	-	YES
Sanger	Felis_catus_9.0	NHS	CATD0043a	X	14340155	14340156	-	A	INS	Frame_Shift_Ins	p.D1308Rfs*7	14340155	PASS	CATD0043a	CATD0043b	0.594	41	60	112	0	148	0	155	frameshift_variant	C	CA	A	frameshift_variant	HIGH	ENSFCAG00000000186	Transcript	ENSFCAT00000057382.1	protein_coding	6/8	-	ENSFCAT00000057382.1:c.3921dup	ENSFCAP00000050124.1:p.Asp1308ArgfsTer7	3920-3921	3920-3921	1307	T/TX	aca/acAa	-	-	1	1	VGNC	-	YES
Sanger	Felis_catus_9.0	CA1H13orf46	CATD0044a	A1	82777983	82777983	A	-	DEL	Frame_Shift_Del	p.L193Wfs*26	82777982	PASS	CATD0044a	CATD0044b	0.133	26	4	45	0	27	0	39	frameshift_variant	CA	C	-	frameshift_variant	HIGH	ENSFCAG00000031102	Transcript	ENSFCAT00000027403.4	protein_coding	2/6	-	ENSFCAT00000027403.4:c.578del	ENSFCAP00000023604.3:p.Leu193TrpfsTer26	578	578	193	L/X	tTg/tg	A	-	-1	1	VGNC	-	YES
Sanger	Felis_catus_9.0	KCND2	CATD0044a	A2	139670269	139670277	TCCGGGTCT	-	DEL	In_Frame_Del	p.V297_R299del	139670268	PASS	CATD0044a	CATD0044b	0.111	32	4	42	0	28	0	35	inframe_deletion	CTCCGGGTCT	C	-	inframe_deletion	MODERATE	ENSFCAG00000007877	Transcript	ENSFCAT00000007877.4	protein_coding	1/6	-	ENSFCAT00000007877.4:c.889_897del	ENSFCAP00000007293.3:p.Val297_Arg299del	875-883	875-883	292-295	LRVF/L	cTCCGGGTCTtc/ctc	TCCGGGTCT	-	1	1	HGNC	HGNC:6238	YES
Sanger	Felis_catus_9.0	PRSS12	CATD0044a	B1	107556653	107556656	GAGA	-	DEL	Frame_Shift_Del	p.E967Gfs*11	107556652	PASS	CATD0044a	CATD0044b	0.294	24	10	61	0	37	0	50	frameshift_variant	GGAGA	G	-	frameshift_variant	HIGH	ENSFCAG00000005100	Transcript	ENSFCAT00000037465.3	protein_coding	12/13	-	ENSFCAT00000037465.3:c.2900_2903del	ENSFCAP00000026907.3:p.Glu967GlyfsTer11	2895-2898	2895-2898	965-966	RR/X	cgGAGA/cg	GAGA	-	1	1	VGNC	-	YES
Sanger	Felis_catus_9.0	LMAN1L	CATD0044a	B3	33473716	33473718	AGG	-	DEL	In_Frame_Del	p.L18del	33473715	PASS	CATD0044a	CATD0044b	0.353	11	6	27	0	32	0	43	inframe_deletion	CAGG	C	-	inframe_deletion	MODERATE	ENSFCAG00000000350	Transcript	ENSFCAT00000000351.6	protein_coding	1/14	-	ENSFCAT00000000351.6:c.48_50del	ENSFCAP00000000323.5:p.Leu18del	48-50	48-50	16-17	LL/L	ctCCTg/ctg	AGG	-	-1	1	VGNC	-	YES
Sanger	Felis_catus_9.0	EP300	CATD0044a	B4	136704132	136704133	CT	-	DEL	Frame_Shift_Del	p.L1176Vfs*13	136704131	PASS	CATD0044a	CATD0044b	0.182	27	6	51	0	33	0	38	frameshift_variant	ACT	A	-	frameshift_variant	HIGH	ENSFCAG00000005002	Transcript	ENSFCAT00000005010.6	protein_coding	19/31	-	ENSFCAT00000005010.6:c.3526_3527del	ENSFCAP00000004636.5:p.Leu1176ValfsTer13	3526-3527	3526-3527	1176	L/X	CTg/g	CT	-	1	1	VGNC	-	YES
Sanger	Felis_catus_9.0	IPMK	CATD0044a	D2	21853889	21853890	-	T	INS	Frame_Shift_Ins	p.M333Nfs*15	21853889	PASS	CATD0044a	CATD0044b	0.467	16	14	51	0	34	0	45	frameshift_variant	A	AT	T	frameshift_variant	HIGH	ENSFCAG00000030884	Transcript	ENSFCAT00000032107.4	protein_coding	7/7	-	ENSFCAT00000032107.4:c.997dup	ENSFCAP00000024630.2:p.Met333AsnfsTer15	1154-1155	997-998	333	M/NX	atg/aAtg	-	-	-1	1	HGNC	HGNC:20739	YES
Sanger	Felis_catus_9.0	-	CATD0044a	E1	2948905	2948907	CCG	-	DEL	In_Frame_Del	p.G5del	2948904	PASS	CATD0044a	CATD0044b	0.108	33	4	52	0	73	0	92	inframe_deletion	CCCG	C	-	inframe_deletion	MODERATE	ENSFCAG00000010365	Transcript	ENSFCAT00000072678.1	protein_coding	1/4	-	ENSFCAT00000072678.1:c.12_14del	ENSFCAP00000060327.1:p.Gly5del	12-14	12-14	4-5	GG/G	ggCGGg/ggg	CCG	-	-1	1	-	-	YES
Sanger	Felis_catus_9.0	ACHE	CATD0044a	E3	7961778	7961780	GAG	-	DEL	In_Frame_Del	p.L170del	7961777	PASS	CATD0044a	CATD0044b	0.118	30	4	39	0	25	0	30	inframe_deletion	AGAG	A	-	inframe_deletion	MODERATE	ENSFCAG00000023546	Transcript	ENSFCAT00000023668.4	protein_coding	2/5	-	ENSFCAT00000023668.4:c.508_510del	ENSFCAP00000020757.3:p.Leu170del	701-703	508-510	170	L/-	CTC/-	GAG	-	-1	1	VGNC	-	YES
Sanger	Felis_catus_9.0	UHRF1BP1L	CATD0045a	B4	122927982	122927983	-	ATGT	INS	Frame_Shift_Ins	p.A661Tfs*4	122927982	PASS	CATD0045a	CATD0045b	0.2	16	4	28	0	17	0	22	frameshift_variant	C	CATGT	ATGT	frameshift_variant	HIGH	ENSFCAG00000004669	Transcript	ENSFCAT00000037830.3	protein_coding	14/21	-	ENSFCAT00000037830.3:c.1977_1980dup	ENSFCAP00000036809.1:p.Ala661ThrfsTer4	2227-2228	1980-1981	660-661	-/TX	-/ACAT	-	-	-1	1	VGNC	-	YES
Sanger	Felis_catus_9.0	SGIP1	CATD0045a	C1	55495143	55495143	A	-	DEL	Frame_Shift_Del	p.G494Efs*24	55495142	PASS	CATD0045a	CATD0045b	0.152	56	10	92	0	56	0	72	frameshift_variant	CA	C	-	frameshift_variant	HIGH	ENSFCAG00000011575	Transcript	ENSFCAT00000037291.3	protein_coding	16/24	-	ENSFCAT00000037291.3:c.1479del	ENSFCAP00000034326.3:p.Gly494GlufsTer24	1670	1479	493	P/X	ccA/cc	A	-	1	1	VGNC	-	YES
Sanger	Felis_catus_9.0	TGFBR2	CATD0045a	C2	148822926	148822927	-	ACTCCATG	INS	Frame_Shift_Ins	p.A488Tfs*10	148822926	PASS	CATD0045a	CATD0045b	0.294	12	5	27	0	25	0	44	frameshift_variant	T	TACTCCATG	ACTCCATG	frameshift_variant	HIGH	ENSFCAG00000004384	Transcript	ENSFCAT00000084456.1	protein_coding	6/8	-	ENSFCAT00000084456.1:c.1454_1461dup	ENSFCAP00000058706.1:p.Ala488ThrfsTer10	2383-2384	1453-1454	485	Y/YSMX	tac/tACTCCATGac	-	-	1	1	VGNC	-	YES
Sanger	Felis_catus_9.0	IGSF9B	CATD0045a	D1	30583601	30583618	CAGGTGCAGCAGCATGCC	-	DEL	In_Frame_Del	p.G1337_P1342del	30583600	PASS	CATD0045a	CATD0045b	0.182	18	4	31	0	27	0	28	inframe_deletion	TCAGGTGCAGCAGCATGCC	T	-	inframe_deletion	MODERATE	ENSFCAG00000007138	Transcript	ENSFCAT00000007140.6	protein_coding	19/20	-	ENSFCAT00000007140.6:c.4010_4027del	ENSFCAP00000006618.4:p.Gly1337_Pro1342del	4236-4253	4010-4027	1337-1343	GHAAAPE/E	gGGCATGCTGCTGCACCTGag/gag	CAGGTGCAGCAGCATGCC	-	-1	1	VGNC	-	YES
Sanger	Felis_catus_9.0	CTNNA3	CATD0045a	D2	29802426	29802427	-	T	INS	Frame_Shift_Ins	p.N478Kfs*22	29802426	PASS	CATD0045a	CATD0045b	0.471	9	8	24	0	43	0	62	frameshift_variant	G	GT	T	frameshift_variant	HIGH	ENSFCAG00000036242	Transcript	ENSFCAT00000027560.4	protein_coding	11/18	-	ENSFCAT00000027560.4:c.1433dup	ENSFCAP00000020483.3:p.Asn478LysfsTer22	1660-1661	1433-1434	478	N/KX	aac/aaAc	-	-	-1	1	HGNC	HGNC:2511	YES
Sanger	Felis_catus_9.0	HYDIN	CATD0045a	E2	50409906	50409907	-	C	INS	Frame_Shift_Ins	p.H759Pfs*19	50409906	PASS	CATD0045a	CATD0045b	0.147	29	5	56	0	38	0	51	frameshift_variant	T	TC	C	frameshift_variant	HIGH	ENSFCAG00000035742	Transcript	ENSFCAT00000058129.2	protein_coding	16/85	-	ENSFCAT00000058129.2:c.2275dup	ENSFCAP00000048648.1:p.His759ProfsTer19	2267-2268	2267-2268	756	I/IX	atc/atCc	-	-	1	1	HGNC	HGNC:19368	YES
Sanger	Felis_catus_9.0	RNF151	CATD0045a	E3	42972296	42972297	-	C	INS	Frame_Shift_Ins	p.H102Afs*8	42972296	PASS	CATD0045a	CATD0045b	0.247	67	22	118	0	64	0	81	frameshift_variant	G	GC	C	frameshift_variant	HIGH	ENSFCAG00000011739	Transcript	ENSFCAT00000011742.5	protein_coding	4/6	-	ENSFCAT00000011742.5:c.303dup	ENSFCAP00000010897.4:p.His102AlafsTer8	303-304	303-304	101-102	-/X	-/G	-	-	-1	1	HGNC	HGNC:23235	YES
Sanger	Felis_catus_9.0	THOC2	CATD0045a	X	103561188	103561188	T	-	DEL	Frame_Shift_Del	p.M686Wfs*4	103561187	PASS	CATD0045a	CATD0045b	0.161	26	5	49	0	44	0	60	frameshift_variant	AT	A	-	frameshift_variant	HIGH	ENSFCAG00000008301	Transcript	ENSFCAT00000039443.3	protein_coding	20/39	-	ENSFCAT00000039443.3:c.2056del	ENSFCAP00000033082.2:p.Met686TrpfsTer4	2056	2056	686	M/X	Atg/tg	T	-	-1	1	VGNC	-	YES
Sanger	Felis_catus_9.0	AVPR2	CATD0045a	X	128905236	128905237	-	C	INS	Frame_Shift_Ins	p.D348Afs*?	128905236	PASS	CATD0045a	CATD0045b	0.278	39	15	89	0	46	0	62	frameshift_variant	G	GC	C	frameshift_variant	HIGH	ENSFCAG00000011384	Transcript	ENSFCAT00000011387.5	protein_coding	3/3	-	ENSFCAT00000011387.5:c.1042_1043insC	ENSFCAP00000010578.4:p.Asp348AlafsTer?	1071-1072	1042-1043	348	D/AX	gac/gCac	-	-	1	1	VGNC	-	YES
Sanger	Felis_catus_9.0	SETD2	CATD0048a	A2	16537116	16537117	-	A	INS	Frame_Shift_Ins	p.S568Ffs*9	16537116	PASS	CATD0048a	CATD0048b	0.551	61	75	147	0.016	239	4	253	frameshift_variant	G	GA	A	frameshift_variant	HIGH	ENSFCAG00000019287	Transcript	ENSFCAT00000048007.3	protein_coding	3/21	-	ENSFCAT00000048007.3:c.1702dup	ENSFCAP00000034695.2:p.Ser568PhefsTer9	1702-1703	1702-1703	568	S/FX	tct/tTct	-	-	-1	1	VGNC	-	YES
Sanger	Felis_catus_9.0	FAT1	CATD0048a	B1	17461412	17461412	C	-	DEL	Frame_Shift_Del	p.V3437Sfs*25	17461411	PASS	CATD0048a	CATD0048b	0.391	413	265	765	0.004	670	3	724	frameshift_variant	AC	A	-	frameshift_variant	HIGH	ENSFCAG00000025616	Transcript	ENSFCAT00000032115.4	protein_coding	18/28	-	ENSFCAT00000032115.4:c.10309del	ENSFCAP00000024498.2:p.Val3437SerfsTer25	10508	10309	3437	V/X	Gtc/tc	C	-	-1	1	VGNC	-	YES
Sanger	Felis_catus_9.0	EXTL3	CATD0048a	B1	52280805	52280805	G	-	DEL	Frame_Shift_Del	p.R774Lfs*26	52280804	PASS	CATD0048a	CATD0048b	0.358	181	101	332	0.007	296	2	313	frameshift_variant	CG	C	-	frameshift_variant	HIGH	ENSFCAG00000022501	Transcript	ENSFCAT00000042942.3	protein_coding	4/6	-	ENSFCAT00000042942.3:c.2321del	ENSFCAP00000029759.1:p.Arg774LeufsTer26	2901	2321	774	R/X	cGt/ct	G	-	1	1	VGNC	-	YES
Sanger	Felis_catus_9.0	C6orf118	CATD0048a	B2	151255467	151255468	-	CA	INS	Frame_Shift_Ins	p.D245Vfs*24	151255467	PASS	CATD0048a	CATD0048b	0.385	216	135	429	0.016	440	7	534	frameshift_variant	T	TCA	CA	frameshift_variant	HIGH	ENSFCAG00000045037	Transcript	ENSFCAT00000056967.2	protein_coding	3/10	-	ENSFCAT00000056967.2:c.732_733dup	ENSFCAP00000042429.2:p.Asp245ValfsTer24	1013-1014	733-734	245	D/VX	gac/gTGac	-	-	-1	1	HGNC	HGNC:21233	YES
Sanger	Felis_catus_9.0	ZMYM1	CATD0048a	C1	27011841	27011842	-	A	INS	Frame_Shift_Ins	p.I170Nfs*61	27011841	PASS	CATD0048a	CATD0048b	0.312	220	100	376	0.016	373	6	422	frameshift_variant	T	TA	A	frameshift_variant	HIGH	ENSFCAG00000024439	Transcript	ENSFCAT00000031652.4	protein_coding	4/9	-	ENSFCAT00000031652.4:c.508dup	ENSFCAP00000021852.3:p.Ile170AsnfsTer61	501-502	501-502	167-168	-/X	-/A	-	-	1	1	VGNC	-	YES
Sanger	Felis_catus_9.0	OR4D9	CATD0048a	D1	106037059	106037059	A	-	DEL	Frame_Shift_Del	p.R128Dfs*6	106037058	PASS	CATD0048a	CATD0048b	0.319	173	81	281	0.021	228	5	246	frameshift_variant	CA	C	-	frameshift_variant	HIGH	ENSFCAG00000043613	Transcript	ENSFCAT00000031228.4	protein_coding	1/1	-	ENSFCAT00000031228.4:c.382del	ENSFCAP00000017253.2:p.Arg128AspfsTer6	381	381	127	S/X	tcA/tc	A	-	1	1	HGNC	HGNC:15178	YES
Sanger	Felis_catus_9.0	TRPM5	CATD0048a	D1	115800977	115800978	-	TGG	INS	In_Frame_Ins	p.M130_G131insV	115800977	PASS	CATD0048a	CATD0048b	0.167	20	4	49	0	26	0	45	inframe_insertion	A	ATGG	TGG	inframe_insertion	MODERATE	ENSFCAG00000022628	Transcript	ENSFCAT00000027513.4	protein_coding	3/23	-	ENSFCAT00000027513.4:c.389_391dup	ENSFCAP00000060683.1:p.Met130_Gly131insVal	388-389	388-389	130	M/MV	atg/aTGGtg	-	-	1	1	HGNC	HGNC:14323	YES
Sanger	Felis_catus_9.0	LRMDA	CATD0048a	D2	38383424	38383425	-	CTC	INS	In_Frame_Ins	p.L81dup	38383424	PASS	CATD0048a	CATD0048b	0.054	246	14	302	0	239	0	277	inframe_insertion	G	GCTC	CTC	inframe_insertion	MODERATE	ENSFCAG00000041676	Transcript	ENSFCAT00000080389.1	protein_coding	1/3	-	ENSFCAT00000080389.1:c.242_244dup	ENSFCAP00000051560.1:p.Leu81dup	240-241	240-241	80-81	-/L	-/CTC	-	-	1	1	HGNC	HGNC:23405	YES
Sanger	Felis_catus_9.0	FBXO15	CATD0048a	D3	91949208	91949208	C	-	DEL	Frame_Shift_Del	p.V477Sfs*4	91949207	PASS	CATD0048a	CATD0048b	0.334	265	133	449	0.016	419	7	460	frameshift_variant	AC	A	-	frameshift_variant	HIGH	ENSFCAG00000010279	Transcript	ENSFCAT00000010282.6	protein_coding	10/10	-	ENSFCAT00000010282.6:c.1429del	ENSFCAP00000009542.5:p.Val477SerfsTer4	1429	1429	477	V/X	Gtc/tc	C	-	-1	1	VGNC	-	YES
Sanger	Felis_catus_9.0	RHBDF1	CATD0048a	E3	44562624	44562625	-	CGA	INS	In_Frame_Ins	p.F885_A886insD	44562624	PASS	CATD0048a	CATD0048b	0.374	238	142	432	0.018	381	7	418	inframe_insertion	T	TCGA	CGA	inframe_insertion	MODERATE	ENSFCAG00000009112	Transcript	ENSFCAT00000086143.1	protein_coding	18/18	-	ENSFCAT00000086143.1:c.2656_2657insACG	ENSFCAP00000054431.1:p.Phe885_Ala886insAsp	3193-3194	2654-2655	885	F/FD	ttc/ttCGAc	-	-	1	1	HGNC	HGNC:20561	YES
Sanger	Felis_catus_9.0	CEP350	CATD0048a	F1	30113793	30113794	-	AA	INS	Frame_Shift_Ins	p.R362Lfs*8	30113793	PASS	CATD0048a	CATD0048b	0.364	203	116	362	0.014	342	5	369	frameshift_variant	C	CAA	AA	frameshift_variant	HIGH	ENSFCAG00000014835	Transcript	ENSFCAT00000069639.1	protein_coding	6/38	-	ENSFCAT00000069639.1:c.1084_1085insTT	ENSFCAP00000059278.1:p.Arg362LeufsTer8	1097-1098	1084-1085	362	R/LX	cga/cTTga	-	-	-1	1	VGNC	-	YES
Sanger	Felis_catus_9.0	KCNN3	CATD0048a	F1	70631661	70631662	-	C	INS	Frame_Shift_Ins	p.E287Rfs*60	70631661	PASS	CATD0048a	CATD0048b	0.367	238	138	485	0	261	0	362	frameshift_variant	A	AC	C	frameshift_variant	HIGH	ENSFCAG00000008233	Transcript	ENSFCAT00000008235.5	protein_coding	2/9	-	ENSFCAT00000008235.5:c.858dup	ENSFCAP00000007630.5:p.Glu287ArgfsTer60	851-852	851-852	284	N/NX	aac/aaCc	-	-	1	1	HGNC	HGNC:6292	YES
Sanger	Felis_catus_9.0	EXOC4	CATD0049a	A2	151429751	151429751	A	-	DEL	Splice_Site	-	151429750	PASS	CATD0049a	CATD0049b	0.354	95	52	169	0	153	0	172	splice_acceptor_variant	CA	C	-	splice_acceptor_variant	HIGH	ENSFCAG00000030688	Transcript	ENSFCAT00000022001.4	protein_coding	-	13/17	ENSFCAT00000022001.4:c.2031-2del	-	-	-	-	-	-	A	-	1	1	VGNC	-	YES
Sanger	Felis_catus_9.0	PCDH7	CATD0049a	B1	182710781	182710782	-	CCA	INS	In_Frame_Ins	p.G199dup	182710781	PASS	CATD0049a	CATD0049b	0.119	37	5	38	0	34	0	32	inframe_insertion	G	GCCA	CCA	inframe_insertion	MODERATE	ENSFCAG00000014975	Transcript	ENSFCAT00000057410.2	protein_coding	1/5	-	ENSFCAT00000057410.2:c.593_594insTGG	ENSFCAP00000046556.2:p.Gly199dup	858-859	593-594	198	G/GG	ggc/ggTGGc	-	-	-1	1	VGNC	-	YES
Sanger	Felis_catus_9.0	SMAP1	CATD0049a	B2	66737056	66737057	-	A	INS	Frame_Shift_Ins	p.E173Gfs*19	66737056	PASS	CATD0049a	CATD0049b	0.136	38	6	54	0	39	0	44	frameshift_variant	G	GA	A	frameshift_variant	HIGH	ENSFCAG00000007247	Transcript	ENSFCAT00000056262.2	protein_coding	6/11	-	ENSFCAT00000056262.2:c.515dup	ENSFCAP00000040558.1:p.Glu173GlyfsTer19	505-506	505-506	169	E/EX	gaa/gAaa	-	-	1	1	HGNC	HGNC:19651	YES
Sanger	Felis_catus_9.0	CCNL2	CATD0049a	C1	463809	463810	-	GG	INS	Frame_Shift_Ins	p.L394Pfs*4	463809	PASS	CATD0049a	CATD0049b	0.424	106	78	219	0	153	0	166	frameshift_variant	A	AGG	GG	frameshift_variant	HIGH	ENSFCAG00000036684	Transcript	ENSFCAT00000082036.1	protein_coding	7/9	-	ENSFCAT00000082036.1:c.1179_1180dup	ENSFCAP00000052338.1:p.Leu394ProfsTer4	1180-1181	1180-1181	394	L/PX	ctg/cCCtg	-	-	-1	1	VGNC	-	YES
Sanger	Felis_catus_9.0	-	CATD0049a	C1	107281611	107281611	T	-	DEL	Frame_Shift_Del	p.E1920Kfs*13	107281610	PASS	CATD0049a	CATD0049b	0.125	77	11	111	0	99	0	111	frameshift_variant	CT	C	-	frameshift_variant	HIGH	ENSFCAG00000044571	Transcript	ENSFCAT00000065833.2	protein_coding	7/7	-	ENSFCAT00000065833.2:c.5757del	ENSFCAP00000046616.2:p.Glu1920LysfsTer13	5883	5757	1919	K/X	aaA/aa	T	-	-1	1	-	-	YES
Sanger	Felis_catus_9.0	DARS	CATD0049a	C1	129922575	129922575	T	-	DEL	Frame_Shift_Del	p.S129Afs*7	129922574	PASS	CATD0049a	CATD0049b	0.531	46	52	111	0	145	0	154	frameshift_variant	CT	C	-	frameshift_variant	HIGH	ENSFCAG00000014295	Transcript	ENSFCAT00000014299.6	protein_coding	5/16	-	ENSFCAT00000014299.6:c.385del	ENSFCAP00000013263.4:p.Ser129AlafsTer7	385	385	129	S/X	Agc/gc	T	-	-1	1	VGNC	-	YES
Sanger	Felis_catus_9.0	MYRIP	CATD0049a	C2	153156792	153156792	C	-	DEL	Frame_Shift_Del	p.D603Tfs*48	153156791	PASS	CATD0049a	CATD0049b	0.491	112	108	253	0.004	232	1	252	frameshift_variant	TC	T	-	frameshift_variant	HIGH	ENSFCAG00000001785	Transcript	ENSFCAT00000082101.1	protein_coding	11/16	-	ENSFCAT00000082101.1:c.1807del	ENSFCAP00000061977.1:p.Asp603ThrfsTer48	2196	1807	603	D/X	Gac/ac	C	-	-1	1	HGNC	HGNC:19156	YES
Sanger	Felis_catus_9.0	-	CATD0049a	E1	2047847	2047848	-	G	INS	Frame_Shift_Ins	p.P128Afs*23	2047847	PASS	CATD0049a	CATD0049b	0.381	78	48	152	0.074	126	10	162	frameshift_variant	C	CG	G	frameshift_variant	HIGH	ENSFCAG00000049344	Transcript	ENSFCAT00000056127.2	protein_coding	6/7	-	ENSFCAT00000056127.2:c.381dup	ENSFCAP00000050031.2:p.Pro128AlafsTer23	1331-1332	378-379	126-127	-/X	-/G	-	-	1	1	-	-	YES
Sanger	Felis_catus_9.0	TP53	CATD0049a	E1	2541686	2541687	-	G	INS	Frame_Shift_Ins	p.N357Qfs*38	2541686	PASS	CATD0049a	CATD0049b	0.922	10	118	146	0	124	0	139	frameshift_variant	T	TG	G	frameshift_variant&splice_region_variant	HIGH	ENSFCAG00000009623	Transcript	ENSFCAT00000065820.2	protein_coding	6/9	-	ENSFCAT00000065820.2:c.1068dup	ENSFCAP00000045749.1:p.Asn357GlnfsTer38	1068-1069	1068-1069	356-357	-/X	-/C	-	-	-1	1	EntrezGene	-	YES
Sanger	Felis_catus_9.0	JUP	CATD0049a	E1	42515060	42515061	AG	-	DEL	Frame_Shift_Del	p.Y255Pfs*22	42515059	PASS	CATD0049a	CATD0049b	0.224	90	26	124	0	136	0	151	frameshift_variant	TAG	T	-	frameshift_variant	HIGH	ENSFCAG00000002133	Transcript	ENSFCAT00000038755.3	protein_coding	4/13	-	ENSFCAT00000038755.3:c.762_763del	ENSFCAP00000029888.3:p.Tyr255ProfsTer22	770-771	762-763	254-255	LY/LX	ctCTac/ctac	AG	-	-1	1	Uniprot_gn	-	YES
Sanger	Felis_catus_9.0	-	CATD0050a	A1	109349926	109349927	-	C	INS	Frame_Shift_Ins	p.N213Qfs*45	109349926	PASS	CATD0050a	CATD0050b	0.513	96	101	231	0.019	205	4	234	frameshift_variant	G	GC	C	frameshift_variant	HIGH	ENSFCAG00000044827	Transcript	ENSFCAT00000054781.1	protein_coding	1/1	-	ENSFCAT00000054781.1:c.636dup	ENSFCAP00000048743.1:p.Asn213GlnfsTer45	630-631	630-631	210-211	-/X	-/C	-	-	1	1	-	-	YES
Sanger	Felis_catus_9.0	LMAN2	CATD0050a	A1	175471873	175471876	CTGA	-	DEL	Frame_Shift_Del	p.D298Vfs*7	175471872	PASS	CATD0050a	CATD0050b	0.48	64	59	144	0.018	160	3	168	frameshift_variant	GCTGA	G	-	frameshift_variant	HIGH	ENSFCAG00000024825	Transcript	ENSFCAT00000072820.1	protein_coding	11/13	-	ENSFCAT00000072820.1:c.893_896del	ENSFCAP00000056204.1:p.Asp298ValfsTer7	1309-1312	890-893	297-298	AD/X	gCTGAc/gc	CTGA	-	1	1	VGNC	-	YES
Sanger	Felis_catus_9.0	DUSP1	CATD0050a	A1	179089746	179089747	-	T	INS	Frame_Shift_Ins	p.Y142Lfs*141	179089746	PASS	CATD0050a	CATD0050b	0.478	95	87	199	0.015	191	3	198	frameshift_variant	G	GT	T	frameshift_variant	HIGH	ENSFCAG00000037697	Transcript	ENSFCAT00000069889.1	protein_coding	1/3	-	ENSFCAT00000069889.1:c.422_423insT	ENSFCAP00000054989.1:p.Tyr142LeufsTer141	422-423	422-423	141	C/CX	tgc/tgTc	-	-	1	1	HGNC	HGNC:3064	YES
Sanger	Felis_catus_9.0	JUND	CATD0050a	A2	13492911	13492911	A	-	DEL	Frame_Shift_Del	p.S173Rfs*7	13492910	PASS	CATD0050a	CATD0050b	0.628	16	27	46	0	47	0	48	frameshift_variant	GA	G	-	frameshift_variant	HIGH	ENSFCAG00000043242	Transcript	ENSFCAT00000050906.2	protein_coding	1/1	-	ENSFCAT00000050906.2:c.517del	ENSFCAP00000047247.2:p.Ser173ArgfsTer7	517	517	173	S/X	Tcg/cg	A	-	-1	1	HGNC	HGNC:6206	YES
Sanger	Felis_catus_9.0	COL1A2	CATD0050a	A2	99460607	99460608	-	A	INS	Frame_Shift_Ins	p.N508Kfs*3	99460607	PASS	CATD0050a	CATD0050b	0.52	47	51	109	0.005	185	1	197	frameshift_variant	C	CA	A	frameshift_variant	HIGH	ENSFCAG00000030892	Transcript	ENSFCAT00000027973.4	protein_coding	26/52	-	ENSFCAT00000027973.4:c.1523dup	ENSFCAP00000018420.3:p.Asn508LysfsTer3	2117-2118	1518-1519	506-507	-/X	-/A	-	-	1	1	VGNC	-	YES
Sanger	Felis_catus_9.0	CASD1	CATD0050a	A2	99580678	99580679	-	T	INS	Frame_Shift_Ins	p.S780Ffs*24	99580678	PASS	CATD0050a	CATD0050b	0.393	51	33	107	0.008	131	1	147	frameshift_variant	C	CT	T	frameshift_variant	HIGH	ENSFCAG00000023057	Transcript	ENSFCAT00000057331.2	protein_coding	15/18	-	ENSFCAT00000057331.2:c.2338dup	ENSFCAP00000041833.2:p.Ser780PhefsTer24	2332-2333	2332-2333	778	L/LX	ctt/cTtt	-	-	1	1	VGNC	-	YES
Sanger	Felis_catus_9.0	SYCP2	CATD0050a	A3	3743656	3743656	A	-	DEL	Frame_Shift_Del	p.M130*	3743655	PASS	CATD0050a	CATD0050b	0.436	22	17	42	0.016	62	1	69	frameshift_variant	TA	T	-	frameshift_variant	HIGH	ENSFCAG00000005127	Transcript	ENSFCAT00000005128.6	protein_coding	6/37	-	ENSFCAT00000005128.6:c.388del	ENSFCAP00000004751.6:p.Met130Ter	381	381	127	V/X	gtA/gt	A	-	1	1	VGNC	-	YES
Sanger	Felis_catus_9.0	NDST3	CATD0050a	B1	107759993	107759993	A	-	DEL	Frame_Shift_Del	p.F286Lfs*5	107759992	PASS	CATD0050a	CATD0050b	0.453	88	73	181	0.003	365	1	393	frameshift_variant	CA	C	-	frameshift_variant	HIGH	ENSFCAG00000005097	Transcript	ENSFCAT00000005098.6	protein_coding	1/13	-	ENSFCAT00000005098.6:c.858del	ENSFCAP00000004722.4:p.Phe286LeufsTer5	968	858	286	F/X	ttT/tt	A	-	-1	1	VGNC	-	YES
Sanger	Felis_catus_9.0	RNF182	CATD0050a	B2	15229930	15229947	GTCGAAACTTGCAGGCCG	-	DEL	In_Frame_Del	p.R207_D212del	15229929	PASS	CATD0050a	CATD0050b	0.392	96	62	161	0.004	267	1	240	inframe_deletion	AGTCGAAACTTGCAGGCCG	A	-	inframe_deletion	MODERATE	ENSFCAG00000042106	Transcript	ENSFCAT00000053612.2	protein_coding	2/2	-	ENSFCAT00000053612.2:c.619_636del	ENSFCAP00000049957.2:p.Arg207_Asp212del	619-636	619-636	207-212	RPASFD/-	CGGCCTGCAAGTTTCGAC/-	GTCGAAACTTGCAGGCCG	-	-1	1	HGNC	HGNC:28522	YES
Sanger	Felis_catus_9.0	DOP1A	CATD0050a	B2	77523612	77523613	-	A	INS	Frame_Shift_Ins	p.T1006Nfs*17	77523612	PASS	CATD0050a	CATD0050b	0.479	87	80	187	0	251	0	272	frameshift_variant	C	CA	A	frameshift_variant	HIGH	ENSFCAG00000005718	Transcript	ENSFCAT00000039314.3	protein_coding	19/39	-	ENSFCAT00000039314.3:c.3016dup	ENSFCAP00000033613.1:p.Thr1006AsnfsTer17	3222-3223	3012-3013	1004-1005	-/X	-/A	-	-	1	1	VGNC	-	YES
Sanger	Felis_catus_9.0	RIOX1	CATD0050a	B3	120995095	120995096	-	C	INS	Frame_Shift_Ins	p.G367Rfs*76	120995095	PASS	CATD0050a	CATD0050b	0.532	52	59	140	0.014	137	2	158	frameshift_variant	A	AC	C	frameshift_variant	HIGH	ENSFCAG00000042968	Transcript	ENSFCAT00000050438.2	protein_coding	1/1	-	ENSFCAT00000050438.2:c.1098dup	ENSFCAP00000043706.2:p.Gly367ArgfsTer76	1091-1092	1091-1092	364	N/NX	aac/aaCc	-	-	1	1	HGNC	HGNC:20968	YES
Sanger	Felis_catus_9.0	PNMA1	CATD0050a	B3	121209392	121209397	CCTCCT	-	DEL	In_Frame_Del	p.E338_E339del	121209391	PASS	CATD0050a	CATD0050b	0.386	70	44	158	0.005	188	1	229	inframe_deletion	GCCTCCT	G	-	inframe_deletion	MODERATE	ENSFCAG00000012218	Transcript	ENSFCAT00000012220.4	protein_coding	1/1	-	ENSFCAT00000012220.4:c.1013_1018del	ENSFCAP00000011335.1:p.Glu338_Glu339del	1013-1018	1013-1018	338-340	EEA/A	gAGGAGGct/gct	CCTCCT	-	-1	1	VGNC	-	YES
Sanger	Felis_catus_9.0	-	CATD0050a	B3	149324570	149324575	AGGAGA	-	DEL	In_Frame_Del	p.F524_S525del	149324569	PASS	CATD0050a	CATD0050b	0.136	523	82	729	0.002	500	1	567	inframe_deletion	GAGGAGA	G	-	inframe_deletion	MODERATE	ENSFCAG00000038450	Transcript	ENSFCAT00000051173.2	protein_coding	6/6	-	ENSFCAT00000051173.2:c.1571_1576del	ENSFCAP00000044297.2:p.Phe524_Ser525del	1571-1576	1571-1576	524-526	FSS/S	tTCTCCTcg/tcg	AGGAGA	-	-1	1	-	-	YES
Sanger	Felis_catus_9.0	CRYBG3	CATD0050a	C2	46114473	46114474	-	A	INS	Frame_Shift_Ins	p.N1531Kfs*6	46114473	PASS	CATD0050a	CATD0050b	0.361	39	22	74	0	152	0	168	frameshift_variant	G	GA	A	frameshift_variant	HIGH	ENSFCAG00000023098	Transcript	ENSFCAT00000047631.3	protein_coding	4/22	-	ENSFCAT00000047631.3:c.4592dup	ENSFCAP00000031427.3:p.Asn1531LysfsTer6	4585-4586	4585-4586	1529	E/EX	gaa/gAaa	-	-	1	1	HGNC	HGNC:34427	YES
Sanger	Felis_catus_9.0	LUZP2	CATD0050a	D1	81814703	81814704	-	T	INS	Frame_Shift_Ins	p.L123Ffs*4	81814703	PASS	CATD0050a	CATD0050b	0.667	6	12	18	0.021	47	1	49	frameshift_variant	A	AT	T	frameshift_variant	HIGH	ENSFCAG00000018763	Transcript	ENSFCAT00000070349.1	protein_coding	4/12	-	ENSFCAT00000070349.1:c.368dup	ENSFCAP00000058329.1:p.Leu123PhefsTer4	362-363	362-363	121	N/NX	aat/aaTt	-	-	1	1	VGNC	-	YES
Sanger	Felis_catus_9.0	SYVN1	CATD0050a	D1	110303613	110303614	-	GGGCT	INS	Frame_Shift_Ins	p.L414Qfs*69	110303613	PASS	CATD0050a	CATD0050b	0.471	64	57	141	0	132	0	144	frameshift_variant	A	AGGGCT	GGGCT	frameshift_variant	HIGH	ENSFCAG00000030009	Transcript	ENSFCAT00000022026.4	protein_coding	12/15	-	ENSFCAT00000022026.4:c.1236_1240dup	ENSFCAP00000024842.2:p.Leu414GlnfsTer69	1257-1258	1240-1241	414	L/QPX	ctt/cAGCCCtt	-	-	-1	1	VGNC	-	YES
Sanger	Felis_catus_9.0	-	CATD0050a	D4	67954733	67954734	-	A	INS	Frame_Shift_Ins	p.N174Kfs*4	67954733	PASS	CATD0050a	CATD0050b	0.461	131	112	294	0.005	433	2	499	frameshift_variant	G	GA	A	frameshift_variant	HIGH	ENSFCAG00000029257	Transcript	ENSFCAT00000028616.3	protein_coding	1/1	-	ENSFCAT00000028616.3:c.521dup	ENSFCAP00000019249.2:p.Asn174LysfsTer4	515-516	515-516	172	G/GX	gga/ggAa	-	-	1	1	-	-	YES
Sanger	Felis_catus_9.0	PTPRC	CATD0050a	F1	39670528	39670528	T	-	DEL	Frame_Shift_Del	p.F12Lfs*24	39670527	PASS	CATD0050a	CATD0050b	0.448	85	69	180	0	223	0	236	frameshift_variant	AT	A	-	frameshift_variant	HIGH	ENSFCAG00000015690	Transcript	ENSFCAT00000076485.1	protein_coding	2/33	-	ENSFCAT00000076485.1:c.36del	ENSFCAP00000056536.1:p.Phe12LeufsTer24	979	34	12	F/X	Ttt/tt	T	-	1	1	VGNC	-	YES
Sanger	Felis_catus_9.0	-	CATD0050a	F1	70463777	70463779	AGC	-	DEL	In_Frame_Del	p.L11del	70463776	PASS	CATD0050a	CATD0050b	0.137	88	14	146	0.013	76	1	102	inframe_deletion	GAGC	G	-	inframe_deletion	MODERATE	ENSFCAG00000005288	Transcript	ENSFCAT00000065617.2	protein_coding	1/5	-	ENSFCAT00000065617.2:c.30_32del	ENSFCAP00000051050.1:p.Leu11del	232-234	30-32	10-11	LL/L	ctGCTc/ctc	AGC	-	-1	1	-	-	YES
Sanger	Felis_catus_9.0	CHD7	CATD0050a	F2	14083835	14083836	-	C	INS	Frame_Shift_Ins	p.A59Rfs*15	14083835	PASS	CATD0050a	CATD0050b	0.43	172	130	362	0.018	388	7	432	frameshift_variant	A	AC	C	frameshift_variant	HIGH	ENSFCAG00000003849	Transcript	ENSFCAT00000003851.6	protein_coding	2/39	-	ENSFCAT00000003851.6:c.174dup	ENSFCAP00000003551.6:p.Ala59ArgfsTer15	833-834	167-168	56	H/HX	cac/caCc	-	-	1	1	VGNC	-	YES
Sanger	Felis_catus_9.0	-	CATD0051a	A1	111194723	111194724	-	T	INS	Frame_Shift_Ins	p.G116Wfs*26	111194723	PASS	CATD0051a	CATD0051b	0.353	90	49	163	0	290	0	307	frameshift_variant	A	AT	T	frameshift_variant	HIGH	ENSFCAG00000033292	Transcript	ENSFCAT00000043041.3	protein_coding	3/3	-	ENSFCAT00000043041.3:c.345_346insT	ENSFCAP00000033605.2:p.Gly116TrpfsTer26	345-346	345-346	115-116	-/X	-/T	-	-	1	1	-	-	YES
Sanger	Felis_catus_9.0	KCTD16	CATD0051a	A1	122331033	122331034	-	A	INS	Frame_Shift_Ins	p.C398Mfs*24	122331033	PASS	CATD0051a	CATD0051b	0.463	36	31	75	0	107	0	111	frameshift_variant	G	GA	A	frameshift_variant	HIGH	ENSFCAG00000008002	Transcript	ENSFCAT00000008004.4	protein_coding	2/2	-	ENSFCAT00000008004.4:c.1191dup	ENSFCAP00000007413.4:p.Cys398MetfsTer24	1188-1189	1188-1189	396-397	-/X	-/A	-	-	1	1	VGNC	-	YES
Sanger	Felis_catus_9.0	RFX2	CATD0051a	A2	4469259	4469270	ACCACTTCAGGA	-	DEL	In_Frame_Del	p.L712_S716delinsP	4469258	PASS	CATD0051a	CATD0051b	0.745	14	41	57	0	226	0	223	inframe_deletion	GACCACTTCAGGA	G	-	inframe_deletion	MODERATE	ENSFCAG00000012504	Transcript	ENSFCAT00000012507.6	protein_coding	15/18	-	ENSFCAT00000012507.6:c.2135_2146del	ENSFCAP00000011600.5:p.Leu712_Ser716delinsPro	2135-2146	2135-2146	712-716	LLKWS/P	cTCCTGAAGTGGTcc/ccc	ACCACTTCAGGA	-	-1	1	VGNC	-	YES
Sanger	Felis_catus_9.0	PLXNB2	CATD0051a	B4	144052201	144052201	A	-	DEL	Frame_Shift_Del	p.F991Lfs*23	144052200	PASS	CATD0051a	CATD0051b	0.89	9	73	91	0	165	0	176	frameshift_variant	CA	C	-	frameshift_variant	HIGH	ENSFCAG00000011914	Transcript	ENSFCAT00000011916.6	protein_coding	17/37	-	ENSFCAT00000011916.6:c.2973del	ENSFCAP00000011053.4:p.Phe991LeufsTer23	2973	2973	991	F/X	ttT/tt	A	-	-1	1	VGNC	-	YES
Sanger	Felis_catus_9.0	GADL1	CATD0051a	C2	148928203	148928203	C	-	DEL	Frame_Shift_Del	p.W443Cfs*31	148928202	PASS	CATD0051a	CATD0051b	0.566	43	56	119	0	179	0	195	frameshift_variant	AC	A	-	frameshift_variant	HIGH	ENSFCAG00000026133	Transcript	ENSFCAT00000028845.4	protein_coding	14/15	-	ENSFCAT00000028845.4:c.1329del	ENSFCAP00000023862.2:p.Trp443CysfsTer31	1869	1329	443	W/X	tgG/tg	C	-	-1	1	VGNC	-	YES
Sanger	Felis_catus_9.0	GAS6	CATD0057a	A1	82697381	82697382	TC	-	DEL	Frame_Shift_Del	p.E61Mfs*3	82697380	PASS	CATD0057a	CATD0057b	0.256	93	32	149	0.022	262	6	295	frameshift_variant	TTC	T	-	frameshift_variant	HIGH	ENSFCAG00000006901	Transcript	ENSFCAT00000006904.5	protein_coding	2/15	-	ENSFCAT00000006904.5:c.181_182del	ENSFCAP00000006408.4:p.Glu61MetfsTer3	181-182	181-182	61	E/X	GAa/a	TC	-	-1	1	VGNC	-	YES
Sanger	Felis_catus_9.0	NAGLU	CATD0057a	E1	43116421	43116421	A	-	DEL	Frame_Shift_Del	p.M317Cfs*50	43116420	PASS	CATD0057a	CATD0057b	0.445	61	49	145	0.037	184	7	215	frameshift_variant	GA	G	-	frameshift_variant	HIGH	ENSFCAG00000011661	Transcript	ENSFCAT00000011664.5	protein_coding	5/6	-	ENSFCAT00000011664.5:c.949del	ENSFCAP00000010823.4:p.Met317CysfsTer50	949	949	317	M/X	Atg/tg	A	-	1	1	VGNC	-	YES
Sanger	Felis_catus_9.0	HNRNPU	CATD0057a	F1	7135626	7135626	T	-	DEL	Frame_Shift_Del	p.S3Pfs*6	7135625	PASS	CATD0057a	CATD0057b	0.472	19	17	46	0	89	0	97	frameshift_variant	GT	G	-	frameshift_variant	HIGH	ENSFCAG00000002156	Transcript	ENSFCAT00000079784.1	protein_coding	1/14	-	ENSFCAT00000079784.1:c.7del	ENSFCAP00000054838.1:p.Ser3ProfsTer6	6	6	2	S/X	agT/ag	T	-	1	1	VGNC	-	YES
Sanger	Felis_catus_9.0	KCNT2	CATD0057a	F1	47491996	47491996	A	-	DEL	Frame_Shift_Del	p.N1126Tfs*38	47491995	PASS	CATD0057a	CATD0057b	0.408	42	29	89	0.03	97	3	120	frameshift_variant	GA	G	-	frameshift_variant	HIGH	ENSFCAG00000030400	Transcript	ENSFCAT00000050100.3	protein_coding	29/29	-	ENSFCAT00000050100.3:c.3377del	ENSFCAP00000035460.1:p.Asn1126ThrfsTer38	3968	3372	1124	R/X	cgA/cg	A	-	1	1	VGNC	-	YES
Sanger	Felis_catus_9.0	SETD2	CATD0074a	A2	16462968	16462968	T	-	DEL	Frame_Shift_Del	p.N2446Tfs*3	16462967	PASS	CATD0074a	CATD0074b	0.651	59	110	202	0	248	0	314	frameshift_variant	GT	G	-	frameshift_variant	HIGH	ENSFCAG00000019287	Transcript	ENSFCAT00000048007.3	protein_coding	18/21	-	ENSFCAT00000048007.3:c.7337del	ENSFCAP00000034695.2:p.Asn2446ThrfsTer3	7337	7337	2446	N/X	aAc/ac	T	-	-1	1	VGNC	-	YES
Sanger	Felis_catus_9.0	BAP1	CATD0074a	A2	21004629	21004629	T	-	DEL	Frame_Shift_Del	p.E55Sfs*17	21004628	PASS	CATD0074a	CATD0074b	0.643	15	27	60	0	104	0	123	frameshift_variant	CT	C	-	frameshift_variant	HIGH	ENSFCAG00000015711	Transcript	ENSFCAT00000015715.4	protein_coding	4/17	-	ENSFCAT00000015715.4:c.162del	ENSFCAP00000014571.4:p.Glu55SerfsTer17	162	162	54	E/X	gaA/ga	T	-	-1	1	VGNC	-	YES
Sanger	Felis_catus_9.0	DNAH11	CATD0074a	A2	115937927	115937927	A	-	DEL	Frame_Shift_Del	p.T4004Pfs*18	115937926	PASS	CATD0074a	CATD0074b	0.405	75	51	160	0	130	0	148	frameshift_variant	CA	C	-	frameshift_variant	HIGH	ENSFCAG00000014410	Transcript	ENSFCAT00000078385.1	protein_coding	77/81	-	ENSFCAT00000078385.1:c.12010del	ENSFCAP00000061396.1:p.Thr4004ProfsTer18	12005	12005	4002	Q/X	cAa/ca	A	-	1	1	HGNC	HGNC:2942	YES
Sanger	Felis_catus_9.0	DNMT3A	CATD0074a	A3	123004771	123004772	-	TAT	INS	In_Frame_Ins	p.V1049_F1050insL	123004771	PASS	CATD0074a	CATD0074b	0.292	34	14	63	0	51	0	71	inframe_insertion	G	GTAT	TAT	inframe_insertion	MODERATE	ENSFCAG00000003659	Transcript	ENSFCAT00000003659.6	protein_coding	26/26	-	ENSFCAT00000003659.6:c.3147_3149dup	ENSFCAP00000003373.5:p.Val1049_Phe1050insLeu	3572-3573	3145-3146	1049	V/VL	gta/gTATta	-	-	1	1	VGNC	-	YES
Sanger	Felis_catus_9.0	FAT4	CATD0074a	B1	101333031	101333031	A	-	DEL	Frame_Shift_Del	p.F3273Sfs*18	101333030	PASS	CATD0074a	CATD0074b	0.285	88	35	146	0	196	0	222	frameshift_variant	GA	G	-	frameshift_variant	HIGH	ENSFCAG00000029544	Transcript	ENSFCAT00000034009.3	protein_coding	9/17	-	ENSFCAT00000034009.3:c.9818del	ENSFCAP00000030241.1:p.Phe3273SerfsTer18	9818	9818	3273	F/X	tTc/tc	A	-	-1	1	VGNC	-	YES
Sanger	Felis_catus_9.0	NT5DC1	CATD0074a	B2	107521847	107521847	G	-	DEL	Frame_Shift_Del	p.E387Kfs*27	107521846	PASS	CATD0074a	CATD0074b	0.288	52	21	94	0	85	0	98	frameshift_variant	CG	C	-	frameshift_variant	HIGH	ENSFCAG00000013415	Transcript	ENSFCAT00000013419.6	protein_coding	11/12	-	ENSFCAT00000013419.6:c.1159del	ENSFCAP00000012443.3:p.Glu387LysfsTer27	1158	1158	386	T/X	acG/ac	G	-	1	1	VGNC	-	YES
Sanger	Felis_catus_9.0	KMT2D	CATD0074a	B4	78023957	78023959	GCT	-	DEL	In_Frame_Del	p.Q3976del	78023956	PASS	CATD0074a	CATD0074b	0.111	32	4	40	0	60	0	58	inframe_deletion	AGCT	A	-	inframe_deletion	MODERATE	ENSFCAG00000000093	Transcript	ENSFCAT00000071096.1	protein_coding	40/55	-	ENSFCAT00000071096.1:c.11927_11929del	ENSFCAP00000053406.1:p.Gln3976del	11964-11966	11927-11929	3976-3977	QL/L	cAGCta/cta	GCT	-	-1	1	HGNC	HGNC:7133	YES
Sanger	Felis_catus_9.0	-	CATD0074a	C1	188435620	188435620	A	-	DEL	Frame_Shift_Del	p.F198Lfs*7	188435619	PASS	CATD0074a	CATD0074b	0.238	32	10	45	0	62	0	71	frameshift_variant	CA	C	-	frameshift_variant	HIGH	ENSFCAG00000050162	Transcript	ENSFCAT00000051102.2	protein_coding	1/1	-	ENSFCAT00000051102.2:c.594del	ENSFCAP00000043606.2:p.Phe198LeufsTer7	594	594	198	F/X	ttT/tt	A	-	-1	1	-	-	YES
Sanger	Felis_catus_9.0	ZNRF3	CATD0074a	D3	23723714	23723733	ATGGAATTCTGTGCGGCAGA	-	DEL	Splice_Site	-	23723713	PASS	CATD0074a	CATD0074b	0.212	93	25	152	0	128	0	145	splice_acceptor_variant	CATGGAATTCTGTGCGGCAGA	C	-	splice_acceptor_variant&coding_sequence_variant&intron_variant	HIGH	ENSFCAG00000022680	Transcript	ENSFCAT00000030663.4	protein_coding	6/10	5/9	ENSFCAT00000030663.4:c.745-12_752del	-	?-752	?-752	?-251	-	-	ATGGAATTCTGTGCGGCAGA	-	-1	1	VGNC	-	YES
Sanger	Felis_catus_9.0	SETD1A	CATD0074a	E3	20572105	20572107	CTG	-	DEL	In_Frame_Del	p.S1384del	20572104	PASS	CATD0074a	CATD0074b	0.125	56	8	71	0	42	0	43	inframe_deletion	ACTG	A	-	inframe_deletion	MODERATE	ENSFCAG00000002588	Transcript	ENSFCAT00000002589.6	protein_coding	14/20	-	ENSFCAT00000002589.6:c.4149_4151del	ENSFCAP00000002386.5:p.Ser1384del	5068-5070	4149-4151	1383-1384	SS/S	agCAGt/agt	CTG	-	-1	1	VGNC	-	YES
Sanger	Felis_catus_9.0	TRPC7	CATD0021a	A1	115111743	115111743	G	A	SNP	Silent	p.R147=	115111743	PASS	CATD0021a	CATD0021b	0.225	86	25	111	0	103	0	103	synonymous_variant	G	A	A	synonymous_variant	LOW	ENSFCAG00000013246	Transcript	ENSFCAT00000013250.6	protein_coding	2/12	-	ENSFCAT00000013250.6:c.441C>T	ENSFCAP00000012284.5:p.Arg147=	1176	441	147	R	cgC/cgT	G	-	-1	1	VGNC	-	YES
Sanger	Felis_catus_9.0	SLC23A1	CATD0021a	A1	117804391	117804391	G	A	SNP	Nonsense_Mutation	p.R210*	117804391	PASS	CATD0021a	CATD0021b	0.292	46	19	65	0.039	49	2	51	stop_gained	G	A	A	stop_gained	HIGH	ENSFCAG00000001723	Transcript	ENSFCAT00000001723.6	protein_coding	7/15	-	ENSFCAT00000001723.6:c.628C>T	ENSFCAP00000001597.6:p.Arg210Ter	628	628	210	R/*	Cga/Tga	G	-	-1	1	VGNC	-	YES
Sanger	Felis_catus_9.0	MCC	CATD0021a	A1	174862727	174862727	T	A	SNP	Missense_Mutation	p.T261S	174862727	PASS	CATD0021a	CATD0021b	0.229	195	58	253	0	216	0	216	missense_variant	T	A	A	missense_variant	MODERATE	ENSFCAG00000001896	Transcript	ENSFCAT00000053540.2	protein_coding	5/19	-	ENSFCAT00000053540.2:c.781A>T	ENSFCAP00000046573.1:p.Thr261Ser	781	781	261	T/S	Acg/Tcg	T	-	-1	1	VGNC	-	YES
Sanger	Felis_catus_9.0	PNO1	CATD0021a	A3	87963858	87963858	C	T	SNP	Missense_Mutation	p.A133V	87963858	PASS	CATD0021a	CATD0021b	0.208	171	45	216	0	201	0	201	missense_variant	C	T	T	missense_variant	MODERATE	ENSFCAG00000041028	Transcript	ENSFCAT00000079619.1	protein_coding	3/6	-	ENSFCAT00000079619.1:c.398C>T	ENSFCAP00000052024.1:p.Ala133Val	398	398	133	A/V	gCa/gTa	C	-	1	1	HGNC	HGNC:32790	YES
Sanger	Felis_catus_9.0	DHX57	CATD0021a	A3	111403625	111403625	T	A	SNP	Missense_Mutation	p.L1021Q	111403625	PASS	CATD0021a	CATD0021b	0.329	161	79	240	0	247	0	247	missense_variant	T	A	A	missense_variant	MODERATE	ENSFCAG00000006258	Transcript	ENSFCAT00000006260.6	protein_coding	16/24	-	ENSFCAT00000006260.6:c.3062T>A	ENSFCAP00000005814.4:p.Leu1021Gln	3242	3062	1021	L/Q	cTg/cAg	T	-	1	1	VGNC	-	YES
Sanger	Felis_catus_9.0	HADHA	CATD0021a	A3	122167791	122167791	A	C	SNP	Silent	p.L251=	122167791	PASS	CATD0021a	CATD0021b	0.298	85	36	121	0	145	0	145	synonymous_variant	A	C	C	synonymous_variant	LOW	ENSFCAG00000014933	Transcript	ENSFCAT00000014936.6	protein_coding	8/20	-	ENSFCAT00000014936.6:c.753A>C	ENSFCAP00000013852.4:p.Leu251=	753	753	251	L	ctA/ctC	A	-	1	1	VGNC	-	YES
Sanger	Felis_catus_9.0	DDX60	CATD0021a	B1	62281462	62281462	A	T	SNP	Missense_Mutation	p.Y1503F	62281462	PASS	CATD0021a	CATD0021b	0.149	57	10	67	0	98	0	98	missense_variant	A	T	T	missense_variant	MODERATE	ENSFCAG00000010766	Transcript	ENSFCAT00000010772.6	protein_coding	32/38	-	ENSFCAT00000010772.6:c.4508A>T	ENSFCAP00000010005.6:p.Tyr1503Phe	4508	4508	1503	Y/F	tAt/tTt	A	-	1	1	VGNC	-	YES
Sanger	Felis_catus_9.0	DKK2	CATD0021a	B1	118099831	118099831	G	A	SNP	Missense_Mutation	p.G153S	118099831	PASS	CATD0021a	CATD0021b	0.321	235	111	346	0.003	391	1	392	missense_variant	G	A	A	missense_variant	MODERATE	ENSFCAG00000043481	Transcript	ENSFCAT00000054117.2	protein_coding	3/4	-	ENSFCAT00000054117.2:c.457G>A	ENSFCAP00000048151.1:p.Gly153Ser	457	457	153	G/S	Ggt/Agt	G	-	1	1	HGNC	HGNC:2892	YES
Sanger	Felis_catus_9.0	TMEM33	CATD0021a	B1	172689520	172689520	G	C	SNP	Missense_Mutation	p.A39G	172689520	PASS	CATD0021a	CATD0021b	0.213	159	43	203	0	213	0	215	missense_variant	G	C	C	missense_variant	MODERATE	ENSFCAG00000040948	Transcript	ENSFCAT00000058336.2	protein_coding	2/7	-	ENSFCAT00000058336.2:c.116C>G	ENSFCAP00000047273.1:p.Ala39Gly	144	116	39	A/G	gCc/gGc	G	-	-1	1	HGNC	HGNC:25541	YES
Sanger	Felis_catus_9.0	GPANK1	CATD0021a	B2	32658041	32658041	C	T	SNP	Missense_Mutation	p.D238N	32658041	PASS	CATD0021a	CATD0021b	0.255	35	12	47	0	54	0	54	missense_variant	C	T	T	missense_variant	MODERATE	ENSFCAG00000023899	Transcript	ENSFCAT00000032584.4	protein_coding	2/2	-	ENSFCAT00000032584.4:c.712G>A	ENSFCAP00000020380.1:p.Asp238Asn	712	712	238	D/N	Gat/Aat	C	-	-1	1	VGNC	-	YES
Sanger	Felis_catus_9.0	-	CATD0021a	B2	32801827	32801827	G	A	SNP	Missense_Mutation	p.A368T	32801827	PASS	CATD0021a	CATD0021b	0.14	197	32	229	0.003	300	1	287	missense_variant	G	A	A	missense_variant	MODERATE	ENSFCAG00000043383	Transcript	ENSFCAT00000063778.2	protein_coding	1/2	-	ENSFCAT00000063778.2:c.1102G>A	ENSFCAP00000041941.2:p.Ala368Thr	2079	1102	368	A/T	Gca/Aca	G	-	1	1	-	-	YES
Sanger	Felis_catus_9.0	LMBRD1	CATD0021a	B2	65738144	65738144	C	A	SNP	Nonsense_Mutation	p.E277*	65738144	PASS	CATD0021a	CATD0021b	0.236	113	35	148	0	174	0	174	stop_gained	C	A	A	stop_gained	HIGH	ENSFCAG00000025453	Transcript	ENSFCAT00000030424.4	protein_coding	9/16	-	ENSFCAT00000030424.4:c.829G>T	ENSFCAP00000018129.3:p.Glu277Ter	829	829	277	E/*	Gaa/Taa	C	-	-1	1	VGNC	-	YES
Sanger	Felis_catus_9.0	FOXO3	CATD0021a	B2	100684811	100684811	G	A	SNP	Missense_Mutation	p.V363M	100684811	PASS	CATD0021a	CATD0021b	0.276	207	79	286	0	255	0	255	missense_variant	G	A	A	missense_variant	MODERATE	ENSFCAG00000030227	Transcript	ENSFCAT00000029735.4	protein_coding	2/3	-	ENSFCAT00000029735.4:c.1087G>A	ENSFCAP00000022859.3:p.Val363Met	1219	1087	363	V/M	Gtg/Atg	G	-	1	1	VGNC	-	YES
Sanger	Felis_catus_9.0	AHI1	CATD0021a	B2	125086547	125086547	T	C	SNP	Silent	p.Q138=	125086547	PASS	CATD0021a	CATD0021b	0.307	88	39	127	0	162	0	162	synonymous_variant	T	C	C	synonymous_variant	LOW	ENSFCAG00000001813	Transcript	ENSFCAT00000042235.3	protein_coding	5/20	-	ENSFCAT00000042235.3:c.414A>G	ENSFCAP00000038124.3:p.Gln138=	1118	414	138	Q	caA/caG	T	-	-1	1	HGNC	HGNC:21575	YES
Sanger	Felis_catus_9.0	FAM227B	CATD0021a	B3	56531659	56531659	T	G	SNP	Missense_Mutation	p.L247R	56531659	PASS	CATD0021a	CATD0021b	0.242	47	15	62	0	62	0	62	missense_variant	T	G	G	missense_variant	MODERATE	ENSFCAG00000025633	Transcript	ENSFCAT00000063280.2	protein_coding	8/15	-	ENSFCAT00000063280.2:c.740T>G	ENSFCAP00000050667.2:p.Leu247Arg	830	740	247	L/R	cTt/cGt	T	-	1	1	VGNC	-	YES
Sanger	Felis_catus_9.0	TMEM63C	CATD0021a	B3	124331468	124331468	G	A	SNP	Missense_Mutation	p.V367M	124331468	PASS	CATD0021a	CATD0021b	0.288	79	32	111	0	126	0	126	missense_variant	G	A	A	missense_variant	MODERATE	ENSFCAG00000011726	Transcript	ENSFCAT00000011728.6	protein_coding	14/24	-	ENSFCAT00000011728.6:c.1099G>A	ENSFCAP00000010883.3:p.Val367Met	1318	1099	367	V/M	Gtg/Atg	G	-	1	1	VGNC	-	YES
Sanger	Felis_catus_9.0	FBH1	CATD0021a	B4	5316436	5316436	G	T	SNP	Missense_Mutation	p.D885Y	5316436	PASS	CATD0021a	CATD0021b	0.224	104	30	134	0	128	0	128	missense_variant	G	T	T	missense_variant	MODERATE	ENSFCAG00000009004	Transcript	ENSFCAT00000009008.6	protein_coding	17/21	-	ENSFCAT00000009008.6:c.2653G>T	ENSFCAP00000008348.5:p.Asp885Tyr	2996	2653	885	D/Y	Gac/Tac	G	-	1	1	VGNC	-	YES
Sanger	Felis_catus_9.0	LRP6	CATD0021a	B4	48229321	48229322	AT	CG	DNP	Missense_Mutation	p.Y499S	48229321	PASS	CATD0021a	CATD0021b	0.257	124	43	167	0	191	0	191	missense_variant	AT	CG	CG	missense_variant	MODERATE	ENSFCAG00000000044	Transcript	ENSFCAT00000000044.6	protein_coding	7/23	-	ENSFCAT00000000044.6:c.1496_1497delinsCG	ENSFCAP00000000041.5:p.Tyr499Ser	1496-1497	1496-1497	499	Y/S	tAT/tCG	AT	-	-1	1	VGNC	-	YES
Sanger	Felis_catus_9.0	KMT2D	CATD0021a	B4	78017479	78017479	T	A	SNP	Missense_Mutation	p.E5084V	78017479	PASS	CATD0021a	CATD0021b	0.282	89	35	124	0	100	0	100	missense_variant	T	A	A	missense_variant	MODERATE	ENSFCAG00000000093	Transcript	ENSFCAT00000071096.1	protein_coding	51/55	-	ENSFCAT00000071096.1:c.15251A>T	ENSFCAP00000053406.1:p.Glu5084Val	15288	15251	5084	E/V	gAg/gTg	T	-	-1	1	HGNC	HGNC:7133	YES
Sanger	Felis_catus_9.0	ZBTB40	CATD0021a	C1	16644922	16644922	C	A	SNP	Missense_Mutation	p.S214Y	16644922	PASS	CATD0021a	CATD0021b	0.236	94	29	125	0.009	113	1	115	missense_variant	C	A	A	missense_variant	MODERATE	ENSFCAG00000028182	Transcript	ENSFCAT00000074579.1	protein_coding	2/18	-	ENSFCAT00000074579.1:c.641C>A	ENSFCAP00000053220.1:p.Ser214Tyr	841	641	214	S/Y	tCc/tAc	C	-	1	1	VGNC	-	YES
Sanger	Felis_catus_9.0	BTBD8	CATD0021a	C1	78566084	78566084	T	A	SNP	Silent	p.A1183=	78566084	PASS	CATD0021a	CATD0021b	0.4	63	42	105	0	93	0	93	synonymous_variant	T	A	A	synonymous_variant	LOW	ENSFCAG00000027961	Transcript	ENSFCAT00000022409.4	protein_coding	18/20	-	ENSFCAT00000022409.4:c.3549T>A	ENSFCAP00000020960.3:p.Ala1183=	4521	3549	1183	A	gcT/gcA	T	-	1	1	HGNC	HGNC:21019	YES
Sanger	Felis_catus_9.0	NRAS	CATD0021a	C1	98437418	98437418	T	C	SNP	Missense_Mutation	p.Q61R	98437418	PASS	CATD0021a	CATD0021b	0.417	109	78	187	0	147	0	147	missense_variant	T	C	C	missense_variant	MODERATE	ENSFCAG00000037994	Transcript	ENSFCAT00000033525.3	protein_coding	2/5	-	ENSFCAT00000033525.3:c.182A>G	ENSFCAP00000034110.1:p.Gln61Arg	683	182	61	Q/R	cAa/cGa	T	-	-1	1	HGNC	HGNC:7989	YES
Sanger	Felis_catus_9.0	HAO2	CATD0021a	C1	102650191	102650191	G	T	SNP	Splice_Site	-	102650191	PASS	CATD0021a	CATD0021b	0.209	34	9	43	0	49	0	49	splice_acceptor_variant	G	T	T	splice_acceptor_variant	HIGH	ENSFCAG00000002698	Transcript	ENSFCAT00000079724.1	protein_coding	-	6/7	ENSFCAT00000079724.1:c.937-1G>T	-	-	-	-	-	-	G	-	1	1	VGNC	-	YES
Sanger	Felis_catus_9.0	ZEB2	CATD0021a	C1	137892878	137892878	G	C	SNP	Missense_Mutation	p.R957G	137892878	PASS	CATD0021a	CATD0021b	0.152	39	7	46	0	53	0	53	missense_variant	G	C	C	missense_variant	MODERATE	ENSFCAG00000015532	Transcript	ENSFCAT00000015536.6	protein_coding	8/11	-	ENSFCAT00000015536.6:c.2869C>G	ENSFCAP00000014405.6:p.Arg957Gly	3207	2869	957	R/G	Cgg/Ggg	G	-	-1	1	VGNC	-	YES
Sanger	Felis_catus_9.0	ERBB4	CATD0021a	C1	197494585	197494585	C	A	SNP	Nonsense_Mutation	p.G571*	197494585	PASS	CATD0021a	CATD0021b	0.251	218	73	291	0	280	0	281	stop_gained	C	A	A	stop_gained	HIGH	ENSFCAG00000027902	Transcript	ENSFCAT00000059232.1	protein_coding	14/28	-	ENSFCAT00000059232.1:c.1711G>T	ENSFCAP00000042375.1:p.Gly571Ter	1711	1711	571	G/*	Gga/Tga	C	-	-1	1	VGNC	-	YES
Sanger	Felis_catus_9.0	STK36	CATD0021a	C1	203737081	203737081	A	C	SNP	Silent	p.S720=	203737081	PASS	CATD0021a	CATD0021b	0.25	48	16	64	0	71	0	71	synonymous_variant	A	C	C	synonymous_variant	LOW	ENSFCAG00000004156	Transcript	ENSFCAT00000004158.6	protein_coding	17/26	-	ENSFCAT00000004158.6:c.2160A>C	ENSFCAP00000003830.5:p.Ser720=	2451	2160	720	S	tcA/tcC	A	-	1	1	VGNC	-	YES
Sanger	Felis_catus_9.0	SPEG	CATD0021a	C1	204403716	204403716	C	A	SNP	Missense_Mutation	p.R214S	204403716	PASS	CATD0021a	CATD0021b	0.222	42	12	54	0	48	0	48	missense_variant	C	A	A	missense_variant	MODERATE	ENSFCAG00000036538	Transcript	ENSFCAT00000062932.2	protein_coding	4/42	-	ENSFCAT00000062932.2:c.640C>A	ENSFCAP00000049962.2:p.Arg214Ser	1028	640	214	R/S	Cgc/Agc	C	-	1	1	VGNC	-	YES
Sanger	Felis_catus_9.0	-	CATD0021a	C2	48168514	48168514	C	T	SNP	Missense_Mutation	p.A170V	48168514	PASS	CATD0021a	CATD0021b	0.247	162	53	215	0	280	0	280	missense_variant	C	T	T	missense_variant	MODERATE	ENSFCAG00000023716	Transcript	ENSFCAT00000030788.4	protein_coding	4/7	-	ENSFCAT00000030788.4:c.509C>T	ENSFCAP00000023518.2:p.Ala170Val	509	509	170	A/V	gCt/gTt	C	-	1	1	-	-	YES
Sanger	Felis_catus_9.0	-	CATD0021a	C2	119826185	119826185	T	C	SNP	Missense_Mutation	p.M13T	119826185	PASS	CATD0021a	CATD0021b	0.292	114	47	161	0	178	0	178	missense_variant	T	C	C	missense_variant	MODERATE	ENSFCAG00000037637	Transcript	ENSFCAT00000050069.3	protein_coding	2/7	-	ENSFCAT00000050069.3:c.38T>C	ENSFCAP00000028232.3:p.Met13Thr	327	38	13	M/T	aTg/aCg	T	-	1	1	-	-	YES
Sanger	Felis_catus_9.0	PP2D1	CATD0021a	C2	139086032	139086032	C	T	SNP	Missense_Mutation	p.R300H	139086032	PASS	CATD0021a	CATD0021b	0.227	109	32	141	0	166	0	166	missense_variant	C	T	T	missense_variant	MODERATE	ENSFCAG00000040097	Transcript	ENSFCAT00000036395.3	protein_coding	2/3	-	ENSFCAT00000036395.3:c.899G>A	ENSFCAP00000033753.1:p.Arg300His	899	899	300	R/H	cGt/cAt	C	-	-1	1	HGNC	HGNC:28406	YES
Sanger	Felis_catus_9.0	GRAMD1B	CATD0021a	D1	20647338	20647338	C	A	SNP	Missense_Mutation	p.Q825K	20647338	PASS	CATD0021a	CATD0021b	0.164	102	20	122	0	95	0	95	missense_variant	C	A	A	missense_variant	MODERATE	ENSFCAG00000004317	Transcript	ENSFCAT00000004317.6	protein_coding	19/20	-	ENSFCAT00000004317.6:c.2473C>A	ENSFCAP00000003982.6:p.Gln825Lys	2890	2473	825	Q/K	Caa/Aaa	C	-	1	1	VGNC	-	YES
Sanger	Felis_catus_9.0	-	CATD0021a	D1	63386446	63386446	A	T	SNP	Missense_Mutation	p.Y201F	63386446	PASS	CATD0021a	CATD0021b	0.188	121	28	149	0	210	0	210	missense_variant	A	T	T	missense_variant	MODERATE	ENSFCAG00000029784	Transcript	ENSFCAT00000023899.3	protein_coding	1/1	-	ENSFCAT00000023899.3:c.602A>T	ENSFCAP00000023539.1:p.Tyr201Phe	602	602	201	Y/F	tAt/tTt	A	-	1	1	-	-	YES
Sanger	Felis_catus_9.0	-	CATD0021a	D1	64395737	64395737	G	T	SNP	Missense_Mutation	p.K313N	64395737	PASS	CATD0021a	CATD0021b	0.229	64	19	83	0	101	0	101	missense_variant	G	T	T	missense_variant	MODERATE	ENSFCAG00000045538	Transcript	ENSFCAT00000058160.1	protein_coding	1/1	-	ENSFCAT00000058160.1:c.939G>T	ENSFCAP00000040826.1:p.Lys313Asn	939	939	313	K/N	aaG/aaT	G	-	1	1	-	-	YES
Sanger	Felis_catus_9.0	-	CATD0021a	D1	102957116	102957116	T	C	SNP	Missense_Mutation	p.N128D	102957116	PASS	CATD0021a	CATD0021b	0.225	296	86	383	0	355	0	356	missense_variant	T	C	C	missense_variant	MODERATE	ENSFCAG00000053508	Transcript	ENSFCAT00000079921.1	protein_coding	1/3	-	ENSFCAT00000079921.1:c.382A>G	ENSFCAP00000062067.1:p.Asn128Asp	382	382	128	N/D	Aac/Gac	T	-	-1	1	-	-	YES
Sanger	Felis_catus_9.0	PLCE1	CATD0021a	D2	56155664	56155664	C	T	SNP	Missense_Mutation	p.R176W	56155664	PASS	CATD0021a	CATD0021b	0.43	138	104	242	0	181	0	182	missense_variant	C	T	T	missense_variant	MODERATE	ENSFCAG00000006259	Transcript	ENSFCAT00000006261.6	protein_coding	2/33	-	ENSFCAT00000006261.6:c.526C>T	ENSFCAP00000005815.4:p.Arg176Trp	1253	526	176	R/W	Cgg/Tgg	C	-	1	1	VGNC	-	YES
Sanger	Felis_catus_9.0	LCOR	CATD0021a	D2	58254391	58254391	A	G	SNP	Missense_Mutation	p.D1551G	58254391	PASS	CATD0021a	CATD0021b	0.173	167	35	202	0	144	0	144	missense_variant	A	G	G	missense_variant	MODERATE	ENSFCAG00000002718	Transcript	ENSFCAT00000034596.2	protein_coding	5/5	-	ENSFCAT00000034596.2:c.4652A>G	ENSFCAP00000033731.1:p.Asp1551Gly	5346	4652	1551	D/G	gAc/gGc	A	-	1	1	HGNC	HGNC:29503	YES
Sanger	Felis_catus_9.0	EDRF1	CATD0021a	D2	83432121	83432121	G	C	SNP	Missense_Mutation	p.K1154N	83432121	PASS	CATD0021a	CATD0021b	0.371	83	49	132	0	147	0	147	missense_variant	G	C	C	missense_variant	MODERATE	ENSFCAG00000009548	Transcript	ENSFCAT00000050927.1	protein_coding	24/25	-	ENSFCAT00000050927.1:c.3462G>C	ENSFCAP00000044871.1:p.Lys1154Asn	3462	3462	1154	K/N	aaG/aaC	G	-	1	1	VGNC	-	YES
Sanger	Felis_catus_9.0	RTTN	CATD0021a	D3	88861128	88861128	C	A	SNP	Missense_Mutation	p.K1296N	88861128	PASS	CATD0021a	CATD0021b	0.245	139	45	184	0	182	0	182	missense_variant	C	A	A	missense_variant	MODERATE	ENSFCAG00000009192	Transcript	ENSFCAT00000009195.5	protein_coding	28/49	-	ENSFCAT00000009195.5:c.3888G>T	ENSFCAP00000008519.5:p.Lys1296Asn	3888	3888	1296	K/N	aaG/aaT	C	-	-1	1	VGNC	-	YES
Sanger	Felis_catus_9.0	TP53	CATD0021a	E1	2541745	2541745	G	C	SNP	Missense_Mutation	p.S337C	2541745	PASS	CATD0021a	CATD0021b	0.604	36	55	91	0	80	0	80	missense_variant	G	C	C	missense_variant	MODERATE	ENSFCAG00000009623	Transcript	ENSFCAT00000065820.2	protein_coding	6/9	-	ENSFCAT00000065820.2:c.1010C>G	ENSFCAP00000045749.1:p.Ser337Cys	1010	1010	337	S/C	tCc/tGc	G	-	-1	1	EntrezGene	-	YES
Sanger	Felis_catus_9.0	-	CATD0021a	E1	13680365	13680365	G	A	SNP	Missense_Mutation	p.P58S	13680365	PASS	CATD0021a	CATD0021b	0.359	25	14	39	0	37	0	37	missense_variant	G	A	A	missense_variant	MODERATE	ENSFCAG00000044826	Transcript	ENSFCAT00000061792.1	protein_coding	1/1	-	ENSFCAT00000061792.1:c.172C>T	ENSFCAP00000041512.1:p.Pro58Ser	172	172	58	P/S	Ccc/Tcc	G	-	-1	1	-	-	YES
Sanger	Felis_catus_9.0	TRIM37	CATD0021a	E1	29793197	29793197	G	A	SNP	Missense_Mutation	p.R159Q	29793197	PASS	CATD0021a	CATD0021b	0.329	55	27	82	0	78	0	78	missense_variant	G	A	A	missense_variant	MODERATE	ENSFCAG00000013333	Transcript	ENSFCAT00000072709.1	protein_coding	6/23	-	ENSFCAT00000072709.1:c.476G>A	ENSFCAP00000060928.1:p.Arg159Gln	476	476	159	R/Q	cGg/cAg	G	-	1	1	VGNC	-	YES
Sanger	Felis_catus_9.0	SCN4A	CATD0021a	E1	48194795	48194795	T	C	SNP	Missense_Mutation	p.Y251C	48194795	PASS	CATD0021a	CATD0021b	0.192	42	10	52	0	55	0	55	missense_variant	T	C	C	missense_variant&splice_region_variant	MODERATE	ENSFCAG00000003505	Transcript	ENSFCAT00000068787.1	protein_coding	4/23	-	ENSFCAT00000068787.1:c.752A>G	ENSFCAP00000058387.1:p.Tyr251Cys	1144	752	251	Y/C	tAc/tGc	T	-	-1	1	VGNC	-	YES
Sanger	Felis_catus_9.0	ZNF8	CATD0021a	E2	523542	523542	G	T	SNP	Missense_Mutation	p.A460D	523542	PASS	CATD0021a	CATD0021b	0.182	99	22	122	0	88	0	88	missense_variant	G	T	T	missense_variant	MODERATE	ENSFCAG00000033440	Transcript	ENSFCAT00000037895.3	protein_coding	4/4	-	ENSFCAT00000037895.3:c.1379C>A	ENSFCAP00000026786.2:p.Ala460Asp	1379	1379	460	A/D	gCt/gAt	G	-	-1	1	HGNC	HGNC:13154	YES
Sanger	Felis_catus_9.0	-	CATD0021a	E2	8092361	8092361	C	G	SNP	Missense_Mutation	p.R362P	8092361	PASS	CATD0021a	CATD0021b	0.171	29	6	35	0.043	22	1	21	missense_variant	C	G	G	missense_variant	MODERATE	ENSFCAG00000047261	Transcript	ENSFCAT00000086244.1	protein_coding	6/9	-	ENSFCAT00000086244.1:c.1085G>C	ENSFCAP00000053896.1:p.Arg362Pro	1085	1085	362	R/P	cGg/cCg	C	-	-1	1	-	-	YES
Sanger	Felis_catus_9.0	MED25	CATD0021a	E2	8219715	8219715	A	C	SNP	Silent	p.P78=	8219715	PASS	CATD0021a	CATD0021b	0.283	33	13	46	0	45	0	45	synonymous_variant	A	C	C	synonymous_variant	LOW	ENSFCAG00000012164	Transcript	ENSFCAT00000081679.1	protein_coding	3/18	-	ENSFCAT00000081679.1:c.234T>G	ENSFCAP00000059865.1:p.Pro78=	234	234	78	P	ccT/ccG	A	-	-1	1	VGNC	-	YES
Sanger	Felis_catus_9.0	-	CATD0021a	E2	9023821	9023821	G	A	SNP	Silent	p.T136=	9023821	PASS	CATD0021a	CATD0021b	0.217	72	20	92	0	102	0	102	synonymous_variant	G	A	A	synonymous_variant	LOW	ENSFCAG00000052479	Transcript	ENSFCAT00000068375.1	protein_coding	3/5	-	ENSFCAT00000068375.1:c.408G>A	ENSFCAP00000055447.1:p.Thr136=	408	408	136	T	acG/acA	G	-	1	1	-	-	YES
Sanger	Felis_catus_9.0	-	CATD0021a	E2	14562458	14562458	C	T	SNP	Silent	p.V186=	14562458	PASS	CATD0021a	CATD0021b	0.265	50	18	68	0	38	0	39	synonymous_variant	C	T	T	synonymous_variant	LOW	ENSFCAG00000018512	Transcript	ENSFCAT00000083674.1	protein_coding	2/20	-	ENSFCAT00000083674.1:c.558C>T	ENSFCAP00000062286.1:p.Val186=	558	558	186	V	gtC/gtT	C	-	1	1	-	-	YES
Sanger	Felis_catus_9.0	DPEP2	CATD0021a	E2	45578079	45578079	C	A	SNP	Missense_Mutation	p.L167F	45578079	PASS	CATD0021a	CATD0021b	0.258	121	42	163	0	145	0	145	missense_variant	C	A	A	missense_variant	MODERATE	ENSFCAG00000012856	Transcript	ENSFCAT00000012860.6	protein_coding	4/10	-	ENSFCAT00000012860.6:c.501G>T	ENSFCAP00000011923.5:p.Leu167Phe	501	501	167	L/F	ttG/ttT	C	-	-1	1	HGNC	HGNC:23028	YES
Sanger	Felis_catus_9.0	GPER1	CATD0021a	E3	1070717	1070717	C	T	SNP	Missense_Mutation	p.A5V	1070717	PASS	CATD0021a	CATD0021b	0.183	107	24	131	0	110	0	110	missense_variant	C	T	T	missense_variant	MODERATE	ENSFCAG00000042248	Transcript	ENSFCAT00000056822.2	protein_coding	1/1	-	ENSFCAT00000056822.2:c.14C>T	ENSFCAP00000043761.2:p.Ala5Val	14	14	5	A/V	gCg/gTg	C	-	1	1	HGNC	HGNC:4485	YES
Sanger	Felis_catus_9.0	CIITA	CATD0021a	E3	35595074	35595074	G	T	SNP	Silent	p.R437=	35595074	PASS	CATD0021a	CATD0021b	0.214	33	9	42	0	42	0	43	synonymous_variant	G	T	T	splice_region_variant&synonymous_variant	LOW	ENSFCAG00000028848	Transcript	ENSFCAT00000085782.1	protein_coding	8/17	-	ENSFCAT00000085782.1:c.1309C>A	ENSFCAP00000056664.1:p.Arg437=	1309	1309	437	R	Cgg/Agg	G	-	-1	1	VGNC	-	YES
Sanger	Felis_catus_9.0	BOP1	CATD0021a	F2	85163983	85163983	C	T	SNP	Missense_Mutation	p.R184Q	85163983	PASS	CATD0021a	CATD0021b	0.475	32	29	61	0	34	0	34	missense_variant	C	T	T	missense_variant	MODERATE	ENSFCAG00000022942	Transcript	ENSFCAT00000037879.2	protein_coding	5/17	-	ENSFCAT00000037879.2:c.551G>A	ENSFCAP00000037118.2:p.Arg184Gln	551	551	184	R/Q	cGg/cAg	C	-	-1	1	VGNC	-	YES
Sanger	Felis_catus_9.0	CDKL5	CATD0021a	X	15201218	15201218	G	A	SNP	Missense_Mutation	p.R694Q	15201218	PASS	CATD0021a	CATD0021b	0.429	20	15	35	0.021	46	1	30	missense_variant	G	A	A	missense_variant&splice_region_variant	MODERATE	ENSFCAG00000001075	Transcript	ENSFCAT00000001078.5	protein_coding	11/16	-	ENSFCAT00000001078.5:c.2081G>A	ENSFCAP00000001003.5:p.Arg694Gln	2081	2081	694	R/Q	cGa/cAa	G	-	1	1	VGNC	-	YES
Sanger	Felis_catus_9.0	HUWE1	CATD0021a	X	46576271	46576271	T	C	SNP	Missense_Mutation	p.D317G	46576271	PASS	CATD0021a	CATD0021b	0.615	30	48	78	0	103	0	103	missense_variant	T	C	C	missense_variant	MODERATE	ENSFCAG00000006914	Transcript	ENSFCAT00000006920.6	protein_coding	10/82	-	ENSFCAT00000006920.6:c.950A>G	ENSFCAP00000006423.5:p.Asp317Gly	950	950	317	D/G	gAt/gGt	T	-	-1	1	VGNC	-	YES
Sanger	Felis_catus_9.0	SACS	CATD0022a	A1	3988586	3988586	G	A	SNP	Silent	p.R2117=	3988586	PASS	CATD0022a	CATD0022b	0.857	4	24	28	0.017	114	2	116	synonymous_variant	G	A	A	synonymous_variant	LOW	ENSFCAG00000028276	Transcript	ENSFCAT00000043194.3	protein_coding	10/11	-	ENSFCAT00000043194.3:c.6351C>T	ENSFCAP00000029996.2:p.Arg2117=	7025	6351	2117	R	cgC/cgT	G	-	-1	1	VGNC	-	YES
Sanger	Felis_catus_9.0	PAN3	CATD0022a	A1	7875136	7875136	T	A	SNP	Splice_Site	-	7875136	PASS	CATD0022a	CATD0022b	0.963	1	26	27	0.017	59	1	60	splice_donor_variant	T	A	A	splice_donor_variant	HIGH	ENSFCAG00000018643	Transcript	ENSFCAT00000036432.3	protein_coding	-	18/19	ENSFCAT00000036432.3:c.2999+2T>A	-	-	-	-	-	-	T	-	1	1	HGNC	HGNC:29991	YES
Sanger	Felis_catus_9.0	CTNNA1	CATD0022a	A1	117290155	117290155	A	G	SNP	Missense_Mutation	p.I30V	117290155	PASS	CATD0022a	CATD0022b	0.254	53	18	71	0	48	0	48	missense_variant	A	G	G	missense_variant	MODERATE	ENSFCAG00000001719	Transcript	ENSFCAT00000001719.6	protein_coding	2/18	-	ENSFCAT00000001719.6:c.88A>G	ENSFCAP00000001593.6:p.Ile30Val	88	88	30	I/V	Ata/Gta	A	-	1	1	VGNC	-	YES
Sanger	Felis_catus_9.0	HAVCR1	CATD0022a	A1	193040272	193040272	A	C	SNP	Silent	p.R51=	193040272	PASS	CATD0022a	CATD0022b	0.376	63	38	101	0	144	0	144	synonymous_variant	A	C	C	synonymous_variant	LOW	ENSFCAG00000043459	Transcript	ENSFCAT00000085535.1	protein_coding	6/16	-	ENSFCAT00000085535.1:c.151A>C	ENSFCAP00000061380.1:p.Arg51=	687	151	51	R	Aga/Cga	A	-	1	1	EntrezGene	-	YES
Sanger	Felis_catus_9.0	DAPK3	CATD0022a	A2	3054574	3054574	G	T	SNP	Missense_Mutation	p.S52R	3054574	PASS	CATD0022a	CATD0022b	0.24	38	12	51	0	141	0	141	missense_variant	G	T	T	missense_variant	MODERATE	ENSFCAG00000013501	Transcript	ENSFCAT00000047011.3	protein_coding	3/9	-	ENSFCAT00000047011.3:c.156C>A	ENSFCAP00000031762.2:p.Ser52Arg	386	156	52	S/R	agC/agA	G	-	-1	1	VGNC	-	YES
Sanger	Felis_catus_9.0	KIF15	CATD0022a	A2	14691845	14691845	C	T	SNP	Missense_Mutation	p.L328F	14691845	PASS	CATD0022a	CATD0022b	0.409	52	36	88	0	105	0	106	missense_variant	C	T	T	missense_variant	MODERATE	ENSFCAG00000007640	Transcript	ENSFCAT00000007645.5	protein_coding	10/36	-	ENSFCAT00000007645.5:c.982C>T	ENSFCAP00000007078.5:p.Leu328Phe	982	982	328	L/F	Ctt/Ttt	C	-	1	1	VGNC	-	YES
Sanger	Felis_catus_9.0	MRPL32	CATD0022a	A2	72981291	72981291	T	C	SNP	Silent	p.A236=	72981291	PASS	CATD0022a	CATD0022b	0.406	41	28	69	0	138	0	138	synonymous_variant	T	C	C	synonymous_variant	LOW	ENSFCAG00000041230	Transcript	ENSFCAT00000078758.1	protein_coding	4/4	-	ENSFCAT00000078758.1:c.708A>G	ENSFCAP00000062091.1:p.Ala236=	708	708	236	A	gcA/gcG	T	-	-1	1	HGNC	HGNC:14035	YES
Sanger	Felis_catus_9.0	KIAA1324L	CATD0022a	A2	92596265	92596265	A	T	SNP	Missense_Mutation	p.Y351N	92596265	PASS	CATD0022a	CATD0022b	0.562	39	50	89	0	89	0	89	missense_variant	A	T	T	missense_variant	MODERATE	ENSFCAG00000007415	Transcript	ENSFCAT00000053961.2	protein_coding	8/22	-	ENSFCAT00000053961.2:c.1051T>A	ENSFCAP00000050347.1:p.Tyr351Asn	1235	1051	351	Y/N	Tat/Aat	A	-	-1	1	VGNC	-	YES
Sanger	Felis_catus_9.0	ZNF746	CATD0022a	A2	163947842	163947842	T	A	SNP	Nonsense_Mutation	p.R434*	163947842	PASS	CATD0022a	CATD0022b	0.438	9	7	16	0	20	0	20	stop_gained	T	A	A	stop_gained	HIGH	ENSFCAG00000007554	Transcript	ENSFCAT00000007556.6	protein_coding	7/7	-	ENSFCAT00000007556.6:c.1300A>T	ENSFCAP00000006996.6:p.Arg434Ter	2035	1300	434	R/*	Aga/Tga	T	-	-1	1	VGNC	-	YES
Sanger	Felis_catus_9.0	RASSF2	CATD0022a	A3	31511185	31511185	C	T	SNP	Silent	p.S143=	31511185	PASS	CATD0022a	CATD0022b	0.492	30	29	59	0	117	0	117	synonymous_variant	C	T	T	synonymous_variant	LOW	ENSFCAG00000028725	Transcript	ENSFCAT00000081453.1	protein_coding	3/9	-	ENSFCAT00000081453.1:c.429G>A	ENSFCAP00000056311.1:p.Ser143=	429	429	143	S	tcG/tcA	C	-	-1	1	VGNC	-	YES
Sanger	Felis_catus_9.0	ANTXR1	CATD0022a	A3	88706024	88706024	G	C	SNP	Missense_Mutation	p.R250P	88706024	PASS	CATD0022a	CATD0022b	0.496	60	59	119	0	340	0	343	missense_variant	G	C	C	missense_variant	MODERATE	ENSFCAG00000007597	Transcript	ENSFCAT00000007599.6	protein_coding	10/18	-	ENSFCAT00000007599.6:c.749G>C	ENSFCAP00000007035.3:p.Arg250Pro	749	749	250	R/P	cGa/cCa	G	-	1	1	VGNC	-	YES
Sanger	Felis_catus_9.0	-	CATD0022a	A3	120988374	120988374	C	A	SNP	Missense_Mutation	p.V2702L	120988374	PASS	CATD0022a	CATD0022b	0.446	102	82	184	0	195	0	195	missense_variant	C	A	A	missense_variant	MODERATE	ENSFCAG00000036255	Transcript	ENSFCAT00000045325.3	protein_coding	1/1	-	ENSFCAT00000045325.3:c.8104G>T	ENSFCAP00000057131.1:p.Val2702Leu	8104	8104	2702	V/L	Gta/Tta	C	-	-1	1	-	-	YES
Sanger	Felis_catus_9.0	FAT1	CATD0022a	B1	17473246	17473246	C	A	SNP	Nonsense_Mutation	p.G2573*	17473246	PASS	CATD0022a	CATD0022b	0.408	74	51	125	0.005	205	1	206	stop_gained	C	A	A	stop_gained	HIGH	ENSFCAG00000025616	Transcript	ENSFCAT00000032115.4	protein_coding	10/28	-	ENSFCAT00000032115.4:c.7717G>T	ENSFCAP00000024498.2:p.Gly2573Ter	7916	7717	2573	G/*	Gga/Tga	C	-	-1	1	VGNC	-	YES
Sanger	Felis_catus_9.0	SORBS3	CATD0022a	B1	35634462	35634462	C	T	SNP	Missense_Mutation	p.V58M	35634462	PASS	CATD0022a	CATD0022b	0.5	15	15	30	0.022	89	2	91	missense_variant	C	T	T	missense_variant	MODERATE	ENSFCAG00000005663	Transcript	ENSFCAT00000005665.6	protein_coding	2/20	-	ENSFCAT00000005665.6:c.172G>A	ENSFCAP00000005258.6:p.Val58Met	227	172	58	V/M	Gtg/Atg	C	-	-1	1	VGNC	-	YES
Sanger	Felis_catus_9.0	ADAM32	CATD0022a	B1	45737152	45737152	A	T	SNP	Missense_Mutation	p.Y128N	45737152	PASS	CATD0022a	CATD0022b	0.361	46	26	72	0	90	0	90	missense_variant	A	T	T	missense_variant	MODERATE	ENSFCAG00000030919	Transcript	ENSFCAT00000029945.4	protein_coding	6/24	-	ENSFCAT00000029945.4:c.382T>A	ENSFCAP00000025319.3:p.Tyr128Asn	382	382	128	Y/N	Tat/Aat	A	-	-1	1	HGNC	HGNC:15479	YES
Sanger	Felis_catus_9.0	CENPE	CATD0022a	B1	121349159	121349159	T	C	SNP	Missense_Mutation	p.L1856S	121349159	PASS	CATD0022a	CATD0022b	0.492	32	31	63	0	63	0	63	missense_variant	T	C	C	missense_variant	MODERATE	ENSFCAG00000003525	Transcript	ENSFCAT00000057027.2	protein_coding	36/49	-	ENSFCAT00000057027.2:c.5567T>C	ENSFCAP00000045436.1:p.Leu1856Ser	6069	5567	1856	L/S	tTa/tCa	T	-	1	1	VGNC	-	YES
Sanger	Felis_catus_9.0	PTPN13	CATD0022a	B1	136256484	136256484	A	G	SNP	Missense_Mutation	p.I423T	136256484	PASS	CATD0022a	CATD0022b	0.467	48	42	91	0	146	0	146	missense_variant	A	G	G	missense_variant	MODERATE	ENSFCAG00000018332	Transcript	ENSFCAT00000039564.3	protein_coding	7/48	-	ENSFCAT00000039564.3:c.1268T>C	ENSFCAP00000033996.2:p.Ile423Thr	1273	1268	423	I/T	aTt/aCt	A	-	-1	1	VGNC	-	YES
Sanger	Felis_catus_9.0	ALB	CATD0022a	B1	148410029	148410029	C	A	SNP	Missense_Mutation	p.A545S	148410029	PASS	CATD0022a	CATD0022b	0.44	89	70	159	0	237	0	237	missense_variant	C	A	A	missense_variant	MODERATE	ENSFCAG00000011854	Transcript	ENSFCAT00000032750.3	protein_coding	13/15	-	ENSFCAT00000032750.3:c.1633G>T	ENSFCAP00000028536.3:p.Ala545Ser	1633	1633	545	A/S	Gca/Tca	C	-	-1	1	VGNC	-	YES
Sanger	Felis_catus_9.0	KIAA1211	CATD0022a	B1	162563067	162563067	G	C	SNP	Missense_Mutation	p.L323V	162563067	PASS	CATD0022a	CATD0022b	0.377	86	52	140	0	298	0	299	missense_variant	G	C	C	missense_variant	MODERATE	ENSFCAG00000006569	Transcript	ENSFCAT00000006574.5	protein_coding	6/9	-	ENSFCAT00000006574.5:c.967C>G	ENSFCAP00000006106.5:p.Leu323Val	967	967	323	L/V	Cta/Gta	G	-	-1	1	VGNC	-	YES
Sanger	Felis_catus_9.0	ATXN1	CATD0022a	B2	13025301	13025301	T	G	SNP	Silent	p.S787=	13025301	PASS	CATD0022a	CATD0022b	0.156	81	15	96	0	227	0	227	synonymous_variant	T	G	G	synonymous_variant	LOW	ENSFCAG00000011298	Transcript	ENSFCAT00000011301.6	protein_coding	4/4	-	ENSFCAT00000011301.6:c.2361T>G	ENSFCAP00000010496.6:p.Ser787=	2776	2361	787	S	tcT/tcG	T	-	1	1	VGNC	-	YES
Sanger	Felis_catus_9.0	TMEM217	CATD0022a	B2	38517652	38517652	C	T	SNP	Missense_Mutation	p.G8R	38517652	PASS	CATD0022a	CATD0022b	0.408	58	40	98	0	122	0	122	missense_variant	C	T	T	missense_variant	MODERATE	ENSFCAG00000042956	Transcript	ENSFCAT00000061765.1	protein_coding	1/1	-	ENSFCAT00000061765.1:c.22G>A	ENSFCAP00000051315.1:p.Gly8Arg	22	22	8	G/R	Ggg/Agg	C	-	-1	1	HGNC	HGNC:21238	YES
Sanger	Felis_catus_9.0	DAAM1	CATD0022a	B3	108475453	108475453	G	T	SNP	Missense_Mutation	p.R691L	108475453	PASS	CATD0022a	CATD0022b	0.111	169	21	190	0	221	0	223	missense_variant	G	T	T	missense_variant	MODERATE	ENSFCAG00000015646	Transcript	ENSFCAT00000048560.3	protein_coding	18/27	-	ENSFCAT00000048560.3:c.2072G>T	ENSFCAP00000038827.1:p.Arg691Leu	2404	2072	691	R/L	cGg/cTg	G	-	1	1	VGNC	-	YES
Sanger	Felis_catus_9.0	ANO2	CATD0022a	B4	41011628	41011628	G	T	SNP	Silent	p.S259=	41011628	PASS	CATD0022a	CATD0022b	0.449	49	40	89	0	144	0	144	synonymous_variant	G	T	T	synonymous_variant	LOW	ENSFCAG00000006860	Transcript	ENSFCAT00000006862.6	protein_coding	6/27	-	ENSFCAT00000006862.6:c.777C>A	ENSFCAP00000006369.6:p.Ser259=	902	777	259	S	tcC/tcA	G	-	-1	1	VGNC	-	YES
Sanger	Felis_catus_9.0	TAS2R9	CATD0022a	B4	47405065	47405065	A	C	SNP	Missense_Mutation	p.V156G	47405065	PASS	CATD0022a	CATD0022b	0.467	65	57	122	0	204	0	204	missense_variant	A	C	C	missense_variant	MODERATE	ENSFCAG00000004128	Transcript	ENSFCAT00000004129.4	protein_coding	1/1	-	ENSFCAT00000004129.4:c.467T>G	ENSFCAP00000003804.3:p.Val156Gly	467	467	156	V/G	gTc/gGc	A	-	-1	1	VGNC	-	YES
Sanger	Felis_catus_9.0	YEATS4	CATD0022a	B4	96355913	96355913	A	G	SNP	Silent	p.L118=	96355913	PASS	CATD0022a	CATD0022b	0.435	70	54	124	0	123	0	123	synonymous_variant	A	G	G	synonymous_variant	LOW	ENSFCAG00000025972	Transcript	ENSFCAT00000055050.2	protein_coding	5/7	-	ENSFCAT00000055050.2:c.354A>G	ENSFCAP00000040306.1:p.Leu118=	354	354	118	L	ttA/ttG	A	-	1	1	VGNC	-	YES
Sanger	Felis_catus_9.0	-	CATD0022a	C1	9483292	9483292	C	T	SNP	Missense_Mutation	p.P462L	9483292	PASS	CATD0022a	CATD0022b	0.364	28	16	44	0	103	0	103	missense_variant	C	T	T	missense_variant	MODERATE	ENSFCAG00000023782	Transcript	ENSFCAT00000078831.1	protein_coding	4/4	-	ENSFCAT00000078831.1:c.1385C>T	ENSFCAP00000053946.1:p.Pro462Leu	1385	1385	462	P/L	cCc/cTc	C	-	1	1	-	-	YES
Sanger	Felis_catus_9.0	ARTN	CATD0022a	C1	34712791	34712791	C	G	SNP	Missense_Mutation	p.S35R	34712791	PASS	CATD0022a	CATD0022b	0.315	61	28	89	0	94	0	95	missense_variant	C	G	G	missense_variant	MODERATE	ENSFCAG00000040228	Transcript	ENSFCAT00000058385.2	protein_coding	2/4	-	ENSFCAT00000058385.2:c.105C>G	ENSFCAP00000047722.1:p.Ser35Arg	130	105	35	S/R	agC/agG	C	-	1	1	HGNC	HGNC:727	YES
Sanger	Felis_catus_9.0	FYB2	CATD0022a	C1	46371399	46371399	C	A	SNP	Missense_Mutation	p.G234V	46371399	PASS	CATD0022a	CATD0022b	0.271	70	26	96	0	102	0	103	missense_variant	C	A	A	missense_variant	MODERATE	ENSFCAG00000008242	Transcript	ENSFCAT00000008244.6	protein_coding	2/21	-	ENSFCAT00000008244.6:c.701G>T	ENSFCAP00000007639.6:p.Gly234Val	1176	701	234	G/V	gGg/gTg	C	-	-1	1	VGNC	-	YES
Sanger	Felis_catus_9.0	ROR1	CATD0022a	C1	53202666	53202666	C	G	SNP	Missense_Mutation	p.P811A	53202666	PASS	CATD0022a	CATD0022b	0.668	75	151	226	0	343	0	345	missense_variant	C	G	G	missense_variant	MODERATE	ENSFCAG00000013779	Transcript	ENSFCAT00000055311.1	protein_coding	9/9	-	ENSFCAT00000055311.1:c.2431C>G	ENSFCAP00000049281.1:p.Pro811Ala	2431	2431	811	P/A	Cct/Gct	C	-	1	1	VGNC	-	YES
Sanger	Felis_catus_9.0	DPYD	CATD0022a	C1	83422057	83422057	C	A	SNP	Missense_Mutation	p.A513S	83422057	PASS	CATD0022a	CATD0022b	0.217	83	23	106	0	104	0	104	missense_variant	C	A	A	missense_variant	MODERATE	ENSFCAG00000039421	Transcript	ENSFCAT00000036504.3	protein_coding	13/23	-	ENSFCAT00000036504.3:c.1537G>T	ENSFCAP00000034474.1:p.Ala513Ser	1537	1537	513	A/S	Gct/Tct	C	-	-1	1	VGNC	-	YES
Sanger	Felis_catus_9.0	TTN	CATD0022a	C1	169199445	169199445	A	G	SNP	Silent	p.V20539=	169199445	PASS	CATD0022a	CATD0022b	0.881	7	52	59	0	135	0	135	synonymous_variant	A	G	G	synonymous_variant	LOW	ENSFCAG00000046559	Transcript	ENSFCAT00000081885.1	protein_coding	158/191	-	ENSFCAT00000081885.1:c.61617T>C	ENSFCAP00000051857.1:p.Val20539=	61617	61617	20539	V	gtT/gtC	A	-	-1	1	HGNC	HGNC:12403	YES
Sanger	Felis_catus_9.0	SF3B1	CATD0022a	C1	186291473	186291473	C	A	SNP	Missense_Mutation	p.V705F	186291473	PASS	CATD0022a	CATD0022b	0.87	7	47	54	0	146	0	146	missense_variant	C	A	A	missense_variant	MODERATE	ENSFCAG00000005038	Transcript	ENSFCAT00000049013.3	protein_coding	15/25	-	ENSFCAT00000049013.3:c.2113G>T	ENSFCAP00000037968.1:p.Val705Phe	2193	2113	705	V/F	Gtt/Ttt	C	-	-1	1	VGNC	-	YES
Sanger	Felis_catus_9.0	CSNKA2IP	CATD0022a	C2	41143363	41143363	T	A	SNP	Missense_Mutation	p.F317L	41143363	PASS	CATD0022a	CATD0022b	0.442	111	88	199	0	238	0	238	missense_variant	T	A	A	missense_variant	MODERATE	ENSFCAG00000051225	Transcript	ENSFCAT00000072372.1	protein_coding	1/1	-	ENSFCAT00000072372.1:c.951T>A	ENSFCAP00000053798.1:p.Phe317Leu	951	951	317	F/L	ttT/ttA	T	-	1	1	HGNC	HGNC:53637	YES
Sanger	Felis_catus_9.0	GABRR3	CATD0022a	C2	46282283	46282283	T	C	SNP	Missense_Mutation	p.E53G	46282283	PASS	CATD0022a	CATD0022b	0.356	38	21	60	0	143	0	143	missense_variant	T	C	C	missense_variant	MODERATE	ENSFCAG00000018255	Transcript	ENSFCAT00000019042.5	protein_coding	2/10	-	ENSFCAT00000019042.5:c.158A>G	ENSFCAP00000015444.4:p.Glu53Gly	158	158	53	E/G	gAa/gGa	T	-	-1	1	HGNC	HGNC:17969	YES
Sanger	Felis_catus_9.0	-	CATD0022a	C2	46600612	46600612	G	C	SNP	Missense_Mutation	p.G170A	46600612	PASS	CATD0022a	CATD0022b	0.392	48	31	79	0	113	0	103	missense_variant	G	C	C	missense_variant	MODERATE	ENSFCAG00000023977	Transcript	ENSFCAT00000023514.4	protein_coding	1/1	-	ENSFCAT00000023514.4:c.509G>C	ENSFCAP00000062027.1:p.Gly170Ala	509	509	170	G/A	gGa/gCa	G	-	1	1	-	-	YES
Sanger	Felis_catus_9.0	TAF6L	CATD0022a	D1	108517026	108517026	A	G	SNP	Missense_Mutation	p.T458A	108517026	PASS	CATD0022a	CATD0022b	0.692	4	9	13	0	33	0	33	missense_variant	A	G	G	missense_variant	MODERATE	ENSFCAG00000022346	Transcript	ENSFCAT00000030624.4	protein_coding	10/10	-	ENSFCAT00000030624.4:c.1372A>G	ENSFCAP00000019974.3:p.Thr458Ala	1372	1372	458	T/A	Acg/Gcg	A	-	1	1	VGNC	-	YES
Sanger	Felis_catus_9.0	IDE	CATD0022a	D2	54861435	54861435	T	C	SNP	Silent	p.S298=	54861435	PASS	CATD0022a	CATD0022b	0.352	81	44	125	0	141	0	141	synonymous_variant	T	C	C	synonymous_variant	LOW	ENSFCAG00000026411	Transcript	ENSFCAT00000029709.4	protein_coding	3/25	-	ENSFCAT00000029709.4:c.894A>G	ENSFCAP00000018455.4:p.Ser298=	1124	894	298	S	tcA/tcG	T	-	-1	1	HGNC	HGNC:5381	YES
Sanger	Felis_catus_9.0	ATRNL1	CATD0022a	D2	74075572	74075572	G	C	SNP	Missense_Mutation	p.G225R	74075572	PASS	CATD0022a	CATD0022b	0.767	7	23	30	0	101	0	101	missense_variant	G	C	C	missense_variant	MODERATE	ENSFCAG00000025583	Transcript	ENSFCAT00000027729.4	protein_coding	5/29	-	ENSFCAT00000027729.4:c.673G>C	ENSFCAP00000024485.4:p.Gly225Arg	673	673	225	G/R	Ggt/Cgt	G	-	1	1	VGNC	-	YES
Sanger	Felis_catus_9.0	PRLHR	CATD0022a	D2	77192845	77192845	C	T	SNP	Missense_Mutation	p.V229M	77192845	PASS	CATD0022a	CATD0022b	0.784	11	40	51	0.011	175	2	178	missense_variant	C	T	T	missense_variant	MODERATE	ENSFCAG00000043088	Transcript	ENSFCAT00000055694.2	protein_coding	2/2	-	ENSFCAT00000055694.2:c.685G>A	ENSFCAP00000048599.1:p.Val229Met	1053	685	229	V/M	Gtg/Atg	C	-	-1	1	HGNC	HGNC:4464	YES
Sanger	Felis_catus_9.0	-	CATD0022a	D3	16511141	16511141	G	T	SNP	Silent	p.R169=	16511141	PASS	CATD0022a	CATD0022b	0.301	86	37	123	0	199	0	199	synonymous_variant	G	T	T	synonymous_variant	LOW	ENSFCAG00000032566	Transcript	ENSFCAT00000086236.1	protein_coding	1/5	-	ENSFCAT00000086236.1:c.505C>A	ENSFCAP00000054368.1:p.Arg169=	505	505	169	R	Cga/Aga	G	-	-1	1	-	-	YES
Sanger	Felis_catus_9.0	NEFH	CATD0022a	D3	23374242	23374242	C	A	SNP	Missense_Mutation	p.S642I	23374242	PASS	CATD0022a	CATD0022b	0.594	141	206	347	0	298	0	298	missense_variant	C	A	A	missense_variant	MODERATE	ENSFCAG00000004246	Transcript	ENSFCAT00000076287.1	protein_coding	5/5	-	ENSFCAT00000076287.1:c.1925G>T	ENSFCAP00000054951.1:p.Ser642Ile	1928	1925	642	S/I	aGc/aTc	C	-	-1	1	HGNC	HGNC:7737	YES
Sanger	Felis_catus_9.0	PIEZO2	CATD0022a	D3	36010712	36010712	A	G	SNP	Missense_Mutation	p.I1739V	36010712	PASS	CATD0022a	CATD0022b	0.38	189	116	305	0	359	0	359	missense_variant	A	G	G	missense_variant	MODERATE	ENSFCAG00000006215	Transcript	ENSFCAT00000063077.2	protein_coding	38/56	-	ENSFCAT00000063077.2:c.5215A>G	ENSFCAP00000049978.2:p.Ile1739Val	5276	5215	1739	I/V	Att/Gtt	A	-	1	1	VGNC	-	YES
Sanger	Felis_catus_9.0	MC4R	CATD0022a	D3	80794240	80794240	C	G	SNP	Missense_Mutation	p.R147S	80794240	PASS	CATD0022a	CATD0022b	0.584	104	146	251	0	244	0	244	missense_variant	C	G	G	missense_variant	MODERATE	ENSFCAG00000006540	Transcript	ENSFCAT00000006542.5	protein_coding	1/1	-	ENSFCAT00000006542.5:c.441G>C	ENSFCAP00000006076.5:p.Arg147Ser	558	441	147	R/S	agG/agC	C	-	-1	1	VGNC	-	YES
Sanger	Felis_catus_9.0	MYO18A	CATD0022a	E1	17728764	17728764	G	C	SNP	Splice_Site	-	17728764	PASS	CATD0022a	CATD0022b	0.319	32	15	47	0	98	0	98	splice_acceptor_variant	G	C	C	splice_acceptor_variant	HIGH	ENSFCAG00000007047	Transcript	ENSFCAT00000026303.3	protein_coding	-	7/41	ENSFCAT00000026303.3:c.1765-1G>C	-	-	-	-	-	-	G	-	1	1	VGNC	-	YES
Sanger	Felis_catus_9.0	MAPT	CATD0022a	E1	46060887	46060887	T	G	SNP	Missense_Mutation	p.D68E	46060887	PASS	CATD0022a	CATD0022b	0.602	35	53	88	0	140	0	140	missense_variant	T	G	G	missense_variant	MODERATE	ENSFCAG00000006712	Transcript	ENSFCAT00000060163.2	protein_coding	3/17	-	ENSFCAT00000060163.2:c.204T>G	ENSFCAP00000041907.2:p.Asp68Glu	566	204	68	D/E	gaT/gaG	T	-	1	1	VGNC	-	YES
Sanger	Felis_catus_9.0	CARD14	CATD0022a	E1	60986898	60986898	G	A	SNP	Silent	p.E127=	60986898	PASS	CATD0022a	CATD0022b	0.4	21	14	35	0	38	0	38	synonymous_variant	G	A	A	synonymous_variant	LOW	ENSFCAG00000000941	Transcript	ENSFCAT00000000941.6	protein_coding	4/19	-	ENSFCAT00000000941.6:c.381G>A	ENSFCAP00000000875.6:p.Glu127=	381	381	127	E	gaG/gaA	G	-	1	1	VGNC	-	YES
Sanger	Felis_catus_9.0	-	CATD0022a	E2	1251887	1251887	G	A	SNP	Silent	p.H424=	1251887	PASS	CATD0022a	CATD0022b	0.407	16	11	27	0	98	0	88	synonymous_variant	G	A	A	synonymous_variant	LOW	ENSFCAG00000011330	Transcript	ENSFCAT00000078728.1	protein_coding	4/4	-	ENSFCAT00000078728.1:c.1272C>T	ENSFCAP00000060505.1:p.His424=	1759	1272	424	H	caC/caT	G	-	-1	1	-	-	YES
Sanger	Felis_catus_9.0	HRC	CATD0022a	E2	8746433	8746433	C	A	SNP	Missense_Mutation	p.H9Q	8746433	PASS	CATD0022a	CATD0022b	0.394	20	13	33	0	102	0	102	missense_variant	C	A	A	missense_variant	MODERATE	ENSFCAG00000038379	Transcript	ENSFCAT00000032725.3	protein_coding	1/1	-	ENSFCAT00000032725.3:c.27C>A	ENSFCAP00000056803.1:p.His9Gln	27	27	9	H/Q	caC/caA	C	-	1	1	HGNC	HGNC:5178	YES
Sanger	Felis_catus_9.0	CNOT1	CATD0022a	E2	37478827	37478827	G	A	SNP	Silent	p.S504=	37478827	PASS	CATD0022a	CATD0022b	0.424	49	36	85	0	120	0	120	synonymous_variant	G	A	A	synonymous_variant	LOW	ENSFCAG00000025155	Transcript	ENSFCAT00000028847.4	protein_coding	12/48	-	ENSFCAT00000028847.4:c.1512C>T	ENSFCAP00000021082.2:p.Ser504=	1686	1512	504	S	tcC/tcT	G	-	-1	1	VGNC	-	YES
Sanger	Felis_catus_9.0	-	CATD0022a	F1	9762781	9762781	T	C	SNP	Missense_Mutation	p.I72M	9762781	PASS	CATD0022a	CATD0022b	0.434	43	33	76	0	129	0	129	missense_variant	T	C	C	missense_variant	MODERATE	ENSFCAG00000013340	Transcript	ENSFCAT00000013344.6	protein_coding	3/4	-	ENSFCAT00000013344.6:c.216A>G	ENSFCAP00000059015.1:p.Ile72Met	216	216	72	I/M	atA/atG	T	-	-1	1	-	-	YES
Sanger	Felis_catus_9.0	NIBAN1	CATD0022a	F1	25555456	25555456	G	T	SNP	Nonsense_Mutation	p.E183*	25555456	PASS	CATD0022a	CATD0022b	0.336	97	49	147	0.006	307	2	314	stop_gained	G	T	T	stop_gained	HIGH	ENSFCAG00000025716	Transcript	ENSFCAT00000048216.3	protein_coding	5/14	-	ENSFCAT00000048216.3:c.547G>T	ENSFCAP00000039799.3:p.Glu183Ter	547	547	183	E/*	Gag/Tag	G	-	1	1	VGNC	-	YES
Sanger	Felis_catus_9.0	LGR6	CATD0022a	F1	43033594	43033594	G	A	SNP	Silent	p.E496=	43033594	PASS	CATD0022a	CATD0022b	0.707	12	29	41	0	74	0	74	synonymous_variant	G	A	A	synonymous_variant	LOW	ENSFCAG00000025618	Transcript	ENSFCAT00000054508.2	protein_coding	16/18	-	ENSFCAT00000054508.2:c.1488G>A	ENSFCAP00000048649.2:p.Glu496=	2105	1488	496	E	gaG/gaA	G	-	1	1	Uniprot_gn	-	YES
Sanger	Felis_catus_9.0	NPBWR1	CATD0022a	F2	7732806	7732806	G	T	SNP	Missense_Mutation	p.Q282H	7732806	PASS	CATD0022a	CATD0022b	0.553	101	125	226	0.003	371	1	372	missense_variant	G	T	T	missense_variant	MODERATE	ENSFCAG00000040203	Transcript	ENSFCAT00000050492.1	protein_coding	1/1	-	ENSFCAT00000050492.1:c.846G>T	ENSFCAP00000043839.1:p.Gln282His	846	846	282	Q/H	caG/caT	G	-	1	1	HGNC	HGNC:4522	YES
Sanger	Felis_catus_9.0	KCNB2	CATD0022a	F2	24746411	24746411	C	A	SNP	Missense_Mutation	p.N505K	24746411	PASS	CATD0022a	CATD0022b	0.385	67	42	109	0	250	0	252	missense_variant	C	A	A	missense_variant	MODERATE	ENSFCAG00000012525	Transcript	ENSFCAT00000012528.5	protein_coding	2/2	-	ENSFCAT00000012528.5:c.1515C>A	ENSFCAP00000011621.5:p.Asn505Lys	1515	1515	505	N/K	aaC/aaA	C	-	1	1	VGNC	-	YES
Sanger	Felis_catus_9.0	NAPRT	CATD0022a	F2	84665434	84665434	G	C	SNP	Missense_Mutation	p.L325V	84665434	PASS	CATD0022a	CATD0022b	0.155	71	13	84	0	130	0	130	missense_variant	G	C	C	missense_variant	MODERATE	ENSFCAG00000001037	Transcript	ENSFCAT00000001036.5	protein_coding	7/13	-	ENSFCAT00000001036.5:c.973C>G	ENSFCAP00000000965.4:p.Leu325Val	973	973	325	L/V	Ctg/Gtg	G	-	-1	1	VGNC	-	YES
Sanger	Felis_catus_9.0	GLRA2	CATD0022a	X	11562393	11562393	A	G	SNP	Missense_Mutation	p.Y441C	11562393	PASS	CATD0022a	CATD0022b	0.372	93	55	148	0	169	0	169	missense_variant	A	G	G	missense_variant	MODERATE	ENSFCAG00000011448	Transcript	ENSFCAT00000046557.3	protein_coding	9/9	-	ENSFCAT00000046557.3:c.1322A>G	ENSFCAP00000033819.1:p.Tyr441Cys	1322	1322	441	Y/C	tAc/tGc	A	-	1	1	VGNC	-	YES
Sanger	Felis_catus_9.0	PRDX4	CATD0022a	X	20120767	20120768	TC	AT	DNP	Missense_Mutation	p.S100I	20120767	PASS	CATD0022a	CATD0022b	0.345	19	10	29	0	87	0	87	missense_variant	TC	AT	AT	missense_variant	MODERATE	ENSFCAG00000004028	Transcript	ENSFCAT00000004029.4	protein_coding	2/8	-	ENSFCAT00000004029.4:c.298_299delinsAT	ENSFCAP00000003718.2:p.Ser100Ile	1165-1166	298-299	100	S/I	TCc/ATc	TC	-	1	1	VGNC	-	YES
Sanger	Felis_catus_9.0	MID1IP1	CATD0022a	X	34499762	34499762	C	A	SNP	Silent	p.R66=	34499762	PASS	CATD0022a	CATD0022b	0.644	21	38	59	0	108	0	108	synonymous_variant	C	A	A	synonymous_variant	LOW	ENSFCAG00000004484	Transcript	ENSFCAT00000004484.3	protein_coding	1/1	-	ENSFCAT00000004484.3:c.198C>A	ENSFCAP00000004139.1:p.Arg66=	198	198	66	R	cgC/cgA	C	-	1	1	VGNC	-	YES
Sanger	Felis_catus_9.0	WNK3	CATD0022a	X	47186580	47186580	G	T	SNP	Missense_Mutation	p.L1555I	47186580	PASS	CATD0022a	CATD0022b	0.136	89	14	103	0	153	0	153	missense_variant	G	T	T	missense_variant	MODERATE	ENSFCAG00000005966	Transcript	ENSFCAT00000005970.6	protein_coding	21/23	-	ENSFCAT00000005970.6:c.4663C>A	ENSFCAP00000005544.5:p.Leu1555Ile	4917	4663	1555	L/I	Ctt/Att	G	-	-1	1	VGNC	-	YES
Sanger	Felis_catus_9.0	KIF4A	CATD0022a	X	59804586	59804586	C	A	SNP	Missense_Mutation	p.Q360K	59804586	PASS	CATD0022a	CATD0022b	0.59	25	36	61	0	50	0	50	missense_variant	C	A	A	missense_variant	MODERATE	ENSFCAG00000008634	Transcript	ENSFCAT00000008636.6	protein_coding	9/30	-	ENSFCAT00000008636.6:c.1078C>A	ENSFCAP00000008004.4:p.Gln360Lys	1099	1078	360	Q/K	Caa/Aaa	C	-	1	1	HGNC	HGNC:13339	YES
Sanger	Felis_catus_9.0	KIF4A	CATD0022a	X	59862107	59862107	G	A	SNP	Missense_Mutation	p.E1068K	59862107	PASS	CATD0022a	CATD0022b	0.544	57	68	125	0	137	0	138	missense_variant	G	A	A	missense_variant	MODERATE	ENSFCAG00000008634	Transcript	ENSFCAT00000008636.6	protein_coding	27/30	-	ENSFCAT00000008636.6:c.3202G>A	ENSFCAP00000008004.4:p.Glu1068Lys	3223	3202	1068	E/K	Gaa/Aaa	G	-	1	1	HGNC	HGNC:13339	YES
Sanger	Felis_catus_9.0	RTL9	CATD0022a	X	92653123	92653123	C	T	SNP	Missense_Mutation	p.P416L	92653123	PASS	CATD0022a	CATD0022b	0.449	43	35	78	0.006	163	1	164	missense_variant	C	T	T	missense_variant	MODERATE	ENSFCAG00000040955	Transcript	ENSFCAT00000059875.2	protein_coding	1/2	-	ENSFCAT00000059875.2:c.1247C>T	ENSFCAP00000044636.2:p.Pro416Leu	1469	1247	416	P/L	cCg/cTg	C	-	1	1	HGNC	HGNC:29245	YES
Sanger	Felis_catus_9.0	-	CATD0024a	A1	85322923	85322923	A	T	SNP	Missense_Mutation	p.Y133F	85322923	PASS	CATD0024a	CATD0024b	0.68	70	149	219	0	330	0	330	missense_variant	A	T	T	missense_variant	MODERATE	ENSFCAG00000047928	Transcript	ENSFCAT00000082672.1	protein_coding	2/3	-	ENSFCAT00000082672.1:c.398A>T	ENSFCAP00000055339.1:p.Tyr133Phe	398	398	133	Y/F	tAt/tTt	A	-	1	1	-	-	YES
Sanger	Felis_catus_9.0	-	CATD0024a	A1	85807425	85807425	G	T	SNP	Missense_Mutation	p.A95S	85807425	PASS	CATD0024a	CATD0024b	0.783	78	281	359	0	533	0	533	missense_variant	G	T	T	missense_variant	MODERATE	ENSFCAG00000030490	Transcript	ENSFCAT00000026290.4	protein_coding	1/1	-	ENSFCAT00000026290.4:c.283G>T	ENSFCAP00000025350.2:p.Ala95Ser	283	283	95	A/S	Gct/Tct	G	-	1	1	-	-	YES
Sanger	Felis_catus_9.0	LVRN	CATD0024a	A1	96807862	96807862	A	G	SNP	Missense_Mutation	p.E706G	96807862	PASS	CATD0024a	CATD0024b	0.798	43	170	213	0.003	327	1	328	missense_variant	A	G	G	missense_variant	MODERATE	ENSFCAG00000029766	Transcript	ENSFCAT00000021949.4	protein_coding	15/22	-	ENSFCAT00000021949.4:c.2117A>G	ENSFCAP00000025388.4:p.Glu706Gly	2117	2117	706	E/G	gAa/gGa	A	-	1	1	HGNC	HGNC:26904	YES
Sanger	Felis_catus_9.0	SEMA6A	CATD0024a	A1	97285166	97285166	T	C	SNP	Missense_Mutation	p.D563G	97285166	PASS	CATD0024a	CATD0024b	0.792	11	42	53	0	69	0	69	missense_variant	T	C	C	missense_variant	MODERATE	ENSFCAG00000012585	Transcript	ENSFCAT00000047017.3	protein_coding	15/19	-	ENSFCAT00000047017.3:c.1688A>G	ENSFCAP00000025803.1:p.Asp563Gly	1726	1688	563	D/G	gAt/gGt	T	-	-1	1	VGNC	-	YES
Sanger	Felis_catus_9.0	FBN2	CATD0024a	A1	108012139	108012139	G	T	SNP	Missense_Mutation	p.P1643T	108012139	PASS	CATD0024a	CATD0024b	0.85	6	34	40	0.018	56	1	57	missense_variant	G	T	T	missense_variant	MODERATE	ENSFCAG00000009685	Transcript	ENSFCAT00000009689.6	protein_coding	38/65	-	ENSFCAT00000009689.6:c.4927C>A	ENSFCAP00000008983.5:p.Pro1643Thr	4927	4927	1643	P/T	Ccc/Acc	G	-	-1	1	VGNC	-	YES
Sanger	Felis_catus_9.0	-	CATD0024a	A1	125844452	125844452	G	A	SNP	Missense_Mutation	p.A45T	125844452	PASS	CATD0024a	CATD0024b	0.701	29	68	97	0	190	0	190	missense_variant	G	A	A	missense_variant	MODERATE	ENSFCAG00000051663	Transcript	ENSFCAT00000072856.1	protein_coding	1/2	-	ENSFCAT00000072856.1:c.133G>A	ENSFCAP00000052010.1:p.Ala45Thr	133	133	45	A/T	Gcc/Acc	G	-	1	1	-	-	YES
Sanger	Felis_catus_9.0	PWWP2A	CATD0024a	A1	190471567	190471567	A	G	SNP	Silent	p.E349=	190471567	PASS	CATD0024a	CATD0024b	0.732	34	93	127	0	150	0	150	synonymous_variant	A	G	G	synonymous_variant	LOW	ENSFCAG00000041159	Transcript	ENSFCAT00000056752.2	protein_coding	2/3	-	ENSFCAT00000056752.2:c.1047A>G	ENSFCAP00000047017.2:p.Glu349=	1047	1047	349	E	gaA/gaG	A	-	1	1	HGNC	HGNC:29406	YES
Sanger	Felis_catus_9.0	SH3TC2	CATD0024a	A1	200011956	200011956	C	A	SNP	Missense_Mutation	p.P388Q	200011956	PASS	CATD0024a	CATD0024b	0.79	25	94	119	0	202	0	202	missense_variant	C	A	A	missense_variant	MODERATE	ENSFCAG00000007955	Transcript	ENSFCAT00000007957.6	protein_coding	10/17	-	ENSFCAT00000007957.6:c.1163C>A	ENSFCAP00000007371.5:p.Pro388Gln	1350	1163	388	P/Q	cCa/cAa	C	-	1	1	VGNC	-	YES
Sanger	Felis_catus_9.0	CACNA1A	CATD0024a	A2	9503457	9503457	A	G	SNP	Missense_Mutation	p.F642L	9503457	PASS	CATD0024a	CATD0024b	0.253	65	22	87	0	85	0	85	missense_variant	A	G	G	missense_variant	MODERATE	ENSFCAG00000000486	Transcript	ENSFCAT00000053438.2	protein_coding	15/49	-	ENSFCAT00000053438.2:c.1924T>C	ENSFCAP00000041568.2:p.Phe642Leu	1924	1924	642	F/L	Ttc/Ctc	A	-	-1	1	VGNC	-	YES
Sanger	Felis_catus_9.0	CADPS	CATD0024a	A2	30266398	30266398	A	T	SNP	Missense_Mutation	p.I324K	30266398	PASS	CATD0024a	CATD0024b	0.745	72	210	282	0.002	459	1	460	missense_variant	A	T	T	missense_variant	MODERATE	ENSFCAG00000012727	Transcript	ENSFCAT00000076843.1	protein_coding	4/32	-	ENSFCAT00000076843.1:c.971T>A	ENSFCAP00000060734.1:p.Ile324Lys	971	971	324	I/K	aTa/aAa	A	-	-1	1	VGNC	-	YES
Sanger	Felis_catus_9.0	SRGAP3	CATD0024a	A2	50448404	50448404	C	T	SNP	Missense_Mutation	p.A253T	50448404	PASS	CATD0024a	CATD0024b	0.753	41	125	166	0	236	0	236	missense_variant	C	T	T	missense_variant	MODERATE	ENSFCAG00000008390	Transcript	ENSFCAT00000008393.5	protein_coding	6/22	-	ENSFCAT00000008393.5:c.757G>A	ENSFCAP00000007780.4:p.Ala253Thr	757	757	253	A/T	Gct/Act	C	-	-1	1	VGNC	-	YES
Sanger	Felis_catus_9.0	GRIP2	CATD0024a	A2	55027655	55027655	G	A	SNP	Missense_Mutation	p.D760N	55027655	PASS	CATD0024a	CATD0024b	0.533	21	24	45	0	61	0	61	missense_variant	G	A	A	missense_variant	MODERATE	ENSFCAG00000007655	Transcript	ENSFCAT00000043985.2	protein_coding	19/25	-	ENSFCAT00000043985.2:c.2278G>A	ENSFCAP00000031985.2:p.Asp760Asn	2278	2278	760	D/N	Gat/Aat	G	-	1	1	VGNC	-	YES
Sanger	Felis_catus_9.0	RELN	CATD0024a	A2	82697559	82697559	T	C	SNP	Missense_Mutation	p.S800P	82697559	PASS	CATD0024a	CATD0024b	0.242	157	50	207	0	181	0	181	missense_variant	T	C	C	missense_variant	MODERATE	ENSFCAG00000000639	Transcript	ENSFCAT00000075070.1	protein_coding	19/66	-	ENSFCAT00000075070.1:c.2398T>C	ENSFCAP00000057569.1:p.Ser800Pro	2724	2398	800	S/P	Tct/Cct	T	-	1	1	VGNC	-	YES
Sanger	Felis_catus_9.0	-	CATD0024a	A2	159622069	159622069	T	C	SNP	Missense_Mutation	p.W137R	159622069	PASS	CATD0024a	CATD0024b	0.257	336	116	452	0	484	0	484	missense_variant	T	C	C	missense_variant	MODERATE	ENSFCAG00000040296	Transcript	ENSFCAT00000045373.2	protein_coding	1/1	-	ENSFCAT00000045373.2:c.409T>C	ENSFCAP00000039523.2:p.Trp137Arg	409	409	137	W/R	Tgg/Cgg	T	-	1	1	-	-	YES
Sanger	Felis_catus_9.0	TGM2	CATD0024a	A3	21799787	21799787	G	T	SNP	Missense_Mutation	p.L4F	21799787	PASS	CATD0024a	CATD0024b	0.414	130	92	222	0	140	0	140	missense_variant	G	T	T	missense_variant	MODERATE	ENSFCAG00000004808	Transcript	ENSFCAT00000080266.1	protein_coding	1/12	-	ENSFCAT00000080266.1:c.12G>T	ENSFCAP00000055721.1:p.Leu4Phe	12	12	4	L/F	ttG/ttT	G	-	1	1	VGNC	-	YES
Sanger	Felis_catus_9.0	-	CATD0024a	A3	28877677	28877677	G	A	SNP	Missense_Mutation	p.P75L	28877677	PASS	CATD0024a	CATD0024b	0.365	280	161	441	0	404	0	404	missense_variant	G	A	A	missense_variant	MODERATE	ENSFCAG00000049245	Transcript	ENSFCAT00000084819.1	protein_coding	3/3	-	ENSFCAT00000084819.1:c.224C>T	ENSFCAP00000057521.1:p.Pro75Leu	669	224	75	P/L	cCc/cTc	G	-	-1	1	-	-	YES
Sanger	Felis_catus_9.0	SCP2D1	CATD0024a	A3	44241539	44241539	A	C	SNP	Missense_Mutation	p.H53P	44241539	PASS	CATD0024a	CATD0024b	0.424	136	100	236	0.005	208	1	209	missense_variant	A	C	C	missense_variant	MODERATE	ENSFCAG00000003254	Transcript	ENSFCAT00000003254.4	protein_coding	1/1	-	ENSFCAT00000003254.4:c.158A>C	ENSFCAP00000003001.1:p.His53Pro	158	158	53	H/P	cAt/cCt	A	-	1	1	HGNC	HGNC:16211	YES
Sanger	Felis_catus_9.0	NINL	CATD0024a	A3	50613348	50613348	C	G	SNP	Silent	p.R132=	50613348	PASS	CATD0024a	CATD0024b	0.278	26	10	37	0	25	0	25	synonymous_variant	C	G	G	synonymous_variant	LOW	ENSFCAG00000005402	Transcript	ENSFCAT00000079471.1	protein_coding	1/24	-	ENSFCAT00000079471.1:c.396G>C	ENSFCAP00000058093.1:p.Arg132=	396	396	132	R	cgG/cgC	C	-	-1	1	VGNC	-	YES
Sanger	Felis_catus_9.0	EMX1	CATD0024a	A3	91896826	91896826	C	A	SNP	Missense_Mutation	p.A104D	91896826	PASS	CATD0024a	CATD0024b	0.4	15	10	25	0	39	0	39	missense_variant	C	A	A	missense_variant	MODERATE	ENSFCAG00000046050	Transcript	ENSFCAT00000052525.2	protein_coding	1/2	-	ENSFCAT00000052525.2:c.311C>A	ENSFCAP00000049081.2:p.Ala104Asp	311	311	104	A/D	gCc/gAc	C	-	1	1	HGNC	HGNC:3340	YES
Sanger	Felis_catus_9.0	SNX25	CATD0024a	B1	16273537	16273537	G	A	SNP	Missense_Mutation	p.A618T	16273537	PASS	CATD0024a	CATD0024b	0.379	118	72	190	0	236	0	236	missense_variant	G	A	A	missense_variant	MODERATE	ENSFCAG00000004803	Transcript	ENSFCAT00000004805.6	protein_coding	10/19	-	ENSFCAT00000004805.6:c.1852G>A	ENSFCAP00000004440.4:p.Ala618Thr	1852	1852	618	A/T	Gct/Act	G	-	1	1	VGNC	-	YES
Sanger	Felis_catus_9.0	KLKB1	CATD0024a	B1	17137480	17137480	T	C	SNP	Missense_Mutation	p.Y158H	17137480	PASS	CATD0024a	CATD0024b	0.379	174	106	280	0	391	0	391	missense_variant	T	C	C	missense_variant	MODERATE	ENSFCAG00000031525	Transcript	ENSFCAT00000080572.1	protein_coding	5/16	-	ENSFCAT00000080572.1:c.472T>C	ENSFCAP00000051706.1:p.Tyr158His	798	472	158	Y/H	Tac/Cac	T	-	1	1	VGNC	-	YES
Sanger	Felis_catus_9.0	FHDC1	CATD0024a	B1	76725712	76725712	C	G	SNP	Missense_Mutation	p.K182N	76725712	PASS	CATD0024a	CATD0024b	0.473	48	43	92	0	100	0	100	missense_variant	C	G	G	missense_variant&splice_region_variant	MODERATE	ENSFCAG00000046337	Transcript	ENSFCAT00000053252.2	protein_coding	3/12	-	ENSFCAT00000053252.2:c.546G>C	ENSFCAP00000055893.1:p.Lys182Asn	1448	546	182	K/N	aaG/aaC	C	-	-1	1	HGNC	HGNC:29363	YES
Sanger	Felis_catus_9.0	HHIP	CATD0024a	B1	84436533	84436533	A	C	SNP	Silent	p.L451=	84436533	PASS	CATD0024a	CATD0024b	0.369	111	65	176	0	226	0	226	synonymous_variant	A	C	C	synonymous_variant	LOW	ENSFCAG00000018108	Transcript	ENSFCAT00000048909.3	protein_coding	8/14	-	ENSFCAT00000048909.3:c.1353T>G	ENSFCAP00000037354.2:p.Leu451=	1353	1353	451	L	ctT/ctG	A	-	-1	1	VGNC	-	YES
Sanger	Felis_catus_9.0	MTTP	CATD0024a	B1	124441358	124441358	G	C	SNP	Silent	p.S553=	124441358	PASS	CATD0024a	CATD0024b	0.353	75	41	116	0	121	0	121	synonymous_variant	G	C	C	synonymous_variant	LOW	ENSFCAG00000029668	Transcript	ENSFCAT00000058183.2	protein_coding	12/18	-	ENSFCAT00000058183.2:c.1659C>G	ENSFCAP00000047442.2:p.Ser553=	1659	1659	553	S	tcC/tcG	G	-	-1	1	VGNC	-	YES
Sanger	Felis_catus_9.0	PKD2	CATD0024a	B1	134986915	134986915	C	T	SNP	Missense_Mutation	p.D849N	134986915	PASS	CATD0024a	CATD0024b	0.353	75	41	116	0	144	0	145	missense_variant	C	T	T	missense_variant	MODERATE	ENSFCAG00000002839	Transcript	ENSFCAT00000038543.3	protein_coding	14/15	-	ENSFCAT00000038543.3:c.2545G>A	ENSFCAP00000025910.2:p.Asp849Asn	2545	2545	849	D/N	Gat/Aat	C	-	-1	1	VGNC	-	YES
Sanger	Felis_catus_9.0	SHROOM3	CATD0024a	B1	145386050	145386050	T	A	SNP	Silent	p.S1466=	145386050	PASS	CATD0024a	CATD0024b	0.37	63	37	100	0	137	0	137	synonymous_variant	T	A	A	synonymous_variant	LOW	ENSFCAG00000012875	Transcript	ENSFCAT00000012879.6	protein_coding	7/11	-	ENSFCAT00000012879.6:c.4398A>T	ENSFCAP00000011938.6:p.Ser1466=	4398	4398	1466	S	tcA/tcT	T	-	-1	1	VGNC	-	YES
Sanger	Felis_catus_9.0	TMPRSS11E	CATD0024a	B1	151906511	151906511	T	A	SNP	Missense_Mutation	p.I250K	151906511	PASS	CATD0024a	CATD0024b	0.39	141	90	231	0	219	0	219	missense_variant	T	A	A	missense_variant	MODERATE	ENSFCAG00000031341	Transcript	ENSFCAT00000032212.4	protein_coding	8/10	-	ENSFCAT00000032212.4:c.749T>A	ENSFCAP00000025100.2:p.Ile250Lys	1109	749	250	I/K	aTa/aAa	T	-	1	1	HGNC	HGNC:24465	YES
Sanger	Felis_catus_9.0	GABRB1	CATD0024a	B1	168243704	168243704	G	C	SNP	Missense_Mutation	p.D114E	168243704	PASS	CATD0024a	CATD0024b	0.395	167	109	276	0.003	345	1	347	missense_variant	G	C	C	missense_variant	MODERATE	ENSFCAG00000007122	Transcript	ENSFCAT00000007124.6	protein_coding	4/9	-	ENSFCAT00000007124.6:c.342C>G	ENSFCAP00000006606.4:p.Asp114Glu	668	342	114	D/E	gaC/gaG	G	-	-1	1	VGNC	-	YES
Sanger	Felis_catus_9.0	NSG1	CATD0024a	B1	201609366	201609366	T	C	SNP	Silent	p.P63=	201609366	PASS	CATD0024a	CATD0024b	0.349	69	37	106	0	147	0	147	synonymous_variant	T	C	C	synonymous_variant	LOW	ENSFCAG00000036342	Transcript	ENSFCAT00000084742.1	protein_coding	3/4	-	ENSFCAT00000084742.1:c.189T>C	ENSFCAP00000056136.1:p.Pro63=	605	189	63	P	ccT/ccC	T	-	1	1	VGNC	-	YES
Sanger	Felis_catus_9.0	CAP2	CATD0024a	B2	11988498	11988498	C	T	SNP	Missense_Mutation	p.V440M	11988498	PASS	CATD0024a	CATD0024b	0.399	181	120	301	0	278	0	278	missense_variant	C	T	T	missense_variant	MODERATE	ENSFCAG00000011581	Transcript	ENSFCAT00000041675.3	protein_coding	11/15	-	ENSFCAT00000041675.3:c.1318G>A	ENSFCAP00000028313.2:p.Val440Met	1318	1318	440	V/M	Gtg/Atg	C	-	-1	1	VGNC	-	YES
Sanger	Felis_catus_9.0	-	CATD0024a	B2	61066903	61066903	G	A	SNP	Silent	p.S1054=	61066903	PASS	CATD0024a	CATD0024b	0.437	165	128	294	0	193	0	193	synonymous_variant	G	A	A	synonymous_variant	LOW	ENSFCAG00000049357	Transcript	ENSFCAT00000083598.1	protein_coding	15/33	-	ENSFCAT00000083598.1:c.3162C>T	ENSFCAP00000057272.1:p.Ser1054=	3162	3162	1054	S	tcC/tcT	G	-	-1	1	-	-	YES
Sanger	Felis_catus_9.0	MOXD1	CATD0024a	B2	122239830	122239830	T	A	SNP	Silent	p.S471=	122239830	PASS	CATD0024a	CATD0024b	0.748	39	116	155	0	205	0	205	synonymous_variant	T	A	A	synonymous_variant	LOW	ENSFCAG00000009957	Transcript	ENSFCAT00000009960.6	protein_coding	10/12	-	ENSFCAT00000009960.6:c.1413A>T	ENSFCAP00000009242.6:p.Ser471=	1488	1413	471	S	tcA/tcT	T	-	-1	1	VGNC	-	YES
Sanger	Felis_catus_9.0	ACAT2	CATD0024a	B2	146770894	146770894	G	T	SNP	Missense_Mutation	p.R13L	146770894	PASS	CATD0024a	CATD0024b	0.894	7	59	66	0	58	0	58	missense_variant	G	T	T	missense_variant	MODERATE	ENSFCAG00000002845	Transcript	ENSFCAT00000075231.1	protein_coding	1/9	-	ENSFCAT00000075231.1:c.38G>T	ENSFCAP00000059793.1:p.Arg13Leu	157	38	13	R/L	cGa/cTa	G	-	1	1	VGNC	-	YES
Sanger	Felis_catus_9.0	-	CATD0024a	B2	154515989	154515989	G	A	SNP	Silent	p.S90=	154515989	PASS	CATD0024a	CATD0024b	0.795	27	105	132	0	164	0	164	synonymous_variant	G	A	A	synonymous_variant	LOW	ENSFCAG00000009190	Transcript	ENSFCAT00000009192.6	protein_coding	2/20	-	ENSFCAT00000009192.6:c.270C>T	ENSFCAP00000008516.6:p.Ser90=	351	270	90	S	tcC/tcT	G	-	-1	1	-	-	YES
Sanger	Felis_catus_9.0	AGBL1	CATD0024a	B3	9389214	9389214	C	A	SNP	Missense_Mutation	p.S7I	9389214	PASS	CATD0024a	CATD0024b	0.311	91	41	132	0	236	0	236	missense_variant	C	A	A	missense_variant	MODERATE	ENSFCAG00000011845	Transcript	ENSFCAT00000085924.1	protein_coding	1/24	-	ENSFCAT00000085924.1:c.20G>T	ENSFCAP00000062108.1:p.Ser7Ile	114	20	7	S/I	aGt/aTt	C	-	-1	1	VGNC	-	YES
Sanger	Felis_catus_9.0	PRTG	CATD0024a	B3	51007151	51007151	A	T	SNP	Missense_Mutation	p.I480F	51007151	PASS	CATD0024a	CATD0024b	0.315	76	35	111	0	131	0	131	missense_variant	A	T	T	missense_variant	MODERATE	ENSFCAG00000013524	Transcript	ENSFCAT00000013528.6	protein_coding	9/20	-	ENSFCAT00000013528.6:c.1438A>T	ENSFCAP00000012541.5:p.Ile480Phe	1624	1438	480	I/F	Att/Ttt	A	-	1	1	VGNC	-	YES
Sanger	Felis_catus_9.0	TRPM7	CATD0024a	B3	55636980	55636980	C	A	SNP	Nonsense_Mutation	p.Y1041*	55636980	PASS	CATD0024a	CATD0024b	0.335	105	53	158	0	202	0	202	stop_gained	C	A	A	stop_gained	HIGH	ENSFCAG00000024588	Transcript	ENSFCAT00000076083.1	protein_coding	22/39	-	ENSFCAT00000076083.1:c.3123C>A	ENSFCAP00000056820.1:p.Tyr1041Ter	3307	3123	1041	Y/*	taC/taA	C	-	1	1	VGNC	-	YES
Sanger	Felis_catus_9.0	AP1G2	CATD0024a	B3	76290190	76290190	G	A	SNP	Silent	p.L158=	76290190	PASS	CATD0024a	CATD0024b	0.377	43	26	69	0.011	86	1	87	synonymous_variant	G	A	A	synonymous_variant	LOW	ENSFCAG00000040037	Transcript	ENSFCAT00000042508.3	protein_coding	4/23	-	ENSFCAT00000042508.3:c.472C>T	ENSFCAP00000029010.3:p.Leu158=	472	472	158	L	Ctg/Ttg	G	-	-1	1	VGNC	-	YES
Sanger	Felis_catus_9.0	KIAA0586	CATD0024a	B3	107599624	107599624	G	T	SNP	Silent	p.R121=	107599624	PASS	CATD0024a	CATD0024b	0.318	58	27	85	0	108	0	108	synonymous_variant	G	T	T	synonymous_variant	LOW	ENSFCAG00000010821	Transcript	ENSFCAT00000063721.2	protein_coding	4/30	-	ENSFCAT00000063721.2:c.363G>T	ENSFCAP00000049164.2:p.Arg121=	363	363	121	R	cgG/cgT	G	-	1	1	VGNC	-	YES
Sanger	Felis_catus_9.0	PLEK2	CATD0024a	B3	115558056	115558056	C	G	SNP	Missense_Mutation	p.V325L	115558056	PASS	CATD0024a	CATD0024b	0.416	149	106	256	0	332	0	332	missense_variant	C	G	G	missense_variant	MODERATE	ENSFCAG00000011080	Transcript	ENSFCAT00000069442.1	protein_coding	6/6	-	ENSFCAT00000069442.1:c.973G>C	ENSFCAP00000052748.1:p.Val325Leu	1490	973	325	V/L	Gtc/Ctc	C	-	-1	1	VGNC	-	YES
Sanger	Felis_catus_9.0	KCNK13	CATD0024a	B3	135976295	135976295	C	A	SNP	Silent	p.A262=	135976295	PASS	CATD0024a	CATD0024b	0.352	92	50	142	0.005	181	1	182	synonymous_variant	C	A	A	synonymous_variant	LOW	ENSFCAG00000046090	Transcript	ENSFCAT00000062193.2	protein_coding	2/3	-	ENSFCAT00000062193.2:c.786C>A	ENSFCAP00000051449.2:p.Ala262=	1523	786	262	A	gcC/gcA	C	-	1	1	HGNC	HGNC:6275	YES
Sanger	Felis_catus_9.0	TRIP11	CATD0024a	B3	137532402	137532402	T	C	SNP	Missense_Mutation	p.K308R	137532402	PASS	CATD0024a	CATD0024b	0.371	144	85	229	0	295	0	295	missense_variant	T	C	C	missense_variant	MODERATE	ENSFCAG00000022277	Transcript	ENSFCAT00000025657.4	protein_coding	7/21	-	ENSFCAT00000025657.4:c.923A>G	ENSFCAP00000020506.2:p.Lys308Arg	923	923	308	K/R	aAa/aGa	T	-	-1	1	VGNC	-	YES
Sanger	Felis_catus_9.0	NEBL	CATD0024a	B4	19655348	19655348	C	G	SNP	Missense_Mutation	p.E15Q	19655348	PASS	CATD0024a	CATD0024b	0.52	234	254	488	0	487	0	487	missense_variant	C	G	G	missense_variant	MODERATE	ENSFCAG00000010827	Transcript	ENSFCAT00000010830.6	protein_coding	1/30	-	ENSFCAT00000010830.6:c.43G>C	ENSFCAP00000010059.6:p.Glu15Gln	43	43	15	E/Q	Gag/Cag	C	-	-1	1	HGNC	HGNC:16932	YES
Sanger	Felis_catus_9.0	KLRF1	CATD0024a	B4	46227647	46227647	G	T	SNP	Missense_Mutation	p.W129L	46227647	PASS	CATD0024a	CATD0024b	0.55	95	116	211	0	229	0	229	missense_variant	G	T	T	missense_variant	MODERATE	ENSFCAG00000008833	Transcript	ENSFCAT00000075445.1	protein_coding	4/6	-	ENSFCAT00000075445.1:c.386G>T	ENSFCAP00000055500.1:p.Trp129Leu	587	386	129	W/L	tGg/tTg	G	-	1	1	VGNC	-	YES
Sanger	Felis_catus_9.0	ATG101	CATD0024a	B4	80640318	80640318	G	T	SNP	Missense_Mutation	p.A123S	80640318	PASS	CATD0024a	CATD0024b	0.385	32	20	52	0	43	0	43	missense_variant	G	T	T	missense_variant	MODERATE	ENSFCAG00000029418	Transcript	ENSFCAT00000049889.3	protein_coding	3/4	-	ENSFCAT00000049889.3:c.367G>T	ENSFCAP00000036640.2:p.Ala123Ser	367	367	123	A/S	Gcc/Tcc	G	-	1	1	VGNC	-	YES
Sanger	Felis_catus_9.0	KRT84	CATD0024a	B4	80889447	80889447	A	T	SNP	Missense_Mutation	p.F99I	80889447	PASS	CATD0024a	CATD0024b	0.345	148	78	226	0	248	0	248	missense_variant	A	T	T	missense_variant	MODERATE	ENSFCAG00000000282	Transcript	ENSFCAT00000000282.5	protein_coding	1/11	-	ENSFCAT00000000282.5:c.295T>A	ENSFCAP00000000260.4:p.Phe99Ile	295	295	99	F/I	Ttt/Att	A	-	-1	1	VGNC	-	YES
Sanger	Felis_catus_9.0	STAT2	CATD0024a	B4	84961753	84961753	C	T	SNP	Missense_Mutation	p.A467T	84961753	PASS	CATD0024a	CATD0024b	0.233	188	57	245	0	269	0	270	missense_variant	C	T	T	missense_variant	MODERATE	ENSFCAG00000012023	Transcript	ENSFCAT00000012026.5	protein_coding	15/24	-	ENSFCAT00000012026.5:c.1399G>A	ENSFCAP00000011155.5:p.Ala467Thr	1399	1399	467	A/T	Gcc/Acc	C	-	-1	1	VGNC	-	YES
Sanger	Felis_catus_9.0	TMPRSS6	CATD0024a	B4	133343599	133343599	A	T	SNP	Missense_Mutation	p.V207D	133343599	PASS	CATD0024a	CATD0024b	0.627	19	32	51	0	48	0	48	missense_variant	A	T	T	missense_variant	MODERATE	ENSFCAG00000008400	Transcript	ENSFCAT00000052718.2	protein_coding	6/16	-	ENSFCAT00000052718.2:c.620T>A	ENSFCAP00000040204.1:p.Val207Asp	933	620	207	V/D	gTt/gAt	A	-	-1	1	VGNC	-	YES
Sanger	Felis_catus_9.0	MLC1	CATD0024a	B4	143841432	143841432	C	A	SNP	Silent	p.A333=	143841432	PASS	CATD0024a	CATD0024b	0.553	42	52	94	0	74	0	74	synonymous_variant	C	A	A	synonymous_variant	LOW	ENSFCAG00000042274	Transcript	ENSFCAT00000051725.2	protein_coding	10/11	-	ENSFCAT00000051725.2:c.999G>T	ENSFCAP00000050352.1:p.Ala333=	1064	999	333	A	gcG/gcT	C	-	-1	1	HGNC	HGNC:17082	YES
Sanger	Felis_catus_9.0	AJAP1	CATD0024a	C1	2876818	2876818	G	T	SNP	Silent	p.V356=	2876818	PASS	CATD0024a	CATD0024b	0.385	96	60	157	0	172	0	172	synonymous_variant	G	T	T	synonymous_variant	LOW	ENSFCAG00000045902	Transcript	ENSFCAT00000085900.1	protein_coding	3/3	-	ENSFCAT00000085900.1:c.1068G>T	ENSFCAP00000053457.1:p.Val356=	1816	1068	356	V	gtG/gtT	G	-	1	1	HGNC	HGNC:30801	YES
Sanger	Felis_catus_9.0	SFPQ	CATD0024a	C1	27068725	27068725	G	C	SNP	Missense_Mutation	p.R565G	27068725	PASS	CATD0024a	CATD0024b	0.553	222	275	498	0	407	0	407	missense_variant	G	C	C	missense_variant	MODERATE	ENSFCAG00000042862	Transcript	ENSFCAT00000066348.2	protein_coding	7/10	-	ENSFCAT00000066348.2:c.1693C>G	ENSFCAP00000046165.1:p.Arg565Gly	1693	1693	565	R/G	Cga/Gga	G	-	-1	1	HGNC	HGNC:10774	YES
Sanger	Felis_catus_9.0	-	CATD0024a	C1	101607011	101607011	T	C	SNP	Missense_Mutation	p.K4R	101607011	PASS	CATD0024a	CATD0024b	0.325	56	27	83	0	76	0	76	missense_variant	T	C	C	missense_variant	MODERATE	ENSFCAG00000011531	Transcript	ENSFCAT00000011534.6	protein_coding	1/12	-	ENSFCAT00000011534.6:c.11A>G	ENSFCAP00000055329.1:p.Lys4Arg	11	11	4	K/R	aAg/aGg	T	-	-1	1	-	-	YES
Sanger	Felis_catus_9.0	LRP1B	CATD0024a	C1	135875456	135875456	C	A	SNP	Missense_Mutation	p.V23L	135875456	PASS	CATD0024a	CATD0024b	0.23	154	46	200	0	227	0	227	missense_variant	C	A	A	missense_variant	MODERATE	ENSFCAG00000026584	Transcript	ENSFCAT00000026874.3	protein_coding	1/91	-	ENSFCAT00000026874.3:c.67G>T	ENSFCAP00000018039.3:p.Val23Leu	67	67	23	V/L	Gtg/Ttg	C	-	-1	1	HGNC	HGNC:6693	YES
Sanger	Felis_catus_9.0	MYO3B	CATD0024a	C1	161535706	161535706	G	A	SNP	Missense_Mutation	p.A13T	161535706	PASS	CATD0024a	CATD0024b	0.562	139	178	317	0.003	289	1	290	missense_variant	G	A	A	missense_variant	MODERATE	ENSFCAG00000012076	Transcript	ENSFCAT00000012079.6	protein_coding	1/35	-	ENSFCAT00000012079.6:c.37G>A	ENSFCAP00000011204.5:p.Ala13Thr	471	37	13	A/T	Gca/Aca	G	-	1	1	VGNC	-	YES
Sanger	Felis_catus_9.0	RAPGEF4	CATD0024a	C1	163851434	163851434	T	C	SNP	Missense_Mutation	p.I127T	163851434	PASS	CATD0024a	CATD0024b	0.261	209	74	283	0	258	0	258	missense_variant	T	C	C	missense_variant	MODERATE	ENSFCAG00000008057	Transcript	ENSFCAT00000034842.3	protein_coding	4/31	-	ENSFCAT00000034842.3:c.380T>C	ENSFCAP00000036805.2:p.Ile127Thr	380	380	127	I/T	aTc/aCc	T	-	1	1	VGNC	-	YES
Sanger	Felis_catus_9.0	CDK15	CATD0024a	C1	188835211	188835211	G	C	SNP	Missense_Mutation	p.V357L	188835211	PASS	CATD0024a	CATD0024b	0.263	118	42	160	0	172	0	172	missense_variant	G	C	C	missense_variant	MODERATE	ENSFCAG00000000530	Transcript	ENSFCAT00000000530.6	protein_coding	12/14	-	ENSFCAT00000000530.6:c.1069G>C	ENSFCAP00000000490.3:p.Val357Leu	1069	1069	357	V/L	Gtt/Ctt	G	-	1	1	VGNC	-	YES
Sanger	Felis_catus_9.0	ITM2C	CATD0024a	C1	214032711	214032711	C	T	SNP	Missense_Mutation	p.P216S	214032711	PASS	CATD0024a	CATD0024b	0.237	45	14	59	0	32	0	32	missense_variant	C	T	T	missense_variant	MODERATE	ENSFCAG00000010082	Transcript	ENSFCAT00000010085.5	protein_coding	5/7	-	ENSFCAT00000010085.5:c.646C>T	ENSFCAP00000009359.4:p.Pro216Ser	646	646	216	P/S	Ccc/Tcc	C	-	1	1	VGNC	-	YES
Sanger	Felis_catus_9.0	CADM2	CATD0024a	C2	38897953	38897953	G	A	SNP	Silent	p.L257=	38897953	PASS	CATD0024a	CATD0024b	0.217	148	41	189	0	202	0	202	synonymous_variant	G	A	A	splice_region_variant&synonymous_variant	LOW	ENSFCAG00000024507	Transcript	ENSFCAT00000029630.3	protein_coding	8/11	-	ENSFCAT00000029630.3:c.771G>A	ENSFCAP00000020104.3:p.Leu257=	771	771	257	L	ctG/ctA	G	-	1	1	HGNC	HGNC:29849	YES
Sanger	Felis_catus_9.0	BCHE	CATD0024a	C2	102089046	102089046	G	C	SNP	Missense_Mutation	p.E434Q	102089046	PASS	CATD0024a	CATD0024b	0.24	177	56	233	0	220	0	220	missense_variant	G	C	C	missense_variant	MODERATE	ENSFCAG00000030105	Transcript	ENSFCAT00000040130.3	protein_coding	2/5	-	ENSFCAT00000040130.3:c.1300G>C	ENSFCAP00000026088.2:p.Glu434Gln	1300	1300	434	E/Q	Gaa/Caa	G	-	1	1	VGNC	-	YES
Sanger	Felis_catus_9.0	TRIM42	CATD0024a	C2	125022376	125022376	C	G	SNP	Missense_Mutation	p.D455H	125022376	PASS	CATD0024a	CATD0024b	0.507	100	103	203	0	217	0	217	missense_variant	C	G	G	missense_variant	MODERATE	ENSFCAG00000001651	Transcript	ENSFCAT00000001651.6	protein_coding	3/5	-	ENSFCAT00000001651.6:c.1363G>C	ENSFCAP00000001531.3:p.Asp455His	1363	1363	455	D/H	Gat/Cat	C	-	-1	1	HGNC	HGNC:19014	YES
Sanger	Felis_catus_9.0	FOLH1	CATD0024a	D1	45410638	45410638	C	A	SNP	Missense_Mutation	p.G428C	45410638	PASS	CATD0024a	CATD0024b	0.244	338	109	447	0.004	237	1	239	missense_variant	C	A	A	missense_variant	MODERATE	ENSFCAG00000007740	Transcript	ENSFCAT00000062303.2	protein_coding	11/19	-	ENSFCAT00000062303.2:c.1282G>T	ENSFCAP00000045365.1:p.Gly428Cys	1748	1282	428	G/C	Ggt/Tgt	C	-	-1	1	HGNC	HGNC:3788	YES
Sanger	Felis_catus_9.0	-	CATD0024a	D1	64340909	64340909	T	A	SNP	Missense_Mutation	p.Y297N	64340909	PASS	CATD0024a	CATD0024b	0.59	324	467	791	0	543	0	539	missense_variant	T	A	A	missense_variant	MODERATE	ENSFCAG00000024274	Transcript	ENSFCAT00000007440.4	protein_coding	1/1	-	ENSFCAT00000007440.4:c.889T>A	ENSFCAP00000020886.1:p.Tyr297Asn	889	889	297	Y/N	Tat/Aat	T	-	1	1	-	-	YES
Sanger	Felis_catus_9.0	KLC2	CATD0024a	D1	111301653	111301653	G	T	SNP	Missense_Mutation	p.V99L	111301653	PASS	CATD0024a	CATD0024b	0.647	6	11	17	0	26	0	26	missense_variant	G	T	T	missense_variant	MODERATE	ENSFCAG00000004163	Transcript	ENSFCAT00000004164.5	protein_coding	2/15	-	ENSFCAT00000004164.5:c.295G>T	ENSFCAP00000003835.3:p.Val99Leu	343	295	99	V/L	Gtg/Ttg	G	-	1	1	VGNC	-	YES
Sanger	Felis_catus_9.0	PCDH15	CATD0024a	D2	3751980	3751980	G	A	SNP	Missense_Mutation	p.D654N	3751980	PASS	CATD0024a	CATD0024b	0.251	131	44	176	0	181	0	181	missense_variant	G	A	A	missense_variant	MODERATE	ENSFCAG00000028379	Transcript	ENSFCAT00000057872.2	protein_coding	18/37	-	ENSFCAT00000057872.2:c.1960G>A	ENSFCAP00000049977.1:p.Asp654Asn	1960	1960	654	D/N	Gat/Aat	G	-	1	1	VGNC	-	YES
Sanger	Felis_catus_9.0	JMJD1C	CATD0024a	D2	26854171	26854171	G	C	SNP	Missense_Mutation	p.S1371C	26854171	PASS	CATD0024a	CATD0024b	0.575	197	266	463	0	479	0	479	missense_variant	G	C	C	missense_variant	MODERATE	ENSFCAG00000044594	Transcript	ENSFCAT00000086729.1	protein_coding	9/25	-	ENSFCAT00000086729.1:c.4112C>G	ENSFCAP00000060587.1:p.Ser1371Cys	4112	4112	1371	S/C	tCt/tGt	G	-	-1	1	HGNC	HGNC:12313	YES
Sanger	Felis_catus_9.0	-	CATD0024a	D2	50296658	50296658	T	C	SNP	Missense_Mutation	p.I52T	50296658	PASS	CATD0024a	CATD0024b	0.134	674	104	778	0	857	0	830	missense_variant	T	C	C	missense_variant	MODERATE	ENSFCAG00000043252	Transcript	ENSFCAT00000060681.2	protein_coding	2/2	-	ENSFCAT00000060681.2:c.155T>C	ENSFCAP00000045302.2:p.Ile52Thr	155	155	52	I/T	aTa/aCa	T	-	1	1	-	-	YES
Sanger	Felis_catus_9.0	TLL2	CATD0024a	D2	57765033	57765033	G	A	SNP	Silent	p.T194=	57765033	PASS	CATD0024a	CATD0024b	0.594	152	222	374	0	452	0	452	synonymous_variant	G	A	A	synonymous_variant	LOW	ENSFCAG00000007143	Transcript	ENSFCAT00000007146.6	protein_coding	6/22	-	ENSFCAT00000007146.6:c.582C>T	ENSFCAP00000006624.6:p.Thr194=	582	582	194	T	acC/acT	G	-	-1	1	VGNC	-	YES
Sanger	Felis_catus_9.0	HTRA1	CATD0024a	D2	80548661	80548661	G	A	SNP	Silent	p.S414=	80548661	PASS	CATD0024a	CATD0024b	0.301	181	78	261	0	253	0	255	synonymous_variant	G	A	A	synonymous_variant	LOW	ENSFCAG00000003656	Transcript	ENSFCAT00000003657.6	protein_coding	8/9	-	ENSFCAT00000003657.6:c.1242G>A	ENSFCAP00000003371.5:p.Ser414=	1242	1242	414	S	tcG/tcA	G	-	1	1	VGNC	-	YES
Sanger	Felis_catus_9.0	SLC15A4	CATD0024a	D3	3180522	3180522	G	T	SNP	Nonsense_Mutation	p.E238*	3180522	PASS	CATD0024a	CATD0024b	0.419	132	95	227	0	190	0	190	stop_gained	G	T	T	stop_gained	HIGH	ENSFCAG00000001693	Transcript	ENSFCAT00000070154.1	protein_coding	2/8	-	ENSFCAT00000070154.1:c.712G>T	ENSFCAP00000052864.1:p.Glu238Ter	712	712	238	E/*	Gaa/Taa	G	-	1	1	VGNC	-	YES
Sanger	Felis_catus_9.0	LAMA1	CATD0024a	D3	39197622	39197622	G	C	SNP	Silent	p.R71=	39197622	PASS	CATD0024a	CATD0024b	0.51	101	105	206	0	255	0	256	synonymous_variant	G	C	C	synonymous_variant	LOW	ENSFCAG00000008650	Transcript	ENSFCAT00000008661.6	protein_coding	2/63	-	ENSFCAT00000008661.6:c.213G>C	ENSFCAP00000008025.6:p.Arg71=	350	213	71	R	cgG/cgC	G	-	1	1	VGNC	-	YES
Sanger	Felis_catus_9.0	TMEM200C	CATD0024a	D3	40405609	40405609	G	C	SNP	Missense_Mutation	p.R181P	40405609	PASS	CATD0024a	CATD0024b	0.125	112	16	128	0	144	0	144	missense_variant	G	C	C	missense_variant	MODERATE	ENSFCAG00000043742	Transcript	ENSFCAT00000065216.2	protein_coding	1/1	-	ENSFCAT00000065216.2:c.542G>C	ENSFCAP00000051553.1:p.Arg181Pro	542	542	181	R/P	cGa/cCa	G	-	1	1	HGNC	HGNC:37208	YES
Sanger	Felis_catus_9.0	ASXL3	CATD0024a	D3	57360833	57360833	T	C	SNP	Silent	p.N309=	57360833	PASS	CATD0024a	CATD0024b	0.301	292	126	418	0	422	0	422	synonymous_variant	T	C	C	synonymous_variant	LOW	ENSFCAG00000024545	Transcript	ENSFCAT00000028727.4	protein_coding	9/12	-	ENSFCAT00000028727.4:c.927T>C	ENSFCAP00000019832.3:p.Asn309=	1252	927	309	N	aaT/aaC	T	-	1	1	VGNC	-	YES
Sanger	Felis_catus_9.0	CCDC102B	CATD0024a	D3	87770176	87770176	G	A	SNP	Missense_Mutation	p.E66K	87770176	PASS	CATD0024a	CATD0024b	0.498	391	388	780	0	544	0	544	missense_variant	G	A	A	missense_variant	MODERATE	ENSFCAG00000015556	Transcript	ENSFCAT00000079690.1	protein_coding	2/7	-	ENSFCAT00000079690.1:c.196G>A	ENSFCAP00000055428.1:p.Glu66Lys	302	196	66	E/K	Gag/Aag	G	-	1	1	VGNC	-	YES
Sanger	Felis_catus_9.0	TLE4	CATD0024a	D4	21161513	21161513	A	T	SNP	Silent	p.L392=	21161513	PASS	CATD0024a	CATD0024b	0.255	175	60	235	0	276	0	276	synonymous_variant	A	T	T	synonymous_variant	LOW	ENSFCAG00000002339	Transcript	ENSFCAT00000051030.2	protein_coding	15/22	-	ENSFCAT00000051030.2:c.1176A>T	ENSFCAP00000042686.2:p.Leu392=	1176	1176	392	L	ctA/ctT	A	-	1	1	HGNC	HGNC:11840	YES
Sanger	Felis_catus_9.0	C9orf152	CATD0024a	D4	72817154	72817154	G	A	SNP	Silent	p.C20=	72817154	PASS	CATD0024a	CATD0024b	0.115	138	18	156	0	127	0	127	synonymous_variant	G	A	A	synonymous_variant	LOW	ENSFCAG00000032145	Transcript	ENSFCAT00000040351.3	protein_coding	1/2	-	ENSFCAT00000040351.3:c.60C>T	ENSFCAP00000035833.1:p.Cys20=	60	60	20	C	tgC/tgT	G	-	-1	1	HGNC	HGNC:31455	YES
Sanger	Felis_catus_9.0	SCAI	CATD0024a	D4	85993443	85993443	T	C	SNP	Missense_Mutation	p.Q582R	85993443	PASS	CATD0024a	CATD0024b	0.307	226	100	327	0	238	0	238	missense_variant	T	C	C	missense_variant	MODERATE	ENSFCAG00000003261	Transcript	ENSFCAT00000062608.2	protein_coding	18/18	-	ENSFCAT00000062608.2:c.1745A>G	ENSFCAP00000043705.1:p.Gln582Arg	2028	1745	582	Q/R	cAg/cGg	T	-	-1	1	HGNC	HGNC:26709	YES
Sanger	Felis_catus_9.0	-	CATD0024a	D4	95677196	95677196	A	T	SNP	Splice_Site	-	95677196	PASS	CATD0024a	CATD0024b	0.203	51	13	64	0	69	0	41	splice_acceptor_variant	A	T	T	splice_acceptor_variant	HIGH	ENSFCAG00000038731	Transcript	ENSFCAT00000033959.3	protein_coding	-	9/12	ENSFCAT00000033959.3:c.1209-2A>T	-	-	-	-	-	-	A	-	1	1	-	-	YES
Sanger	Felis_catus_9.0	GAS2L2	CATD0024a	E1	23173816	23173816	G	T	SNP	Missense_Mutation	p.D785E	23173816	PASS	CATD0024a	CATD0024b	0.545	97	116	213	0	133	0	133	missense_variant	G	T	T	missense_variant	MODERATE	ENSFCAG00000033656	Transcript	ENSFCAT00000034237.3	protein_coding	6/6	-	ENSFCAT00000034237.3:c.2355C>A	ENSFCAP00000039625.3:p.Asp785Glu	2355	2355	785	D/E	gaC/gaA	G	-	-1	1	HGNC	HGNC:24846	YES
Sanger	Felis_catus_9.0	DCAF7	CATD0024a	E1	47911000	47911000	G	C	SNP	Missense_Mutation	p.E313Q	47911000	PASS	CATD0024a	CATD0024b	0.407	131	90	222	0	176	0	176	missense_variant	G	C	C	missense_variant	MODERATE	ENSFCAG00000025392	Transcript	ENSFCAT00000031301.4	protein_coding	7/7	-	ENSFCAT00000031301.4:c.937G>C	ENSFCAP00000024234.1:p.Glu313Gln	1212	937	313	E/Q	Gaa/Caa	G	-	1	1	VGNC	-	YES
Sanger	Felis_catus_9.0	BAHCC1	CATD0024a	E1	61969382	61969382	C	T	SNP	Silent	p.L2278=	61969382	PASS	CATD0024a	CATD0024b	0.527	26	29	55	0	37	0	37	synonymous_variant	C	T	T	synonymous_variant	LOW	ENSFCAG00000006020	Transcript	ENSFCAT00000043486.3	protein_coding	26/28	-	ENSFCAT00000043486.3:c.6834C>T	ENSFCAP00000054658.1:p.Leu2278=	7423	6834	2278	L	ctC/ctT	C	-	1	1	HGNC	HGNC:29279	YES
Sanger	Felis_catus_9.0	PTPRH	CATD0024a	E2	3426716	3426716	C	G	SNP	Silent	p.L422=	3426716	PASS	CATD0024a	CATD0024b	0.522	44	48	92	0.013	76	1	77	synonymous_variant	C	G	G	synonymous_variant	LOW	ENSFCAG00000005631	Transcript	ENSFCAT00000061099.2	protein_coding	11/11	-	ENSFCAT00000061099.2:c.1266C>G	ENSFCAP00000042364.2:p.Leu422=	1266	1266	422	L	ctC/ctG	C	-	1	1	VGNC	-	YES
Sanger	Felis_catus_9.0	SPHK2	CATD0024a	E2	9123999	9123999	C	A	SNP	Missense_Mutation	p.D171Y	9123999	PASS	CATD0024a	CATD0024b	0.659	28	54	82	0	51	0	51	missense_variant	C	A	A	missense_variant	MODERATE	ENSFCAG00000038645	Transcript	ENSFCAT00000054193.2	protein_coding	2/6	-	ENSFCAT00000054193.2:c.511G>T	ENSFCAP00000042795.2:p.Asp171Tyr	511	511	171	D/Y	Gac/Tac	C	-	-1	1	Uniprot_gn	-	YES
Sanger	Felis_catus_9.0	MEGF8	CATD0024a	E2	13429408	13429408	G	A	SNP	Missense_Mutation	p.R2708Q	13429408	PASS	CATD0024a	CATD0024b	0.241	41	13	54	0	40	0	41	missense_variant	G	A	A	missense_variant	MODERATE	ENSFCAG00000012745	Transcript	ENSFCAT00000062106.2	protein_coding	41/41	-	ENSFCAT00000062106.2:c.8123G>A	ENSFCAP00000042449.2:p.Arg2708Gln	8123	8123	2708	R/Q	cGa/cAa	G	-	1	1	VGNC	-	YES
Sanger	Felis_catus_9.0	TSHZ3	CATD0024a	E2	21533266	21533266	G	T	SNP	Missense_Mutation	p.M85I	21533266	PASS	CATD0024a	CATD0024b	0.353	55	30	85	0	108	0	108	missense_variant	G	T	T	missense_variant	MODERATE	ENSFCAG00000004896	Transcript	ENSFCAT00000004897.6	protein_coding	3/3	-	ENSFCAT00000004897.6:c.255G>T	ENSFCAP00000004526.5:p.Met85Ile	1537	255	85	M/I	atG/atT	G	-	1	1	VGNC	-	YES
Sanger	Felis_catus_9.0	SALL1	CATD0024a	E2	31163083	31163083	G	C	SNP	Missense_Mutation	p.P78R	31163083	PASS	CATD0024a	CATD0024b	0.575	34	46	80	0	82	0	82	missense_variant	G	C	C	missense_variant	MODERATE	ENSFCAG00000024654	Transcript	ENSFCAT00000031532.4	protein_coding	2/2	-	ENSFCAT00000031532.4:c.233C>G	ENSFCAP00000016677.3:p.Pro78Arg	233	233	78	P/R	cCg/cGg	G	-	-1	1	VGNC	-	YES
Sanger	Felis_catus_9.0	CPNE7	CATD0024a	E2	63564213	63564213	T	A	SNP	Missense_Mutation	p.F91I	63564213	PASS	CATD0024a	CATD0024b	0.611	37	58	95	0	54	0	54	missense_variant	T	A	A	missense_variant	MODERATE	ENSFCAG00000003339	Transcript	ENSFCAT00000003340.6	protein_coding	2/15	-	ENSFCAT00000003340.6:c.271T>A	ENSFCAP00000003079.5:p.Phe91Ile	540	271	91	F/I	Ttt/Att	T	-	1	1	VGNC	-	YES
Sanger	Felis_catus_9.0	FZD9	CATD0024a	E3	10085865	10085865	G	A	SNP	Missense_Mutation	p.R145H	10085865	PASS	CATD0024a	CATD0024b	0.275	29	11	40	0.029	34	1	35	missense_variant	G	A	A	missense_variant	MODERATE	ENSFCAG00000012671	Transcript	ENSFCAT00000012674.4	protein_coding	1/1	-	ENSFCAT00000012674.4:c.434G>A	ENSFCAP00000011749.4:p.Arg145His	434	434	145	R/H	cGc/cAc	G	-	1	1	VGNC	-	YES
Sanger	Felis_catus_9.0	GTF2I	CATD0024a	E3	11076472	11076472	C	G	SNP	Missense_Mutation	p.F349L	11076472	PASS	CATD0024a	CATD0024b	0.202	249	63	313	0	208	0	210	missense_variant	C	G	G	missense_variant	MODERATE	ENSFCAG00000002617	Transcript	ENSFCAT00000002622.6	protein_coding	12/33	-	ENSFCAT00000002622.6:c.1047C>G	ENSFCAP00000002415.3:p.Phe349Leu	1052	1047	349	F/L	ttC/ttG	C	-	1	1	VGNC	-	YES
Sanger	Felis_catus_9.0	IL21R	CATD0024a	E3	22833095	22833095	C	G	SNP	Missense_Mutation	p.G437R	22833095	PASS	CATD0024a	CATD0024b	0.3	7	3	10	0	16	0	16	missense_variant	C	G	G	missense_variant	MODERATE	ENSFCAG00000009924	Transcript	ENSFCAT00000009927.4	protein_coding	9/9	-	ENSFCAT00000009927.4:c.1309G>C	ENSFCAP00000009209.1:p.Gly437Arg	2043	1309	437	G/R	Ggg/Cgg	C	-	-1	1	VGNC	-	YES
Sanger	Felis_catus_9.0	ADCY9	CATD0024a	E3	41154387	41154387	G	T	SNP	Silent	p.V221=	41154387	PASS	CATD0024a	CATD0024b	0.319	294	138	432	0.006	318	2	320	synonymous_variant	G	T	T	synonymous_variant	LOW	ENSFCAG00000024244	Transcript	ENSFCAT00000025038.4	protein_coding	3/12	-	ENSFCAT00000025038.4:c.663G>T	ENSFCAP00000018672.1:p.Val221=	1605	663	221	V	gtG/gtT	G	-	1	1	VGNC	-	YES
Sanger	Felis_catus_9.0	SOX8	CATD0024a	E3	43770521	43770521	C	G	SNP	Missense_Mutation	p.W558C	43770521	PASS	CATD0024a	CATD0024b	0.171	29	6	35	0	43	0	43	missense_variant	C	G	G	missense_variant	MODERATE	ENSFCAG00000004219	Transcript	ENSFCAT00000046725.3	protein_coding	2/4	-	ENSFCAT00000046725.3:c.1674G>C	ENSFCAP00000038777.3:p.Trp558Cys	1674	1674	558	W/C	tgG/tgC	C	-	-1	1	VGNC	-	YES
Sanger	Felis_catus_9.0	TMEM63A	CATD0024a	F1	3988068	3988068	A	T	SNP	Silent	p.S525=	3988068	PASS	CATD0024a	CATD0024b	0.259	63	22	85	0	74	0	74	synonymous_variant	A	T	T	synonymous_variant	LOW	ENSFCAG00000044147	Transcript	ENSFCAT00000057316.2	protein_coding	15/23	-	ENSFCAT00000057316.2:c.1575T>A	ENSFCAP00000042781.2:p.Ser525=	1597	1575	525	S	tcT/tcA	A	-	-1	1	HGNC	HGNC:29118	YES
Sanger	Felis_catus_9.0	AHCTF1	CATD0024a	F1	5322975	5322975	C	A	SNP	Missense_Mutation	p.A1870E	5322975	PASS	CATD0024a	CATD0024b	0.299	94	40	135	0	165	0	165	missense_variant	C	A	A	missense_variant	MODERATE	ENSFCAG00000014392	Transcript	ENSFCAT00000076535.1	protein_coding	34/37	-	ENSFCAT00000076535.1:c.5609C>A	ENSFCAP00000057708.1:p.Ala1870Glu	5885	5609	1870	A/E	gCa/gAa	C	-	1	1	VGNC	-	YES
Sanger	Felis_catus_9.0	AHCTF1	CATD0024a	F1	5322978	5322978	G	T	SNP	Missense_Mutation	p.R1871L	5322978	PASS	CATD0024a	CATD0024b	0.559	60	76	137	0	161	0	161	missense_variant	G	T	T	missense_variant	MODERATE	ENSFCAG00000014392	Transcript	ENSFCAT00000076535.1	protein_coding	34/37	-	ENSFCAT00000076535.1:c.5612G>T	ENSFCAP00000057708.1:p.Arg1871Leu	5888	5612	1871	R/L	cGg/cTg	G	-	1	1	VGNC	-	YES
Sanger	Felis_catus_9.0	BRINP2	CATD0024a	F1	21175208	21175208	C	A	SNP	Silent	p.T367=	21175208	PASS	CATD0024a	CATD0024b	0.287	82	33	115	0	148	0	148	synonymous_variant	C	A	A	synonymous_variant	LOW	ENSFCAG00000025939	Transcript	ENSFCAT00000065743.2	protein_coding	6/7	-	ENSFCAT00000065743.2:c.1101C>A	ENSFCAP00000041841.1:p.Thr367=	1179	1101	367	T	acC/acA	C	-	1	1	VGNC	-	YES
Sanger	Felis_catus_9.0	RGSL1	CATD0024a	F1	27799640	27799640	C	T	SNP	Missense_Mutation	p.R903H	27799640	PASS	CATD0024a	CATD0024b	0.27	100	37	137	0	120	0	120	missense_variant	C	T	T	missense_variant	MODERATE	ENSFCAG00000018264	Transcript	ENSFCAT00000083906.1	protein_coding	16/20	-	ENSFCAT00000083906.1:c.2708G>A	ENSFCAP00000056954.1:p.Arg903His	3417	2708	903	R/H	cGt/cAt	C	-	-1	1	VGNC	-	YES
Sanger	Felis_catus_9.0	DDX59	CATD0024a	F1	41562803	41562803	T	C	SNP	Missense_Mutation	p.K23E	41562803	PASS	CATD0024a	CATD0024b	0.527	207	231	438	0	348	0	348	missense_variant	T	C	C	missense_variant	MODERATE	ENSFCAG00000027373	Transcript	ENSFCAT00000028673.4	protein_coding	2/9	-	ENSFCAT00000028673.4:c.67A>G	ENSFCAP00000021482.2:p.Lys23Glu	914	67	23	K/E	Aag/Gag	T	-	-1	1	VGNC	-	YES
Sanger	Felis_catus_9.0	USH2A	CATD0024a	F1	55852930	55852930	G	A	SNP	Missense_Mutation	p.T1813I	55852930	PASS	CATD0024a	CATD0024b	0.56	121	154	275	0	304	0	304	missense_variant	G	A	A	missense_variant	MODERATE	ENSFCAG00000026360	Transcript	ENSFCAT00000036620.3	protein_coding	27/72	-	ENSFCAT00000036620.3:c.5438C>T	ENSFCAP00000028030.1:p.Thr1813Ile	5772	5438	1813	T/I	aCa/aTa	G	-	-1	1	HGNC	HGNC:12601	YES
Sanger	Felis_catus_9.0	NES	CATD0024a	F1	69349160	69349160	A	T	SNP	Silent	p.P1221=	69349160	PASS	CATD0024a	CATD0024b	0.545	5	6	11	0	19	0	19	synonymous_variant	A	T	T	synonymous_variant	LOW	ENSFCAG00000030585	Transcript	ENSFCAT00000024156.4	protein_coding	6/6	-	ENSFCAT00000024156.4:c.3663A>T	ENSFCAP00000057114.1:p.Pro1221=	4609	3663	1221	P	ccA/ccT	A	-	1	1	HGNC	HGNC:7756	YES
Sanger	Felis_catus_9.0	MSTO1	CATD0024a	F1	70034124	70034124	C	A	SNP	Missense_Mutation	p.A189S	70034124	PASS	CATD0024a	CATD0024b	0.343	23	12	35	0	50	0	50	missense_variant	C	A	A	missense_variant	MODERATE	ENSFCAG00000030966	Transcript	ENSFCAT00000022958.4	protein_coding	1/14	-	ENSFCAT00000022958.4:c.565G>T	ENSFCAP00000058455.1:p.Ala189Ser	565	565	189	A/S	Gct/Tct	C	-	-1	1	HGNC	HGNC:29678	YES
Sanger	Felis_catus_9.0	PRKDC	CATD0024a	F2	2991732	2991732	T	A	SNP	Missense_Mutation	p.Q1228L	2991732	PASS	CATD0024a	CATD0024b	0.257	78	27	105	0	106	0	106	missense_variant	T	A	A	missense_variant	MODERATE	ENSFCAG00000011374	Transcript	ENSFCAT00000044544.3	protein_coding	31/86	-	ENSFCAT00000044544.3:c.3683A>T	ENSFCAP00000036806.2:p.Gln1228Leu	3683	3683	1228	Q/L	cAa/cTa	T	-	-1	1	VGNC	-	YES
Sanger	Felis_catus_9.0	-	CATD0024a	F2	7384613	7384613	G	T	SNP	Nonsense_Mutation	p.C266*	7384613	PASS	CATD0024a	CATD0024b	0.557	93	117	211	0	203	0	203	stop_gained	G	T	T	stop_gained	HIGH	ENSFCAG00000041171	Transcript	ENSFCAT00000065952.2	protein_coding	4/5	-	ENSFCAT00000065952.2:c.798C>A	ENSFCAP00000044272.2:p.Cys266Ter	798	798	266	C/*	tgC/tgA	G	-	-1	1	-	-	YES
Sanger	Felis_catus_9.0	RP1	CATD0024a	F2	9061758	9061758	G	T	SNP	Missense_Mutation	p.D309Y	9061758	PASS	CATD0024a	CATD0024b	0.553	85	105	190	0	152	0	152	missense_variant	G	T	T	missense_variant	MODERATE	ENSFCAG00000028934	Transcript	ENSFCAT00000038222.3	protein_coding	4/4	-	ENSFCAT00000038222.3:c.925G>T	ENSFCAP00000038048.2:p.Asp309Tyr	1782	925	309	D/Y	Gat/Tat	G	-	1	1	HGNC	HGNC:10263	YES
Sanger	Felis_catus_9.0	PREX2	CATD0024a	F2	20550172	20550172	G	A	SNP	Missense_Mutation	p.E163K	20550172	PASS	CATD0024a	CATD0024b	0.57	105	139	244	0	231	0	231	missense_variant	G	A	A	missense_variant	MODERATE	ENSFCAG00000008986	Transcript	ENSFCAT00000008990.6	protein_coding	5/40	-	ENSFCAT00000008990.6:c.487G>A	ENSFCAP00000008332.5:p.Glu163Lys	487	487	163	E/K	Gaa/Aaa	G	-	1	1	VGNC	-	YES
Sanger	Felis_catus_9.0	SULF1	CATD0024a	F2	21958861	21958861	G	A	SNP	Missense_Mutation	p.V937I	21958861	PASS	CATD0024a	CATD0024b	0.565	156	203	359	0	381	0	381	missense_variant	G	A	A	missense_variant	MODERATE	ENSFCAG00000012285	Transcript	ENSFCAT00000045061.3	protein_coding	19/19	-	ENSFCAT00000045061.3:c.2809G>A	ENSFCAP00000027249.2:p.Val937Ile	3868	2809	937	V/I	Gta/Ata	G	-	1	1	VGNC	-	YES
Sanger	Felis_catus_9.0	NIPAL2	CATD0024a	F2	46576256	46576256	C	A	SNP	Missense_Mutation	p.V610F	46576256	PASS	CATD0024a	CATD0024b	0.205	290	75	365	0	339	0	339	missense_variant	C	A	A	missense_variant	MODERATE	ENSFCAG00000031093	Transcript	ENSFCAT00000085219.1	protein_coding	12/12	-	ENSFCAT00000085219.1:c.1828G>T	ENSFCAP00000052674.1:p.Val610Phe	2325	1828	610	V/F	Gtc/Ttc	C	-	-1	1	VGNC	-	YES
Sanger	Felis_catus_9.0	STK3	CATD0024a	F2	46887842	46887842	C	T	SNP	Silent	p.K420=	46887842	PASS	CATD0024a	CATD0024b	0.252	249	84	333	0	305	0	307	synonymous_variant	C	T	T	synonymous_variant	LOW	ENSFCAG00000022780	Transcript	ENSFCAT00000085585.1	protein_coding	9/11	-	ENSFCAT00000085585.1:c.1260G>A	ENSFCAP00000060930.1:p.Lys420=	1296	1260	420	K	aaG/aaA	C	-	-1	1	HGNC	HGNC:11406	YES
Sanger	Felis_catus_9.0	CNKSR2	CATD0024a	X	18051400	18051400	G	C	SNP	Missense_Mutation	p.E652D	18051400	PASS	CATD0024a	CATD0024b	0.587	19	27	46	0	68	0	68	missense_variant	G	C	C	missense_variant	MODERATE	ENSFCAG00000026807	Transcript	ENSFCAT00000042861.3	protein_coding	18/23	-	ENSFCAT00000042861.3:c.1956G>C	ENSFCAP00000027796.1:p.Glu652Asp	1956	1956	652	E/D	gaG/gaC	G	-	1	1	VGNC	-	YES
Sanger	Felis_catus_9.0	ALAS2	CATD0024a	X	48104836	48104836	C	T	SNP	Splice_Site	-	48104836	PASS	CATD0024a	CATD0024b	0.754	34	104	138	0	170	0	171	splice_acceptor_variant	C	T	T	splice_acceptor_variant	HIGH	ENSFCAG00000000908	Transcript	ENSFCAT00000000908.6	protein_coding	-	4/9	ENSFCAT00000000908.6:c.777-1G>A	-	-	-	-	-	-	C	-	-1	1	VGNC	-	YES
Sanger	Felis_catus_9.0	NRK	CATD0024a	X	88444982	88444982	T	C	SNP	Silent	p.P796=	88444982	PASS	CATD0024a	CATD0024b	0.758	23	72	96	0	153	0	153	synonymous_variant	T	C	C	synonymous_variant	LOW	ENSFCAG00000031086	Transcript	ENSFCAT00000023877.4	protein_coding	15/29	-	ENSFCAT00000023877.4:c.2388T>C	ENSFCAP00000021138.4:p.Pro796=	2894	2388	796	P	ccT/ccC	T	-	1	1	HGNC	HGNC:25391	YES
Sanger	Felis_catus_9.0	NXT2	CATD0024a	X	91802604	91802604	C	G	SNP	Missense_Mutation	p.R144G	91802604	PASS	CATD0024a	CATD0024b	0.791	42	159	202	0	240	0	240	missense_variant	C	G	G	missense_variant	MODERATE	ENSFCAG00000035855	Transcript	ENSFCAT00000036281.3	protein_coding	5/5	-	ENSFCAT00000036281.3:c.430C>G	ENSFCAP00000038891.2:p.Arg144Gly	968	430	144	R/G	Cgt/Ggt	C	-	1	1	HGNC	HGNC:18151	YES
Sanger	Felis_catus_9.0	PLS3	CATD0024a	X	97112282	97112282	A	C	SNP	Missense_Mutation	p.E19A	97112282	PASS	CATD0024a	CATD0024b	0.804	28	115	143	0	203	0	203	missense_variant	A	C	C	missense_variant	MODERATE	ENSFCAG00000008706	Transcript	ENSFCAT00000033520.3	protein_coding	3/18	-	ENSFCAT00000033520.3:c.56A>C	ENSFCAP00000036013.1:p.Glu19Ala	313	56	19	E/A	gAg/gCg	A	-	1	1	VGNC	-	YES
Sanger	Felis_catus_9.0	COG3	CATD0028a	A1	25523109	25523109	T	C	SNP	Missense_Mutation	p.N211S	25523109	PASS	CATD0028a	CATD0028b	0.2	24	6	30	0	31	0	31	missense_variant	T	C	C	missense_variant	MODERATE	ENSFCAG00000004869	Transcript	ENSFCAT00000004871.6	protein_coding	6/23	-	ENSFCAT00000004871.6:c.632A>G	ENSFCAP00000004500.5:p.Asn211Ser	632	632	211	N/S	aAt/aGt	T	-	-1	1	VGNC	-	YES
Sanger	Felis_catus_9.0	-	CATD0028a	A1	73673151	73673151	T	C	SNP	Silent	p.K857=	73673151	PASS	CATD0028a	CATD0028b	0.204	238	61	299	0	337	0	337	synonymous_variant	T	C	C	synonymous_variant	LOW	ENSFCAG00000048009	Transcript	ENSFCAT00000069323.1	protein_coding	1/1	-	ENSFCAT00000069323.1:c.2571A>G	ENSFCAP00000059318.1:p.Lys857=	2571	2571	857	K	aaA/aaG	T	-	-1	1	-	-	YES
Sanger	Felis_catus_9.0	MTMR12	CATD0028a	A1	216112640	216112640	T	G	SNP	Silent	p.V667=	216112640	PASS	CATD0028a	CATD0028b	0.206	170	44	214	0	267	0	267	synonymous_variant	T	G	G	synonymous_variant	LOW	ENSFCAG00000025077	Transcript	ENSFCAT00000061505.2	protein_coding	19/20	-	ENSFCAT00000061505.2:c.2001T>G	ENSFCAP00000043639.2:p.Val667=	2302	2001	667	V	gtT/gtG	T	-	1	1	VGNC	-	YES
Sanger	Felis_catus_9.0	GRB10	CATD0028a	A2	66740833	66740833	G	A	SNP	Missense_Mutation	p.T210M	66740833	PASS	CATD0028a	CATD0028b	0.231	93	28	121	0	193	0	193	missense_variant	G	A	A	missense_variant	MODERATE	ENSFCAG00000012260	Transcript	ENSFCAT00000012262.6	protein_coding	6/17	-	ENSFCAT00000012262.6:c.629C>T	ENSFCAP00000011374.3:p.Thr210Met	798	629	210	T/M	aCg/aTg	G	-	-1	1	VGNC	-	YES
Sanger	Felis_catus_9.0	RELN	CATD0028a	A2	82773994	82773994	A	C	SNP	Silent	p.R1744=	82773994	PASS	CATD0028a	CATD0028b	0.295	124	52	176	0	133	0	133	synonymous_variant	A	C	C	synonymous_variant	LOW	ENSFCAG00000000639	Transcript	ENSFCAT00000075070.1	protein_coding	36/66	-	ENSFCAT00000075070.1:c.5230A>C	ENSFCAP00000057569.1:p.Arg1744=	5556	5230	1744	R	Agg/Cgg	A	-	1	1	VGNC	-	YES
Sanger	Felis_catus_9.0	-	CATD0028a	A3	127220608	127220608	A	G	SNP	Missense_Mutation	p.Y210H	127220608	PASS	CATD0028a	CATD0028b	0.31	171	77	248	0	224	0	224	missense_variant	A	G	G	missense_variant	MODERATE	ENSFCAG00000048458	Transcript	ENSFCAT00000081560.1	protein_coding	4/4	-	ENSFCAT00000081560.1:c.628T>C	ENSFCAP00000059795.1:p.Tyr210His	1466	628	210	Y/H	Tat/Cat	A	-	-1	1	-	-	YES
Sanger	Felis_catus_9.0	WDR17	CATD0028a	B1	7821166	7821166	C	A	SNP	Silent	p.S923=	7821166	PASS	CATD0028a	CATD0028b	0.313	103	47	150	0	142	0	142	synonymous_variant	C	A	A	synonymous_variant	LOW	ENSFCAG00000002493	Transcript	ENSFCAT00000002493.6	protein_coding	20/30	-	ENSFCAT00000002493.6:c.2769C>A	ENSFCAP00000002293.5:p.Ser923=	2826	2769	923	S	tcC/tcA	C	-	1	1	VGNC	-	YES
Sanger	Felis_catus_9.0	TEX15	CATD0028a	B1	28727094	28727094	G	A	SNP	Missense_Mutation	p.T1401M	28727094	PASS	CATD0028a	CATD0028b	0.282	122	48	170	0.005	206	1	207	missense_variant	G	A	A	missense_variant	MODERATE	ENSFCAG00000041903	Transcript	ENSFCAT00000055783.2	protein_coding	8/11	-	ENSFCAT00000055783.2:c.4202C>T	ENSFCAP00000060657.1:p.Thr1401Met	4656	4202	1401	T/M	aCg/aTg	G	-	-1	1	HGNC	HGNC:11738	YES
Sanger	Felis_catus_9.0	NUDT9	CATD0028a	B1	135562746	135562746	A	T	SNP	Missense_Mutation	p.Y287N	135562746	PASS	CATD0028a	CATD0028b	0.296	214	90	304	0	290	0	290	missense_variant	A	T	T	missense_variant	MODERATE	ENSFCAG00000003315	Transcript	ENSFCAT00000003315.6	protein_coding	7/8	-	ENSFCAT00000003315.6:c.859T>A	ENSFCAP00000003055.4:p.Tyr287Asn	1580	859	287	Y/N	Tac/Aac	A	-	-1	1	VGNC	-	YES
Sanger	Felis_catus_9.0	GABRA4	CATD0028a	B1	168433246	168433246	C	T	SNP	Missense_Mutation	p.T102M	168433246	PASS	CATD0028a	CATD0028b	0.339	115	59	174	0	182	0	182	missense_variant	C	T	T	missense_variant	MODERATE	ENSFCAG00000019171	Transcript	ENSFCAT00000019152.5	protein_coding	4/9	-	ENSFCAT00000019152.5:c.305C>T	ENSFCAP00000015504.2:p.Thr102Met	305	305	102	T/M	aCg/aTg	C	-	1	1	VGNC	-	YES
Sanger	Felis_catus_9.0	OR14J1	CATD0028a	B2	617672	617672	A	G	SNP	Silent	p.I318=	617672	PASS	CATD0028a	CATD0028b	0.191	152	36	188	0	223	0	223	synonymous_variant	A	G	G	synonymous_variant	LOW	ENSFCAG00000006816	Transcript	ENSFCAT00000006818.3	protein_coding	1/1	-	ENSFCAT00000006818.3:c.954T>C	ENSFCAP00000006329.1:p.Ile318=	954	954	318	I	atT/atC	A	-	-1	1	HGNC	HGNC:13971	YES
Sanger	Felis_catus_9.0	TBCC	CATD0028a	B2	43643912	43643912	C	A	SNP	Nonsense_Mutation	p.E54*	43643912	PASS	CATD0028a	CATD0028b	0.268	145	53	198	0	244	0	244	stop_gained	C	A	A	stop_gained	HIGH	ENSFCAG00000004145	Transcript	ENSFCAT00000004146.4	protein_coding	1/1	-	ENSFCAT00000004146.4:c.160G>T	ENSFCAP00000022314.3:p.Glu54Ter	160	160	54	E/*	Gag/Tag	C	-	-1	1	VGNC	-	YES
Sanger	Felis_catus_9.0	SNAP91	CATD0028a	B2	77957022	77957022	A	C	SNP	Missense_Mutation	p.L385V	77957022	PASS	CATD0028a	CATD0028b	0.314	96	44	140	0	139	0	139	missense_variant	A	C	C	missense_variant	MODERATE	ENSFCAG00000025931	Transcript	ENSFCAT00000026148.4	protein_coding	14/30	-	ENSFCAT00000026148.4:c.1153T>G	ENSFCAP00000023676.4:p.Leu385Val	1183	1153	385	L/V	Ttg/Gtg	A	-	-1	1	VGNC	-	YES
Sanger	Felis_catus_9.0	TSPYL4	CATD0028a	B2	107556780	107556780	T	G	SNP	Missense_Mutation	p.T15P	107556780	PASS	CATD0028a	CATD0028b	0.25	51	17	68	0	81	0	81	missense_variant	T	G	G	missense_variant	MODERATE	ENSFCAG00000013418	Transcript	ENSFCAT00000013421.5	protein_coding	1/2	-	ENSFCAT00000013421.5:c.43A>C	ENSFCAP00000016532.3:p.Thr15Pro	43	43	15	T/P	Acc/Ccc	T	-	-1	1	VGNC	-	YES
Sanger	Felis_catus_9.0	-	CATD0028a	B3	76968064	76968064	A	G	SNP	Missense_Mutation	p.L7S	76968064	PASS	CATD0028a	CATD0028b	0.399	89	59	148	0	181	0	181	missense_variant	A	G	G	missense_variant	MODERATE	ENSFCAG00000008194	Transcript	ENSFCAT00000008197.4	protein_coding	1/6	-	ENSFCAT00000008197.4:c.20T>C	ENSFCAP00000007595.3:p.Leu7Ser	20	20	7	L/S	tTg/tCg	A	-	-1	1	-	-	YES
Sanger	Felis_catus_9.0	-	CATD0028a	B4	46326196	46326196	A	G	SNP	Missense_Mutation	p.F112L	46326196	PASS	CATD0028a	CATD0028b	0.385	168	105	273	0	307	0	307	missense_variant	A	G	G	missense_variant	MODERATE	ENSFCAG00000051872	Transcript	ENSFCAT00000072325.1	protein_coding	3/5	-	ENSFCAT00000072325.1:c.334T>C	ENSFCAP00000052334.1:p.Phe112Leu	583	334	112	F/L	Ttc/Ctc	A	-	-1	1	-	-	YES
Sanger	Felis_catus_9.0	SLC25A3	CATD0028a	B4	121633896	121633896	A	G	SNP	Missense_Mutation	p.Q20R	121633896	PASS	CATD0028a	CATD0028b	0.414	58	41	100	0	124	0	124	missense_variant	A	G	G	missense_variant	MODERATE	ENSFCAG00000027994	Transcript	ENSFCAT00000025087.4	protein_coding	1/8	-	ENSFCAT00000025087.4:c.59A>G	ENSFCAP00000017475.2:p.Gln20Arg	63	59	20	Q/R	cAg/cGg	A	-	1	1	HGNC	HGNC:10989	YES
Sanger	Felis_catus_9.0	CAMTA1	CATD0028a	C1	5255119	5255119	G	A	SNP	Silent	p.P750=	5255119	PASS	CATD0028a	CATD0028b	0.333	98	49	147	0	219	0	219	synonymous_variant	G	A	A	synonymous_variant	LOW	ENSFCAG00000025265	Transcript	ENSFCAT00000084845.1	protein_coding	9/23	-	ENSFCAT00000084845.1:c.2250G>A	ENSFCAP00000054093.1:p.Pro750=	2948	2250	750	P	ccG/ccA	G	-	1	1	VGNC	-	YES
Sanger	Felis_catus_9.0	PAX7	CATD0028a	C1	13585515	13585515	C	T	SNP	Silent	p.A425=	13585515	PASS	CATD0028a	CATD0028b	0.327	66	32	98	0	159	0	159	synonymous_variant	C	T	T	synonymous_variant	LOW	ENSFCAG00000008765	Transcript	ENSFCAT00000063755.2	protein_coding	8/9	-	ENSFCAT00000063755.2:c.1275C>T	ENSFCAP00000049078.2:p.Ala425=	1481	1275	425	A	gcC/gcT	C	-	1	1	VGNC	-	YES
Sanger	Felis_catus_9.0	-	CATD0028a	C1	33984393	33984393	C	T	SNP	Silent	p.*316=	33984393	PASS	CATD0028a	CATD0028b	0.313	211	96	307	0	341	0	342	stop_retained_variant	C	T	T	stop_retained_variant	LOW	ENSFCAG00000040935	Transcript	ENSFCAT00000025305.3	protein_coding	1/1	-	ENSFCAT00000025305.3:c.947G>A	ENSFCAP00000016664.1:p.Ter316=	947	947	316	*	tGa/tAa	C	-	-1	1	-	-	YES
Sanger	Felis_catus_9.0	LRP1B	CATD0028a	C1	135523004	135523004	A	C	SNP	Missense_Mutation	p.L51R	135523004	PASS	CATD0028a	CATD0028b	0.331	168	83	251	0	257	0	257	missense_variant	A	C	C	missense_variant	MODERATE	ENSFCAG00000026584	Transcript	ENSFCAT00000026874.3	protein_coding	2/91	-	ENSFCAT00000026874.3:c.152T>G	ENSFCAP00000018039.3:p.Leu51Arg	152	152	51	L/R	cTg/cGg	A	-	-1	1	HGNC	HGNC:6693	YES
Sanger	Felis_catus_9.0	PLCL1	CATD0028a	C1	186870138	186870138	C	A	SNP	Missense_Mutation	p.T120N	186870138	PASS	CATD0028a	CATD0028b	0.308	180	80	260	0	228	0	228	missense_variant	C	A	A	missense_variant	MODERATE	ENSFCAG00000007074	Transcript	ENSFCAT00000048940.3	protein_coding	2/5	-	ENSFCAT00000048940.3:c.359C>A	ENSFCAP00000029009.3:p.Thr120Asn	359	359	120	T/N	aCt/aAt	C	-	1	1	HGNC	HGNC:9063	YES
Sanger	Felis_catus_9.0	CPA3	CATD0028a	C2	117637743	117637743	C	A	SNP	Silent	p.L9=	117637743	PASS	CATD0028a	CATD0028b	0.508	89	92	181	0	266	0	266	synonymous_variant	C	A	A	synonymous_variant	LOW	ENSFCAG00000022469	Transcript	ENSFCAT00000027622.4	protein_coding	1/11	-	ENSFCAT00000027622.4:c.27G>T	ENSFCAP00000017625.1:p.Leu9=	88	27	9	L	ctG/ctT	C	-	-1	1	VGNC	-	YES
Sanger	Felis_catus_9.0	ATR	CATD0028a	C2	123458719	123458719	A	C	SNP	Missense_Mutation	p.Q1581P	123458719	PASS	CATD0028a	CATD0028b	0.412	107	75	182	0	277	0	277	missense_variant	A	C	C	missense_variant	MODERATE	ENSFCAG00000018078	Transcript	ENSFCAT00000018811.4	protein_coding	27/47	-	ENSFCAT00000018811.4:c.4742A>C	ENSFCAP00000015754.4:p.Gln1581Pro	4742	4742	1581	Q/P	cAg/cCg	A	-	1	1	VGNC	-	YES
Sanger	Felis_catus_9.0	ARPP21	CATD0028a	C2	156976490	156976490	G	T	SNP	Missense_Mutation	p.P454T	156976490	PASS	CATD0028a	CATD0028b	0.457	19	16	35	0	105	0	105	missense_variant	G	T	T	missense_variant	MODERATE	ENSFCAG00000013391	Transcript	ENSFCAT00000013395.6	protein_coding	15/20	-	ENSFCAT00000013395.6:c.1360C>A	ENSFCAP00000012419.5:p.Pro454Thr	1675	1360	454	P/T	Ccc/Acc	G	-	-1	1	VGNC	-	YES
Sanger	Felis_catus_9.0	-	CATD0028a	D3	19664646	19664646	C	T	SNP	Silent	p.S359=	19664646	PASS	CATD0028a	CATD0028b	0.44	112	88	200	0	183	0	183	synonymous_variant	C	T	T	synonymous_variant	LOW	ENSFCAG00000026859	Transcript	ENSFCAT00000024669.4	protein_coding	3/15	-	ENSFCAT00000024669.4:c.1077G>A	ENSFCAP00000018675.1:p.Ser359=	1114	1077	359	S	tcG/tcA	C	-	-1	1	-	-	YES
Sanger	Felis_catus_9.0	EPB41L3	CATD0028a	D3	40885536	40885536	G	C	SNP	Missense_Mutation	p.E589Q	40885536	PASS	CATD0028a	CATD0028b	0.265	236	85	321	0	235	0	235	missense_variant	G	C	C	missense_variant	MODERATE	ENSFCAG00000011079	Transcript	ENSFCAT00000069627.1	protein_coding	14/23	-	ENSFCAT00000069627.1:c.1765G>C	ENSFCAP00000060148.1:p.Glu589Gln	1765	1765	589	E/Q	Gaa/Caa	G	-	1	1	VGNC	-	YES
Sanger	Felis_catus_9.0	-	CATD0028a	D4	5132323	5132323	A	C	SNP	Missense_Mutation	p.E12A	5132323	PASS	CATD0028a	CATD0028b	0.379	54	33	88	0	157	0	157	missense_variant	A	C	C	missense_variant	MODERATE	ENSFCAG00000021894	Transcript	ENSFCAT00000029089.4	protein_coding	3/24	-	ENSFCAT00000029089.4:c.35A>C	ENSFCAP00000025013.4:p.Glu12Ala	544	35	12	E/A	gAa/gCa	A	-	1	1	-	-	YES
Sanger	Felis_catus_9.0	CDKN2A	CATD0028a	D4	48180011	48180011	G	A	SNP	Missense_Mutation	p.P177L	48180011	PASS	CATD0028a	CATD0028b	0.561	29	37	66	0	117	0	87	missense_variant	G	A	A	missense_variant	MODERATE	ENSFCAG00000022826	Transcript	ENSFCAT00000077715.1	protein_coding	3/3	-	ENSFCAT00000077715.1:c.530C>T	ENSFCAP00000060911.1:p.Pro177Leu	732	530	177	P/L	cCg/cTg	G	-	-1	1	EntrezGene	-	YES
Sanger	Felis_catus_9.0	DLG4	CATD0028a	E1	2164624	2164624	C	T	SNP	Missense_Mutation	p.R365Q	2164624	PASS	CATD0028a	CATD0028b	0.162	93	18	111	0	167	0	167	missense_variant	C	T	T	missense_variant	MODERATE	ENSFCAG00000002824	Transcript	ENSFCAT00000048795.3	protein_coding	9/20	-	ENSFCAT00000048795.3:c.1094G>A	ENSFCAP00000036823.3:p.Arg365Gln	1094	1094	365	R/Q	cGg/cAg	C	-	-1	1	VGNC	-	YES
Sanger	Felis_catus_9.0	CNTROB	CATD0028a	E1	2768345	2768345	G	A	SNP	Silent	p.P182=	2768345	PASS	CATD0028a	CATD0028b	0.651	90	168	258	0	329	0	330	synonymous_variant	G	A	A	synonymous_variant	LOW	ENSFCAG00000009631	Transcript	ENSFCAT00000009633.6	protein_coding	4/19	-	ENSFCAT00000009633.6:c.546G>A	ENSFCAP00000008933.6:p.Pro182=	546	546	182	P	ccG/ccA	G	-	1	1	VGNC	-	YES
Sanger	Felis_catus_9.0	SLC43A2	CATD0028a	E1	15235801	15235801	A	G	SNP	Missense_Mutation	p.I209V	15235801	PASS	CATD0028a	CATD0028b	0.152	207	37	244	0	288	0	288	missense_variant	A	G	G	missense_variant	MODERATE	ENSFCAG00000006294	Transcript	ENSFCAT00000041094.3	protein_coding	6/14	-	ENSFCAT00000041094.3:c.625A>G	ENSFCAP00000038058.2:p.Ile209Val	625	625	209	I/V	Atc/Gtc	A	-	1	1	VGNC	-	YES
Sanger	Felis_catus_9.0	-	CATD0028a	E1	42408222	42408222	T	C	SNP	Missense_Mutation	p.Y163C	42408222	PASS	CATD0028a	CATD0028b	0.321	110	52	163	0	224	0	224	missense_variant	T	C	C	missense_variant	MODERATE	ENSFCAG00000012443	Transcript	ENSFCAT00000054240.2	protein_coding	1/8	-	ENSFCAT00000054240.2:c.488A>G	ENSFCAP00000047046.2:p.Tyr163Cys	1012	488	163	Y/C	tAc/tGc	T	-	-1	1	-	-	YES
Sanger	Felis_catus_9.0	GPATCH8	CATD0028a	E1	44434075	44434075	G	A	SNP	Missense_Mutation	p.A1274V	44434075	PASS	CATD0028a	CATD0028b	0.336	73	37	110	0.006	153	1	154	missense_variant	G	A	A	missense_variant	MODERATE	ENSFCAG00000043334	Transcript	ENSFCAT00000059849.2	protein_coding	10/10	-	ENSFCAT00000059849.2:c.3821C>T	ENSFCAP00000042486.2:p.Ala1274Val	3821	3821	1274	A/V	gCg/gTg	G	-	-1	1	HGNC	HGNC:29066	YES
Sanger	Felis_catus_9.0	SIGLECL1	CATD0028a	E2	7183221	7183221	G	A	SNP	Missense_Mutation	p.T104I	7183221	PASS	CATD0028a	CATD0028b	0.325	131	63	194	0	255	0	255	missense_variant	G	A	A	missense_variant	MODERATE	ENSFCAG00000002860	Transcript	ENSFCAT00000002859.6	protein_coding	3/5	-	ENSFCAT00000002859.6:c.311C>T	ENSFCAP00000002631.6:p.Thr104Ile	416	311	104	T/I	aCt/aTt	G	-	-1	1	HGNC	HGNC:26856	YES
Sanger	Felis_catus_9.0	CNTNAP4	CATD0028a	E2	52876319	52876319	C	A	SNP	Missense_Mutation	p.A801D	52876319	PASS	CATD0028a	CATD0028b	0.2	100	25	125	0	120	0	120	missense_variant	C	A	A	missense_variant	MODERATE	ENSFCAG00000013476	Transcript	ENSFCAT00000062456.2	protein_coding	16/25	-	ENSFCAT00000062456.2:c.2402C>A	ENSFCAP00000040501.2:p.Ala801Asp	2402	2402	801	A/D	gCt/gAt	C	-	1	1	VGNC	-	YES
Sanger	Felis_catus_9.0	PLCG2	CATD0028a	E2	57523581	57523581	C	T	SNP	Silent	p.N1084=	57523581	PASS	CATD0028a	CATD0028b	0.33	144	71	215	0	311	0	311	synonymous_variant	C	T	T	synonymous_variant	LOW	ENSFCAG00000004987	Transcript	ENSFCAT00000065198.2	protein_coding	28/33	-	ENSFCAT00000065198.2:c.3252C>T	ENSFCAP00000042164.1:p.Asn1084=	3252	3252	1084	N	aaC/aaT	C	-	1	1	VGNC	-	YES
Sanger	Felis_catus_9.0	MARK1	CATD0028a	F1	59829989	59829989	G	A	SNP	Missense_Mutation	p.V433M	59829989	PASS	CATD0028a	CATD0028b	0.28	167	65	232	0.006	322	2	324	missense_variant	G	A	A	missense_variant	MODERATE	ENSFCAG00000024724	Transcript	ENSFCAT00000054434.2	protein_coding	13/17	-	ENSFCAT00000054434.2:c.1297G>A	ENSFCAP00000040427.1:p.Val433Met	1738	1297	433	V/M	Gtg/Atg	G	-	1	1	VGNC	-	YES
Sanger	Felis_catus_9.0	LRRC6	CATD0028a	F2	76303173	76303173	A	G	SNP	Missense_Mutation	p.V349A	76303173	PASS	CATD0028a	CATD0028b	0.267	184	67	251	0.003	294	1	295	missense_variant	A	G	G	missense_variant	MODERATE	ENSFCAG00000008520	Transcript	ENSFCAT00000082325.1	protein_coding	10/12	-	ENSFCAT00000082325.1:c.1046T>C	ENSFCAP00000054330.1:p.Val349Ala	1788	1046	349	V/A	gTt/gCt	A	-	-1	1	HGNC	HGNC:16725	YES
Sanger	Felis_catus_9.0	TG	CATD0028a	F2	76536690	76536690	G	T	SNP	Missense_Mutation	p.R1067L	76536690	PASS	CATD0028a	CATD0028b	0.308	117	52	169	0	227	0	227	missense_variant	G	T	T	missense_variant	MODERATE	ENSFCAG00000011954	Transcript	ENSFCAT00000034406.3	protein_coding	13/48	-	ENSFCAT00000034406.3:c.3200G>T	ENSFCAP00000031549.3:p.Arg1067Leu	3200	3200	1067	R/L	cGc/cTc	G	-	1	1	VGNC	-	YES
Sanger	Felis_catus_9.0	ATRX	CATD0028a	X	65295327	65295327	G	T	SNP	Missense_Mutation	p.S1722Y	65295327	PASS	CATD0028a	CATD0028b	0.598	43	64	107	0	81	0	81	missense_variant	G	T	T	missense_variant	MODERATE	ENSFCAG00000030040	Transcript	ENSFCAT00000027286.3	protein_coding	21/36	-	ENSFCAT00000027286.3:c.5165C>A	ENSFCAP00000017740.2:p.Ser1722Tyr	5165	5165	1722	S/Y	tCt/tAt	G	-	-1	1	VGNC	-	YES
Sanger	Felis_catus_9.0	BAP1	CATD0030a	A2	21005968	21005968	C	A	SNP	Nonsense_Mutation	p.E9*	21005968	PASS	CATD0030a	CATD0030b	0.432	21	16	37	0.031	62	2	64	stop_gained	C	A	A	stop_gained	HIGH	ENSFCAG00000015711	Transcript	ENSFCAT00000015715.4	protein_coding	1/17	-	ENSFCAT00000015715.4:c.25G>T	ENSFCAP00000014571.4:p.Glu9Ter	25	25	9	E/*	Gag/Tag	C	-	-1	1	VGNC	-	YES
Sanger	Felis_catus_9.0	CDK6	CATD0030a	A2	97964809	97964809	C	G	SNP	Missense_Mutation	p.G36R	97964809	PASS	CATD0030a	CATD0030b	0.234	111	34	145	0.026	148	4	154	missense_variant	C	G	G	missense_variant	MODERATE	ENSFCAG00000045118	Transcript	ENSFCAT00000053944.2	protein_coding	2/9	-	ENSFCAT00000053944.2:c.106G>C	ENSFCAP00000049545.2:p.Gly36Arg	922	106	36	G/R	Gga/Cga	C	-	-1	1	HGNC	HGNC:1777	YES
Sanger	Felis_catus_9.0	PHACTR3	CATD0030a	A3	3856004	3856004	C	A	SNP	Missense_Mutation	p.R426S	3856004	PASS	CATD0030a	CATD0030b	0.386	43	27	70	0.022	89	2	91	missense_variant	C	A	A	missense_variant	MODERATE	ENSFCAG00000005126	Transcript	ENSFCAT00000060007.2	protein_coding	9/14	-	ENSFCAT00000060007.2:c.1278G>T	ENSFCAP00000040327.1:p.Arg426Ser	1278	1278	426	R/S	agG/agT	C	-	-1	1	VGNC	-	YES
Sanger	Felis_catus_9.0	MC3R	CATD0030a	A3	6817907	6817907	G	T	SNP	Silent	p.A163=	6817907	PASS	CATD0030a	CATD0030b	0.31	89	40	129	0.016	123	2	125	synonymous_variant	G	T	T	synonymous_variant	LOW	ENSFCAG00000007053	Transcript	ENSFCAT00000007054.4	protein_coding	1/1	-	ENSFCAT00000007054.4:c.489C>A	ENSFCAP00000006543.3:p.Ala163=	489	489	163	A	gcC/gcA	G	-	-1	1	VGNC	-	YES
Sanger	Felis_catus_9.0	DST	CATD0030a	B2	56661728	56661728	T	A	SNP	Nonsense_Mutation	p.K1518*	56661728	PASS	CATD0030a	CATD0030b	0.36	55	31	86	0.041	71	3	74	stop_gained	T	A	A	stop_gained	HIGH	ENSFCAG00000028438	Transcript	ENSFCAT00000051058.1	protein_coding	35/98	-	ENSFCAT00000051058.1:c.4552A>T	ENSFCAP00000049099.1:p.Lys1518Ter	4552	4552	1518	K/*	Aaa/Taa	T	-	-1	1	HGNC	HGNC:1090	YES
Sanger	Felis_catus_9.0	GPR31	CATD0030a	B2	152813220	152813220	G	C	SNP	Missense_Mutation	p.A227G	152813220	PASS	CATD0030a	CATD0030b	0.298	33	14	47	0.029	33	1	34	missense_variant	G	C	C	missense_variant	MODERATE	ENSFCAG00000044243	Transcript	ENSFCAT00000058838.1	protein_coding	1/1	-	ENSFCAT00000058838.1:c.680C>G	ENSFCAP00000042515.1:p.Ala227Gly	680	680	227	A/G	gCg/gGg	G	-	-1	1	HGNC	HGNC:4486	YES
Sanger	Felis_catus_9.0	-	CATD0030a	B3	567204	567204	G	A	SNP	Silent	p.G122=	567204	PASS	CATD0030a	CATD0030b	0.37	29	17	46	0	32	0	32	synonymous_variant	G	A	A	synonymous_variant	LOW	ENSFCAG00000010514	Transcript	ENSFCAT00000052527.2	protein_coding	1/3	-	ENSFCAT00000052527.2:c.366G>A	ENSFCAP00000046328.1:p.Gly122=	366	366	122	G	ggG/ggA	G	-	1	1	-	-	YES
Sanger	Felis_catus_9.0	FAN1	CATD0030a	B3	21487788	21487788	C	T	SNP	Missense_Mutation	p.S641F	21487788	PASS	CATD0030a	CATD0030b	0.306	125	55	180	0.025	154	4	158	missense_variant	C	T	T	missense_variant	MODERATE	ENSFCAG00000005498	Transcript	ENSFCAT00000083605.1	protein_coding	5/12	-	ENSFCAT00000083605.1:c.1922C>T	ENSFCAP00000061667.1:p.Ser641Phe	2074	1922	641	S/F	tCt/tTt	C	-	1	1	VGNC	-	YES
Sanger	Felis_catus_9.0	CYP11A1	CATD0030a	B3	33894491	33894491	G	A	SNP	Silent	p.R511=	33894491	PASS	CATD0030a	CATD0030b	0.399	113	75	188	0.033	145	5	150	synonymous_variant	G	A	A	synonymous_variant	LOW	ENSFCAG00000010871	Transcript	ENSFCAT00000010874.6	protein_coding	9/9	-	ENSFCAT00000010874.6:c.1533G>A	ENSFCAP00000010102.4:p.Arg511=	1533	1533	511	R	agG/agA	G	-	1	1	HGNC	HGNC:2590	YES
Sanger	Felis_catus_9.0	MDGA2	CATD0030a	B3	97965403	97965403	G	A	SNP	Silent	p.V54=	97965403	PASS	CATD0030a	CATD0030b	0.399	107	71	178	0.033	117	4	122	synonymous_variant	G	A	A	synonymous_variant	LOW	ENSFCAG00000029286	Transcript	ENSFCAT00000022342.3	protein_coding	1/17	-	ENSFCAT00000022342.3:c.162C>T	ENSFCAP00000022764.3:p.Val54=	162	162	54	V	gtC/gtT	G	-	-1	1	HGNC	HGNC:19835	YES
Sanger	Felis_catus_9.0	EXD2	CATD0030a	B3	117239990	117239990	G	T	SNP	Splice_Site	-	117239990	PASS	CATD0030a	CATD0030b	0.295	91	38	129	0.027	145	4	150	splice_acceptor_variant	G	T	T	splice_acceptor_variant	HIGH	ENSFCAG00000014350	Transcript	ENSFCAT00000021991.4	protein_coding	-	7/7	ENSFCAT00000021991.4:c.1650-1G>T	-	-	-	-	-	-	G	-	1	1	VGNC	-	YES
Sanger	Felis_catus_9.0	SFMBT2	CATD0030a	B4	6591252	6591252	C	T	SNP	Missense_Mutation	p.E721K	6591252	PASS	CATD0030a	CATD0030b	0.2	16	4	20	0	20	0	20	missense_variant	C	T	T	missense_variant	MODERATE	ENSFCAG00000011184	Transcript	ENSFCAT00000011190.6	protein_coding	19/21	-	ENSFCAT00000011190.6:c.2161G>A	ENSFCAP00000010391.6:p.Glu721Lys	3160	2161	721	E/K	Gag/Aag	C	-	-1	1	VGNC	-	YES
Sanger	Felis_catus_9.0	RSU1	CATD0030a	B4	15719108	15719108	T	A	SNP	Nonsense_Mutation	p.K89*	15719108	PASS	CATD0030a	CATD0030b	0.323	84	40	124	0.029	135	4	139	stop_gained	T	A	A	stop_gained	HIGH	ENSFCAG00000013559	Transcript	ENSFCAT00000081079.1	protein_coding	3/7	-	ENSFCAT00000081079.1:c.265A>T	ENSFCAP00000055531.1:p.Lys89Ter	268	265	89	K/*	Aaa/Taa	T	-	-1	1	HGNC	HGNC:10464	YES
Sanger	Felis_catus_9.0	EMC1	CATD0030a	C1	14027944	14027944	C	T	SNP	Missense_Mutation	p.C590Y	14027944	PASS	CATD0030a	CATD0030b	0.398	74	49	123	0.025	116	3	119	missense_variant	C	T	T	missense_variant	MODERATE	ENSFCAG00000008770	Transcript	ENSFCAT00000045232.3	protein_coding	16/24	-	ENSFCAT00000045232.3:c.1769G>A	ENSFCAP00000038205.3:p.Cys590Tyr	1769	1769	590	C/Y	tGc/tAc	C	-	-1	1	VGNC	-	YES
Sanger	Felis_catus_9.0	HOXD4	CATD0030a	C1	166921280	166921280	G	T	SNP	Silent	p.G50=	166921280	PASS	CATD0030a	CATD0030b	0.348	60	32	92	0.032	92	3	95	synonymous_variant	G	T	T	synonymous_variant	LOW	ENSFCAG00000045772	Transcript	ENSFCAT00000053346.2	protein_coding	1/2	-	ENSFCAT00000053346.2:c.150G>T	ENSFCAP00000048519.1:p.Gly50=	150	150	50	G	ggG/ggT	G	-	1	1	HGNC	HGNC:5138	YES
Sanger	Felis_catus_9.0	TRAK1	CATD0030a	C2	151515214	151515214	T	G	SNP	Missense_Mutation	p.R101S	151515214	PASS	CATD0030a	CATD0030b	0.106	203	24	227	0.008	234	2	236	missense_variant	T	G	G	missense_variant	MODERATE	ENSFCAG00000006142	Transcript	ENSFCAT00000067203.2	protein_coding	3/16	-	ENSFCAT00000067203.2:c.303A>C	ENSFCAP00000043826.1:p.Arg101Ser	303	303	101	R/S	agA/agC	T	-	-1	1	VGNC	-	YES
Sanger	Felis_catus_9.0	STIP1	CATD0030a	D1	109524321	109524321	A	T	SNP	Missense_Mutation	p.Y401F	109524321	PASS	CATD0030a	CATD0030b	0.377	71	43	114	0.013	150	2	152	missense_variant	A	T	T	missense_variant	MODERATE	ENSFCAG00000005937	Transcript	ENSFCAT00000059763.2	protein_coding	9/14	-	ENSFCAT00000059763.2:c.1202A>T	ENSFCAP00000048205.1:p.Tyr401Phe	1202	1202	401	Y/F	tAt/tTt	A	-	1	1	HGNC	HGNC:11387	YES
Sanger	Felis_catus_9.0	SORCS3	CATD0030a	D2	65495054	65495054	C	A	SNP	Missense_Mutation	p.P1178H	65495054	PASS	CATD0030a	CATD0030b	0.246	104	34	138	0.036	134	5	139	missense_variant	C	A	A	missense_variant	MODERATE	ENSFCAG00000007482	Transcript	ENSFCAT00000007484.6	protein_coding	26/27	-	ENSFCAT00000007484.6:c.3533C>A	ENSFCAP00000006930.5:p.Pro1178His	4364	3533	1178	P/H	cCc/cAc	C	-	1	1	VGNC	-	YES
Sanger	Felis_catus_9.0	SUPT6H	CATD0030a	E1	18119907	18119907	C	A	SNP	Missense_Mutation	p.W705L	18119907	PASS	CATD0030a	CATD0030b	0.44	70	55	125	0.018	162	3	165	missense_variant	C	A	A	missense_variant	MODERATE	ENSFCAG00000004014	Transcript	ENSFCAT00000004018.6	protein_coding	16/36	-	ENSFCAT00000004018.6:c.2114G>T	ENSFCAP00000003707.3:p.Trp705Leu	2138	2114	705	W/L	tGg/tTg	C	-	-1	1	VGNC	-	YES
Sanger	Felis_catus_9.0	PRR12	CATD0030a	E2	8403745	8403745	T	C	SNP	Missense_Mutation	p.Y32C	8403745	PASS	CATD0030a	CATD0030b	0.365	47	27	74	0.035	55	2	57	missense_variant	T	C	C	missense_variant	MODERATE	ENSFCAG00000025376	Transcript	ENSFCAT00000026513.3	protein_coding	2/15	-	ENSFCAT00000026513.3:c.95A>G	ENSFCAP00000018709.3:p.Tyr32Cys	95	95	32	Y/C	tAt/tGt	T	-	-1	1	HGNC	HGNC:29217	YES
Sanger	Felis_catus_9.0	DHX34	CATD0030a	E2	9969015	9969015	C	T	SNP	Missense_Mutation	p.V1106I	9969015	PASS	CATD0030a	CATD0030b	0.344	42	22	64	0.031	62	2	64	missense_variant	C	T	T	missense_variant	MODERATE	ENSFCAG00000006144	Transcript	ENSFCAT00000006146.5	protein_coding	17/17	-	ENSFCAT00000006146.5:c.3316G>A	ENSFCAP00000005711.5:p.Val1106Ile	3316	3316	1106	V/I	Gtc/Atc	C	-	-1	1	VGNC	-	YES
Sanger	Felis_catus_9.0	NUDT1	CATD0030a	E3	1948153	1948153	A	G	SNP	Silent	p.G437=	1948153	PASS	CATD0030a	CATD0030b	0.72	14	36	50	0.033	59	2	61	synonymous_variant	A	G	G	synonymous_variant	LOW	ENSFCAG00000005390	Transcript	ENSFCAT00000077115.1	protein_coding	3/3	-	ENSFCAT00000077115.1:c.1311A>G	ENSFCAP00000052269.1:p.Gly437=	1311	1311	437	G	ggA/ggG	A	-	1	1	VGNC	-	YES
Sanger	Felis_catus_9.0	SETD1A	CATD0030a	E3	20585268	20585268	C	A	SNP	Missense_Mutation	p.E455D	20585268	PASS	CATD0030a	CATD0030b	0.348	43	23	66	0.022	44	1	45	missense_variant	C	A	A	missense_variant	MODERATE	ENSFCAG00000002588	Transcript	ENSFCAT00000002589.6	protein_coding	7/20	-	ENSFCAT00000002589.6:c.1365G>T	ENSFCAP00000002386.5:p.Glu455Asp	2284	1365	455	E/D	gaG/gaT	C	-	-1	1	VGNC	-	YES
Sanger	Felis_catus_9.0	TSEN15	CATD0030a	F1	26259448	26259448	C	T	SNP	Silent	p.L157=	26259448	PASS	CATD0030a	CATD0030b	0.31	49	22	71	0.014	140	2	142	synonymous_variant	C	T	T	synonymous_variant	LOW	ENSFCAG00000033325	Transcript	ENSFCAT00000075155.1	protein_coding	4/5	-	ENSFCAT00000075155.1:c.471G>A	ENSFCAP00000054984.1:p.Leu157=	624	471	157	L	ctG/ctA	C	-	-1	1	HGNC	HGNC:16791	YES
Sanger	Felis_catus_9.0	MARC2	CATD0030a	F1	59946773	59946773	T	C	SNP	Missense_Mutation	p.C498R	59946773	PASS	CATD0030a	CATD0030b	0.329	116	57	173	0.02	198	4	202	missense_variant	T	C	C	missense_variant	MODERATE	ENSFCAG00000002973	Transcript	ENSFCAT00000002972.6	protein_coding	7/8	-	ENSFCAT00000002972.6:c.1492T>C	ENSFCAP00000002740.6:p.Cys498Arg	1492	1492	498	C/R	Tgt/Cgt	T	-	1	1	VGNC	-	YES
Sanger	Felis_catus_9.0	HNF4G	CATD0030a	F2	27062553	27062553	G	A	SNP	Missense_Mutation	p.R122Q	27062553	PASS	CATD0030a	CATD0030b	0.397	38	25	63	0.047	61	3	65	missense_variant	G	A	A	missense_variant	MODERATE	ENSFCAG00000025545	Transcript	ENSFCAT00000024627.4	protein_coding	3/10	-	ENSFCAT00000024627.4:c.365G>A	ENSFCAP00000021980.2:p.Arg122Gln	365	365	122	R/Q	cGa/cAa	G	-	1	1	VGNC	-	YES
Sanger	Felis_catus_9.0	HSD17B10	CATD0030a	X	46393862	46393862	C	T	SNP	Missense_Mutation	p.R92H	46393862	PASS	CATD0030a	CATD0030b	0.159	143	27	170	0.01	198	2	200	missense_variant	C	T	T	missense_variant	MODERATE	ENSFCAG00000013899	Transcript	ENSFCAT00000079351.1	protein_coding	3/6	-	ENSFCAT00000079351.1:c.275G>A	ENSFCAP00000052598.1:p.Arg92His	609	275	92	R/H	cGt/cAt	C	-	-1	1	HGNC	HGNC:4800	YES
Sanger	Felis_catus_9.0	LCP2	CATD0031a	A1	181231333	181231333	C	T	SNP	Silent	p.F82=	181231333	PASS	CATD0031a	CATD0031b	0.32	83	39	122	0.006	167	1	168	synonymous_variant	C	T	T	synonymous_variant	LOW	ENSFCAG00000000836	Transcript	ENSFCAT00000056782.2	protein_coding	4/22	-	ENSFCAT00000056782.2:c.246C>T	ENSFCAP00000043056.1:p.Phe82=	1009	246	82	F	ttC/ttT	C	-	1	1	VGNC	-	YES
Sanger	Felis_catus_9.0	TET2	CATD0031a	B1	119643638	119643638	T	A	SNP	Missense_Mutation	p.Y1148F	119643638	PASS	CATD0031a	CATD0031b	0.32	121	57	178	0	206	0	206	missense_variant	T	A	A	missense_variant	MODERATE	ENSFCAG00000029436	Transcript	ENSFCAT00000044100.3	protein_coding	4/4	-	ENSFCAT00000044100.3:c.3443A>T	ENSFCAP00000036401.3:p.Tyr1148Phe	4087	3443	1148	Y/F	tAt/tTt	T	-	-1	1	VGNC	-	YES
Sanger	Felis_catus_9.0	SZT2	CATD0031a	C1	34264979	34264979	A	G	SNP	Missense_Mutation	p.I849V	34264979	PASS	CATD0031a	CATD0031b	0.15	113	20	133	0	118	0	118	missense_variant	A	G	G	missense_variant	MODERATE	ENSFCAG00000015116	Transcript	ENSFCAT00000053840.2	protein_coding	17/72	-	ENSFCAT00000053840.2:c.2545A>G	ENSFCAP00000045912.1:p.Ile849Val	2545	2545	849	I/V	Att/Gtt	A	-	1	1	VGNC	-	YES
Sanger	Felis_catus_9.0	JAK1	CATD0031a	C1	53824829	53824829	A	C	SNP	Missense_Mutation	p.F957C	53824829	PASS	CATD0031a	CATD0031b	0.367	95	55	151	0	203	0	203	missense_variant	A	C	C	missense_variant	MODERATE	ENSFCAG00000001953	Transcript	ENSFCAT00000001953.6	protein_coding	22/26	-	ENSFCAT00000001953.6:c.2870T>G	ENSFCAP00000001806.5:p.Phe957Cys	3202	2870	957	F/C	tTt/tGt	A	-	-1	1	VGNC	-	YES
Sanger	Felis_catus_9.0	-	CATD0031a	C1	122754533	122754533	C	T	SNP	Missense_Mutation	p.A116T	122754533	PASS	CATD0031a	CATD0031b	0.353	55	30	85	0	60	0	60	missense_variant	C	T	T	missense_variant	MODERATE	ENSFCAG00000010869	Transcript	ENSFCAT00000010871.6	protein_coding	1/2	-	ENSFCAT00000010871.6:c.346G>A	ENSFCAP00000010099.4:p.Ala116Thr	674	346	116	A/T	Gcc/Acc	C	-	-1	1	-	-	YES
Sanger	Felis_catus_9.0	COL3A1	CATD0031a	C1	178547608	178547608	G	C	SNP	Missense_Mutation	p.G495A	178547608	PASS	CATD0031a	CATD0031b	0.357	54	30	84	0	121	0	122	missense_variant	G	C	C	missense_variant	MODERATE	ENSFCAG00000014740	Transcript	ENSFCAT00000014744.6	protein_coding	21/51	-	ENSFCAT00000014744.6:c.1484G>C	ENSFCAP00000013673.5:p.Gly495Ala	1806	1484	495	G/A	gGa/gCa	G	-	1	1	VGNC	-	YES
Sanger	Felis_catus_9.0	CLASP2	CATD0031a	C2	159378073	159378073	G	A	SNP	Missense_Mutation	p.R643W	159378073	PASS	CATD0031a	CATD0031b	0.276	163	62	226	0	387	0	389	missense_variant	G	A	A	missense_variant&splice_region_variant	MODERATE	ENSFCAG00000006124	Transcript	ENSFCAT00000083551.1	protein_coding	19/39	-	ENSFCAT00000083551.1:c.1927C>T	ENSFCAP00000058844.1:p.Arg643Trp	2101	1927	643	R/W	Cgg/Tgg	G	-	-1	1	VGNC	-	YES
Sanger	Felis_catus_9.0	-	CATD0031a	D1	66671812	66671812	T	G	SNP	Missense_Mutation	p.S208R	66671812	PASS	CATD0031a	CATD0031b	0.12	257	35	292	0	428	0	429	missense_variant	T	G	G	missense_variant	MODERATE	ENSFCAG00000028041	Transcript	ENSFCAT00000026903.4	protein_coding	1/1	-	ENSFCAT00000026903.4:c.624T>G	ENSFCAP00000018694.4:p.Ser208Arg	624	624	208	S/R	agT/agG	T	-	1	1	-	-	YES
Sanger	Felis_catus_9.0	-	CATD0031a	D1	102618932	102618932	G	T	SNP	Silent	p.V258=	102618932	PASS	CATD0031a	CATD0031b	0.256	169	58	227	0.006	314	2	316	synonymous_variant	G	T	T	synonymous_variant	LOW	ENSFCAG00000024380	Transcript	ENSFCAT00000025364.3	protein_coding	1/1	-	ENSFCAT00000025364.3:c.774G>T	ENSFCAP00000023081.1:p.Val258=	774	774	258	V	gtG/gtT	G	-	1	1	-	-	YES
Sanger	Felis_catus_9.0	MTG1	CATD0031a	D2	89926372	89926372	G	T	SNP	Missense_Mutation	p.R310L	89926372	PASS	CATD0031a	CATD0031b	0.216	58	16	75	0	57	0	57	missense_variant	G	T	T	missense_variant	MODERATE	ENSFCAG00000029471	Transcript	ENSFCAT00000027810.4	protein_coding	11/11	-	ENSFCAT00000027810.4:c.929G>T	ENSFCAP00000019149.3:p.Arg310Leu	929	929	310	R/L	cGc/cTc	G	-	1	1	HGNC	HGNC:32159	YES
Sanger	Felis_catus_9.0	POLE	CATD0031a	D3	599184	599184	G	A	SNP	Missense_Mutation	p.R847Q	599184	PASS	CATD0031a	CATD0031b	0.25	39	13	52	0	47	0	47	missense_variant	G	A	A	missense_variant	MODERATE	ENSFCAG00000002498	Transcript	ENSFCAT00000051047.2	protein_coding	22/49	-	ENSFCAT00000051047.2:c.2540G>A	ENSFCAP00000050177.1:p.Arg847Gln	2540	2540	847	R/Q	cGg/cAg	G	-	1	1	VGNC	-	YES
Sanger	Felis_catus_9.0	CDH19	CATD0031a	D3	85891691	85891691	G	T	SNP	Missense_Mutation	p.P233T	85891691	PASS	CATD0031a	CATD0031b	0.328	88	43	131	0.005	189	1	190	missense_variant	G	T	T	missense_variant	MODERATE	ENSFCAG00000019316	Transcript	ENSFCAT00000057676.2	protein_coding	5/12	-	ENSFCAT00000057676.2:c.697C>A	ENSFCAP00000050582.2:p.Pro233Thr	1203	697	233	P/T	Ccg/Acg	G	-	-1	1	VGNC	-	YES
Sanger	Felis_catus_9.0	-	CATD0031a	E1	2480356	2480356	C	T	SNP	Missense_Mutation	p.P485L	2480356	PASS	CATD0031a	CATD0031b	0.126	160	23	183	0	166	0	166	missense_variant	C	T	T	missense_variant	MODERATE	ENSFCAG00000024897	Transcript	ENSFCAT00000079056.1	protein_coding	10/11	-	ENSFCAT00000079056.1:c.1454C>T	ENSFCAP00000052569.1:p.Pro485Leu	1487	1454	485	P/L	cCc/cTc	C	-	1	1	-	-	YES
Sanger	Felis_catus_9.0	WNT3	CATD0031a	E1	45595309	45595309	G	A	SNP	Silent	p.P268=	45595309	PASS	CATD0031a	CATD0031b	0.108	215	26	241	0	205	0	205	synonymous_variant	G	A	A	synonymous_variant	LOW	ENSFCAG00000011817	Transcript	ENSFCAT00000011820.6	protein_coding	4/4	-	ENSFCAT00000011820.6:c.804G>A	ENSFCAP00000010965.5:p.Pro268=	804	804	268	P	ccG/ccA	G	-	1	1	VGNC	-	YES
Sanger	Felis_catus_9.0	TMEM145	CATD0031a	E2	13383993	13383993	C	A	SNP	Silent	p.S277=	13383993	PASS	CATD0031a	CATD0031b	0.295	67	28	95	0	75	0	75	synonymous_variant	C	A	A	synonymous_variant	LOW	ENSFCAG00000012742	Transcript	ENSFCAT00000012746.5	protein_coding	11/16	-	ENSFCAT00000012746.5:c.831C>A	ENSFCAP00000011815.5:p.Ser277=	831	831	277	S	tcC/tcA	C	-	1	1	HGNC	HGNC:26912	YES
Sanger	Felis_catus_9.0	CARMIL2	CATD0031a	E2	45306946	45306946	T	A	SNP	Nonsense_Mutation	p.L447*	45306946	PASS	CATD0031a	CATD0031b	0.291	83	34	117	0.013	74	1	75	stop_gained	T	A	A	stop_gained	HIGH	ENSFCAG00000009279	Transcript	ENSFCAT00000034376.2	protein_coding	17/39	-	ENSFCAT00000034376.2:c.1340T>A	ENSFCAP00000035597.2:p.Leu447Ter	1340	1340	447	L/*	tTg/tAg	T	-	1	1	VGNC	-	YES
Sanger	Felis_catus_9.0	ZFP90	CATD0031a	E2	46112724	46112724	T	G	SNP	Missense_Mutation	p.F457V	46112724	PASS	CATD0031a	CATD0031b	0.135	417	65	483	0	615	0	616	missense_variant	T	G	G	missense_variant	MODERATE	ENSFCAG00000033261	Transcript	ENSFCAT00000041659.2	protein_coding	4/4	-	ENSFCAT00000041659.2:c.1369T>G	ENSFCAP00000032318.2:p.Phe457Val	1369	1369	457	F/V	Ttc/Gtc	T	-	1	1	HGNC	HGNC:23329	YES
Sanger	Felis_catus_9.0	ZFP90	CATD0031a	E2	46112726	46112726	C	T	SNP	Silent	p.F457=	46112726	PASS	CATD0031a	CATD0031b	0.136	414	65	480	0	618	0	619	synonymous_variant	C	T	T	synonymous_variant	LOW	ENSFCAG00000033261	Transcript	ENSFCAT00000041659.2	protein_coding	4/4	-	ENSFCAT00000041659.2:c.1371C>T	ENSFCAP00000032318.2:p.Phe457=	1371	1371	457	F	ttC/ttT	C	-	1	1	HGNC	HGNC:23329	YES
Sanger	Felis_catus_9.0	CHD7	CATD0031a	F2	14085013	14085013	A	T	SNP	Missense_Mutation	p.M449L	14085013	PASS	CATD0031a	CATD0031b	0.413	91	64	155	0.007	150	1	151	missense_variant	A	T	T	missense_variant	MODERATE	ENSFCAG00000003849	Transcript	ENSFCAT00000003851.6	protein_coding	2/39	-	ENSFCAT00000003851.6:c.1345A>T	ENSFCAP00000003551.6:p.Met449Leu	2011	1345	449	M/L	Atg/Ttg	A	-	1	1	VGNC	-	YES
Sanger	Felis_catus_9.0	-	CATD0031a	X	34052276	34052276	T	A	SNP	Silent	p.G834=	34052276	PASS	CATD0031a	CATD0031b	0.642	64	115	179	0.009	225	2	227	synonymous_variant	T	A	A	synonymous_variant	LOW	ENSFCAG00000030242	Transcript	ENSFCAT00000030258.4	protein_coding	15/19	-	ENSFCAT00000030258.4:c.2502A>T	ENSFCAP00000024981.3:p.Gly834=	2502	2502	834	G	ggA/ggT	T	-	-1	1	-	-	YES
Sanger	Felis_catus_9.0	OXGR1	CATD0033a	A1	68725731	68725731	G	T	SNP	Silent	p.S144=	68725731	PASS	CATD0033a	CATD0033b	0.18	169	37	206	0.024	162	4	166	synonymous_variant	G	T	T	synonymous_variant	LOW	ENSFCAG00000027077	Transcript	ENSFCAT00000024973.3	protein_coding	1/1	-	ENSFCAT00000024973.3:c.432C>A	ENSFCAP00000019098.1:p.Ser144=	432	432	144	S	tcC/tcA	G	-	-1	1	VGNC	-	YES
Sanger	Felis_catus_9.0	-	CATD0033a	A1	87418614	87418614	C	T	SNP	Missense_Mutation	p.M171I	87418614	PASS	CATD0033a	CATD0033b	0.165	132	26	158	0.026	189	5	189	missense_variant	C	T	T	missense_variant	MODERATE	ENSFCAG00000044228	Transcript	ENSFCAT00000063572.2	protein_coding	1/1	-	ENSFCAT00000063572.2:c.513G>A	ENSFCAP00000044813.2:p.Met171Ile	513	513	171	M/I	atG/atA	C	-	-1	1	-	-	YES
Sanger	Felis_catus_9.0	MYO10	CATD0033a	A1	228450439	228450439	C	T	SNP	Missense_Mutation	p.R884W	228450439	PASS	CATD0033a	CATD0033b	0.224	52	15	67	0	55	0	55	missense_variant	C	T	T	missense_variant	MODERATE	ENSFCAG00000010325	Transcript	ENSFCAT00000047832.3	protein_coding	25/41	-	ENSFCAT00000047832.3:c.2650C>T	ENSFCAP00000036028.2:p.Arg884Trp	3174	2650	884	R/W	Cgg/Tgg	C	-	1	1	VGNC	-	YES
Sanger	Felis_catus_9.0	IRX1	CATD0033a	A1	239589606	239589606	G	C	SNP	Silent	p.A249=	239589606	PASS	CATD0033a	CATD0033b	0.211	45	12	57	0	41	0	41	synonymous_variant	G	C	C	synonymous_variant	LOW	ENSFCAG00000036923	Transcript	ENSFCAT00000065622.2	protein_coding	2/2	-	ENSFCAT00000065622.2:c.747C>G	ENSFCAP00000049342.1:p.Ala249=	843	747	249	A	gcC/gcG	G	-	-1	1	HGNC	HGNC:14358	YES
Sanger	Felis_catus_9.0	ADGRE3	CATD0033a	A2	10387016	10387016	G	T	SNP	Missense_Mutation	p.L597M	10387016	PASS	CATD0033a	CATD0033b	0.145	195	33	228	0.019	204	4	207	missense_variant	G	T	T	missense_variant	MODERATE	ENSFCAG00000015628	Transcript	ENSFCAT00000015632.6	protein_coding	14/16	-	ENSFCAT00000015632.6:c.1789C>A	ENSFCAP00000014493.6:p.Leu597Met	2378	1789	597	L/M	Ctg/Atg	G	-	-1	1	VGNC	-	YES
Sanger	Felis_catus_9.0	DUSP15	CATD0033a	A3	27136961	27136961	C	G	SNP	Silent	p.P41=	27136961	PASS	CATD0033a	CATD0033b	0.124	106	15	121	0	97	0	97	synonymous_variant	C	G	G	synonymous_variant	LOW	ENSFCAG00000001901	Transcript	ENSFCAT00000061439.2	protein_coding	3/7	-	ENSFCAT00000061439.2:c.123C>G	ENSFCAP00000049946.1:p.Pro41=	123	123	41	P	ccC/ccG	C	-	1	1	VGNC	-	YES
Sanger	Felis_catus_9.0	PAX1	CATD0033a	A3	46958173	46958173	G	A	SNP	Missense_Mutation	p.C195Y	46958173	PASS	CATD0033a	CATD0033b	0.102	106	12	118	0	62	0	62	missense_variant	G	A	A	missense_variant	MODERATE	ENSFCAG00000004293	Transcript	ENSFCAT00000004293.6	protein_coding	2/5	-	ENSFCAT00000004293.6:c.584G>A	ENSFCAP00000003958.3:p.Cys195Tyr	956	584	195	C/Y	tGc/tAc	G	-	1	1	VGNC	-	YES
Sanger	Felis_catus_9.0	STK32B	CATD0033a	B1	202577574	202577574	A	G	SNP	Missense_Mutation	p.Y247C	202577574	PASS	CATD0033a	CATD0033b	0.31	29	13	42	0.036	27	1	28	missense_variant	A	G	G	missense_variant	MODERATE	ENSFCAG00000004074	Transcript	ENSFCAT00000036905.3	protein_coding	8/12	-	ENSFCAT00000036905.3:c.740A>G	ENSFCAP00000033687.1:p.Tyr247Cys	1086	740	247	Y/C	tAc/tGc	A	-	1	1	VGNC	-	YES
Sanger	Felis_catus_9.0	-	CATD0033a	B2	1275933	1275933	C	T	SNP	Silent	p.I13=	1275933	PASS	CATD0033a	CATD0033b	0.206	54	14	68	0.009	112	1	113	synonymous_variant	C	T	T	synonymous_variant	LOW	ENSFCAG00000043171	Transcript	ENSFCAT00000026059.3	protein_coding	1/1	-	ENSFCAT00000026059.3:c.39C>T	ENSFCAP00000020280.1:p.Ile13=	39	39	13	I	atC/atT	C	-	1	1	-	-	YES
Sanger	Felis_catus_9.0	PTCHD4	CATD0033a	B2	48506998	48506998	G	C	SNP	Missense_Mutation	p.T246S	48506998	PASS	CATD0033a	CATD0033b	0.133	72	11	83	0.043	89	4	93	missense_variant	G	C	C	missense_variant	MODERATE	ENSFCAG00000015316	Transcript	ENSFCAT00000015319.5	protein_coding	3/4	-	ENSFCAT00000015319.5:c.737C>G	ENSFCAP00000014201.3:p.Thr246Ser	866	737	246	T/S	aCc/aGc	G	-	-1	1	VGNC	-	YES
Sanger	Felis_catus_9.0	-	CATD0033a	B2	101493147	101493147	A	T	SNP	Nonsense_Mutation	p.Y121*	101493147	PASS	CATD0033a	CATD0033b	0.111	32	4	36	0.013	79	1	80	stop_gained	A	T	T	stop_gained	HIGH	ENSFCAG00000037367	Transcript	ENSFCAT00000040079.3	protein_coding	4/7	-	ENSFCAT00000040079.3:c.363T>A	ENSFCAP00000031205.2:p.Tyr121Ter	363	363	121	Y/*	taT/taA	A	-	-1	1	-	-	YES
Sanger	Felis_catus_9.0	KIF25	CATD0033a	B2	153410110	153410110	G	C	SNP	Silent	p.P162=	153410110	PASS	CATD0033a	CATD0033b	0.204	43	11	55	0.045	42	2	44	synonymous_variant	G	C	C	synonymous_variant	LOW	ENSFCAG00000030309	Transcript	ENSFCAT00000054899.2	protein_coding	7/12	-	ENSFCAT00000054899.2:c.486G>C	ENSFCAP00000041295.2:p.Pro162=	486	486	162	P	ccG/ccC	G	-	1	1	HGNC	HGNC:6390	YES
Sanger	Felis_catus_9.0	CILP	CATD0033a	B3	42072451	42072451	C	T	SNP	Missense_Mutation	p.A94V	42072451	PASS	CATD0033a	CATD0033b	0.263	28	10	38	0.037	26	1	27	missense_variant	C	T	T	missense_variant	MODERATE	ENSFCAG00000011462	Transcript	ENSFCAT00000011464.6	protein_coding	3/9	-	ENSFCAT00000011464.6:c.281C>T	ENSFCAP00000010647.5:p.Ala94Val	391	281	94	A/V	gCt/gTt	C	-	1	1	VGNC	-	YES
Sanger	Felis_catus_9.0	AQR	CATD0033a	B3	69941393	69941393	T	A	SNP	Translation_Start_Site	p.M1?	69941393	PASS	CATD0033a	CATD0033b	0.208	76	20	96	0.03	96	3	99	start_lost	T	A	A	start_lost	HIGH	ENSFCAG00000014069	Transcript	ENSFCAT00000014072.6	protein_coding	1/35	-	ENSFCAT00000014072.6:c.2T>A	ENSFCAP00000013046.4:p.Met1?	421	2	1	M/K	aTg/aAg	T	-	1	1	VGNC	-	YES
Sanger	Felis_catus_9.0	MKX	CATD0033a	B4	25705357	25705357	C	A	SNP	Missense_Mutation	p.M41I	25705357	PASS	CATD0033a	CATD0033b	0.215	84	23	107	0	80	0	80	missense_variant	C	A	A	missense_variant	MODERATE	ENSFCAG00000004227	Transcript	ENSFCAT00000004228.6	protein_coding	2/8	-	ENSFCAT00000004228.6:c.123G>T	ENSFCAP00000003895.6:p.Met41Ile	123	123	41	M/I	atG/atT	C	-	-1	1	VGNC	-	YES
Sanger	Felis_catus_9.0	-	CATD0033a	B4	46924368	46924368	T	G	SNP	Missense_Mutation	p.T250P	46924368	PASS	CATD0033a	CATD0033b	0.159	106	20	126	0	147	0	147	missense_variant	T	G	G	missense_variant	MODERATE	ENSFCAG00000046019	Transcript	ENSFCAT00000053258.2	protein_coding	5/6	-	ENSFCAT00000053258.2:c.748A>C	ENSFCAP00000046325.2:p.Thr250Pro	812	748	250	T/P	Act/Cct	T	-	-1	1	-	-	YES
Sanger	Felis_catus_9.0	MYBPC1	CATD0033a	B4	124275668	124275668	C	G	SNP	Missense_Mutation	p.D138E	124275668	PASS	CATD0033a	CATD0033b	0.21	162	43	205	0.013	295	4	299	missense_variant	C	G	G	missense_variant	MODERATE	ENSFCAG00000025799	Transcript	ENSFCAT00000046472.3	protein_coding	5/27	-	ENSFCAT00000046472.3:c.414C>G	ENSFCAP00000027644.2:p.Asp138Glu	414	414	138	D/E	gaC/gaG	C	-	1	1	VGNC	-	YES
Sanger	Felis_catus_9.0	PLEKHN1	CATD0033a	C1	95968	95968	G	T	SNP	Splice_Site	-	95968	PASS	CATD0033a	CATD0033b	0.1	27	3	30	0	19	0	19	splice_donor_variant	G	T	T	splice_donor_variant	HIGH	ENSFCAG00000003360	Transcript	ENSFCAT00000003360.5	protein_coding	-	10/15	ENSFCAT00000003360.5:c.1341+1G>T	-	-	-	-	-	-	G	-	1	1	VGNC	-	YES
Sanger	Felis_catus_9.0	EDN2	CATD0033a	C1	32509705	32509705	G	C	SNP	Missense_Mutation	p.S139W	32509705	PASS	CATD0033a	CATD0033b	0.192	42	10	53	0.027	36	1	37	missense_variant	G	C	C	missense_variant	MODERATE	ENSFCAG00000014032	Transcript	ENSFCAT00000014037.5	protein_coding	4/5	-	ENSFCAT00000014037.5:c.416C>G	ENSFCAP00000013015.3:p.Ser139Trp	503	416	139	S/W	tCg/tGg	G	-	-1	1	VGNC	-	YES
Sanger	Felis_catus_9.0	GOLPH3L	CATD0033a	C1	105845169	105845169	T	C	SNP	Missense_Mutation	p.R104G	105845169	PASS	CATD0033a	CATD0033b	0.188	207	48	255	0.019	254	5	259	missense_variant	T	C	C	missense_variant	MODERATE	ENSFCAG00000035181	Transcript	ENSFCAT00000040450.3	protein_coding	2/4	-	ENSFCAT00000040450.3:c.310A>G	ENSFCAP00000034266.1:p.Arg104Gly	322	310	104	R/G	Aga/Gga	T	-	-1	1	VGNC	-	YES
Sanger	Felis_catus_9.0	RIF1	CATD0033a	C1	144535570	144535570	G	T	SNP	Nonsense_Mutation	p.E1997*	144535570	PASS	CATD0033a	CATD0033b	0.182	126	28	154	0.014	211	3	214	stop_gained	G	T	T	stop_gained	HIGH	ENSFCAG00000029742	Transcript	ENSFCAT00000027124.4	protein_coding	30/36	-	ENSFCAT00000027124.4:c.5989G>T	ENSFCAP00000016544.3:p.Glu1997Ter	6007	5989	1997	E/*	Gaa/Taa	G	-	1	1	VGNC	-	YES
Sanger	Felis_catus_9.0	KLHL6	CATD0033a	C2	85952151	85952151	G	C	SNP	Missense_Mutation	p.E172Q	85952151	PASS	CATD0033a	CATD0033b	0.238	115	36	151	0.018	164	3	167	missense_variant	G	C	C	missense_variant	MODERATE	ENSFCAG00000015088	Transcript	ENSFCAT00000015092.6	protein_coding	3/7	-	ENSFCAT00000015092.6:c.514G>C	ENSFCAP00000013995.3:p.Glu172Gln	514	514	172	E/Q	Gaa/Caa	G	-	1	1	VGNC	-	YES
Sanger	Felis_catus_9.0	CLDN18	CATD0033a	C2	127521697	127521697	G	C	SNP	Missense_Mutation	p.C193W	127521697	PASS	CATD0033a	CATD0033b	0.317	95	44	139	0.03	160	5	165	missense_variant	G	C	C	missense_variant	MODERATE	ENSFCAG00000001802	Transcript	ENSFCAT00000001802.5	protein_coding	4/5	-	ENSFCAT00000001802.5:c.579C>G	ENSFCAP00000001669.2:p.Cys193Trp	1130	579	193	C/W	tgC/tgG	G	-	-1	1	VGNC	-	YES
Sanger	Felis_catus_9.0	TOPAZ1	CATD0033a	C2	160652358	160652358	C	A	SNP	Missense_Mutation	p.D89E	160652358	PASS	CATD0033a	CATD0033b	0.286	15	6	21	0.048	40	2	42	missense_variant	C	A	A	missense_variant&splice_region_variant	MODERATE	ENSFCAG00000027563	Transcript	ENSFCAT00000024404.4	protein_coding	2/21	-	ENSFCAT00000024404.4:c.267C>A	ENSFCAP00000052314.1:p.Asp89Glu	267	267	89	D/E	gaC/gaA	C	-	1	1	HGNC	HGNC:24746	YES
Sanger	Felis_catus_9.0	UVRAG	CATD0033a	D1	58246516	58246516	A	G	SNP	Silent	p.V381=	58246516	PASS	CATD0033a	CATD0033b	0.316	54	25	79	0.033	119	4	123	synonymous_variant	A	G	G	synonymous_variant	LOW	ENSFCAG00000022180	Transcript	ENSFCAT00000081632.1	protein_coding	12/15	-	ENSFCAT00000081632.1:c.1143T>C	ENSFCAP00000056901.1:p.Val381=	1143	1143	381	V	gtT/gtC	A	-	-1	1	VGNC	-	YES
Sanger	Felis_catus_9.0	PKP3	CATD0033a	D1	117130096	117130096	A	T	SNP	Missense_Mutation	p.R324W	117130096	PASS	CATD0033a	CATD0033b	0.259	43	15	58	0	26	0	26	missense_variant	A	T	T	missense_variant	MODERATE	ENSFCAG00000007581	Transcript	ENSFCAT00000077723.1	protein_coding	4/11	-	ENSFCAT00000077723.1:c.970A>T	ENSFCAP00000054680.1:p.Arg324Trp	970	970	324	R/W	Agg/Tgg	A	-	1	1	VGNC	-	YES
Sanger	Felis_catus_9.0	NOC4L	CATD0033a	D3	960861	960861	G	A	SNP	Missense_Mutation	p.P380L	960861	PASS	CATD0033a	CATD0033b	0.25	30	10	40	0	13	0	13	missense_variant	G	A	A	missense_variant	MODERATE	ENSFCAG00000010783	Transcript	ENSFCAT00000074911.1	protein_coding	12/14	-	ENSFCAT00000074911.1:c.1139C>T	ENSFCAP00000059441.1:p.Pro380Leu	1139	1139	380	P/L	cCc/cTc	G	-	-1	1	VGNC	-	YES
Sanger	Felis_catus_9.0	FZD10	CATD0033a	D3	2303422	2303422	C	A	SNP	Missense_Mutation	p.C384F	2303422	PASS	CATD0033a	CATD0033b	0.229	54	16	70	0	35	0	35	missense_variant	C	A	A	missense_variant	MODERATE	ENSFCAG00000022965	Transcript	ENSFCAT00000041044.2	protein_coding	1/1	-	ENSFCAT00000041044.2:c.1151G>T	ENSFCAP00000032720.2:p.Cys384Phe	1151	1151	384	C/F	tGc/tTc	C	-	-1	1	VGNC	-	YES
Sanger	Felis_catus_9.0	CCDC102B	CATD0033a	D3	87771275	87771275	A	T	SNP	Missense_Mutation	p.E254V	87771275	PASS	CATD0033a	CATD0033b	0.247	110	36	146	0.019	264	5	269	missense_variant	A	T	T	missense_variant	MODERATE	ENSFCAG00000015556	Transcript	ENSFCAT00000079690.1	protein_coding	3/7	-	ENSFCAT00000079690.1:c.761A>T	ENSFCAP00000055428.1:p.Glu254Val	867	761	254	E/V	gAa/gTa	A	-	1	1	VGNC	-	YES
Sanger	Felis_catus_9.0	ABCA6	CATD0033a	E1	52006485	52006485	A	G	SNP	Missense_Mutation	p.L671S	52006485	PASS	CATD0033a	CATD0033b	0.13	67	10	77	0.032	90	3	93	missense_variant	A	G	G	missense_variant&splice_region_variant	MODERATE	ENSFCAG00000015679	Transcript	ENSFCAT00000015683.6	protein_coding	17/33	-	ENSFCAT00000015683.6:c.2012T>C	ENSFCAP00000014540.6:p.Leu671Ser	2012	2012	671	L/S	tTg/tCg	A	-	-1	1	VGNC	-	YES
Sanger	Felis_catus_9.0	CACNG7	CATD0033a	E2	4203437	4203437	T	A	SNP	Missense_Mutation	p.K189N	4203437	PASS	CATD0033a	CATD0033b	0.156	54	10	64	0	25	0	25	missense_variant	T	A	A	missense_variant	MODERATE	ENSFCAG00000001567	Transcript	ENSFCAT00000001567.6	protein_coding	4/5	-	ENSFCAT00000001567.6:c.567A>T	ENSFCAP00000001455.3:p.Lys189Asn	596	567	189	K/N	aaA/aaT	T	-	-1	1	VGNC	-	YES
Sanger	Felis_catus_9.0	SLC7A10	CATD0033a	E2	19918165	19918165	G	C	SNP	Silent	p.G149=	19918165	PASS	CATD0033a	CATD0033b	0.186	35	8	43	0.023	43	1	45	synonymous_variant	G	C	C	synonymous_variant	LOW	ENSFCAG00000014921	Transcript	ENSFCAT00000014925.6	protein_coding	2/11	-	ENSFCAT00000014925.6:c.447G>C	ENSFCAP00000013841.6:p.Gly149=	519	447	149	G	ggG/ggC	G	-	1	1	VGNC	-	YES
Sanger	Felis_catus_9.0	ABCC11	CATD0033a	E2	28559889	28559889	A	G	SNP	Silent	p.Y355=	28559889	PASS	CATD0033a	CATD0033b	0.24	95	30	125	0.021	143	3	146	synonymous_variant	A	G	G	synonymous_variant	LOW	ENSFCAG00000005280	Transcript	ENSFCAT00000044981.3	protein_coding	7/29	-	ENSFCAT00000044981.3:c.1065T>C	ENSFCAP00000034392.2:p.Tyr355=	1109	1065	355	Y	taT/taC	A	-	-1	1	VGNC	-	YES
Sanger	Felis_catus_9.0	AUTS2	CATD0033a	E3	14002244	14002244	A	G	SNP	Missense_Mutation	p.S409G	14002244	PASS	CATD0033a	CATD0033b	0.242	91	29	120	0.01	100	1	101	missense_variant	A	G	G	missense_variant	MODERATE	ENSFCAG00000015412	Transcript	ENSFCAT00000061615.2	protein_coding	8/19	-	ENSFCAT00000061615.2:c.1225A>G	ENSFCAP00000048001.1:p.Ser409Gly	1225	1225	409	S/G	Agc/Ggc	A	-	1	1	VGNC	-	YES
Sanger	Felis_catus_9.0	SLC30A10	CATD0033a	F1	59199469	59199470	CC	GA	DNP	Missense_Mutation	p.G190S	59199469	PASS	CATD0033a	CATD0033b	0.2	24	6	30	0	16	0	16	missense_variant	CC	GA	GA	missense_variant	MODERATE	ENSFCAG00000015233	Transcript	ENSFCAT00000015237.5	protein_coding	1/4	-	ENSFCAT00000015237.5:c.568_569delinsTC	ENSFCAP00000014129.5:p.Gly190Ser	568-569	568-569	190	G/S	GGg/TCg	CC	-	-1	1	VGNC	-	YES
Sanger	Felis_catus_9.0	FAM110B	CATD0033a	F2	11910434	11910434	G	A	SNP	Silent	p.K54=	11910434	PASS	CATD0033a	CATD0033b	0.238	77	24	101	0	54	0	54	synonymous_variant	G	A	A	synonymous_variant	LOW	ENSFCAG00000042816	Transcript	ENSFCAT00000051156.1	protein_coding	4/4	-	ENSFCAT00000051156.1:c.162G>A	ENSFCAP00000046809.1:p.Lys54=	947	162	54	K	aaG/aaA	G	-	1	1	HGNC	HGNC:28587	YES
Sanger	Felis_catus_9.0	-	CATD0033a	X	34052820	34052820	C	A	SNP	Missense_Mutation	p.R653I	34052820	PASS	CATD0033a	CATD0033b	0.175	174	37	211	0.021	235	5	241	missense_variant	C	A	A	missense_variant	MODERATE	ENSFCAG00000030242	Transcript	ENSFCAT00000030258.4	protein_coding	15/19	-	ENSFCAT00000030258.4:c.1958G>T	ENSFCAP00000024981.3:p.Arg653Ile	1958	1958	653	R/I	aGa/aTa	C	-	-1	1	-	-	YES
Sanger	Felis_catus_9.0	BRWD3	CATD0033a	X	68333512	68333512	G	A	SNP	Missense_Mutation	p.S1781L	68333512	PASS	CATD0033a	CATD0033b	0.158	123	23	146	0.021	189	4	194	missense_variant	G	A	A	missense_variant	MODERATE	ENSFCAG00000022198	Transcript	ENSFCAT00000028803.4	protein_coding	41/41	-	ENSFCAT00000028803.4:c.5342C>T	ENSFCAP00000025131.2:p.Ser1781Leu	5825	5342	1781	S/L	tCa/tTa	G	-	-1	1	VGNC	-	YES
Sanger	Felis_catus_9.0	SUPT20H	CATD0034a	A1	15826106	15826106	C	T	SNP	Missense_Mutation	p.G676S	15826106	PASS	CATD0034a	CATD0034b	0.327	35	17	52	0	82	0	82	missense_variant	C	T	T	missense_variant	MODERATE	ENSFCAG00000003816	Transcript	ENSFCAT00000057940.2	protein_coding	21/26	-	ENSFCAT00000057940.2:c.2026G>A	ENSFCAP00000051483.2:p.Gly676Ser	2335	2026	676	G/S	Ggt/Agt	C	-	-1	1	HGNC	HGNC:20596	YES
Sanger	Felis_catus_9.0	-	CATD0034a	A1	136385752	136385752	A	T	SNP	Missense_Mutation	p.S127C	136385752	PASS	CATD0034a	CATD0034b	0.466	62	54	116	0.034	113	4	117	missense_variant	A	T	T	missense_variant	MODERATE	ENSFCAG00000025450	Transcript	ENSFCAT00000024430.4	protein_coding	5/5	-	ENSFCAT00000024430.4:c.379A>T	ENSFCAP00000019756.4:p.Ser127Cys	821	379	127	S/C	Agc/Tgc	A	-	1	1	-	-	YES
Sanger	Felis_catus_9.0	FBN3	CATD0034a	A2	5855376	5855376	C	A	SNP	Silent	p.G1864=	5855376	PASS	CATD0034a	CATD0034b	0.857	3	18	21	0.021	47	1	48	synonymous_variant	C	A	A	synonymous_variant	LOW	ENSFCAG00000014948	Transcript	ENSFCAT00000014952.6	protein_coding	41/61	-	ENSFCAT00000014952.6:c.5592C>A	ENSFCAP00000013867.6:p.Gly1864=	5592	5592	1864	G	ggC/ggA	C	-	1	1	VGNC	-	YES
Sanger	Felis_catus_9.0	SHQ1	CATD0034a	A2	39809478	39809478	T	C	SNP	Missense_Mutation	p.E165G	39809478	PASS	CATD0034a	CATD0034b	0.297	97	41	138	0	149	0	149	missense_variant	T	C	C	missense_variant	MODERATE	ENSFCAG00000012781	Transcript	ENSFCAT00000072989.1	protein_coding	3/11	-	ENSFCAT00000072989.1:c.494A>G	ENSFCAP00000060708.1:p.Glu165Gly	567	494	165	E/G	gAa/gGa	T	-	-1	1	VGNC	-	YES
Sanger	Felis_catus_9.0	IL5RA	CATD0034a	A2	44912896	44912896	C	G	SNP	Missense_Mutation	p.W178C	44912896	PASS	CATD0034a	CATD0034b	0.438	77	60	139	0.019	152	3	155	missense_variant	C	G	G	missense_variant	MODERATE	ENSFCAG00000000652	Transcript	ENSFCAT00000000651.6	protein_coding	7/12	-	ENSFCAT00000000651.6:c.534G>C	ENSFCAP00000000604.4:p.Trp178Cys	1061	534	178	W/C	tgG/tgC	C	-	-1	1	VGNC	-	YES
Sanger	Felis_catus_9.0	FGD5	CATD0034a	A2	54711516	54711516	G	A	SNP	Silent	p.F29=	54711516	PASS	CATD0034a	CATD0034b	0.51	51	53	104	0.041	70	3	73	synonymous_variant	G	A	A	synonymous_variant	LOW	ENSFCAG00000026112	Transcript	ENSFCAT00000027285.4	protein_coding	2/21	-	ENSFCAT00000027285.4:c.87C>T	ENSFCAP00000022489.3:p.Phe29=	87	87	29	F	ttC/ttT	G	-	-1	1	VGNC	-	YES
Sanger	Felis_catus_9.0	SLC5A7	CATD0034a	A3	55274150	55274150	C	T	SNP	Missense_Mutation	p.E315K	55274150	PASS	CATD0034a	CATD0034b	0.427	86	64	150	0	262	0	262	missense_variant	C	T	T	missense_variant	MODERATE	ENSFCAG00000001350	Transcript	ENSFCAT00000001350.5	protein_coding	8/9	-	ENSFCAT00000001350.5:c.943G>A	ENSFCAP00000001255.3:p.Glu315Lys	1509	943	315	E/K	Gaa/Aaa	C	-	-1	1	VGNC	-	YES
Sanger	Felis_catus_9.0	ADD2	CATD0034a	A3	90056241	90056241	G	C	SNP	Missense_Mutation	p.S106C	90056241	PASS	CATD0034a	CATD0034b	0.5	26	26	52	0.024	40	1	41	missense_variant	G	C	C	missense_variant	MODERATE	ENSFCAG00000023197	Transcript	ENSFCAT00000032236.4	protein_coding	2/15	-	ENSFCAT00000032236.4:c.317C>G	ENSFCAP00000024118.2:p.Ser106Cys	351	317	106	S/C	tCc/tGc	G	-	-1	1	VGNC	-	YES
Sanger	Felis_catus_9.0	-	CATD0034a	A3	106981013	106981013	T	C	SNP	Missense_Mutation	p.Y59C	106981013	PASS	CATD0034a	CATD0034b	0.483	31	29	60	0.027	107	3	110	missense_variant	T	C	C	missense_variant	MODERATE	ENSFCAG00000025400	Transcript	ENSFCAT00000028712.4	protein_coding	3/19	-	ENSFCAT00000028712.4:c.176A>G	ENSFCAP00000024273.3:p.Tyr59Cys	531	176	59	Y/C	tAt/tGt	T	-	-1	1	-	-	YES
Sanger	Felis_catus_9.0	TEX15	CATD0034a	B1	28724959	28724959	T	G	SNP	Missense_Mutation	p.S2113R	28724959	PASS	CATD0034a	CATD0034b	0.158	64	12	76	0	221	0	221	missense_variant	T	G	G	missense_variant	MODERATE	ENSFCAG00000041903	Transcript	ENSFCAT00000055783.2	protein_coding	8/11	-	ENSFCAT00000055783.2:c.6337A>C	ENSFCAP00000060657.1:p.Ser2113Arg	6791	6337	2113	S/R	Agc/Cgc	T	-	-1	1	HGNC	HGNC:11738	YES
Sanger	Felis_catus_9.0	MSRA	CATD0034a	B1	53504286	53504286	G	A	SNP	Silent	p.A215=	53504286	PASS	CATD0034a	CATD0034b	0.298	59	25	84	0.02	149	3	153	synonymous_variant	G	A	A	synonymous_variant	LOW	ENSFCAG00000011865	Transcript	ENSFCAT00000011869.5	protein_coding	7/7	-	ENSFCAT00000011869.5:c.645G>A	ENSFCAP00000011009.4:p.Ala215=	645	645	215	A	gcG/gcA	G	-	1	1	VGNC	-	YES
Sanger	Felis_catus_9.0	PROM1	CATD0034a	B1	195962665	195962665	A	G	SNP	Silent	p.L278=	195962665	PASS	CATD0034a	CATD0034b	0.343	92	48	140	0	152	0	152	synonymous_variant	A	G	G	synonymous_variant	LOW	ENSFCAG00000015080	Transcript	ENSFCAT00000015084.6	protein_coding	10/27	-	ENSFCAT00000015084.6:c.834A>G	ENSFCAP00000013988.5:p.Leu278=	1612	834	278	L	ttA/ttG	A	-	1	1	VGNC	-	YES
Sanger	Felis_catus_9.0	ARID3B	CATD0034a	B3	33669658	33669658	C	A	SNP	Missense_Mutation	p.A312S	33669658	PASS	CATD0034a	CATD0034b	0.216	69	19	88	0	81	0	81	missense_variant	C	A	A	missense_variant	MODERATE	ENSFCAG00000002012	Transcript	ENSFCAT00000085398.1	protein_coding	4/8	-	ENSFCAT00000085398.1:c.934G>T	ENSFCAP00000051873.1:p.Ala312Ser	934	934	312	A/S	Gcc/Tcc	C	-	-1	1	VGNC	-	YES
Sanger	Felis_catus_9.0	DUOX2	CATD0034a	B3	60773446	60773446	T	G	SNP	Missense_Mutation	p.W1129G	60773446	PASS	CATD0034a	CATD0034b	0.474	70	63	133	0	141	0	141	missense_variant	T	G	G	missense_variant	MODERATE	ENSFCAG00000007561	Transcript	ENSFCAT00000007563.6	protein_coding	25/35	-	ENSFCAT00000007563.6:c.3385T>G	ENSFCAP00000007001.6:p.Trp1129Gly	3573	3385	1129	W/G	Tgg/Ggg	T	-	1	1	VGNC	-	YES
Sanger	Felis_catus_9.0	MDGA2	CATD0034a	B3	97965402	97965402	G	T	SNP	Missense_Mutation	p.P55T	97965402	PASS	CATD0034a	CATD0034b	0.52	60	65	125	0.031	126	4	131	missense_variant	G	T	T	missense_variant	MODERATE	ENSFCAG00000029286	Transcript	ENSFCAT00000022342.3	protein_coding	1/17	-	ENSFCAT00000022342.3:c.163C>A	ENSFCAP00000022764.3:p.Pro55Thr	163	163	55	P/T	Ccg/Acg	G	-	-1	1	HGNC	HGNC:19835	YES
Sanger	Felis_catus_9.0	NRXN3	CATD0034a	B3	126350274	126350274	G	T	SNP	Missense_Mutation	p.D1105Y	126350274	PASS	CATD0034a	CATD0034b	0.442	58	46	104	0.01	96	1	97	missense_variant	G	T	T	missense_variant	MODERATE	ENSFCAG00000035096	Transcript	ENSFCAT00000058014.1	protein_coding	14/19	-	ENSFCAT00000058014.1:c.3313G>T	ENSFCAP00000047677.1:p.Asp1105Tyr	3313	3313	1105	D/Y	Gac/Tac	G	-	1	1	HGNC	HGNC:8010	YES
Sanger	Felis_catus_9.0	-	CATD0034a	B4	4678507	4678507	A	G	SNP	Missense_Mutation	p.L143S	4678507	PASS	CATD0034a	CATD0034b	0.516	45	48	93	0.034	113	4	117	missense_variant	A	G	G	missense_variant	MODERATE	ENSFCAG00000023887	Transcript	ENSFCAT00000067524.1	protein_coding	3/7	-	ENSFCAT00000067524.1:c.428T>C	ENSFCAP00000056294.1:p.Leu143Ser	428	428	143	L/S	tTa/tCa	A	-	-1	1	-	-	YES
Sanger	Felis_catus_9.0	PDE3A	CATD0034a	B4	55915115	55915115	C	A	SNP	Missense_Mutation	p.T660K	55915115	PASS	CATD0034a	CATD0034b	0.396	81	53	134	0.009	229	2	231	missense_variant	C	A	A	missense_variant	MODERATE	ENSFCAG00000000972	Transcript	ENSFCAT00000000972.6	protein_coding	8/18	-	ENSFCAT00000000972.6:c.1979C>A	ENSFCAP00000000905.6:p.Thr660Lys	1979	1979	660	T/K	aCg/aAg	C	-	1	1	VGNC	-	YES
Sanger	Felis_catus_9.0	-	CATD0034a	B4	70172584	70172584	G	C	SNP	Missense_Mutation	p.A1106P	70172584	PASS	CATD0034a	CATD0034b	0.105	94	11	105	0	135	0	135	missense_variant	G	C	C	missense_variant	MODERATE	ENSFCAG00000052369	Transcript	ENSFCAT00000070555.1	protein_coding	25/28	-	ENSFCAT00000070555.1:c.3316G>C	ENSFCAP00000053038.1:p.Ala1106Pro	3316	3316	1106	A/P	Gca/Cca	G	-	1	1	-	-	YES
Sanger	Felis_catus_9.0	MYOM3	CATD0034a	C1	17947762	17947762	G	A	SNP	Missense_Mutation	p.R1443C	17947762	PASS	CATD0034a	CATD0034b	0.171	87	18	105	0	129	0	129	missense_variant	G	A	A	missense_variant	MODERATE	ENSFCAG00000006117	Transcript	ENSFCAT00000006118.6	protein_coding	37/37	-	ENSFCAT00000006118.6:c.4327C>T	ENSFCAP00000005684.4:p.Arg1443Cys	4890	4327	1443	R/C	Cgt/Tgt	G	-	-1	1	VGNC	-	YES
Sanger	Felis_catus_9.0	MACF1	CATD0034a	C1	30567371	30567371	C	T	SNP	Missense_Mutation	p.P3055S	30567371	PASS	CATD0034a	CATD0034b	0.398	74	49	123	0.013	221	3	224	missense_variant	C	T	T	missense_variant	MODERATE	ENSFCAG00000045633	Transcript	ENSFCAT00000055111.2	protein_coding	38/103	-	ENSFCAT00000055111.2:c.9163C>T	ENSFCAP00000047876.1:p.Pro3055Ser	9310	9163	3055	P/S	Cca/Tca	C	-	1	1	HGNC	HGNC:13664	YES
Sanger	Felis_catus_9.0	MACF1	CATD0034a	C1	30567373	30567373	A	T	SNP	Silent	p.P3055=	30567373	PASS	CATD0034a	CATD0034b	0.379	77	47	124	0.013	230	3	233	synonymous_variant	A	T	T	synonymous_variant	LOW	ENSFCAG00000045633	Transcript	ENSFCAT00000055111.2	protein_coding	38/103	-	ENSFCAT00000055111.2:c.9165A>T	ENSFCAP00000047876.1:p.Pro3055=	9312	9165	3055	P	ccA/ccT	A	-	1	1	HGNC	HGNC:13664	YES
Sanger	Felis_catus_9.0	HFM1	CATD0034a	C1	77733714	77733714	C	A	SNP	Missense_Mutation	p.V1189F	77733714	PASS	CATD0034a	CATD0034b	0.113	63	8	71	0	107	0	107	missense_variant	C	A	A	missense_variant	MODERATE	ENSFCAG00000029116	Transcript	ENSFCAT00000022690.4	protein_coding	31/38	-	ENSFCAT00000022690.4:c.3565G>T	ENSFCAP00000016448.3:p.Val1189Phe	4495	3565	1189	V/F	Gtt/Ttt	C	-	-1	1	VGNC	-	YES
Sanger	Felis_catus_9.0	-	CATD0034a	C1	107225684	107225684	A	C	SNP	Missense_Mutation	p.L216R	107225684	PASS	CATD0034a	CATD0034b	0.134	258	40	298	0	437	0	437	missense_variant	A	C	C	missense_variant	MODERATE	ENSFCAG00000049092	Transcript	ENSFCAT00000083934.1	protein_coding	3/3	-	ENSFCAT00000083934.1:c.647T>G	ENSFCAP00000057808.1:p.Leu216Arg	835	647	216	L/R	cTt/cGt	A	-	-1	1	-	-	YES
Sanger	Felis_catus_9.0	-	CATD0034a	C1	107335842	107335842	T	G	SNP	Missense_Mutation	p.S389R	107335842	PASS	CATD0034a	CATD0034b	0.109	238	29	267	0	498	0	498	missense_variant	T	G	G	missense_variant	MODERATE	ENSFCAG00000044571	Transcript	ENSFCAT00000065833.2	protein_coding	3/7	-	ENSFCAT00000065833.2:c.1165A>C	ENSFCAP00000046616.2:p.Ser389Arg	1291	1165	389	S/R	Agt/Cgt	T	-	-1	1	-	-	YES
Sanger	Felis_catus_9.0	EVX2	CATD0034a	C1	166851320	166851320	G	T	SNP	Missense_Mutation	p.P216H	166851320	PASS	CATD0034a	CATD0034b	0.463	29	25	54	0.017	59	1	60	missense_variant	G	T	T	missense_variant	MODERATE	ENSFCAG00000023892	Transcript	ENSFCAT00000025045.3	protein_coding	3/4	-	ENSFCAT00000025045.3:c.647C>A	ENSFCAP00000016785.3:p.Pro216His	647	647	216	P/H	cCc/cAc	G	-	-1	1	VGNC	-	YES
Sanger	Felis_catus_9.0	HECW2	CATD0034a	C1	185266376	185266376	C	A	SNP	Missense_Mutation	p.L750F	185266376	PASS	CATD0034a	CATD0034b	0.43	45	34	79	0	99	0	99	missense_variant	C	A	A	missense_variant	MODERATE	ENSFCAG00000008617	Transcript	ENSFCAT00000063223.2	protein_coding	8/29	-	ENSFCAT00000063223.2:c.2250G>T	ENSFCAP00000045622.2:p.Leu750Phe	2273	2250	750	L/F	ttG/ttT	C	-	-1	1	VGNC	-	YES
Sanger	Felis_catus_9.0	-	CATD0034a	C2	46735257	46735257	C	T	SNP	Silent	p.L130=	46735257	PASS	CATD0034a	CATD0034b	0.217	126	35	161	0.015	322	5	327	synonymous_variant	C	T	T	synonymous_variant	LOW	ENSFCAG00000029416	Transcript	ENSFCAT00000025684.4	protein_coding	4/4	-	ENSFCAT00000025684.4:c.388C>T	ENSFCAP00000022297.2:p.Leu130=	388	388	130	L	Ctg/Ttg	C	-	1	1	-	-	YES
Sanger	Felis_catus_9.0	RSRC1	CATD0034a	C2	109025379	109025379	T	C	SNP	Missense_Mutation	p.R100G	109025379	PASS	CATD0034a	CATD0034b	0.409	123	85	208	0.006	356	2	358	missense_variant	T	C	C	missense_variant	MODERATE	ENSFCAG00000013290	Transcript	ENSFCAT00000052293.2	protein_coding	2/9	-	ENSFCAT00000052293.2:c.298A>G	ENSFCAP00000040891.1:p.Arg100Gly	300	298	100	R/G	Agg/Ggg	T	-	-1	1	HGNC	HGNC:24152	YES
Sanger	Felis_catus_9.0	EXPH5	CATD0034a	D1	6960542	6960542	C	T	SNP	Missense_Mutation	p.G1958S	6960542	PASS	CATD0034a	CATD0034b	0.131	126	19	145	0	214	0	214	missense_variant	C	T	T	missense_variant	MODERATE	ENSFCAG00000046781	Transcript	ENSFCAT00000060130.2	protein_coding	6/6	-	ENSFCAT00000060130.2:c.5872G>A	ENSFCAP00000053534.1:p.Gly1958Ser	5872	5872	1958	G/S	Ggc/Agc	C	-	-1	1	HGNC	HGNC:30578	YES
Sanger	Felis_catus_9.0	-	CATD0034a	D1	16022531	16022531	T	C	SNP	Silent	p.C151=	16022531	PASS	CATD0034a	CATD0034b	0.207	92	24	116	0	167	0	167	synonymous_variant	T	C	C	synonymous_variant	LOW	ENSFCAG00000011786	Transcript	ENSFCAT00000055372.2	protein_coding	2/37	-	ENSFCAT00000055372.2:c.453T>C	ENSFCAP00000042283.1:p.Cys151=	1414	453	151	C	tgT/tgC	T	-	1	1	-	-	YES
Sanger	Felis_catus_9.0	-	CATD0034a	D1	63963923	63963923	A	T	SNP	Nonsense_Mutation	p.C114*	63963923	PASS	CATD0034a	CATD0034b	0.106	42	5	47	0	54	0	54	stop_gained	A	T	T	stop_gained	HIGH	ENSFCAG00000047035	Transcript	ENSFCAT00000079893.1	protein_coding	1/1	-	ENSFCAT00000079893.1:c.342T>A	ENSFCAP00000054310.1:p.Cys114Ter	342	342	114	C/*	tgT/tgA	A	-	-1	1	-	-	YES
Sanger	Felis_catus_9.0	EIF4G2	CATD0034a	D1	69252903	69252903	G	A	SNP	Missense_Mutation	p.R460W	69252903	PASS	CATD0034a	CATD0034b	0.377	104	63	167	0	273	0	273	missense_variant	G	A	A	missense_variant	MODERATE	ENSFCAG00000022269	Transcript	ENSFCAT00000023167.4	protein_coding	14/22	-	ENSFCAT00000023167.4:c.1378C>T	ENSFCAP00000019828.3:p.Arg460Trp	1934	1378	460	R/W	Cgg/Tgg	G	-	-1	1	VGNC	-	YES
Sanger	Felis_catus_9.0	FERMT3	CATD0034a	D1	109534759	109534759	A	T	SNP	Missense_Mutation	p.D81V	109534759	PASS	CATD0034a	CATD0034b	0.776	22	76	98	0.017	171	3	174	missense_variant	A	T	T	missense_variant	MODERATE	ENSFCAG00000005939	Transcript	ENSFCAT00000005941.6	protein_coding	3/14	-	ENSFCAT00000005941.6:c.242A>T	ENSFCAP00000005517.5:p.Asp81Val	888	242	81	D/V	gAc/gTc	A	-	1	1	VGNC	-	YES
Sanger	Felis_catus_9.0	TRPM5	CATD0034a	D1	115812100	115812100	T	C	SNP	Missense_Mutation	p.I1049T	115812100	PASS	CATD0034a	CATD0034b	0.667	17	34	51	0	27	0	27	missense_variant	T	C	C	missense_variant	MODERATE	ENSFCAG00000022628	Transcript	ENSFCAT00000027513.4	protein_coding	22/23	-	ENSFCAT00000027513.4:c.3146T>C	ENSFCAP00000060683.1:p.Ile1049Thr	3146	3146	1049	I/T	aTa/aCa	T	-	1	1	HGNC	HGNC:14323	YES
Sanger	Felis_catus_9.0	LBX1	CATD0034a	D2	61854459	61854459	G	A	SNP	Missense_Mutation	p.S29F	61854459	PASS	CATD0034a	CATD0034b	0.303	23	10	33	0	16	0	16	missense_variant	G	A	A	missense_variant	MODERATE	ENSFCAG00000034106	Transcript	ENSFCAT00000033119.3	protein_coding	1/2	-	ENSFCAT00000033119.3:c.86C>T	ENSFCAP00000025832.2:p.Ser29Phe	493	86	29	S/F	tCc/tTc	G	-	-1	1	HGNC	HGNC:16960	YES
Sanger	Felis_catus_9.0	SSH1	CATD0034a	D3	18066137	18066137	C	G	SNP	Missense_Mutation	p.A1009P	18066137	PASS	CATD0034a	CATD0034b	0.109	90	11	101	0	67	0	67	missense_variant	C	G	G	missense_variant	MODERATE	ENSFCAG00000004336	Transcript	ENSFCAT00000029331.4	protein_coding	15/15	-	ENSFCAT00000029331.4:c.3025G>C	ENSFCAP00000019851.3:p.Ala1009Pro	3221	3025	1009	A/P	Gct/Cct	C	-	-1	1	VGNC	-	YES
Sanger	Felis_catus_9.0	LAMA1	CATD0034a	D3	39280534	39280534	C	T	SNP	Missense_Mutation	p.S1453F	39280534	PASS	CATD0034a	CATD0034b	0.521	46	50	97	0.014	72	1	73	missense_variant	C	T	T	missense_variant	MODERATE	ENSFCAG00000008650	Transcript	ENSFCAT00000008661.6	protein_coding	30/63	-	ENSFCAT00000008661.6:c.4358C>T	ENSFCAP00000008025.6:p.Ser1453Phe	4495	4358	1453	S/F	tCt/tTt	C	-	1	1	VGNC	-	YES
Sanger	Felis_catus_9.0	TP53	CATD0034a	E1	2542054	2542054	C	T	SNP	Missense_Mutation	p.S311N	2542054	PASS	CATD0034a	CATD0034b	0.889	5	40	45	0.042	46	2	48	missense_variant	C	T	T	missense_variant	MODERATE	ENSFCAG00000009623	Transcript	ENSFCAT00000065820.2	protein_coding	5/9	-	ENSFCAT00000065820.2:c.932G>A	ENSFCAP00000045749.1:p.Ser311Asn	932	932	311	S/N	aGc/aAc	C	-	-1	1	EntrezGene	-	YES
Sanger	Felis_catus_9.0	FBF1	CATD0034a	E1	57809645	57809645	G	T	SNP	Missense_Mutation	p.L961M	57809645	PASS	CATD0034a	CATD0034b	0.167	15	3	18	0	19	0	19	missense_variant	G	T	T	missense_variant	MODERATE	ENSFCAG00000005764	Transcript	ENSFCAT00000045658.2	protein_coding	26/30	-	ENSFCAT00000045658.2:c.2881C>A	ENSFCAP00000028875.2:p.Leu961Met	2881	2881	961	L/M	Ctg/Atg	G	-	-1	1	VGNC	-	YES
Sanger	Felis_catus_9.0	LIM2	CATD0034a	E2	7094666	7094666	G	C	SNP	Missense_Mutation	p.G41R	7094666	PASS	CATD0034a	CATD0034b	0.451	67	55	122	0.017	114	2	116	missense_variant	G	C	C	missense_variant	MODERATE	ENSFCAG00000007995	Transcript	ENSFCAT00000007997.6	protein_coding	1/4	-	ENSFCAT00000007997.6:c.121G>C	ENSFCAP00000007407.5:p.Gly41Arg	121	121	41	G/R	Ggc/Cgc	G	-	1	1	VGNC	-	YES
Sanger	Felis_catus_9.0	GRIK5	CATD0034a	E2	13156215	13156215	G	A	SNP	Missense_Mutation	p.R465W	13156215	PASS	CATD0034a	CATD0034b	0.469	17	15	32	0	40	0	40	missense_variant	G	A	A	missense_variant	MODERATE	ENSFCAG00000012730	Transcript	ENSFCAT00000012733.6	protein_coding	11/19	-	ENSFCAT00000012733.6:c.1393C>T	ENSFCAP00000011803.6:p.Arg465Trp	1393	1393	465	R/W	Cgg/Tgg	G	-	-1	1	VGNC	-	YES
Sanger	Felis_catus_9.0	POU2F2	CATD0034a	E2	13196304	13196304	G	A	SNP	Missense_Mutation	p.P637L	13196304	PASS	CATD0034a	CATD0034b	0.421	22	16	38	0	29	0	29	missense_variant	G	A	A	missense_variant	MODERATE	ENSFCAG00000012731	Transcript	ENSFCAT00000045981.3	protein_coding	16/16	-	ENSFCAT00000045981.3:c.1910C>T	ENSFCAP00000031693.3:p.Pro637Leu	2784	1910	637	P/L	cCt/cTt	G	-	-1	1	VGNC	-	YES
Sanger	Felis_catus_9.0	PRKDC	CATD0034a	F2	2991666	2991666	T	C	SNP	Missense_Mutation	p.Y1250C	2991666	PASS	CATD0034a	CATD0034b	0.364	42	24	66	0.037	52	2	55	missense_variant	T	C	C	missense_variant	MODERATE	ENSFCAG00000011374	Transcript	ENSFCAT00000044544.3	protein_coding	31/86	-	ENSFCAT00000044544.3:c.3749A>G	ENSFCAP00000036806.2:p.Tyr1250Cys	3749	3749	1250	Y/C	tAc/tGc	T	-	-1	1	VGNC	-	YES
Sanger	Felis_catus_9.0	PXDNL	CATD0034a	F2	6343475	6343475	C	T	SNP	Missense_Mutation	p.G366D	6343475	PASS	CATD0034a	CATD0034b	0.327	74	36	110	0.031	123	4	127	missense_variant	C	T	T	missense_variant	MODERATE	ENSFCAG00000005332	Transcript	ENSFCAT00000005333.5	protein_coding	10/23	-	ENSFCAT00000005333.5:c.1097G>A	ENSFCAP00000004944.4:p.Gly366Asp	1097	1097	366	G/D	gGc/gAc	C	-	-1	1	VGNC	-	YES
Sanger	Felis_catus_9.0	ADCY8	CATD0034a	F2	74840977	74840977	A	G	SNP	Missense_Mutation	p.Y1041H	74840977	PASS	CATD0034a	CATD0034b	0.439	46	36	82	0	135	0	135	missense_variant	A	G	G	missense_variant	MODERATE	ENSFCAG00000006436	Transcript	ENSFCAT00000006438.6	protein_coding	16/18	-	ENSFCAT00000006438.6:c.3121T>C	ENSFCAP00000005982.3:p.Tyr1041His	3121	3121	1041	Y/H	Tac/Cac	A	-	-1	1	VGNC	-	YES
Sanger	Felis_catus_9.0	PHF20L1	CATD0034a	F2	76472138	76472138	C	T	SNP	Nonsense_Mutation	p.R615*	76472138	PASS	CATD0034a	CATD0034b	0.82	18	82	100	0.029	166	5	171	stop_gained	C	T	T	stop_gained	HIGH	ENSFCAG00000000706	Transcript	ENSFCAT00000000706.6	protein_coding	14/20	-	ENSFCAT00000000706.6:c.1843C>T	ENSFCAP00000000656.6:p.Arg615Ter	1877	1843	615	R/*	Cga/Tga	C	-	1	1	VGNC	-	YES
Sanger	Felis_catus_9.0	ATRX	CATD0034a	X	65405316	65405316	G	C	SNP	Silent	p.S691=	65405316	PASS	CATD0034a	CATD0034b	0.304	71	31	102	0	167	0	167	synonymous_variant	G	C	C	synonymous_variant	LOW	ENSFCAG00000030040	Transcript	ENSFCAT00000027286.3	protein_coding	9/36	-	ENSFCAT00000027286.3:c.2073C>G	ENSFCAP00000017740.2:p.Ser691=	2073	2073	691	S	tcC/tcG	G	-	-1	1	VGNC	-	YES
Sanger	Felis_catus_9.0	-	CATD0035a	A1	88512768	88512768	C	G	SNP	Missense_Mutation	p.H21D	88512768	PASS	CATD0035a	CATD0035b	0.245	163	53	216	0	252	0	252	missense_variant	C	G	G	missense_variant	MODERATE	ENSFCAG00000022992	Transcript	ENSFCAT00000030109.4	protein_coding	1/2	-	ENSFCAT00000030109.4:c.61C>G	ENSFCAP00000054670.1:p.His21Asp	61	61	21	H/D	Cat/Gat	C	-	1	1	-	-	YES
Sanger	Felis_catus_9.0	SPRY4	CATD0035a	A1	120337742	120337742	C	T	SNP	Missense_Mutation	p.A242T	120337742	PASS	CATD0035a	CATD0035b	0.101	142	16	158	0	50	0	50	missense_variant	C	T	T	missense_variant	MODERATE	ENSFCAG00000003690	Transcript	ENSFCAT00000003690.5	protein_coding	4/4	-	ENSFCAT00000003690.5:c.724G>A	ENSFCAP00000003399.4:p.Ala242Thr	724	724	242	A/T	Gct/Act	C	-	-1	1	HGNC	HGNC:15533	YES
Sanger	Felis_catus_9.0	RASA1	CATD0035a	A1	152426712	152426712	C	G	SNP	Nonsense_Mutation	p.S809*	152426712	PASS	CATD0035a	CATD0035b	0.74	58	165	223	0	146	0	146	stop_gained	C	G	G	stop_gained	HIGH	ENSFCAG00000004825	Transcript	ENSFCAT00000050296.2	protein_coding	18/25	-	ENSFCAT00000050296.2:c.2426C>G	ENSFCAP00000041003.2:p.Ser809Ter	2426	2426	809	S/*	tCa/tGa	C	-	1	1	VGNC	-	YES
Sanger	Felis_catus_9.0	RDH8	CATD0035a	A2	7596677	7596677	G	C	SNP	Silent	p.V85=	7596677	PASS	CATD0035a	CATD0035b	0.4	39	26	65	0	63	0	63	synonymous_variant	G	C	C	synonymous_variant	LOW	ENSFCAG00000009384	Transcript	ENSFCAT00000009386.6	protein_coding	2/6	-	ENSFCAT00000009386.6:c.255G>C	ENSFCAP00000008701.5:p.Val85=	678	255	85	V	gtG/gtC	G	-	1	1	VGNC	-	YES
Sanger	Felis_catus_9.0	SEMA3D	CATD0035a	A2	90785477	90785477	C	A	SNP	Missense_Mutation	p.D425Y	90785477	PASS	CATD0035a	CATD0035b	0.75	47	141	188	0	100	0	100	missense_variant	C	A	A	missense_variant	MODERATE	ENSFCAG00000024803	Transcript	ENSFCAT00000026976.3	protein_coding	12/18	-	ENSFCAT00000026976.3:c.1273G>T	ENSFCAP00000023741.2:p.Asp425Tyr	1761	1273	425	D/Y	Gat/Tat	C	-	-1	1	VGNC	-	YES
Sanger	Felis_catus_9.0	HYAL4	CATD0035a	A2	142783288	142783288	A	T	SNP	Silent	p.I276=	142783288	PASS	CATD0035a	CATD0035b	0.727	38	101	139	0	83	0	83	synonymous_variant	A	T	T	synonymous_variant	LOW	ENSFCAG00000010550	Transcript	ENSFCAT00000032157.4	protein_coding	2/6	-	ENSFCAT00000032157.4:c.828A>T	ENSFCAP00000018801.2:p.Ile276=	1113	828	276	I	atA/atT	A	-	1	1	HGNC	HGNC:5323	YES
Sanger	Felis_catus_9.0	WEE2	CATD0035a	A2	157834749	157834749	C	A	SNP	Missense_Mutation	p.N296K	157834749	PASS	CATD0035a	CATD0035b	0.686	32	70	102	0	96	0	96	missense_variant	C	A	A	missense_variant&splice_region_variant	MODERATE	ENSFCAG00000018517	Transcript	ENSFCAT00000019227.5	protein_coding	5/12	-	ENSFCAT00000019227.5:c.888C>A	ENSFCAP00000015274.4:p.Asn296Lys	888	888	296	N/K	aaC/aaA	C	-	1	1	VGNC	-	YES
Sanger	Felis_catus_9.0	-	CATD0035a	A2	167729972	167729972	C	T	SNP	Missense_Mutation	p.R117C	167729972	PASS	CATD0035a	CATD0035b	0.426	39	29	68	0	87	0	87	missense_variant	C	T	T	missense_variant	MODERATE	ENSFCAG00000049554	Transcript	ENSFCAT00000073229.1	protein_coding	3/3	-	ENSFCAT00000073229.1:c.349C>T	ENSFCAP00000059543.1:p.Arg117Cys	349	349	117	R/C	Cgt/Tgt	C	-	1	1	-	-	YES
Sanger	Felis_catus_9.0	PTPRT	CATD0035a	A3	18392096	18392096	C	T	SNP	Missense_Mutation	p.S1041L	18392096	PASS	CATD0035a	CATD0035b	0.418	57	41	98	0	77	0	78	missense_variant	C	T	T	missense_variant	MODERATE	ENSFCAG00000004770	Transcript	ENSFCAT00000067019.2	protein_coding	22/33	-	ENSFCAT00000067019.2:c.3122C>T	ENSFCAP00000048948.2:p.Ser1041Leu	3122	3122	1041	S/L	tCg/tTg	C	-	1	1	VGNC	-	YES
Sanger	Felis_catus_9.0	-	CATD0035a	A3	70319090	70319090	G	T	SNP	Missense_Mutation	p.C223F	70319090	PASS	CATD0035a	CATD0035b	0.392	166	107	274	0	200	0	200	missense_variant	G	T	T	missense_variant	MODERATE	ENSFCAG00000009254	Transcript	ENSFCAT00000086695.1	protein_coding	3/4	-	ENSFCAT00000086695.1:c.668G>T	ENSFCAP00000057996.1:p.Cys223Phe	1609	668	223	C/F	tGt/tTt	G	-	1	1	-	-	YES
Sanger	Felis_catus_9.0	ALK	CATD0035a	A3	119529776	119529776	G	T	SNP	Missense_Mutation	p.C845F	119529776	PASS	CATD0035a	CATD0035b	0.38	256	157	414	0	282	0	282	missense_variant	G	T	T	missense_variant	MODERATE	ENSFCAG00000042185	Transcript	ENSFCAT00000056001.2	protein_coding	23/29	-	ENSFCAT00000056001.2:c.2534G>T	ENSFCAP00000043838.2:p.Cys845Phe	3572	2534	845	C/F	tGt/tTt	G	-	1	1	HGNC	HGNC:427	YES
Sanger	Felis_catus_9.0	PCARE	CATD0035a	A3	119655762	119655762	C	T	SNP	Missense_Mutation	p.A252V	119655762	PASS	CATD0035a	CATD0035b	0.368	72	42	114	0	75	0	75	missense_variant	C	T	T	missense_variant	MODERATE	ENSFCAG00000029551	Transcript	ENSFCAT00000031645.4	protein_coding	1/2	-	ENSFCAT00000031645.4:c.755C>T	ENSFCAP00000054293.1:p.Ala252Val	755	755	252	A/V	gCg/gTg	C	-	1	1	HGNC	HGNC:34383	YES
Sanger	Felis_catus_9.0	AGBL5	CATD0035a	A3	121429563	121429563	C	G	SNP	Missense_Mutation	p.G328R	121429563	PASS	CATD0035a	CATD0035b	0.303	124	54	178	0	158	0	158	missense_variant	C	G	G	missense_variant	MODERATE	ENSFCAG00000009884	Transcript	ENSFCAT00000009887.6	protein_coding	6/15	-	ENSFCAT00000009887.6:c.982G>C	ENSFCAP00000009170.6:p.Gly328Arg	1027	982	328	G/R	Ggg/Cgg	C	-	-1	1	VGNC	-	YES
Sanger	Felis_catus_9.0	DNMT3A	CATD0035a	A3	123001177	123001177	C	T	SNP	Silent	p.G966=	123001177	PASS	CATD0035a	CATD0035b	0.317	140	65	205	0	123	0	123	synonymous_variant	C	T	T	synonymous_variant	LOW	ENSFCAG00000003659	Transcript	ENSFCAT00000003659.6	protein_coding	25/26	-	ENSFCAT00000003659.6:c.2898C>T	ENSFCAP00000003373.5:p.Gly966=	3325	2898	966	G	ggC/ggT	C	-	1	1	VGNC	-	YES
Sanger	Felis_catus_9.0	FAT1	CATD0035a	B1	17558935	17558935	C	A	SNP	Nonsense_Mutation	p.E894*	17558935	PASS	CATD0035a	CATD0035b	0.531	99	112	211	0	197	0	197	stop_gained	C	A	A	stop_gained	HIGH	ENSFCAG00000025616	Transcript	ENSFCAT00000032115.4	protein_coding	2/28	-	ENSFCAT00000032115.4:c.2680G>T	ENSFCAP00000024498.2:p.Glu894Ter	2879	2680	894	E/*	Gaa/Taa	C	-	-1	1	VGNC	-	YES
Sanger	Felis_catus_9.0	CNOT7	CATD0035a	B1	21408120	21408120	G	T	SNP	Nonsense_Mutation	p.E176*	21408120	PASS	CATD0035a	CATD0035b	0.191	178	42	220	0	124	0	124	stop_gained	G	T	T	stop_gained	HIGH	ENSFCAG00000000591	Transcript	ENSFCAT00000000591.5	protein_coding	4/6	-	ENSFCAT00000000591.5:c.526G>T	ENSFCAP00000000549.2:p.Glu176Ter	622	526	176	E/*	Gaa/Taa	G	-	1	1	VGNC	-	YES
Sanger	Felis_catus_9.0	USP38	CATD0035a	B1	85515000	85515000	T	G	SNP	Missense_Mutation	p.N745H	85515000	PASS	CATD0035a	CATD0035b	0.244	90	29	119	0	93	0	93	missense_variant	T	G	G	missense_variant	MODERATE	ENSFCAG00000024468	Transcript	ENSFCAT00000030679.4	protein_coding	9/10	-	ENSFCAT00000030679.4:c.2233A>C	ENSFCAP00000018565.1:p.Asn745His	2233	2233	745	N/H	Aat/Cat	T	-	-1	1	VGNC	-	YES
Sanger	Felis_catus_9.0	AREG	CATD0035a	B1	147576727	147576727	C	T	SNP	Silent	p.K212=	147576727	PASS	CATD0035a	CATD0035b	0.186	232	53	286	0	112	0	112	synonymous_variant	C	T	T	synonymous_variant	LOW	ENSFCAG00000000370	Transcript	ENSFCAT00000000370.6	protein_coding	4/7	-	ENSFCAT00000000370.6:c.636G>A	ENSFCAP00000000341.4:p.Lys212=	1121	636	212	K	aaG/aaA	C	-	-1	1	VGNC	-	YES
Sanger	Felis_catus_9.0	SLIT2	CATD0035a	B1	191742036	191742036	T	G	SNP	Missense_Mutation	p.N1287T	191742036	PASS	CATD0035a	CATD0035b	0.648	87	160	247	0	238	0	238	missense_variant	T	G	G	missense_variant	MODERATE	ENSFCAG00000031735	Transcript	ENSFCAT00000067165.2	protein_coding	36/39	-	ENSFCAT00000067165.2:c.3860A>C	ENSFCAP00000040342.1:p.Asn1287Thr	4740	3860	1287	N/T	aAt/aCt	T	-	-1	1	HGNC	HGNC:11086	YES
Sanger	Felis_catus_9.0	SLIT2	CATD0035a	B1	191811679	191811679	G	T	SNP	Missense_Mutation	p.P698T	191811679	PASS	CATD0035a	CATD0035b	0.503	91	92	183	0	124	0	124	missense_variant	G	T	T	missense_variant	MODERATE	ENSFCAG00000031735	Transcript	ENSFCAT00000067165.2	protein_coding	21/39	-	ENSFCAT00000067165.2:c.2092C>A	ENSFCAP00000040342.1:p.Pro698Thr	2972	2092	698	P/T	Ccg/Acg	G	-	-1	1	HGNC	HGNC:11086	YES
Sanger	Felis_catus_9.0	STK32B	CATD0035a	B1	202579564	202579564	C	A	SNP	Missense_Mutation	p.D276E	202579564	PASS	CATD0035a	CATD0035b	0.242	75	24	99	0	89	0	89	missense_variant	C	A	A	missense_variant	MODERATE	ENSFCAG00000004074	Transcript	ENSFCAT00000036905.3	protein_coding	9/12	-	ENSFCAT00000036905.3:c.828C>A	ENSFCAP00000033687.1:p.Asp276Glu	1174	828	276	D/E	gaC/gaA	C	-	1	1	VGNC	-	YES
Sanger	Felis_catus_9.0	SYNE1	CATD0035a	B2	139930971	139930971	C	G	SNP	Silent	p.S8268=	139930971	PASS	CATD0035a	CATD0035b	0.736	29	81	111	0	93	0	93	synonymous_variant	C	G	G	synonymous_variant	LOW	ENSFCAG00000000049	Transcript	ENSFCAT00000074871.1	protein_coding	138/147	-	ENSFCAT00000074871.1:c.24804G>C	ENSFCAP00000053529.1:p.Ser8268=	25651	24804	8268	S	tcG/tcC	C	-	-1	1	HGNC	HGNC:17089	YES
Sanger	Felis_catus_9.0	-	CATD0035a	B3	72383294	72383294	T	G	SNP	Silent	p.V76=	72383294	PASS	CATD0035a	CATD0035b	0.1	27	3	30	0	211	0	125	synonymous_variant	T	G	G	synonymous_variant	LOW	ENSFCAG00000045434	Transcript	ENSFCAT00000062957.1	protein_coding	1/1	-	ENSFCAT00000062957.1:c.228A>C	ENSFCAP00000042939.1:p.Val76=	228	228	76	V	gtA/gtC	T	-	-1	1	-	-	YES
Sanger	Felis_catus_9.0	GEMIN2	CATD0035a	B3	90285761	90285761	T	A	SNP	Nonsense_Mutation	p.L217*	90285761	PASS	CATD0035a	CATD0035b	0.212	104	28	132	0	92	0	92	stop_gained	T	A	A	stop_gained	HIGH	ENSFCAG00000029921	Transcript	ENSFCAT00000030050.3	protein_coding	9/11	-	ENSFCAT00000030050.3:c.650T>A	ENSFCAP00000017679.2:p.Leu217Ter	650	650	217	L/*	tTa/tAa	T	-	1	1	VGNC	-	YES
Sanger	Felis_catus_9.0	POMT2	CATD0035a	B3	124358758	124358758	C	T	SNP	Missense_Mutation	p.R803H	124358758	PASS	CATD0035a	CATD0035b	0.29	71	29	100	0.011	89	1	90	missense_variant	C	T	T	missense_variant	MODERATE	ENSFCAG00000011727	Transcript	ENSFCAT00000079071.1	protein_coding	21/21	-	ENSFCAT00000079071.1:c.2408G>A	ENSFCAP00000054275.1:p.Arg803His	2408	2408	803	R/H	cGc/cAc	C	-	-1	1	VGNC	-	YES
Sanger	Felis_catus_9.0	CACNA1C	CATD0035a	B4	35445944	35445944	C	G	SNP	Missense_Mutation	p.W528C	35445944	PASS	CATD0035a	CATD0035b	0.387	57	36	93	0	93	0	93	missense_variant	C	G	G	missense_variant	MODERATE	ENSFCAG00000008541	Transcript	ENSFCAT00000037286.3	protein_coding	12/50	-	ENSFCAT00000037286.3:c.1584G>C	ENSFCAP00000028370.3:p.Trp528Cys	2253	1584	528	W/C	tgG/tgC	C	-	-1	1	VGNC	-	YES
Sanger	Felis_catus_9.0	AJAP1	CATD0035a	C1	2857557	2857557	C	T	SNP	Missense_Mutation	p.S40L	2857557	PASS	CATD0035a	CATD0035b	0.324	69	33	102	0	87	0	87	missense_variant	C	T	T	missense_variant	MODERATE	ENSFCAG00000045902	Transcript	ENSFCAT00000085900.1	protein_coding	2/3	-	ENSFCAT00000085900.1:c.119C>T	ENSFCAP00000053457.1:p.Ser40Leu	867	119	40	S/L	tCg/tTg	C	-	1	1	HGNC	HGNC:30801	YES
Sanger	Felis_catus_9.0	PADI1	CATD0035a	C1	12355707	12355707	C	T	SNP	Silent	p.S439=	12355707	PASS	CATD0035a	CATD0035b	0.257	26	9	35	0	29	0	29	synonymous_variant	C	T	T	synonymous_variant	LOW	ENSFCAG00000010183	Transcript	ENSFCAT00000010186.6	protein_coding	12/16	-	ENSFCAT00000010186.6:c.1317C>T	ENSFCAP00000009455.4:p.Ser439=	1638	1317	439	S	tcC/tcT	C	-	1	1	VGNC	-	YES
Sanger	Felis_catus_9.0	PTCH2	CATD0035a	C1	35529206	35529206	G	A	SNP	Silent	p.H1165=	35529206	PASS	CATD0035a	CATD0035b	0.429	20	15	35	0	32	0	32	synonymous_variant	G	A	A	synonymous_variant	LOW	ENSFCAG00000009971	Transcript	ENSFCAT00000009974.6	protein_coding	22/22	-	ENSFCAT00000009974.6:c.3495C>T	ENSFCAP00000009256.5:p.His1165=	3495	3495	1165	H	caC/caT	G	-	-1	1	VGNC	-	YES
Sanger	Felis_catus_9.0	EPHX4	CATD0035a	C1	78420621	78420621	T	C	SNP	Silent	p.D150=	78420621	PASS	CATD0035a	CATD0035b	0.406	79	54	133	0	95	0	96	synonymous_variant	T	C	C	synonymous_variant	LOW	ENSFCAG00000001592	Transcript	ENSFCAT00000001592.6	protein_coding	3/7	-	ENSFCAT00000001592.6:c.450T>C	ENSFCAP00000001476.5:p.Asp150=	828	450	150	D	gaT/gaC	T	-	1	1	VGNC	-	YES
Sanger	Felis_catus_9.0	SYT6	CATD0035a	C1	97923010	97923010	G	C	SNP	Missense_Mutation	p.S111C	97923010	PASS	CATD0035a	CATD0035b	0.298	80	34	114	0	109	0	109	missense_variant	G	C	C	missense_variant	MODERATE	ENSFCAG00000006734	Transcript	ENSFCAT00000006736.5	protein_coding	2/7	-	ENSFCAT00000006736.5:c.332C>G	ENSFCAP00000006258.4:p.Ser111Cys	332	332	111	S/C	tCc/tGc	G	-	-1	1	VGNC	-	YES
Sanger	Felis_catus_9.0	-	CATD0035a	C1	146666482	146666482	C	T	SNP	Missense_Mutation	p.R138Q	146666482	PASS	CATD0035a	CATD0035b	0.255	123	42	165	0	145	0	145	missense_variant	C	T	T	missense_variant	MODERATE	ENSFCAG00000027093	Transcript	ENSFCAT00000036444.3	protein_coding	3/3	-	ENSFCAT00000036444.3:c.413G>A	ENSFCAP00000025816.2:p.Arg138Gln	413	413	138	R/Q	cGa/cAa	C	-	-1	1	-	-	YES
Sanger	Felis_catus_9.0	UBR3	CATD0035a	C1	161374899	161374899	C	A	SNP	Missense_Mutation	p.H1479N	161374899	PASS	CATD0035a	CATD0035b	0.367	57	33	90	0	50	0	50	missense_variant	C	A	A	missense_variant	MODERATE	ENSFCAG00000031648	Transcript	ENSFCAT00000083363.1	protein_coding	31/40	-	ENSFCAT00000083363.1:c.4435C>A	ENSFCAP00000055642.1:p.His1479Asn	4521	4435	1479	H/N	Cat/Aat	C	-	1	1	VGNC	-	YES
Sanger	Felis_catus_9.0	FSIP2	CATD0035a	C1	175850726	175850726	A	G	SNP	Silent	p.V4807=	175850726	PASS	CATD0035a	CATD0035b	0.381	104	64	168	0	108	0	108	synonymous_variant	A	G	G	synonymous_variant	LOW	ENSFCAG00000048733	Transcript	ENSFCAT00000071296.1	protein_coding	11/17	-	ENSFCAT00000071296.1:c.14421A>G	ENSFCAP00000058558.1:p.Val4807=	14779	14421	4807	V	gtA/gtG	A	-	1	1	HGNC	HGNC:21675	YES
Sanger	Felis_catus_9.0	NBEAL1	CATD0035a	C1	189959826	189959826	G	A	SNP	Missense_Mutation	p.D1460N	189959826	PASS	CATD0035a	CATD0035b	0.411	96	67	163	0	60	0	60	missense_variant	G	A	A	missense_variant	MODERATE	ENSFCAG00000025997	Transcript	ENSFCAT00000031908.4	protein_coding	27/54	-	ENSFCAT00000031908.4:c.4378G>A	ENSFCAP00000021971.3:p.Asp1460Asn	4613	4378	1460	D/N	Gac/Aac	G	-	1	1	VGNC	-	YES
Sanger	Felis_catus_9.0	ADAMTS1	CATD0035a	C2	18078567	18078567	T	C	SNP	Missense_Mutation	p.V797A	18078567	PASS	CATD0035a	CATD0035b	0.145	94	16	110	0	162	0	162	missense_variant	T	C	C	missense_variant	MODERATE	ENSFCAG00000013323	Transcript	ENSFCAT00000013329.6	protein_coding	10/10	-	ENSFCAT00000013329.6:c.2390T>C	ENSFCAP00000012358.5:p.Val797Ala	2390	2390	797	V/A	gTc/gCc	T	-	1	1	VGNC	-	YES
Sanger	Felis_catus_9.0	TRIM42	CATD0035a	C2	125018871	125018871	G	C	SNP	Missense_Mutation	p.S633C	125018871	PASS	CATD0035a	CATD0035b	0.217	94	26	120	0	104	0	104	missense_variant	G	C	C	missense_variant	MODERATE	ENSFCAG00000001651	Transcript	ENSFCAT00000001651.6	protein_coding	4/5	-	ENSFCAT00000001651.6:c.1898C>G	ENSFCAP00000001531.3:p.Ser633Cys	1898	1898	633	S/C	tCt/tGt	G	-	-1	1	HGNC	HGNC:19014	YES
Sanger	Felis_catus_9.0	KCNH8	CATD0035a	C2	138616262	138616262	G	A	SNP	Missense_Mutation	p.A263T	138616262	PASS	CATD0035a	CATD0035b	0.412	133	93	226	0	175	0	175	missense_variant	G	A	A	missense_variant	MODERATE	ENSFCAG00000012306	Transcript	ENSFCAT00000012310.6	protein_coding	6/17	-	ENSFCAT00000012310.6:c.787G>A	ENSFCAP00000011420.5:p.Ala263Thr	1072	787	263	A/T	Gca/Aca	G	-	1	1	VGNC	-	YES
Sanger	Felis_catus_9.0	SCN5A	CATD0035a	C2	154516122	154516122	A	G	SNP	Missense_Mutation	p.N214S	154516122	PASS	CATD0035a	CATD0035b	0.119	89	12	101	0	82	0	82	missense_variant	A	G	G	missense_variant	MODERATE	ENSFCAG00000003161	Transcript	ENSFCAT00000035523.3	protein_coding	6/28	-	ENSFCAT00000035523.3:c.641A>G	ENSFCAP00000033780.2:p.Asn214Ser	1112	641	214	N/S	aAt/aGt	A	-	1	1	VGNC	-	YES
Sanger	Felis_catus_9.0	KBTBD3	CATD0035a	D1	4185843	4185843	C	T	SNP	Silent	p.G348=	4185843	PASS	CATD0035a	CATD0035b	0.246	239	78	317	0	212	0	212	synonymous_variant	C	T	T	synonymous_variant	LOW	ENSFCAG00000015606	Transcript	ENSFCAT00000047416.2	protein_coding	2/3	-	ENSFCAT00000047416.2:c.1044G>A	ENSFCAP00000031132.2:p.Gly348=	1068	1044	348	G	ggG/ggA	C	-	-1	1	VGNC	-	YES
Sanger	Felis_catus_9.0	KCNJ1	CATD0035a	D1	25802714	25802714	C	T	SNP	Missense_Mutation	p.V315I	25802714	PASS	CATD0035a	CATD0035b	0.432	104	79	183	0	161	0	161	missense_variant	C	T	T	missense_variant	MODERATE	ENSFCAG00000013060	Transcript	ENSFCAT00000052775.1	protein_coding	2/2	-	ENSFCAT00000052775.1:c.943G>A	ENSFCAP00000041351.1:p.Val315Ile	943	943	315	V/I	Gtc/Atc	C	-	-1	1	HGNC	HGNC:6255	YES
Sanger	Felis_catus_9.0	-	CATD0035a	D1	62837776	62837776	T	C	SNP	Silent	p.I152=	62837776	PASS	CATD0035a	CATD0035b	0.204	270	69	339	0	212	0	212	synonymous_variant	T	C	C	synonymous_variant	LOW	ENSFCAG00000028144	Transcript	ENSFCAT00000026731.3	protein_coding	2/2	-	ENSFCAT00000026731.3:c.456T>C	ENSFCAP00000019208.3:p.Ile152=	456	456	152	I	atT/atC	T	-	1	1	-	-	YES
Sanger	Felis_catus_9.0	-	CATD0035a	D1	63754564	63754564	G	T	SNP	Missense_Mutation	p.L77I	63754564	PASS	CATD0035a	CATD0035b	0.247	110	36	147	0	107	0	107	missense_variant	G	T	T	missense_variant	MODERATE	ENSFCAG00000036400	Transcript	ENSFCAT00000041784.2	protein_coding	1/1	-	ENSFCAT00000041784.2:c.229C>A	ENSFCAP00000035592.1:p.Leu77Ile	229	229	77	L/I	Ctc/Atc	G	-	-1	1	-	-	YES
Sanger	Felis_catus_9.0	OR5I1	CATD0035a	D1	102990999	102990999	G	A	SNP	Missense_Mutation	p.P285S	102990999	PASS	CATD0035a	CATD0035b	0.213	166	45	211	0.007	144	1	145	missense_variant	G	A	A	missense_variant	MODERATE	ENSFCAG00000021895	Transcript	ENSFCAT00000030143.3	protein_coding	1/1	-	ENSFCAT00000030143.3:c.853C>T	ENSFCAP00000020970.1:p.Pro285Ser	853	853	285	P/S	Cca/Tca	G	-	-1	1	HGNC	HGNC:8347	YES
Sanger	Felis_catus_9.0	PATL1	CATD0035a	D1	106154492	106154492	G	A	SNP	Silent	p.V190=	106154492	PASS	CATD0035a	CATD0035b	0.155	120	22	142	0	89	0	89	synonymous_variant	G	A	A	synonymous_variant	LOW	ENSFCAG00000015573	Transcript	ENSFCAT00000048172.3	protein_coding	5/20	-	ENSFCAT00000048172.3:c.570C>T	ENSFCAP00000037120.2:p.Val190=	570	570	190	V	gtC/gtT	G	-	-1	1	VGNC	-	YES
Sanger	Felis_catus_9.0	LRRTM3	CATD0035a	D2	30207945	30207945	A	C	SNP	Missense_Mutation	p.N85H	30207945	PASS	CATD0035a	CATD0035b	0.447	120	97	217	0	171	0	171	missense_variant	A	C	C	missense_variant	MODERATE	ENSFCAG00000030902	Transcript	ENSFCAT00000030982.3	protein_coding	2/3	-	ENSFCAT00000030982.3:c.253A>C	ENSFCAP00000017216.2:p.Asn85His	253	253	85	N/H	Aac/Cac	A	-	1	1	VGNC	-	YES
Sanger	Felis_catus_9.0	MARCH5	CATD0035a	D2	54697531	54697531	A	T	SNP	Missense_Mutation	p.I149F	54697531	PASS	CATD0035a	CATD0035b	0.534	95	109	204	0	112	0	112	missense_variant	A	T	T	missense_variant	MODERATE	ENSFCAG00000034434	Transcript	ENSFCAT00000034905.3	protein_coding	4/6	-	ENSFCAT00000034905.3:c.445A>T	ENSFCAP00000028168.1:p.Ile149Phe	445	445	149	I/F	Att/Ttt	A	-	1	1	HGNC	HGNC:26025	YES
Sanger	Felis_catus_9.0	-	CATD0035a	D3	16782606	16782606	G	C	SNP	Missense_Mutation	p.E32Q	16782606	PASS	CATD0035a	CATD0035b	0.43	45	34	79	0	71	0	71	missense_variant	G	C	C	missense_variant	MODERATE	ENSFCAG00000042543	Transcript	ENSFCAT00000056076.2	protein_coding	1/3	-	ENSFCAT00000056076.2:c.94G>C	ENSFCAP00000043360.1:p.Glu32Gln	94	94	32	E/Q	Gag/Cag	G	-	1	1	-	-	YES
Sanger	Felis_catus_9.0	PSTPIP2	CATD0035a	D3	68500118	68500118	C	T	SNP	Missense_Mutation	p.R154H	68500118	PASS	CATD0035a	CATD0035b	0.131	213	32	245	0	203	0	203	missense_variant	C	T	T	missense_variant	MODERATE	ENSFCAG00000029753	Transcript	ENSFCAT00000075236.1	protein_coding	1/13	-	ENSFCAT00000075236.1:c.461G>A	ENSFCAP00000052085.1:p.Arg154His	461	461	154	R/H	cGc/cAc	C	-	-1	1	VGNC	-	YES
Sanger	Felis_catus_9.0	LOXHD1	CATD0035a	D3	68918548	68918548	T	C	SNP	Missense_Mutation	p.H1385R	68918548	PASS	CATD0035a	CATD0035b	0.353	90	49	139	0	94	0	94	missense_variant	T	C	C	missense_variant	MODERATE	ENSFCAG00000002785	Transcript	ENSFCAT00000069743.1	protein_coding	27/41	-	ENSFCAT00000069743.1:c.4154A>G	ENSFCAP00000053345.1:p.His1385Arg	4154	4154	1385	H/R	cAt/cGt	T	-	-1	1	VGNC	-	YES
Sanger	Felis_catus_9.0	-	CATD0035a	D3	73570940	73570940	A	T	SNP	Missense_Mutation	p.F124I	73570940	PASS	CATD0035a	CATD0035b	0.556	32	40	72	0	54	0	54	missense_variant	A	T	T	missense_variant	MODERATE	ENSFCAG00000022420	Transcript	ENSFCAT00000027460.4	protein_coding	2/2	-	ENSFCAT00000027460.4:c.370T>A	ENSFCAP00000026949.2:p.Phe124Ile	370	370	124	F/I	Ttt/Att	A	-	-1	1	-	-	YES
Sanger	Felis_catus_9.0	DIPK1C	CATD0035a	D3	92234409	92234409	G	A	SNP	Silent	p.D372=	92234409	PASS	CATD0035a	CATD0035b	0.357	36	20	56	0	72	0	72	synonymous_variant	G	A	A	synonymous_variant	LOW	ENSFCAG00000008272	Transcript	ENSFCAT00000008274.5	protein_coding	5/5	-	ENSFCAT00000008274.5:c.1116C>T	ENSFCAP00000007669.5:p.Asp372=	1116	1116	372	D	gaC/gaT	G	-	-1	1	VGNC	-	YES
Sanger	Felis_catus_9.0	KCNV2	CATD0035a	D4	8604056	8604056	C	A	SNP	Missense_Mutation	p.D117Y	8604056	PASS	CATD0035a	CATD0035b	0.654	9	17	26	0	26	0	26	missense_variant	C	A	A	missense_variant	MODERATE	ENSFCAG00000004335	Transcript	ENSFCAT00000004336.6	protein_coding	1/2	-	ENSFCAT00000004336.6:c.349G>T	ENSFCAP00000004001.6:p.Asp117Tyr	349	349	117	D/Y	Gac/Tac	C	-	-1	1	VGNC	-	YES
Sanger	Felis_catus_9.0	CDKN2A	CATD0035a	D4	48180156	48180156	C	T	SNP	Splice_Site	-	48180156	PASS	CATD0035a	CATD0035b	0.806	35	145	180	0	163	0	153	splice_acceptor_variant	C	T	T	splice_acceptor_variant	HIGH	ENSFCAG00000022826	Transcript	ENSFCAT00000077715.1	protein_coding	-	2/2	ENSFCAT00000077715.1:c.386-1G>A	-	-	-	-	-	-	C	-	-1	1	EntrezGene	-	YES
Sanger	Felis_catus_9.0	PRRT1B	CATD0035a	D4	91526838	91526838	G	A	SNP	Missense_Mutation	p.A115T	91526838	PASS	CATD0035a	CATD0035b	0.522	11	12	23	0	30	0	30	missense_variant	G	A	A	missense_variant	MODERATE	ENSFCAG00000034542	Transcript	ENSFCAT00000040533.3	protein_coding	1/3	-	ENSFCAT00000040533.3:c.343G>A	ENSFCAP00000027345.3:p.Ala115Thr	343	343	115	A/T	Gca/Aca	G	-	1	1	HGNC	HGNC:53642	YES
Sanger	Felis_catus_9.0	TAF15	CATD0035a	E1	23237298	23237298	G	A	SNP	Missense_Mutation	p.R174K	23237298	PASS	CATD0035a	CATD0035b	0.687	31	68	99	0	57	0	56	missense_variant	G	A	A	missense_variant	MODERATE	ENSFCAG00000018167	Transcript	ENSFCAT00000079025.1	protein_coding	7/17	-	ENSFCAT00000079025.1:c.521G>A	ENSFCAP00000053362.1:p.Arg174Lys	648	521	174	R/K	aGa/aAa	G	-	1	1	VGNC	-	YES
Sanger	Felis_catus_9.0	ABCA10	CATD0035a	E1	52082731	52082731	C	A	SNP	Missense_Mutation	p.Q838H	52082731	PASS	CATD0035a	CATD0035b	0.138	206	33	239	0	177	0	177	missense_variant	C	A	A	missense_variant	MODERATE	ENSFCAG00000030918	Transcript	ENSFCAT00000075371.1	protein_coding	18/36	-	ENSFCAT00000075371.1:c.2514G>T	ENSFCAP00000053255.1:p.Gln838His	2565	2514	838	Q/H	caG/caT	C	-	-1	1	HGNC	HGNC:30	YES
Sanger	Felis_catus_9.0	KLK13	CATD0035a	E2	7332148	7332148	C	A	SNP	Missense_Mutation	p.T175N	7332148	PASS	CATD0035a	CATD0035b	0.35	160	86	246	0	196	0	196	missense_variant	C	A	A	missense_variant	MODERATE	ENSFCAG00000038641	Transcript	ENSFCAT00000035779.3	protein_coding	5/6	-	ENSFCAT00000035779.3:c.524C>A	ENSFCAP00000037232.1:p.Thr175Asn	665	524	175	T/N	aCc/aAc	C	-	1	1	HGNC	HGNC:6361	YES
Sanger	Felis_catus_9.0	ZNF45	CATD0035a	E2	12461523	12461523	T	A	SNP	Nonsense_Mutation	p.K148*	12461523	PASS	CATD0035a	CATD0035b	0.253	133	45	178	0	140	0	140	stop_gained	T	A	A	stop_gained	HIGH	ENSFCAG00000037598	Transcript	ENSFCAT00000035273.3	protein_coding	4/4	-	ENSFCAT00000035273.3:c.442A>T	ENSFCAP00000026796.3:p.Lys148Ter	442	442	148	K/*	Aaa/Taa	T	-	-1	1	HGNC	HGNC:13111	YES
Sanger	Felis_catus_9.0	ZNF507	CATD0035a	E2	20612404	20612404	T	A	SNP	Missense_Mutation	p.T816S	20612404	PASS	CATD0035a	CATD0035b	0.465	151	131	282	0	164	0	164	missense_variant	T	A	A	missense_variant	MODERATE	ENSFCAG00000010663	Transcript	ENSFCAT00000083612.1	protein_coding	4/6	-	ENSFCAT00000083612.1:c.2446A>T	ENSFCAP00000058531.1:p.Thr816Ser	2446	2446	816	T/S	Acc/Tcc	T	-	-1	1	VGNC	-	YES
Sanger	Felis_catus_9.0	RPGRIP1L	CATD0035a	E2	33369741	33369741	T	G	SNP	Silent	p.P1012=	33369741	PASS	CATD0035a	CATD0035b	0.345	72	38	110	0	46	0	46	synonymous_variant	T	G	G	synonymous_variant	LOW	ENSFCAG00000005266	Transcript	ENSFCAT00000074929.1	protein_coding	18/28	-	ENSFCAT00000074929.1:c.3036A>C	ENSFCAP00000056456.1:p.Pro1012=	3121	3036	1012	P	ccA/ccC	T	-	-1	1	VGNC	-	YES
Sanger	Felis_catus_9.0	IRX6	CATD0035a	E2	34880955	34880955	A	T	SNP	Missense_Mutation	p.T115S	34880955	PASS	CATD0035a	CATD0035b	0.426	58	43	101	0	86	0	86	missense_variant	A	T	T	missense_variant	MODERATE	ENSFCAG00000013031	Transcript	ENSFCAT00000033599.3	protein_coding	3/6	-	ENSFCAT00000033599.3:c.343A>T	ENSFCAP00000030876.2:p.Thr115Ser	343	343	115	T/S	Aca/Tca	A	-	1	1	VGNC	-	YES
Sanger	Felis_catus_9.0	WDR59	CATD0035a	E2	51596439	51596439	G	T	SNP	Missense_Mutation	p.P438H	51596439	PASS	CATD0035a	CATD0035b	0.38	111	68	179	0.007	139	1	140	missense_variant	G	T	T	missense_variant	MODERATE	ENSFCAG00000014311	Transcript	ENSFCAT00000043437.3	protein_coding	14/27	-	ENSFCAT00000043437.3:c.1313C>A	ENSFCAP00000035726.1:p.Pro438His	1463	1313	438	P/H	cCc/cAc	G	-	-1	1	VGNC	-	YES
Sanger	Felis_catus_9.0	-	CATD0035a	E2	63977147	63977147	C	T	SNP	Missense_Mutation	p.A236T	63977147	PASS	CATD0035a	CATD0035b	0.135	192	30	222	0.004	222	1	223	missense_variant	C	T	T	missense_variant	MODERATE	ENSFCAG00000041635	Transcript	ENSFCAT00000053695.2	protein_coding	7/10	-	ENSFCAT00000053695.2:c.706G>A	ENSFCAP00000050227.2:p.Ala236Thr	706	706	236	A/T	Gct/Act	C	-	-1	1	-	-	YES
Sanger	Felis_catus_9.0	TNRC18	CATD0035a	E3	4231234	4231234	T	C	SNP	Missense_Mutation	p.D1750G	4231234	PASS	CATD0035a	CATD0035b	0.522	98	107	205	0	195	0	195	missense_variant	T	C	C	missense_variant	MODERATE	ENSFCAG00000001949	Transcript	ENSFCAT00000072905.1	protein_coding	16/29	-	ENSFCAT00000072905.1:c.5249A>G	ENSFCAP00000061524.1:p.Asp1750Gly	5495	5249	1750	D/G	gAc/gGc	T	-	-1	1	VGNC	-	YES
Sanger	Felis_catus_9.0	ARPC1A	CATD0035a	E3	6600571	6600571	C	A	SNP	Silent	p.T89=	6600571	PASS	CATD0035a	CATD0035b	0.43	368	278	647	0	265	0	265	synonymous_variant	C	A	A	synonymous_variant	LOW	ENSFCAG00000015065	Transcript	ENSFCAT00000015070.5	protein_coding	4/18	-	ENSFCAT00000015070.5:c.267C>A	ENSFCAP00000013975.3:p.Thr89=	374	267	89	T	acC/acA	C	-	1	1	VGNC	-	YES
Sanger	Felis_catus_9.0	ZAN	CATD0035a	E3	7883847	7883847	G	A	SNP	Missense_Mutation	p.A2060T	7883847	PASS	CATD0035a	CATD0035b	0.184	413	93	506	0	239	0	239	missense_variant	G	A	A	missense_variant	MODERATE	ENSFCAG00000006851	Transcript	ENSFCAT00000006853.6	protein_coding	35/47	-	ENSFCAT00000006853.6:c.6178G>A	ENSFCAP00000006360.6:p.Ala2060Thr	6178	6178	2060	A/T	Gcg/Acg	G	-	1	1	VGNC	-	YES
Sanger	Felis_catus_9.0	ATP2A1	CATD0035a	E3	22038408	22038408	A	C	SNP	Missense_Mutation	p.K604Q	22038408	PASS	CATD0035a	CATD0035b	0.511	175	183	359	0	194	0	194	missense_variant	A	C	C	missense_variant	MODERATE	ENSFCAG00000007746	Transcript	ENSFCAT00000065012.2	protein_coding	15/21	-	ENSFCAT00000065012.2:c.1810A>C	ENSFCAP00000043132.2:p.Lys604Gln	2491	1810	604	K/Q	Aag/Cag	A	-	1	1	VGNC	-	YES
Sanger	Felis_catus_9.0	IGSF6	CATD0035a	E3	26890870	26890870	T	C	SNP	Missense_Mutation	p.I18T	26890870	PASS	CATD0035a	CATD0035b	0.488	86	82	168	0	52	0	52	missense_variant	T	C	C	missense_variant	MODERATE	ENSFCAG00000038493	Transcript	ENSFCAT00000047675.3	protein_coding	1/5	-	ENSFCAT00000047675.3:c.53T>C	ENSFCAP00000030530.3:p.Ile18Thr	53	53	18	I/T	aTt/aCt	T	-	1	1	HGNC	HGNC:5953	YES
Sanger	Felis_catus_9.0	SEPTIN12	CATD0035a	E3	40588222	40588222	C	A	SNP	Missense_Mutation	p.P8T	40588222	PASS	CATD0035a	CATD0035b	0.107	142	17	159	0	119	0	120	missense_variant	C	A	A	missense_variant	MODERATE	ENSFCAG00000029843	Transcript	ENSFCAT00000059295.2	protein_coding	1/9	-	ENSFCAT00000059295.2:c.22C>A	ENSFCAP00000041436.1:p.Pro8Thr	260	22	8	P/T	Ccc/Acc	C	-	1	1	VGNC	-	YES
Sanger	Felis_catus_9.0	CATSPERE	CATD0035a	F1	7369835	7369835	C	G	SNP	Missense_Mutation	p.G397A	7369835	PASS	CATD0035a	CATD0035b	0.352	46	25	71	0	53	0	53	missense_variant	C	G	G	missense_variant	MODERATE	ENSFCAG00000042283	Transcript	ENSFCAT00000055644.2	protein_coding	11/23	-	ENSFCAT00000055644.2:c.1190G>C	ENSFCAP00000043224.1:p.Gly397Ala	1281	1190	397	G/A	gGa/gCa	C	-	-1	1	HGNC	HGNC:28491	YES
Sanger	Felis_catus_9.0	LHX9	CATD0035a	F1	39037538	39037538	T	A	SNP	Missense_Mutation	p.Y372N	39037538	PASS	CATD0035a	CATD0035b	0.413	84	59	143	0	194	0	194	missense_variant	T	A	A	missense_variant	MODERATE	ENSFCAG00000001815	Transcript	ENSFCAT00000038519.3	protein_coding	5/7	-	ENSFCAT00000038519.3:c.1114T>A	ENSFCAP00000038094.3:p.Tyr372Asn	1281	1114	372	Y/N	Tac/Aac	T	-	1	1	VGNC	-	YES
Sanger	Felis_catus_9.0	SPTA1	CATD0035a	F1	67935764	67935764	A	G	SNP	Silent	p.A184=	67935764	PASS	CATD0035a	CATD0035b	0.454	113	94	207	0	138	0	138	synonymous_variant	A	G	G	synonymous_variant	LOW	ENSFCAG00000046674	Transcript	ENSFCAT00000065635.2	protein_coding	5/52	-	ENSFCAT00000065635.2:c.552A>G	ENSFCAP00000040721.1:p.Ala184=	552	552	184	A	gcA/gcG	A	-	1	1	HGNC	HGNC:11272	YES
Sanger	Felis_catus_9.0	PREX2	CATD0035a	F2	20463301	20463301	G	C	SNP	Missense_Mutation	p.G7R	20463301	PASS	CATD0035a	CATD0035b	0.357	18	10	28	0	52	0	52	missense_variant	G	C	C	missense_variant	MODERATE	ENSFCAG00000008986	Transcript	ENSFCAT00000008990.6	protein_coding	1/40	-	ENSFCAT00000008990.6:c.19G>C	ENSFCAP00000008332.5:p.Gly7Arg	19	19	7	G/R	Ggg/Cgg	G	-	1	1	VGNC	-	YES
Sanger	Felis_catus_9.0	TEX11	CATD0035a	X	60058398	60058398	T	A	SNP	Silent	p.T501=	60058398	PASS	CATD0035a	CATD0035b	0.579	8	11	20	0	12	0	12	synonymous_variant	T	A	A	synonymous_variant	LOW	ENSFCAG00000029781	Transcript	ENSFCAT00000022118.4	protein_coding	18/30	-	ENSFCAT00000022118.4:c.1503A>T	ENSFCAP00000055008.1:p.Thr501=	2177	1503	501	T	acA/acT	T	-	-1	1	HGNC	HGNC:11733	YES
Sanger	Felis_catus_9.0	RTL5	CATD0035a	X	61175060	61175060	G	C	SNP	Missense_Mutation	p.F459L	61175060	PASS	CATD0035a	CATD0035b	0.346	68	36	104	0	89	0	89	missense_variant	G	C	C	missense_variant	MODERATE	ENSFCAG00000024876	Transcript	ENSFCAT00000025886.4	protein_coding	7/7	-	ENSFCAT00000025886.4:c.1377C>G	ENSFCAP00000057343.1:p.Phe459Leu	1497	1377	459	F/L	ttC/ttG	G	-	-1	1	HGNC	HGNC:29430	YES
Sanger	Felis_catus_9.0	DCX	CATD0035a	X	93390162	93390162	G	C	SNP	Missense_Mutation	p.S329C	93390162	PASS	CATD0035a	CATD0035b	0.86	8	49	57	0	48	0	48	missense_variant	G	C	C	missense_variant	MODERATE	ENSFCAG00000004890	Transcript	ENSFCAT00000004891.5	protein_coding	6/7	-	ENSFCAT00000004891.5:c.986C>G	ENSFCAP00000004520.5:p.Ser329Cys	1311	986	329	S/C	tCt/tGt	G	-	-1	1	HGNC	HGNC:2714	YES
Sanger	Felis_catus_9.0	DCX	CATD0035a	X	93474558	93474558	T	G	SNP	Missense_Mutation	p.K219Q	93474558	PASS	CATD0035a	CATD0035b	0.741	28	80	108	0	68	0	68	missense_variant	T	G	G	missense_variant	MODERATE	ENSFCAG00000004890	Transcript	ENSFCAT00000004891.5	protein_coding	3/7	-	ENSFCAT00000004891.5:c.655A>C	ENSFCAP00000004520.5:p.Lys219Gln	980	655	219	K/Q	Aag/Cag	T	-	-1	1	HGNC	HGNC:2714	YES
Sanger	Felis_catus_9.0	IGSF1	CATD0035a	X	110613374	110613374	A	T	SNP	Missense_Mutation	p.D416E	110613374	PASS	CATD0035a	CATD0035b	0.787	13	48	61	0	61	0	61	missense_variant	A	T	T	missense_variant&splice_region_variant	MODERATE	ENSFCAG00000002648	Transcript	ENSFCAT00000002652.5	protein_coding	9/21	-	ENSFCAT00000002652.5:c.1248T>A	ENSFCAP00000002441.4:p.Asp416Glu	1619	1248	416	D/E	gaT/gaA	A	-	-1	1	VGNC	-	YES
Sanger	Felis_catus_9.0	CCDC160	CATD0035a	X	113050476	113050476	G	A	SNP	Missense_Mutation	p.A287T	113050476	PASS	CATD0035a	CATD0035b	0.731	14	38	52	0	45	0	45	missense_variant	G	A	A	missense_variant	MODERATE	ENSFCAG00000024283	Transcript	ENSFCAT00000022850.3	protein_coding	1/1	-	ENSFCAT00000022850.3:c.859G>A	ENSFCAP00000023993.1:p.Ala287Thr	859	859	287	A/T	Gcc/Acc	G	-	1	1	VGNC	-	YES
Sanger	Felis_catus_9.0	BRS3	CATD0035a	X	114737188	114737188	T	A	SNP	Missense_Mutation	p.I44K	114737188	PASS	CATD0035a	CATD0035b	0.756	30	93	123	0	81	0	81	missense_variant	T	A	A	missense_variant	MODERATE	ENSFCAG00000031538	Transcript	ENSFCAT00000028598.4	protein_coding	1/3	-	ENSFCAT00000028598.4:c.131T>A	ENSFCAP00000021317.1:p.Ile44Lys	233	131	44	I/K	aTa/aAa	T	-	1	1	VGNC	-	YES
Sanger	Felis_catus_9.0	FATE1	CATD0035a	X	126756012	126756012	G	C	SNP	Missense_Mutation	p.S107T	126756012	PASS	CATD0035a	CATD0035b	0.694	15	34	49	0	50	0	50	missense_variant	G	C	C	missense_variant	MODERATE	ENSFCAG00000024520	Transcript	ENSFCAT00000026543.4	protein_coding	3/5	-	ENSFCAT00000026543.4:c.320G>C	ENSFCAP00000019594.1:p.Ser107Thr	1054	320	107	S/T	aGc/aCc	G	-	1	1	VGNC	-	YES
Sanger	Felis_catus_9.0	-	CATD0036a	A1	85894400	85894400	G	A	SNP	Missense_Mutation	p.R226H	85894400	PASS	CATD0036a	CATD0036b	0.152	212	38	250	0	277	0	277	missense_variant	G	A	A	missense_variant	MODERATE	ENSFCAG00000031129	Transcript	ENSFCAT00000032233.3	protein_coding	1/1	-	ENSFCAT00000032233.3:c.677G>A	ENSFCAP00000020743.1:p.Arg226His	677	677	226	R/H	cGc/cAc	G	-	1	1	-	-	YES
Sanger	Felis_catus_9.0	-	CATD0036a	A1	86880738	86880738	T	A	SNP	Missense_Mutation	p.V205D	86880738	PASS	CATD0036a	CATD0036b	0.327	134	65	199	0	239	0	239	missense_variant	T	A	A	missense_variant	MODERATE	ENSFCAG00000037546	Transcript	ENSFCAT00000041564.2	protein_coding	1/1	-	ENSFCAT00000041564.2:c.614T>A	ENSFCAP00000031481.1:p.Val205Asp	614	614	205	V/D	gTt/gAt	T	-	1	1	-	-	YES
Sanger	Felis_catus_9.0	N4BP3	CATD0036a	A1	94342875	94342875	G	A	SNP	Missense_Mutation	p.R330W	94342875	PASS	CATD0036a	CATD0036b	0.292	63	26	89	0	65	0	65	missense_variant	G	A	A	missense_variant	MODERATE	ENSFCAG00000044282	Transcript	ENSFCAT00000062610.2	protein_coding	3/4	-	ENSFCAT00000062610.2:c.988C>T	ENSFCAP00000047781.1:p.Arg330Trp	1012	988	330	R/W	Cgg/Tgg	G	-	-1	1	HGNC	HGNC:29852	YES
Sanger	Felis_catus_9.0	ADAMTS12	CATD0036a	A1	214877888	214877888	T	C	SNP	Missense_Mutation	p.C962R	214877888	PASS	CATD0036a	CATD0036b	0.269	98	36	134	0	155	0	155	missense_variant	T	C	C	missense_variant	MODERATE	ENSFCAG00000036378	Transcript	ENSFCAT00000057317.2	protein_coding	19/24	-	ENSFCAT00000057317.2:c.2884T>C	ENSFCAP00000050120.1:p.Cys962Arg	3609	2884	962	C/R	Tgt/Cgt	T	-	1	1	HGNC	HGNC:14605	YES
Sanger	Felis_catus_9.0	DAZAP1	CATD0036a	A2	871962	871962	C	A	SNP	Missense_Mutation	p.P369T	871962	PASS	CATD0036a	CATD0036b	0.1	36	4	40	0	48	0	48	missense_variant	C	A	A	missense_variant	MODERATE	ENSFCAG00000010767	Transcript	ENSFCAT00000040572.3	protein_coding	12/12	-	ENSFCAT00000040572.3:c.1105C>A	ENSFCAP00000032130.3:p.Pro369Thr	1105	1105	369	P/T	Ccc/Acc	C	-	1	1	VGNC	-	YES
Sanger	Felis_catus_9.0	MKRN2	CATD0036a	A2	53594688	53594688	G	A	SNP	Missense_Mutation	p.R377Q	53594688	PASS	CATD0036a	CATD0036b	0.203	153	39	193	0	150	0	150	missense_variant	G	A	A	missense_variant	MODERATE	ENSFCAG00000007979	Transcript	ENSFCAT00000007980.6	protein_coding	8/8	-	ENSFCAT00000007980.6:c.1130G>A	ENSFCAP00000007392.3:p.Arg377Gln	1130	1130	377	R/Q	cGa/cAa	G	-	1	1	VGNC	-	YES
Sanger	Felis_catus_9.0	VSTM2A	CATD0036a	A2	70384966	70384966	T	G	SNP	Silent	p.P231=	70384966	PASS	CATD0036a	CATD0036b	0.132	145	22	167	0	155	0	155	synonymous_variant	T	G	G	synonymous_variant	LOW	ENSFCAG00000003204	Transcript	ENSFCAT00000076434.1	protein_coding	6/6	-	ENSFCAT00000076434.1:c.693T>G	ENSFCAP00000053203.1:p.Pro231=	1467	693	231	P	ccT/ccG	T	-	1	1	VGNC	-	YES
Sanger	Felis_catus_9.0	PON1	CATD0036a	A2	100188710	100188710	G	C	SNP	Missense_Mutation	p.L129V	100188710	PASS	CATD0036a	CATD0036b	0.447	68	55	123	0	121	0	121	missense_variant	G	C	C	missense_variant	MODERATE	ENSFCAG00000019028	Transcript	ENSFCAT00000038491.3	protein_coding	5/9	-	ENSFCAT00000038491.3:c.385C>G	ENSFCAP00000035990.1:p.Leu129Val	554	385	129	L/V	Ctg/Gtg	G	-	-1	1	VGNC	-	YES
Sanger	Felis_catus_9.0	SLC4A2	CATD0036a	A2	165184851	165184851	G	A	SNP	Missense_Mutation	p.A1053T	165184851	PASS	CATD0036a	CATD0036b	0.161	135	26	161	0	123	0	123	missense_variant	G	A	A	missense_variant	MODERATE	ENSFCAG00000013197	Transcript	ENSFCAT00000031416.4	protein_coding	19/22	-	ENSFCAT00000031416.4:c.3157G>A	ENSFCAP00000016398.3:p.Ala1053Thr	3220	3157	1053	A/T	Gcc/Acc	G	-	1	1	VGNC	-	YES
Sanger	Felis_catus_9.0	PREX1	CATD0036a	A3	13142480	13142480	G	A	SNP	Missense_Mutation	p.E1048K	13142480	PASS	CATD0036a	CATD0036b	0.227	85	25	110	0.008	122	1	123	missense_variant	G	A	A	missense_variant	MODERATE	ENSFCAG00000004425	Transcript	ENSFCAT00000004426.6	protein_coding	25/40	-	ENSFCAT00000004426.6:c.3142G>A	ENSFCAP00000004085.5:p.Glu1048Lys	3686	3142	1048	E/K	Gag/Aag	G	-	1	1	VGNC	-	YES
Sanger	Felis_catus_9.0	AAR2	CATD0036a	A3	23316175	23316175	C	T	SNP	Missense_Mutation	p.R339Q	23316175	PASS	CATD0036a	CATD0036b	0.563	21	27	48	0	57	0	57	missense_variant	C	T	T	missense_variant	MODERATE	ENSFCAG00000033267	Transcript	ENSFCAT00000073421.1	protein_coding	4/4	-	ENSFCAT00000073421.1:c.1016G>A	ENSFCAP00000056359.1:p.Arg339Gln	1978	1016	339	R/Q	cGg/cAg	C	-	-1	1	VGNC	-	YES
Sanger	Felis_catus_9.0	CD93	CATD0036a	A3	48163945	48163945	C	A	SNP	Silent	p.R300=	48163945	PASS	CATD0036a	CATD0036b	0.369	101	59	161	0	101	0	101	synonymous_variant	C	A	A	synonymous_variant	LOW	ENSFCAG00000025238	Transcript	ENSFCAT00000083046.1	protein_coding	1/2	-	ENSFCAT00000083046.1:c.900G>T	ENSFCAP00000056226.1:p.Arg300=	1321	900	300	R	cgG/cgT	C	-	-1	1	VGNC	-	YES
Sanger	Felis_catus_9.0	DOCK5	CATD0036a	B1	32789655	32789655	A	C	SNP	Silent	p.P1860=	32789655	PASS	CATD0036a	CATD0036b	0.405	69	47	116	0	110	0	110	synonymous_variant	A	C	C	synonymous_variant	LOW	ENSFCAG00000011883	Transcript	ENSFCAT00000042000.3	protein_coding	52/52	-	ENSFCAT00000042000.3:c.5580T>G	ENSFCAP00000026491.3:p.Pro1860=	5580	5580	1860	P	ccT/ccG	A	-	-1	1	VGNC	-	YES
Sanger	Felis_catus_9.0	NPY5R	CATD0036a	B1	67049533	67049533	A	C	SNP	Missense_Mutation	p.V406G	67049533	PASS	CATD0036a	CATD0036b	0.325	112	54	166	0	165	0	165	missense_variant	A	C	C	missense_variant	MODERATE	ENSFCAG00000028724	Transcript	ENSFCAT00000028954.3	protein_coding	1/1	-	ENSFCAT00000028954.3:c.1217T>G	ENSFCAP00000023467.2:p.Val406Gly	1217	1217	406	V/G	gTg/gGg	A	-	-1	1	VGNC	-	YES
Sanger	Felis_catus_9.0	UNC13C	CATD0036a	B3	51967416	51967416	G	C	SNP	Missense_Mutation	p.D2206E	51967416	PASS	CATD0036a	CATD0036b	0.382	97	60	158	0	153	0	153	missense_variant	G	C	C	missense_variant	MODERATE	ENSFCAG00000022273	Transcript	ENSFCAT00000037159.3	protein_coding	32/32	-	ENSFCAT00000037159.3:c.6618C>G	ENSFCAP00000032381.1:p.Asp2206Glu	6875	6618	2206	D/E	gaC/gaG	G	-	-1	1	VGNC	-	YES
Sanger	Felis_catus_9.0	TOGARAM1	CATD0036a	B3	95627477	95627477	G	T	SNP	Missense_Mutation	p.A1409S	95627477	PASS	CATD0036a	CATD0036b	0.47	71	63	134	0	120	0	121	missense_variant	G	T	T	missense_variant	MODERATE	ENSFCAG00000027683	Transcript	ENSFCAT00000024371.4	protein_coding	14/21	-	ENSFCAT00000024371.4:c.4225G>T	ENSFCAP00000019738.2:p.Ala1409Ser	4579	4225	1409	A/S	Gcc/Tcc	G	-	1	1	VGNC	-	YES
Sanger	Felis_catus_9.0	-	CATD0036a	B3	112647871	112647871	G	A	SNP	Missense_Mutation	p.C1028Y	112647871	PASS	CATD0036a	CATD0036b	0.122	130	18	148	0	105	0	105	missense_variant	G	A	A	missense_variant	MODERATE	ENSFCAG00000031032	Transcript	ENSFCAT00000055440.2	protein_coding	56/106	-	ENSFCAT00000055440.2:c.3083G>A	ENSFCAP00000051181.2:p.Cys1028Tyr	11762	3083	1028	C/Y	tGc/tAc	G	-	1	1	-	-	YES
Sanger	Felis_catus_9.0	SVIL	CATD0036a	B4	28150175	28150175	A	G	SNP	Missense_Mutation	p.Y2148C	28150175	PASS	CATD0036a	CATD0036b	0.508	65	67	132	0	108	0	108	missense_variant	A	G	G	missense_variant	MODERATE	ENSFCAG00000009639	Transcript	ENSFCAT00000078666.1	protein_coding	36/39	-	ENSFCAT00000078666.1:c.6443A>G	ENSFCAP00000059735.1:p.Tyr2148Cys	6443	6443	2148	Y/C	tAc/tGc	A	-	1	1	VGNC	-	YES
Sanger	Felis_catus_9.0	PARD3	CATD0036a	B4	31384180	31384180	G	A	SNP	Silent	p.N734=	31384180	PASS	CATD0036a	CATD0036b	0.403	114	77	191	0	179	0	179	synonymous_variant	G	A	A	synonymous_variant	LOW	ENSFCAG00000009104	Transcript	ENSFCAT00000072841.1	protein_coding	14/25	-	ENSFCAT00000072841.1:c.2202C>T	ENSFCAP00000054232.1:p.Asn734=	2202	2202	734	N	aaC/aaT	G	-	-1	1	VGNC	-	YES
Sanger	Felis_catus_9.0	CD9	CATD0036a	B4	41322011	41322011	T	C	SNP	Missense_Mutation	p.F21S	41322011	PASS	CATD0036a	CATD0036b	0.366	149	86	235	0.006	173	1	174	missense_variant	T	C	C	missense_variant	MODERATE	ENSFCAG00000034944	Transcript	ENSFCAT00000040731.3	protein_coding	1/9	-	ENSFCAT00000040731.3:c.62T>C	ENSFCAP00000039363.2:p.Phe21Ser	66	62	21	F/S	tTc/tCc	T	-	1	1	EntrezGene	-	YES
Sanger	Felis_catus_9.0	-	CATD0036a	B4	70156869	70156869	G	T	SNP	Missense_Mutation	p.C405F	70156869	PASS	CATD0036a	CATD0036b	0.438	99	77	177	0	198	0	199	missense_variant	G	T	T	missense_variant	MODERATE	ENSFCAG00000052369	Transcript	ENSFCAT00000070555.1	protein_coding	10/28	-	ENSFCAT00000070555.1:c.1214G>T	ENSFCAP00000053038.1:p.Cys405Phe	1214	1214	405	C/F	tGt/tTt	G	-	1	1	-	-	YES
Sanger	Felis_catus_9.0	GLI1	CATD0036a	B4	85919257	85919257	G	T	SNP	Nonsense_Mutation	p.E15*	85919257	PASS	CATD0036a	CATD0036b	0.412	151	106	258	0	174	0	174	stop_gained	G	T	T	stop_gained	HIGH	ENSFCAG00000002081	Transcript	ENSFCAT00000002081.6	protein_coding	1/11	-	ENSFCAT00000002081.6:c.43G>T	ENSFCAP00000001923.3:p.Glu15Ter	43	43	15	E/*	Gag/Tag	G	-	1	1	VGNC	-	YES
Sanger	Felis_catus_9.0	PTPRF	CATD0036a	C1	34431171	34431171	G	A	SNP	Missense_Mutation	p.G2019R	34431171	PASS	CATD0036a	CATD0036b	0.438	100	78	178	0	126	0	126	missense_variant	G	A	A	missense_variant	MODERATE	ENSFCAG00000015118	Transcript	ENSFCAT00000081491.1	protein_coding	30/31	-	ENSFCAT00000081491.1:c.6055G>A	ENSFCAP00000060880.1:p.Gly2019Arg	6055	6055	2019	G/R	Ggg/Agg	G	-	1	1	VGNC	-	YES
Sanger	Felis_catus_9.0	BSND	CATD0036a	C1	44823539	44823539	C	G	SNP	Missense_Mutation	p.P132A	44823539	PASS	CATD0036a	CATD0036b	0.587	26	37	63	0	50	0	50	missense_variant	C	G	G	missense_variant	MODERATE	ENSFCAG00000008815	Transcript	ENSFCAT00000008817.5	protein_coding	3/4	-	ENSFCAT00000008817.5:c.394C>G	ENSFCAP00000008171.3:p.Pro132Ala	634	394	132	P/A	Cct/Gct	C	-	1	1	VGNC	-	YES
Sanger	Felis_catus_9.0	ROR1	CATD0036a	C1	53202770	53202770	T	A	SNP	Silent	p.I845=	53202770	PASS	CATD0036a	CATD0036b	0.113	258	33	291	0	226	0	226	synonymous_variant	T	A	A	synonymous_variant	LOW	ENSFCAG00000013779	Transcript	ENSFCAT00000055311.1	protein_coding	9/9	-	ENSFCAT00000055311.1:c.2535T>A	ENSFCAP00000049281.1:p.Ile845=	2535	2535	845	I	atT/atA	T	-	1	1	VGNC	-	YES
Sanger	Felis_catus_9.0	-	CATD0036a	C1	103369182	103369182	G	A	SNP	Missense_Mutation	p.E940K	103369182	PASS	CATD0036a	CATD0036b	0.185	119	27	146	0	128	0	128	missense_variant	G	A	A	missense_variant	MODERATE	ENSFCAG00000028868	Transcript	ENSFCAT00000078560.1	protein_coding	25/48	-	ENSFCAT00000078560.1:c.2818G>A	ENSFCAP00000060334.1:p.Glu940Lys	4031	2818	940	E/K	Gag/Aag	G	-	1	1	-	-	YES
Sanger	Felis_catus_9.0	CDK5R2	CATD0036a	C1	203969049	203969049	C	G	SNP	Missense_Mutation	p.A132G	203969049	PASS	CATD0036a	CATD0036b	0.579	8	11	19	0	16	0	16	missense_variant	C	G	G	missense_variant	MODERATE	ENSFCAG00000043220	Transcript	ENSFCAT00000066148.1	protein_coding	1/1	-	ENSFCAT00000066148.1:c.395C>G	ENSFCAP00000043635.1:p.Ala132Gly	395	395	132	A/G	gCt/gGt	C	-	1	1	HGNC	HGNC:1776	YES
Sanger	Felis_catus_9.0	NYAP2	CATD0036a	C1	209753968	209753968	C	A	SNP	Missense_Mutation	p.P502T	209753968	PASS	CATD0036a	CATD0036b	0.424	98	72	170	0	134	0	134	missense_variant	C	A	A	missense_variant	MODERATE	ENSFCAG00000014636	Transcript	ENSFCAT00000035241.2	protein_coding	4/7	-	ENSFCAT00000035241.2:c.1504C>A	ENSFCAP00000036877.1:p.Pro502Thr	2007	1504	502	P/T	Ccg/Acg	C	-	1	1	VGNC	-	YES
Sanger	Felis_catus_9.0	-	CATD0036a	C1	215384618	215384618	C	T	SNP	Missense_Mutation	p.R140W	215384618	PASS	CATD0036a	CATD0036b	0.434	99	76	175	0.005	186	1	187	missense_variant	C	T	T	missense_variant	MODERATE	ENSFCAG00000005684	Transcript	ENSFCAT00000050218.1	protein_coding	5/6	-	ENSFCAT00000050218.1:c.418C>T	ENSFCAP00000049415.1:p.Arg140Trp	418	418	140	R/W	Cgg/Tgg	C	-	1	1	-	-	YES
Sanger	Felis_catus_9.0	FETUB	CATD0036a	C2	83136169	83136169	C	G	SNP	Missense_Mutation	p.A412P	83136169	PASS	CATD0036a	CATD0036b	0.931	2	27	29	0	44	0	44	missense_variant	C	G	G	missense_variant	MODERATE	ENSFCAG00000012058	Transcript	ENSFCAT00000076168.1	protein_coding	7/7	-	ENSFCAT00000076168.1:c.1234G>C	ENSFCAP00000053918.1:p.Ala412Pro	1234	1234	412	A/P	Gcc/Ccc	C	-	-1	1	VGNC	-	YES
Sanger	Felis_catus_9.0	NCEH1	CATD0036a	C2	95841144	95841144	C	A	SNP	Silent	p.G339=	95841144	PASS	CATD0036a	CATD0036b	0.837	15	77	92	0	90	0	90	synonymous_variant	C	A	A	synonymous_variant	LOW	ENSFCAG00000028457	Transcript	ENSFCAT00000024541.4	protein_coding	7/7	-	ENSFCAT00000024541.4:c.1017C>A	ENSFCAP00000016628.3:p.Gly339=	1017	1017	339	G	ggC/ggA	C	-	1	1	HGNC	HGNC:29260	YES
Sanger	Felis_catus_9.0	P2RY2	CATD0036a	D1	60661527	60661527	G	A	SNP	Missense_Mutation	p.R336W	60661527	PASS	CATD0036a	CATD0036b	0.253	124	42	166	0	147	0	147	missense_variant	G	A	A	missense_variant	MODERATE	ENSFCAG00000032749	Transcript	ENSFCAT00000036729.2	protein_coding	1/1	-	ENSFCAT00000036729.2:c.1006C>T	ENSFCAP00000035812.1:p.Arg336Trp	1006	1006	336	R/W	Cgg/Tgg	G	-	-1	1	HGNC	HGNC:8541	YES
Sanger	Felis_catus_9.0	ZNF214	CATD0036a	D1	65902096	65902096	G	T	SNP	Silent	p.T161=	65902096	PASS	CATD0036a	CATD0036b	0.182	99	22	121	0	131	0	131	synonymous_variant	G	T	T	synonymous_variant	LOW	ENSFCAG00000031518	Transcript	ENSFCAT00000023725.4	protein_coding	2/2	-	ENSFCAT00000023725.4:c.483C>A	ENSFCAP00000022655.2:p.Thr161=	483	483	161	T	acC/acA	G	-	-1	1	VGNC	-	YES
Sanger	Felis_catus_9.0	-	CATD0036a	D1	103282856	103282856	C	T	SNP	Missense_Mutation	p.S166L	103282856	PASS	CATD0036a	CATD0036b	0.149	86	15	102	0	205	0	205	missense_variant	C	T	T	missense_variant	MODERATE	ENSFCAG00000045730	Transcript	ENSFCAT00000022190.3	protein_coding	1/1	-	ENSFCAT00000022190.3:c.497C>T	ENSFCAP00000017343.3:p.Ser166Leu	497	497	166	S/L	tCa/tTa	C	-	1	1	-	-	YES
Sanger	Felis_catus_9.0	-	CATD0036a	D1	103716238	103716238	T	C	SNP	Missense_Mutation	p.L214P	103716238	PASS	CATD0036a	CATD0036b	0.185	141	32	173	0	228	0	228	missense_variant	T	C	C	missense_variant	MODERATE	ENSFCAG00000027236	Transcript	ENSFCAT00000026138.3	protein_coding	1/1	-	ENSFCAT00000026138.3:c.641T>C	ENSFCAP00000020651.1:p.Leu214Pro	641	641	214	L/P	cTc/cCc	T	-	1	1	-	-	YES
Sanger	Felis_catus_9.0	BRINP1	CATD0036a	D4	80614033	80614033	G	A	SNP	Missense_Mutation	p.R534C	80614033	PASS	CATD0036a	CATD0036b	0.866	15	97	112	0	182	0	183	missense_variant	G	A	A	missense_variant	MODERATE	ENSFCAG00000033056	Transcript	ENSFCAT00000045101.3	protein_coding	7/7	-	ENSFCAT00000045101.3:c.1600C>T	ENSFCAP00000039813.1:p.Arg534Cys	1650	1600	534	R/C	Cgc/Tgc	G	-	-1	1	HGNC	HGNC:2687	YES
Sanger	Felis_catus_9.0	TMEM106A	CATD0036a	E1	43593298	43593298	C	G	SNP	Missense_Mutation	p.A132G	43593298	PASS	CATD0036a	CATD0036b	0.639	57	101	159	0	153	0	153	missense_variant	C	G	G	missense_variant	MODERATE	ENSFCAG00000013149	Transcript	ENSFCAT00000013153.4	protein_coding	4/8	-	ENSFCAT00000013153.4:c.395C>G	ENSFCAP00000012196.2:p.Ala132Gly	556	395	132	A/G	gCc/gGc	C	-	1	1	VGNC	-	YES
Sanger	Felis_catus_9.0	MYLK3	CATD0036a	E2	27054823	27054823	C	T	SNP	Missense_Mutation	p.V501I	27054823	PASS	CATD0036a	CATD0036b	0.507	70	72	142	0	125	0	125	missense_variant	C	T	T	missense_variant	MODERATE	ENSFCAG00000001388	Transcript	ENSFCAT00000001389.6	protein_coding	5/13	-	ENSFCAT00000001389.6:c.1501G>A	ENSFCAP00000001291.6:p.Val501Ile	2293	1501	501	V/I	Gtc/Atc	C	-	-1	1	VGNC	-	YES
Sanger	Felis_catus_9.0	GSE1	CATD0036a	E2	60584744	60584744	T	A	SNP	Missense_Mutation	p.M1054K	60584744	PASS	CATD0036a	CATD0036b	0.319	77	36	113	0	81	0	81	missense_variant	T	A	A	missense_variant	MODERATE	ENSFCAG00000007608	Transcript	ENSFCAT00000067181.2	protein_coding	14/16	-	ENSFCAT00000067181.2:c.3161T>A	ENSFCAP00000045717.1:p.Met1054Lys	3161	3161	1054	M/K	aTg/aAg	T	-	1	1	HGNC	HGNC:28979	YES
Sanger	Felis_catus_9.0	-	CATD0036a	F1	3423153	3423153	G	A	SNP	Missense_Mutation	p.R1025K	3423153	PASS	CATD0036a	CATD0036b	0.545	87	104	191	0	240	0	240	missense_variant	G	A	A	missense_variant	MODERATE	ENSFCAG00000023988	Transcript	ENSFCAT00000025804.4	protein_coding	18/83	-	ENSFCAT00000025804.4:c.3074G>A	ENSFCAP00000022344.4:p.Arg1025Lys	3074	3074	1025	R/K	aGa/aAa	G	-	1	1	-	-	YES
Sanger	Felis_catus_9.0	AHCTF1	CATD0036a	F1	5317302	5317302	G	A	SNP	Missense_Mutation	p.A1467T	5317302	PASS	CATD0036a	CATD0036b	0.303	76	33	109	0	116	0	116	missense_variant	G	A	A	missense_variant	MODERATE	ENSFCAG00000014392	Transcript	ENSFCAT00000076535.1	protein_coding	32/37	-	ENSFCAT00000076535.1:c.4399G>A	ENSFCAP00000057708.1:p.Ala1467Thr	4675	4399	1467	A/T	Gcc/Acc	G	-	1	1	VGNC	-	YES
Sanger	Felis_catus_9.0	AXDND1	CATD0036a	F1	23148470	23148470	G	C	SNP	Missense_Mutation	p.A650P	23148470	PASS	CATD0036a	CATD0036b	0.817	19	85	104	0	156	0	156	missense_variant	G	C	C	missense_variant	MODERATE	ENSFCAG00000028522	Transcript	ENSFCAT00000079066.1	protein_coding	16/26	-	ENSFCAT00000079066.1:c.1948G>C	ENSFCAP00000061470.1:p.Ala650Pro	1948	1948	650	A/P	Gcc/Ccc	G	-	1	1	HGNC	HGNC:26564	YES
Sanger	Felis_catus_9.0	CFAP45	CATD0036a	F1	67053843	67053843	A	G	SNP	Missense_Mutation	p.E305G	67053843	PASS	CATD0036a	CATD0036b	0.558	76	96	172	0	155	0	155	missense_variant	A	G	G	missense_variant	MODERATE	ENSFCAG00000008529	Transcript	ENSFCAT00000078417.1	protein_coding	8/11	-	ENSFCAT00000078417.1:c.914A>G	ENSFCAP00000059295.1:p.Glu305Gly	998	914	305	E/G	gAa/gGa	A	-	1	1	VGNC	-	YES
Sanger	Felis_catus_9.0	-	CATD0036a	F2	25528566	25528566	G	T	SNP	Missense_Mutation	p.P155T	25528566	PASS	CATD0036a	CATD0036b	0.413	54	38	92	0	88	0	88	missense_variant	G	T	T	missense_variant	MODERATE	ENSFCAG00000027854	Transcript	ENSFCAT00000023713.4	protein_coding	6/7	-	ENSFCAT00000023713.4:c.463C>A	ENSFCAP00000019549.3:p.Pro155Thr	463	463	155	P/T	Cca/Aca	G	-	-1	1	-	-	YES
Sanger	Felis_catus_9.0	LRRCC1	CATD0036a	F2	35284498	35284498	G	C	SNP	Missense_Mutation	p.L89F	35284498	PASS	CATD0036a	CATD0036b	0.455	55	46	101	0	93	0	93	missense_variant	G	C	C	missense_variant	MODERATE	ENSFCAG00000018992	Transcript	ENSFCAT00000019077.5	protein_coding	2/19	-	ENSFCAT00000019077.5:c.267G>C	ENSFCAP00000015656.3:p.Leu89Phe	267	267	89	L/F	ttG/ttC	G	-	1	1	VGNC	-	YES
Sanger	Felis_catus_9.0	FLT3	CATD0037a	A1	7639812	7639812	C	T	SNP	Missense_Mutation	p.A925T	7639812	PASS	CATD0037a	CATD0037b	0.207	115	30	145	0	161	0	161	missense_variant	C	T	T	missense_variant	MODERATE	ENSFCAG00000004539	Transcript	ENSFCAT00000004543.6	protein_coding	21/23	-	ENSFCAT00000004543.6:c.2773G>A	ENSFCAP00000004196.5:p.Ala925Thr	2773	2773	925	A/T	Gct/Act	C	-	-1	1	VGNC	-	YES
Sanger	Felis_catus_9.0	FRY	CATD0037a	A1	11437234	11437234	T	C	SNP	Missense_Mutation	p.M1461T	11437234	PASS	CATD0037a	CATD0037b	0.436	44	34	78	0	59	0	59	missense_variant	T	C	C	missense_variant	MODERATE	ENSFCAG00000010970	Transcript	ENSFCAT00000077626.1	protein_coding	33/63	-	ENSFCAT00000077626.1:c.4382T>C	ENSFCAP00000061116.1:p.Met1461Thr	4382	4382	1461	M/T	aTg/aCg	T	-	1	1	VGNC	-	YES
Sanger	Felis_catus_9.0	SUPT20H	CATD0037a	A1	15836683	15836683	C	T	SNP	Missense_Mutation	p.E305K	15836683	PASS	CATD0037a	CATD0037b	0.34	31	16	47	0.019	53	1	54	missense_variant	C	T	T	missense_variant	MODERATE	ENSFCAG00000003816	Transcript	ENSFCAT00000057940.2	protein_coding	12/26	-	ENSFCAT00000057940.2:c.913G>A	ENSFCAP00000051483.2:p.Glu305Lys	1222	913	305	E/K	Gaa/Aaa	C	-	-1	1	HGNC	HGNC:20596	YES
Sanger	Felis_catus_9.0	PROSER1	CATD0037a	A1	17490820	17490820	C	T	SNP	Missense_Mutation	p.V228I	17490820	PASS	CATD0037a	CATD0037b	0.371	39	23	62	0	59	0	59	missense_variant	C	T	T	missense_variant	MODERATE	ENSFCAG00000046363	Transcript	ENSFCAT00000057344.2	protein_coding	9/13	-	ENSFCAT00000057344.2:c.682G>A	ENSFCAP00000048561.1:p.Val228Ile	682	682	228	V/I	Gtc/Atc	C	-	-1	1	HGNC	HGNC:20291	YES
Sanger	Felis_catus_9.0	FAM124A	CATD0037a	A1	20346934	20346934	C	T	SNP	Missense_Mutation	p.D180N	20346934	PASS	CATD0037a	CATD0037b	0.339	37	19	56	0	49	0	49	missense_variant	C	T	T	missense_variant	MODERATE	ENSFCAG00000043387	Transcript	ENSFCAT00000053476.2	protein_coding	3/4	-	ENSFCAT00000053476.2:c.538G>A	ENSFCAP00000041391.1:p.Asp180Asn	754	538	180	D/N	Gac/Aac	C	-	-1	1	HGNC	HGNC:26413	YES
Sanger	Felis_catus_9.0	LMO7	CATD0037a	A1	50281747	50281747	T	C	SNP	Silent	p.A1181=	50281747	PASS	CATD0037a	CATD0037b	0.432	67	51	118	0	54	0	54	synonymous_variant	T	C	C	synonymous_variant	LOW	ENSFCAG00000008534	Transcript	ENSFCAT00000076096.1	protein_coding	17/30	-	ENSFCAT00000076096.1:c.3543T>C	ENSFCAP00000056896.1:p.Ala1181=	3543	3543	1181	A	gcT/gcC	T	-	1	1	VGNC	-	YES
Sanger	Felis_catus_9.0	-	CATD0037a	A1	73759665	73759665	A	T	SNP	Missense_Mutation	p.N294Y	73759665	PASS	CATD0037a	CATD0037b	0.342	79	41	120	0	121	0	121	missense_variant	A	T	T	missense_variant	MODERATE	ENSFCAG00000004207	Transcript	ENSFCAT00000004208.5	protein_coding	5/9	-	ENSFCAT00000004208.5:c.880A>T	ENSFCAP00000003876.3:p.Asn294Tyr	880	880	294	N/Y	Aat/Tat	A	-	1	1	-	-	YES
Sanger	Felis_catus_9.0	RASA3	CATD0037a	A1	82801249	82801249	C	T	SNP	Missense_Mutation	p.R540Q	82801249	PASS	CATD0037a	CATD0037b	0.476	44	40	84	0.013	77	1	78	missense_variant	C	T	T	missense_variant	MODERATE	ENSFCAG00000003256	Transcript	ENSFCAT00000003256.6	protein_coding	18/23	-	ENSFCAT00000003256.6:c.1619G>A	ENSFCAP00000003003.5:p.Arg540Gln	2034	1619	540	R/Q	cGg/cAg	C	-	-1	1	VGNC	-	YES
Sanger	Felis_catus_9.0	CDC16	CATD0037a	A1	83025031	83025031	G	A	SNP	Missense_Mutation	p.R469H	83025031	PASS	CATD0037a	CATD0037b	0.4	102	68	170	0.013	152	2	154	missense_variant	G	A	A	missense_variant	MODERATE	ENSFCAG00000014600	Transcript	ENSFCAT00000014605.6	protein_coding	16/18	-	ENSFCAT00000014605.6:c.1406G>A	ENSFCAP00000013543.3:p.Arg469His	1617	1406	469	R/H	cGt/cAt	G	-	1	1	VGNC	-	YES
Sanger	Felis_catus_9.0	OR2T6	CATD0037a	A1	83810366	83810366	C	T	SNP	Missense_Mutation	p.A146T	83810366	PASS	CATD0037a	CATD0037b	0.242	47	15	62	0	59	0	59	missense_variant	C	T	T	missense_variant	MODERATE	ENSFCAG00000015555	Transcript	ENSFCAT00000049909.2	protein_coding	1/1	-	ENSFCAT00000049909.2:c.436G>A	ENSFCAP00000033727.2:p.Ala146Thr	436	436	146	A/T	Gcc/Acc	C	-	-1	1	HGNC	HGNC:15018	YES
Sanger	Felis_catus_9.0	WNT9A	CATD0037a	A1	88400536	88400536	T	C	SNP	Missense_Mutation	p.V239A	88400536	PASS	CATD0037a	CATD0037b	0.224	59	17	76	0	51	0	51	missense_variant	T	C	C	missense_variant	MODERATE	ENSFCAG00000046271	Transcript	ENSFCAT00000053408.2	protein_coding	4/4	-	ENSFCAT00000053408.2:c.716T>C	ENSFCAP00000046545.1:p.Val239Ala	827	716	239	V/A	gTg/gCg	T	-	1	1	HGNC	HGNC:12778	YES
Sanger	Felis_catus_9.0	-	CATD0037a	A1	94454212	94454212	G	A	SNP	Silent	p.T48=	94454212	PASS	CATD0037a	CATD0037b	0.277	60	23	83	0.009	116	1	117	synonymous_variant	G	A	A	synonymous_variant	LOW	ENSFCAG00000029704	Transcript	ENSFCAT00000027755.4	protein_coding	2/4	-	ENSFCAT00000027755.4:c.144G>A	ENSFCAP00000021356.4:p.Thr48=	144	144	48	T	acG/acA	G	-	1	1	-	-	YES
Sanger	Felis_catus_9.0	CCDC112	CATD0037a	A1	96036318	96036318	G	A	SNP	Missense_Mutation	p.R393C	96036318	PASS	CATD0037a	CATD0037b	0.337	59	30	90	0	93	0	93	missense_variant	G	A	A	missense_variant	MODERATE	ENSFCAG00000028633	Transcript	ENSFCAT00000027088.4	protein_coding	7/10	-	ENSFCAT00000027088.4:c.1177C>T	ENSFCAP00000025457.3:p.Arg393Cys	1586	1177	393	R/C	Cgc/Tgc	G	-	-1	1	VGNC	-	YES
Sanger	Felis_catus_9.0	-	CATD0037a	A1	102273319	102273319	A	G	SNP	Missense_Mutation	p.Y247C	102273319	PASS	CATD0037a	CATD0037b	0.489	24	23	47	0	86	0	56	missense_variant	A	G	G	missense_variant	MODERATE	ENSFCAG00000029755	Transcript	ENSFCAT00000081909.1	protein_coding	2/2	-	ENSFCAT00000081909.1:c.740A>G	ENSFCAP00000060114.1:p.Tyr247Cys	740	740	247	Y/C	tAc/tGc	A	-	1	1	-	-	YES
Sanger	Felis_catus_9.0	-	CATD0037a	A1	138499953	138499953	T	A	SNP	Missense_Mutation	p.F1260I	138499953	PASS	CATD0037a	CATD0037b	0.388	41	26	67	0	70	0	70	missense_variant	T	A	A	missense_variant	MODERATE	ENSFCAG00000026006	Transcript	ENSFCAT00000042968.3	protein_coding	12/14	-	ENSFCAT00000042968.3:c.3778T>A	ENSFCAP00000031663.3:p.Phe1260Ile	3778	3778	1260	F/I	Ttt/Att	T	-	1	1	-	-	YES
Sanger	Felis_catus_9.0	MAP1B	CATD0037a	A1	139220359	139220359	G	A	SNP	Silent	p.S1341=	139220359	PASS	CATD0037a	CATD0037b	0.266	94	34	128	0	96	0	96	synonymous_variant	G	A	A	synonymous_variant	LOW	ENSFCAG00000005451	Transcript	ENSFCAT00000005452.5	protein_coding	5/7	-	ENSFCAT00000005452.5:c.4023G>A	ENSFCAP00000005053.3:p.Ser1341=	4023	4023	1341	S	tcG/tcA	G	-	1	1	VGNC	-	YES
Sanger	Felis_catus_9.0	ARHGEF28	CATD0037a	A1	140774493	140774493	C	T	SNP	Silent	p.N689=	140774493	PASS	CATD0037a	CATD0037b	0.361	85	48	133	0	109	0	109	synonymous_variant	C	T	T	synonymous_variant	LOW	ENSFCAG00000013540	Transcript	ENSFCAT00000047882.3	protein_coding	16/35	-	ENSFCAT00000047882.3:c.2067C>T	ENSFCAP00000030657.3:p.Asn689=	2078	2067	689	N	aaC/aaT	C	-	1	1	VGNC	-	YES
Sanger	Felis_catus_9.0	MEF2C	CATD0037a	A1	153636926	153636926	G	T	SNP	Missense_Mutation	p.H170Q	153636926	PASS	CATD0037a	CATD0037b	0.41	23	16	39	0	34	0	34	missense_variant	G	T	T	missense_variant	MODERATE	ENSFCAG00000011595	Transcript	ENSFCAT00000046110.3	protein_coding	6/11	-	ENSFCAT00000046110.3:c.510C>A	ENSFCAP00000030901.2:p.His170Gln	739	510	170	H/Q	caC/caA	G	-	-1	1	Uniprot_gn	-	YES
Sanger	Felis_catus_9.0	RGS14	CATD0037a	A1	175410177	175410177	G	A	SNP	Silent	p.D495=	175410177	PASS	CATD0037a	CATD0037b	0.359	25	14	39	0.029	34	1	35	synonymous_variant	G	A	A	synonymous_variant	LOW	ENSFCAG00000001535	Transcript	ENSFCAT00000072081.1	protein_coding	12/14	-	ENSFCAT00000072081.1:c.1485C>T	ENSFCAP00000052431.1:p.Asp495=	1485	1485	495	D	gaC/gaT	G	-	-1	1	VGNC	-	YES
Sanger	Felis_catus_9.0	STK10	CATD0037a	A1	179585059	179585059	C	A	SNP	Missense_Mutation	p.L10M	179585059	PASS	CATD0037a	CATD0037b	0.321	133	63	196	0	153	0	153	missense_variant	C	A	A	missense_variant	MODERATE	ENSFCAG00000000434	Transcript	ENSFCAT00000000434.6	protein_coding	1/19	-	ENSFCAT00000000434.6:c.28C>A	ENSFCAP00000000401.5:p.Leu10Met	948	28	10	L/M	Ctg/Atg	C	-	1	1	HGNC	HGNC:11388	YES
Sanger	Felis_catus_9.0	MRPL22	CATD0037a	A1	194883295	194883295	C	T	SNP	Missense_Mutation	p.R202H	194883295	PASS	CATD0037a	CATD0037b	0.414	65	46	111	0.011	89	1	90	missense_variant	C	T	T	missense_variant	MODERATE	ENSFCAG00000036527	Transcript	ENSFCAT00000082343.1	protein_coding	8/8	-	ENSFCAT00000082343.1:c.605G>A	ENSFCAP00000061481.1:p.Arg202His	605	605	202	R/H	cGt/cAt	C	-	-1	1	HGNC	HGNC:14480	YES
Sanger	Felis_catus_9.0	IL17B	CATD0037a	A1	199709104	199709104	C	T	SNP	Missense_Mutation	p.T37M	199709104	PASS	CATD0037a	CATD0037b	0.346	17	9	26	0	36	0	36	missense_variant	C	T	T	missense_variant	MODERATE	ENSFCAG00000003626	Transcript	ENSFCAT00000003626.4	protein_coding	2/3	-	ENSFCAT00000003626.4:c.110C>T	ENSFCAP00000003341.1:p.Thr37Met	717	110	37	T/M	aCg/aTg	C	-	1	1	HGNC	HGNC:5982	YES
Sanger	Felis_catus_9.0	GHR	CATD0037a	A1	207400766	207400766	G	A	SNP	Missense_Mutation	p.P228L	207400766	PASS	CATD0037a	CATD0037b	0.325	81	39	120	0	99	0	99	missense_variant	G	A	A	missense_variant	MODERATE	ENSFCAG00000026499	Transcript	ENSFCAT00000042121.2	protein_coding	6/10	-	ENSFCAT00000042121.2:c.683C>T	ENSFCAP00000038200.2:p.Pro228Leu	1149	683	228	P/L	cCg/cTg	G	-	-1	1	VGNC	-	YES
Sanger	Felis_catus_9.0	SPEF2	CATD0037a	A1	213472624	213472624	A	T	SNP	Missense_Mutation	p.I348N	213472624	PASS	CATD0037a	CATD0037b	0.369	41	24	65	0	65	0	65	missense_variant	A	T	T	missense_variant	MODERATE	ENSFCAG00000009197	Transcript	ENSFCAT00000043820.3	protein_coding	8/35	-	ENSFCAT00000043820.3:c.1043T>A	ENSFCAP00000038639.2:p.Ile348Asn	1321	1043	348	I/N	aTc/aAc	A	-	-1	1	VGNC	-	YES
Sanger	Felis_catus_9.0	DNAJC21	CATD0037a	A1	214032436	214032436	G	A	SNP	Silent	p.D372=	214032436	PASS	CATD0037a	CATD0037b	0.373	64	38	102	0	72	0	72	synonymous_variant	G	A	A	synonymous_variant	LOW	ENSFCAG00000029775	Transcript	ENSFCAT00000026682.4	protein_coding	8/12	-	ENSFCAT00000026682.4:c.1116C>T	ENSFCAP00000020305.3:p.Asp372=	1371	1116	372	D	gaC/gaT	G	-	-1	1	HGNC	HGNC:27030	YES
Sanger	Felis_catus_9.0	CCT5	CATD0037a	A1	234017675	234017675	C	A	SNP	Missense_Mutation	p.K247N	234017675	PASS	CATD0037a	CATD0037b	0.386	70	44	114	0	107	0	107	missense_variant	C	A	A	missense_variant	MODERATE	ENSFCAG00000003129	Transcript	ENSFCAT00000003129.6	protein_coding	6/12	-	ENSFCAT00000003129.6:c.741G>T	ENSFCAP00000002880.4:p.Lys247Asn	741	741	247	K/N	aaG/aaT	C	-	-1	1	VGNC	-	YES
Sanger	Felis_catus_9.0	KISS1R	CATD0037a	A2	473662	473662	C	A	SNP	Missense_Mutation	p.A135D	473662	PASS	CATD0037a	CATD0037b	0.125	21	3	24	0	49	0	49	missense_variant	C	A	A	missense_variant	MODERATE	ENSFCAG00000031394	Transcript	ENSFCAT00000024947.4	protein_coding	3/7	-	ENSFCAT00000024947.4:c.404C>A	ENSFCAP00000020733.4:p.Ala135Asp	404	404	135	A/D	gCc/gAc	C	-	1	1	HGNC	HGNC:4510	YES
Sanger	Felis_catus_9.0	ARID3A	CATD0037a	A2	486018	486018	C	T	SNP	Silent	p.D126=	486018	PASS	CATD0037a	CATD0037b	0.292	17	7	24	0	18	0	18	synonymous_variant	C	T	T	synonymous_variant	LOW	ENSFCAG00000027384	Transcript	ENSFCAT00000030591.4	protein_coding	2/8	-	ENSFCAT00000030591.4:c.378C>T	ENSFCAP00000022830.4:p.Asp126=	1246	378	126	D	gaC/gaT	C	-	1	1	VGNC	-	YES
Sanger	Felis_catus_9.0	CNN2	CATD0037a	A2	567263	567263	A	G	SNP	Missense_Mutation	p.E304G	567263	PASS	CATD0037a	CATD0037b	0.369	53	31	84	0	78	0	78	missense_variant	A	G	G	missense_variant	MODERATE	ENSFCAG00000044690	Transcript	ENSFCAT00000054127.2	protein_coding	7/7	-	ENSFCAT00000054127.2:c.911A>G	ENSFCAP00000042794.1:p.Glu304Gly	1110	911	304	E/G	gAg/gGg	A	-	1	1	HGNC	HGNC:2156	YES
Sanger	Felis_catus_9.0	PCSK4	CATD0037a	A2	912946	912946	A	G	SNP	Missense_Mutation	p.C533R	912946	PASS	CATD0037a	CATD0037b	0.205	35	9	44	0	49	0	49	missense_variant	A	G	G	missense_variant	MODERATE	ENSFCAG00000042231	Transcript	ENSFCAT00000064295.2	protein_coding	11/15	-	ENSFCAT00000064295.2:c.1597T>C	ENSFCAP00000049534.2:p.Cys533Arg	1597	1597	533	C/R	Tgc/Cgc	A	-	-1	1	HGNC	HGNC:8746	YES
Sanger	Felis_catus_9.0	MBD3	CATD0037a	A2	983484	983484	C	A	SNP	Missense_Mutation	p.W207L	983484	PASS	CATD0037a	CATD0037b	0.323	21	10	31	0	29	0	29	missense_variant	C	A	A	missense_variant	MODERATE	ENSFCAG00000000763	Transcript	ENSFCAT00000000763.5	protein_coding	5/6	-	ENSFCAT00000000763.5:c.620G>T	ENSFCAP00000000709.5:p.Trp207Leu	895	620	207	W/L	tGg/tTg	C	-	-1	1	VGNC	-	YES
Sanger	Felis_catus_9.0	TLE6	CATD0037a	A2	2377291	2377291	G	A	SNP	Silent	p.P197=	2377291	PASS	CATD0037a	CATD0037b	0.45	33	27	60	0.015	65	1	66	synonymous_variant	G	A	A	synonymous_variant	LOW	ENSFCAG00000013862	Transcript	ENSFCAT00000013866.6	protein_coding	8/16	-	ENSFCAT00000013866.6:c.591G>A	ENSFCAP00000012855.6:p.Pro197=	653	591	197	P	ccG/ccA	G	-	1	1	VGNC	-	YES
Sanger	Felis_catus_9.0	ZBTB7A	CATD0037a	A2	3125396	3125396	C	A	SNP	Missense_Mutation	p.G295C	3125396	PASS	CATD0037a	CATD0037b	0.481	14	13	28	0	29	0	29	missense_variant	C	A	A	missense_variant	MODERATE	ENSFCAG00000045801	Transcript	ENSFCAT00000055616.2	protein_coding	2/3	-	ENSFCAT00000055616.2:c.883G>T	ENSFCAP00000040403.1:p.Gly295Cys	1676	883	295	G/C	Ggc/Tgc	C	-	-1	1	HGNC	HGNC:18078	YES
Sanger	Felis_catus_9.0	ICAM3	CATD0037a	A2	7832332	7832332	C	T	SNP	Silent	p.T536=	7832332	PASS	CATD0037a	CATD0037b	0.221	109	31	140	0	199	0	199	synonymous_variant	C	T	T	synonymous_variant	LOW	ENSFCAG00000029803	Transcript	ENSFCAT00000031188.3	protein_coding	7/8	-	ENSFCAT00000031188.3:c.1608G>A	ENSFCAP00000019585.3:p.Thr536=	1608	1608	536	T	acG/acA	C	-	-1	1	VGNC	-	YES
Sanger	Felis_catus_9.0	SMARCA4	CATD0037a	A2	8374964	8374964	C	T	SNP	Missense_Mutation	p.R842C	8374964	PASS	CATD0037a	CATD0037b	0.311	42	19	61	0	44	0	44	missense_variant	C	T	T	missense_variant	MODERATE	ENSFCAG00000004894	Transcript	ENSFCAT00000036340.2	protein_coding	17/34	-	ENSFCAT00000036340.2:c.2524C>T	ENSFCAP00000032237.2:p.Arg842Cys	2524	2524	842	R/C	Cgt/Tgt	C	-	1	1	VGNC	-	YES
Sanger	Felis_catus_9.0	ELAVL3	CATD0037a	A2	8664344	8664344	C	T	SNP	Silent	p.P293=	8664344	PASS	CATD0037a	CATD0037b	0.325	54	26	80	0	71	0	71	synonymous_variant	C	T	T	synonymous_variant	LOW	ENSFCAG00000024763	Transcript	ENSFCAT00000021880.4	protein_coding	7/7	-	ENSFCAT00000021880.4:c.879G>A	ENSFCAP00000017177.3:p.Pro293=	879	879	293	P	ccG/ccA	C	-	-1	1	VGNC	-	YES
Sanger	Felis_catus_9.0	MYO9B	CATD0037a	A2	12720623	12720623	C	T	SNP	Missense_Mutation	p.A846V	12720623	PASS	CATD0037a	CATD0037b	0.32	34	16	50	0	33	0	33	missense_variant	C	T	T	missense_variant	MODERATE	ENSFCAG00000000996	Transcript	ENSFCAT00000000996.6	protein_coding	17/40	-	ENSFCAT00000000996.6:c.2537C>T	ENSFCAP00000000929.6:p.Ala846Val	2593	2537	846	A/V	gCg/gTg	C	-	1	1	VGNC	-	YES
Sanger	Felis_catus_9.0	-	CATD0037a	A2	12778340	12778340	C	T	SNP	Silent	p.S7=	12778340	PASS	CATD0037a	CATD0037b	0.255	35	12	47	0	93	0	93	synonymous_variant	C	T	T	synonymous_variant	LOW	ENSFCAG00000044320	Transcript	ENSFCAT00000052289.2	protein_coding	3/9	-	ENSFCAT00000052289.2:c.21C>T	ENSFCAP00000040040.2:p.Ser7=	518	21	7	S	agC/agT	C	-	1	1	-	-	YES
Sanger	Felis_catus_9.0	SLC5A5	CATD0037a	A2	13219400	13219400	C	T	SNP	Missense_Mutation	p.P236L	13219400	PASS	CATD0037a	CATD0037b	0.329	49	24	73	0	58	0	58	missense_variant	C	T	T	missense_variant	MODERATE	ENSFCAG00000007519	Transcript	ENSFCAT00000007521.6	protein_coding	6/15	-	ENSFCAT00000007521.6:c.707C>T	ENSFCAP00000006965.5:p.Pro236Leu	707	707	236	P/L	cCg/cTg	C	-	1	1	VGNC	-	YES
Sanger	Felis_catus_9.0	CCR1	CATD0037a	A2	15804715	15804715	G	A	SNP	Missense_Mutation	p.T6M	15804715	PASS	CATD0037a	CATD0037b	0.286	35	14	49	0	77	0	77	missense_variant	G	A	A	missense_variant	MODERATE	ENSFCAG00000006828	Transcript	ENSFCAT00000006830.4	protein_coding	1/1	-	ENSFCAT00000006830.4:c.17C>T	ENSFCAP00000006339.2:p.Thr6Met	17	17	6	T/M	aCg/aTg	G	-	-1	1	EntrezGene	-	YES
Sanger	Felis_catus_9.0	NDUFAF3	CATD0037a	A2	18167541	18167541	T	C	SNP	Splice_Site	-	18167541	PASS	CATD0037a	CATD0037b	0.283	43	17	60	0	80	0	80	splice_donor_variant	T	C	C	splice_donor_variant	HIGH	ENSFCAG00000009843	Transcript	ENSFCAT00000009845.5	protein_coding	-	1/4	ENSFCAT00000009845.5:c.77+2T>C	-	-	-	-	-	-	T	-	1	1	VGNC	-	YES
Sanger	Felis_catus_9.0	BSN	CATD0037a	A2	18681023	18681023	G	A	SNP	Silent	p.Q3738=	18681023	PASS	CATD0037a	CATD0037b	0.377	66	40	106	0	105	0	105	synonymous_variant	G	A	A	synonymous_variant	LOW	ENSFCAG00000031387	Transcript	ENSFCAT00000022250.4	protein_coding	8/12	-	ENSFCAT00000022250.4:c.11214G>A	ENSFCAP00000024334.4:p.Gln3738=	11214	11214	3738	Q	caG/caA	G	-	1	1	VGNC	-	YES
Sanger	Felis_catus_9.0	HYAL3	CATD0037a	A2	19207715	19207715	C	T	SNP	Missense_Mutation	p.R396H	19207715	PASS	CATD0037a	CATD0037b	0.308	36	16	52	0	93	0	93	missense_variant	C	T	T	missense_variant	MODERATE	ENSFCAG00000016336	Transcript	ENSFCAT00000057982.2	protein_coding	3/3	-	ENSFCAT00000057982.2:c.1187G>A	ENSFCAP00000042925.1:p.Arg396His	1187	1187	396	R/H	cGt/cAt	C	-	-1	1	VGNC	-	YES
Sanger	Felis_catus_9.0	DOCK3	CATD0037a	A2	20044283	20044283	G	T	SNP	Missense_Mutation	p.G376C	20044283	PASS	CATD0037a	CATD0037b	0.42	47	34	81	0	58	0	58	missense_variant	G	T	T	missense_variant&splice_region_variant	MODERATE	ENSFCAG00000002447	Transcript	ENSFCAT00000002447.5	protein_coding	13/53	-	ENSFCAT00000002447.5:c.1126G>T	ENSFCAP00000002252.5:p.Gly376Cys	1126	1126	376	G/C	Ggt/Tgt	G	-	1	1	VGNC	-	YES
Sanger	Felis_catus_9.0	DOCK3	CATD0037a	A2	20142495	20142495	C	T	SNP	Silent	p.R1435=	20142495	PASS	CATD0037a	CATD0037b	0.333	70	35	105	0	49	0	49	synonymous_variant	C	T	T	synonymous_variant	LOW	ENSFCAG00000002447	Transcript	ENSFCAT00000002447.5	protein_coding	42/53	-	ENSFCAT00000002447.5:c.4305C>T	ENSFCAP00000002252.5:p.Arg1435=	4305	4305	1435	R	cgC/cgT	C	-	1	1	VGNC	-	YES
Sanger	Felis_catus_9.0	GRM2	CATD0037a	A2	20451810	20451810	C	T	SNP	Silent	p.C721=	20451810	PASS	CATD0037a	CATD0037b	0.339	37	19	56	0	56	0	56	synonymous_variant	C	T	T	synonymous_variant	LOW	ENSFCAG00000006422	Transcript	ENSFCAT00000040046.3	protein_coding	3/5	-	ENSFCAT00000040046.3:c.2163C>T	ENSFCAP00000029370.1:p.Cys721=	2163	2163	721	C	tgC/tgT	C	-	1	1	VGNC	-	YES
[truncated: 1,283 more rows]
[truncated: 5 more columns]
