# Supplementary material for: Cross-species oncogenomics offers insight into human muscle-invasive bladder cancer
Source: Genome Biol. 2023 Aug 28;24:191. doi: 10.1186/s13059-023-03026-4 (PMC10464500; doi:10.1186/s13059-023-03026-4)
Supplement: Supplementary file 5 — Additional file 5: Table S4. Somatic mutations in urinary bladder bovine UC. [file 13059_2023_3026_MOESM5_ESM.xlsx]

## Sheet: Legend
Table S4. Somatic mutations in urinary bladder bovine UC.
Mutations include SNV, MNVs and short indels.
The table columns are derived from the Mutation Annotation Format (MAF) v1.0.0 and Variant Call Format (VCF) v4.1, with additional information from Variant Effect Predictor (VEP) annotations.
For bovine genes not assigned a gene symbol, only the Ensembl gene ID is listed.
POS_VCF and FILTER are the position and variant filter from the original VCF file.
VAF_tum and VAF_norm are the variant allele frequency in the tumour and normal sample, respectively.
The ref_count, alt_count and depth columns indicate the number of supporting reference alleles, alternate alleles and total depth.
Consequence is the predicted variant consequence using VEP terminology and Main_consequence_VEP shows the single most deleterious consequence, if there are multiple conseqeuences.
REF_VEP and ALT_REF are the reference and alternative alleles, represented in VEP format.
Tumour_ID/Normal_ID indicate the IDs of the matched tumor/normal samples.
dbSNP indicates whether the variant was found in the single nucleotide polymorphism database (dbSNP).
Canonical indicates whether the annotated consequence corresponds to the canonical transcript, as defined in Ensembl v98.
The SIFT column provides the SIFT score and category.
DB_1000Bulls indicates whether the variant was found in the 1000 Bull Genomes Project (1000Bulls) database, and the AF in the 1000Bulls cohort if the variant passed quality filters.
For full MAF and VEP column definitions, see https://docs.gdc.cancer.gov/Data/File_Formats/MAF_Format/ and https://www.ensembl.org/info/docs/tools/vep/vep_formats.html, respectively.

## Sheet: Table S4
Center	NCBI_Build	Hugo_Symbol	Tumor_Sample_Barcode	Chromosome	Start_Position	End_Position	Reference_Allele	Tumor_Seq_Allele2	Variant_Type	Variant_Classification	HGVSp_Short	POS_VCF	FILTER	TUMOUR	NORMAL	VAF_tum	t_ref_count	t_alt_count	t_depth	VAF_norm	n_ref_count	n_alt_count	n_depth	Main_consequence_VEP	REF_VEP	ALT_VEP	Allele	Consequence	IMPACT	Gene	Feature_type	Transcript_ID	BIOTYPE	Exon_Number	Intron_Number	HGVSc	HGVSp	cDNA_position	CDS_position	Protein_position	Amino_acids	Codons	REF_ALLELE	DISTANCE	TRANSCRIPT_STRAND	PICK	SYMBOL_SOURCE	HGNC_ID	CANONICAL
Sanger	ARS-UCD1.2	-	BTAUD0029a	1	58075079	58075079	C	-	DEL	Frame_Shift_Del	p.M450*	58075078	PASS	BTAUD0029a	BTAUD0029b	0.222	63	18	131	0	98	0	145	frameshift_variant	TC	T	-	frameshift_variant	HIGH	ENSBTAG00000013920	Transcript	ENSBTAT00000018490.6	protein_coding	11/11	-	ENSBTAT00000018490.6:c.1347del	ENSBTAP00000018490.6:p.Met450Ter	1347	1347	449	Q/X	caG/ca	C	-	-1	1	-	-	YES
Sanger	ARS-UCD1.2	MELTF	BTAUD0029a	1	71477395	71477395	T	-	DEL	Frame_Shift_Del	p.Q708Rfs*6	71477394	PASS	BTAUD0029a	BTAUD0029b	0.36	32	18	74	0	20	0	30	frameshift_variant	CT	C	-	frameshift_variant	HIGH	ENSBTAG00000002998	Transcript	ENSBTAT00000046533.3	protein_coding	15/16	-	ENSBTAT00000046533.3:c.2123del	ENSBTAP00000043824.2:p.Gln708ArgfsTer6	2248	2123	708	Q/X	cAg/cg	T	-	-1	1	VGNC	-	YES
Sanger	ARS-UCD1.2	OTOL1	BTAUD0029a	1	105888765	105888765	T	-	DEL	Frame_Shift_Del	p.K42Rfs*31	105888764	PASS	BTAUD0029a	BTAUD0029b	0.311	31	14	69	0	45	0	63	frameshift_variant	CT	C	-	frameshift_variant	HIGH	ENSBTAG00000018489	Transcript	ENSBTAT00000024606.6	protein_coding	2/5	-	ENSBTAT00000024606.6:c.125del	ENSBTAP00000024606.6:p.Lys42ArgfsTer31	275	125	42	K/X	aAg/ag	T	-	-1	1	VGNC	-	YES
Sanger	ARS-UCD1.2	ERICH6	BTAUD0029a	1	117466723	117466723	C	-	DEL	Frame_Shift_Del	p.N341Mfs*23	117466722	PASS	BTAUD0029a	BTAUD0029b	0.32	85	40	211	0	129	0	201	frameshift_variant	TC	T	-	frameshift_variant	HIGH	ENSBTAG00000001331	Transcript	ENSBTAT00000001756.6	protein_coding	10/12	-	ENSBTAT00000001756.6:c.1020del	ENSBTAP00000001756.6:p.Asn341MetfsTer23	1018	1018	340	P/X	Ccc/cc	C	-	1	1	VGNC	-	YES
Sanger	ARS-UCD1.2	PAQR9	BTAUD0029a	1	126041226	126041228	CTA	-	DEL	In_Frame_Del	p.Y175del	126041225	PASS	BTAUD0029a	BTAUD0029b	0.105	34	4	57	0	26	0	45	inframe_deletion	CCTA	C	-	inframe_deletion	MODERATE	ENSBTAG00000011116	Transcript	ENSBTAT00000014759.5	protein_coding	2/3	-	ENSBTAT00000014759.5:c.523_525del	ENSBTAP00000014759.4:p.Tyr175del	792-794	513-515	171-172	AY/A	gcCTAc/gcc	CTA	-	1	1	VGNC	-	YES
Sanger	ARS-UCD1.2	EPHB1	BTAUD0029a	1	134389245	134389245	A	-	DEL	Frame_Shift_Del	p.W71Gfs*23	134389244	PASS	BTAUD0029a	BTAUD0029b	0.22	71	20	125	0	89	0	111	frameshift_variant	CA	C	-	frameshift_variant	HIGH	ENSBTAG00000015377	Transcript	ENSBTAT00000020455.6	protein_coding	3/16	-	ENSBTAT00000020455.6:c.211del	ENSBTAP00000020455.6:p.Trp71GlyfsTer23	1066	211	71	W/X	Tgg/gg	A	-	-1	1	VGNC	-	YES
Sanger	ARS-UCD1.2	COL3A1	BTAUD0029a	2	7381636	7381636	T	-	DEL	Frame_Shift_Del	p.K1031Rfs*195	7381635	PASS	BTAUD0029a	BTAUD0029b	0.222	14	4	30	0	25	0	33	frameshift_variant	CT	C	-	frameshift_variant&splice_region_variant	HIGH	ENSBTAG00000021466	Transcript	ENSBTAT00000028617.6	protein_coding	42/51	-	ENSBTAT00000028617.6:c.3092del	ENSBTAP00000028617.6:p.Lys1031ArgfsTer195	3167	3092	1031	K/X	aAg/ag	T	-	-1	1	VGNC	-	YES
Sanger	ARS-UCD1.2	RETREG2	BTAUD0029a	2	107132244	107132244	A	-	DEL	Frame_Shift_Del	p.E494Gfs*5	107132243	PASS	BTAUD0029a	BTAUD0029b	0.395	26	17	62	0	38	0	48	frameshift_variant	GA	G	-	frameshift_variant	HIGH	ENSBTAG00000012620	Transcript	ENSBTAT00000016754.5	protein_coding	9/9	-	ENSBTAT00000016754.5:c.1481del	ENSBTAP00000016754.4:p.Glu494GlyfsTer5	1548	1481	494	E/X	gAg/gg	A	-	1	1	VGNC	-	YES
Sanger	ARS-UCD1.2	NYAP2	BTAUD0029a	2	113673086	113673086	T	-	DEL	Frame_Shift_Del	p.C110Afs*42	113673085	PASS	BTAUD0029a	BTAUD0029b	0.305	41	18	76	0	68	0	78	frameshift_variant	CT	C	-	frameshift_variant	HIGH	ENSBTAG00000019152	Transcript	ENSBTAT00000025490.5	protein_coding	4/8	-	ENSBTAT00000025490.5:c.328del	ENSBTAP00000025490.5:p.Cys110AlafsTer42	1305	327	109	P/X	ccT/cc	T	-	1	1	VGNC	-	YES
Sanger	ARS-UCD1.2	TEX46	BTAUD0029a	2	129846165	129846165	A	-	DEL	Frame_Shift_Del	p.Q69Hfs*14	129846164	PASS	BTAUD0029a	BTAUD0029b	0.27	46	17	90	0	49	0	64	frameshift_variant	CA	C	-	frameshift_variant	HIGH	ENSBTAG00000053631	Transcript	ENSBTAT00000076714.1	protein_coding	2/2	-	ENSBTAT00000076714.1:c.207del	ENSBTAP00000062354.1:p.Gln69HisfsTer14	206	206	69	Q/X	cAa/ca	A	-	1	1	HGNC	HGNC:44651	YES
Sanger	ARS-UCD1.2	EPHA8	BTAUD0029a	2	130228858	130228858	C	-	DEL	Splice_Site	-	130228857	PASS	BTAUD0029a	BTAUD0029b	0.29	22	9	51	0	30	0	35	splice_donor_variant	AC	A	-	splice_donor_variant	HIGH	ENSBTAG00000020102	Transcript	ENSBTAT00000037789.5	protein_coding	-	12/15	ENSBTAT00000037789.5:c.2163+1del	-	-	-	-	-	-	C	-	-1	1	VGNC	-	YES
Sanger	ARS-UCD1.2	SPAG17	BTAUD0029a	3	25076307	25076307	A	-	DEL	Frame_Shift_Del	p.K171Sfs*22	25076306	PASS	BTAUD0029a	BTAUD0029b	0.213	59	16	138	0	134	0	232	frameshift_variant	GA	G	-	frameshift_variant	HIGH	ENSBTAG00000001080	Transcript	ENSBTAT00000001438.6	protein_coding	5/49	-	ENSBTAT00000001438.6:c.512del	ENSBTAP00000001438.6:p.Lys171SerfsTer22	561	511	171	K/X	Aag/ag	A	-	1	1	VGNC	-	YES
Sanger	ARS-UCD1.2	SPAG17	BTAUD0029a	3	25080092	25080092	G	-	DEL	Frame_Shift_Del	p.E319Nfs*33	25080091	PASS	BTAUD0029a	BTAUD0029b	0.303	62	27	139	0	115	0	155	frameshift_variant	TG	T	-	frameshift_variant	HIGH	ENSBTAG00000001080	Transcript	ENSBTAT00000001438.6	protein_coding	7/49	-	ENSBTAT00000001438.6:c.955del	ENSBTAP00000001438.6:p.Glu319AsnfsTer33	1005	955	319	E/X	Gaa/aa	G	-	1	1	VGNC	-	YES
Sanger	ARS-UCD1.2	CD101	BTAUD0029a	3	26221260	26221260	T	-	DEL	Frame_Shift_Del	p.N412Mfs*19	26221259	PASS	BTAUD0029a	BTAUD0029b	0.397	35	23	104	0	66	0	87	frameshift_variant	AT	A	-	frameshift_variant	HIGH	ENSBTAG00000018203	Transcript	ENSBTAT00000075649.1	protein_coding	5/9	-	ENSBTAT00000075649.1:c.1235del	ENSBTAP00000073579.1:p.Asn412MetfsTer19	1514	1235	412	N/X	aAt/at	T	-	-1	1	VGNC	-	YES
Sanger	ARS-UCD1.2	-	BTAUD0029a	3	31917955	31917955	A	-	DEL	Frame_Shift_Del	p.N109Tfs*13	31917954	PASS	BTAUD0029a	BTAUD0029b	0.22	92	26	194	0.007	140	1	218	frameshift_variant	CA	C	-	frameshift_variant	HIGH	ENSBTAG00000034841	Transcript	ENSBTAT00000049303.4	protein_coding	3/8	-	ENSBTAT00000049303.4:c.326del	ENSBTAP00000046215.4:p.Asn109ThrfsTer13	325	325	109	N/X	Aac/ac	A	-	1	1	-	-	YES
Sanger	ARS-UCD1.2	AMY2B	BTAUD0029a	3	39793448	39793448	T	-	DEL	Frame_Shift_Del	p.V144Sfs*55	39793447	PASS	BTAUD0029a	BTAUD0029b	0.273	48	18	107	0	83	0	116	frameshift_variant	CT	C	-	frameshift_variant	HIGH	ENSBTAG00000019093	Transcript	ENSBTAT00000025421.4	protein_coding	4/11	-	ENSBTAT00000025421.4:c.429del	ENSBTAP00000025421.3:p.Val144SerfsTer55	721	429	143	A/X	gcA/gc	T	-	-1	1	EntrezGene	-	YES
Sanger	ARS-UCD1.2	TUT4	BTAUD0029a	3	93884009	93884009	A	-	DEL	Frame_Shift_Del	p.Q762Hfs*24	93884008	PASS	BTAUD0029a	BTAUD0029b	0.226	106	31	211	0	146	0	232	frameshift_variant	CA	C	-	frameshift_variant	HIGH	ENSBTAG00000002721	Transcript	ENSBTAT00000003525.6	protein_coding	13/30	-	ENSBTAT00000003525.6:c.2286del	ENSBTAP00000003525.6:p.Gln762HisfsTer24	2285	2285	762	Q/X	cAa/ca	A	-	1	1	VGNC	-	YES
Sanger	ARS-UCD1.2	-	BTAUD0029a	3	103586486	103586486	T	-	DEL	Frame_Shift_Del	p.D152Tfs*102	103586485	PASS	BTAUD0029a	BTAUD0029b	0.233	138	42	283	0	169	0	234	frameshift_variant	CT	C	-	frameshift_variant	HIGH	ENSBTAG00000052771	Transcript	ENSBTAT00000082836.1	protein_coding	3/3	-	ENSBTAT00000082836.1:c.453del	ENSBTAP00000065031.1:p.Asp152ThrfsTer102	453	453	151	E/X	gaA/ga	T	-	-1	1	-	-	YES
Sanger	ARS-UCD1.2	ZSCAN20	BTAUD0029a	3	112327115	112327115	T	-	DEL	Frame_Shift_Del	p.E436Gfs*8	112327114	PASS	BTAUD0029a	BTAUD0029b	0.293	53	22	128	0.016	62	1	79	frameshift_variant	CT	C	-	frameshift_variant	HIGH	ENSBTAG00000019555	Transcript	ENSBTAT00000078171.1	protein_coding	5/7	-	ENSBTAT00000078171.1:c.1307del	ENSBTAP00000066885.1:p.Glu436GlyfsTer8	1440	1307	436	E/X	gAg/gg	T	-	-1	1	VGNC	-	YES
Sanger	ARS-UCD1.2	MROH2A	BTAUD0029a	3	113467816	113467816	T	-	DEL	Frame_Shift_Del	p.N559Tfs*23	113467815	PASS	BTAUD0029a	BTAUD0029b	0.225	55	16	120	0	50	0	69	frameshift_variant	GT	G	-	frameshift_variant	HIGH	ENSBTAG00000017434	Transcript	ENSBTAT00000023177.6	protein_coding	15/42	-	ENSBTAT00000023177.6:c.1676del	ENSBTAP00000023177.6:p.Asn559ThrfsTer23	1676	1676	559	N/X	aAc/ac	T	-	-1	1	VGNC	-	YES
Sanger	ARS-UCD1.2	TRPM8	BTAUD0029a	3	113625776	113625776	T	-	DEL	Frame_Shift_Del	p.L639Wfs*145	113625775	PASS	BTAUD0029a	BTAUD0029b	0.258	23	8	48	0	38	0	52	frameshift_variant	CT	C	-	frameshift_variant	HIGH	ENSBTAG00000014652	Transcript	ENSBTAT00000019509.3	protein_coding	14/24	-	ENSBTAT00000019509.3:c.1916del	ENSBTAP00000019509.2:p.Leu639TrpfsTer145	1915	1915	639	L/X	Ttg/tg	T	-	1	1	VGNC	-	YES
Sanger	ARS-UCD1.2	-	BTAUD0029a	4	32475469	32475469	A	-	DEL	Frame_Shift_Del	p.L759Cfs*13	32475468	PASS	BTAUD0029a	BTAUD0029b	0.264	81	29	170	0	99	0	133	frameshift_variant	GA	G	-	frameshift_variant	HIGH	ENSBTAG00000015666	Transcript	ENSBTAT00000066889.1	protein_coding	17/28	-	ENSBTAT00000066889.1:c.2274del	ENSBTAP00000067404.1:p.Leu759CysfsTer13	2274	2274	758	A/X	gcT/gc	A	-	-1	1	-	-	YES
Sanger	ARS-UCD1.2	PCLO	BTAUD0029a	4	37458508	37458509	-	A	INS	Frame_Shift_Ins	p.T543Nfs*49	37458508	PASS	BTAUD0029a	BTAUD0029b	0.33	69	34	185	0	128	0	188	frameshift_variant	C	CA	A	frameshift_variant	HIGH	ENSBTAG00000017350	Transcript	ENSBTAT00000082974.1	protein_coding	2/26	-	ENSBTAT00000082974.1:c.1627dup	ENSBTAP00000066762.1:p.Thr543AsnfsTer49	1924-1925	1625-1626	542	P/PX	cca/ccAa	-	-	1	1	VGNC	-	YES
Sanger	ARS-UCD1.2	WASL	BTAUD0029a	4	88027880	88027880	T	-	DEL	Frame_Shift_Del	p.S62Vfs*17	88027879	PASS	BTAUD0029a	BTAUD0029b	0.403	46	31	124	0	113	0	167	frameshift_variant	CT	C	-	frameshift_variant	HIGH	ENSBTAG00000004643	Transcript	ENSBTAT00000006094.5	protein_coding	2/11	-	ENSBTAT00000006094.5:c.184del	ENSBTAP00000006094.4:p.Ser62ValfsTer17	425	184	62	S/X	Agt/gt	T	-	-1	1	VGNC	-	YES
Sanger	ARS-UCD1.2	KIAA1549	BTAUD0029a	4	102515772	102515772	T	-	DEL	Frame_Shift_Del	p.Q1606Rfs*36	102515771	PASS	BTAUD0029a	BTAUD0029b	0.31	29	13	61	0	43	0	50	frameshift_variant	CT	C	-	frameshift_variant	HIGH	ENSBTAG00000021073	Transcript	ENSBTAT00000061327.3	protein_coding	15/19	-	ENSBTAT00000061327.3:c.4817del	ENSBTAP00000053500.3:p.Gln1606ArgfsTer36	4922	4817	1606	Q/X	cAg/cg	T	-	-1	1	VGNC	-	YES
Sanger	ARS-UCD1.2	KMT2C	BTAUD0029a	4	114688336	114688336	T	-	DEL	Frame_Shift_Del	p.A766Qfs*36	114688335	PASS	BTAUD0029a	BTAUD0029b	0.479	98	90	295	0	161	0	257	frameshift_variant	CT	C	-	frameshift_variant	HIGH	ENSBTAG00000024199	Transcript	ENSBTAT00000028347.6	protein_coding	14/58	-	ENSBTAT00000028347.6:c.2295del	ENSBTAP00000028347.6:p.Ala766GlnfsTer36	2295	2295	765	A/X	gcA/gc	T	-	-1	1	VGNC	-	YES
Sanger	ARS-UCD1.2	RBM33	BTAUD0029a	4	117439210	117439210	A	-	DEL	Frame_Shift_Del	p.Q940Rfs*7	117439209	PASS	BTAUD0029a	BTAUD0029b	0.554	58	72	216	0	104	0	124	frameshift_variant	CA	C	-	frameshift_variant	HIGH	ENSBTAG00000010243	Transcript	ENSBTAT00000020368.6	protein_coding	15/19	-	ENSBTAT00000020368.6:c.2819del	ENSBTAP00000020368.6:p.Gln940ArgfsTer7	2819	2819	940	Q/X	cAg/cg	A	-	1	1	VGNC	-	YES
Sanger	ARS-UCD1.2	METTL25	BTAUD0029a	5	11941143	11941143	A	-	DEL	Frame_Shift_Del	p.E266Gfs*16	11941142	PASS	BTAUD0029a	BTAUD0029b	0.278	83	32	210	0	166	0	239	frameshift_variant	GA	G	-	frameshift_variant	HIGH	ENSBTAG00000008382	Transcript	ENSBTAT00000011034.6	protein_coding	4/11	-	ENSBTAT00000011034.6:c.797del	ENSBTAP00000011034.6:p.Glu266GlyfsTer16	797	797	266	E/X	gAg/gg	A	-	1	1	VGNC	-	YES
Sanger	ARS-UCD1.2	FMNL3	BTAUD0029a	5	30195498	30195498	A	-	DEL	Frame_Shift_Del	p.S432Afs*12	30195497	PASS	BTAUD0029a	BTAUD0029b	0.209	34	9	75	0	31	0	46	frameshift_variant	CA	C	-	frameshift_variant	HIGH	ENSBTAG00000016593	Transcript	ENSBTAT00000022075.6	protein_coding	13/25	-	ENSBTAT00000022075.6:c.1294del	ENSBTAP00000022075.5:p.Ser432AlafsTer12	1294	1294	432	S/X	Agc/gc	A	-	1	1	VGNC	-	YES
Sanger	ARS-UCD1.2	NXPH4	BTAUD0029a	5	56217601	56217601	T	-	DEL	Frame_Shift_Del	p.A101Rfs*26	56217600	PASS	BTAUD0029a	BTAUD0029b	0.197	167	41	324	0	133	0	185	frameshift_variant	CT	C	-	frameshift_variant	HIGH	ENSBTAG00000047650	Transcript	ENSBTAT00000063021.2	protein_coding	2/2	-	ENSBTAT00000063021.2:c.300del	ENSBTAP00000055581.2:p.Ala101ArgfsTer26	402	300	100	K/X	aaA/aa	T	-	-1	1	VGNC	-	YES
Sanger	ARS-UCD1.2	SPIC	BTAUD0029a	5	65336141	65336141	A	-	DEL	Frame_Shift_Del	p.A175Hfs*2	65336140	PASS	BTAUD0029a	BTAUD0029b	0.309	112	50	258	0	166	0	261	frameshift_variant	GA	G	-	frameshift_variant	HIGH	ENSBTAG00000009904	Transcript	ENSBTAT00000013069.6	protein_coding	5/5	-	ENSBTAT00000013069.6:c.522del	ENSBTAP00000013069.6:p.Ala175HisfsTer2	601	522	174	R/X	agA/ag	A	-	1	1	VGNC	-	YES
Sanger	ARS-UCD1.2	TAB1	BTAUD0029a	5	110848871	110848871	A	-	DEL	Frame_Shift_Del	p.A348Pfs*14	110848870	PASS	BTAUD0029a	BTAUD0029b	0.304	16	7	32	0	21	0	22	frameshift_variant	CA	C	-	frameshift_variant	HIGH	ENSBTAG00000019828	Transcript	ENSBTAT00000068866.1	protein_coding	10/13	-	ENSBTAT00000068866.1:c.1041del	ENSBTAP00000060216.1:p.Ala348ProfsTer14	1108	1041	347	A/X	gcA/gc	A	-	1	1	VGNC	-	YES
Sanger	ARS-UCD1.2	XPNPEP3	BTAUD0029a	5	112125007	112125007	G	-	DEL	Frame_Shift_Del	p.R30Nfs*17	112125006	PASS	BTAUD0029a	BTAUD0029b	0.256	183	63	453	0	291	0	401	frameshift_variant	AG	A	-	frameshift_variant	HIGH	ENSBTAG00000006204	Transcript	ENSBTAT00000008149.6	protein_coding	2/10	-	ENSBTAT00000008149.6:c.89del	ENSBTAP00000008149.5:p.Arg30AsnfsTer17	89	89	30	R/X	aGa/aa	G	-	1	1	VGNC	-	YES
Sanger	ARS-UCD1.2	CELSR1	BTAUD0029a	5	116683653	116683653	T	-	DEL	Frame_Shift_Del	p.N2142Tfs*135	116683652	PASS	BTAUD0029a	BTAUD0029b	0.27	27	10	65	0	45	0	51	frameshift_variant	GT	G	-	frameshift_variant	HIGH	ENSBTAG00000008036	Transcript	ENSBTAT00000010571.5	protein_coding	18/35	-	ENSBTAT00000010571.5:c.6425del	ENSBTAP00000010571.5:p.Asn2142ThrfsTer135	6529	6425	2142	N/X	aAc/ac	T	-	-1	1	VGNC	-	YES
Sanger	ARS-UCD1.2	ARAP2	BTAUD0029a	6	55554699	55554699	T	-	DEL	Frame_Shift_Del	p.D735Ifs*7	55554698	PASS	BTAUD0029a	BTAUD0029b	0.303	46	20	113	0	82	0	110	frameshift_variant	CT	C	-	frameshift_variant	HIGH	ENSBTAG00000039922	Transcript	ENSBTAT00000081161.1	protein_coding	13/34	-	ENSBTAT00000081161.1:c.2202del	ENSBTAP00000064127.1:p.Asp735IlefsTer7	3182	2202	734	K/X	aaA/aa	T	-	-1	1	VGNC	-	YES
Sanger	ARS-UCD1.2	ODAM	BTAUD0029a	6	85601404	85601404	A	-	DEL	Frame_Shift_Del	p.I250Ffs*15	85601403	PASS	BTAUD0029a	BTAUD0029b	0.262	31	11	57	0	53	0	72	frameshift_variant	CA	C	-	frameshift_variant	HIGH	ENSBTAG00000006810	Transcript	ENSBTAT00000039572.5	protein_coding	9/11	-	ENSBTAT00000039572.5:c.748del	ENSBTAP00000039362.5:p.Ile250PhefsTer15	766	747	249	T/X	acA/ac	A	-	1	1	VGNC	-	YES
Sanger	ARS-UCD1.2	KLHL8	BTAUD0029a	6	102073288	102073288	T	-	DEL	Frame_Shift_Del	p.P442Qfs*2	102073287	PASS	BTAUD0029a	BTAUD0029b	0.139	87	14	169	0	130	0	182	frameshift_variant	GT	G	-	frameshift_variant	HIGH	ENSBTAG00000002455	Transcript	ENSBTAT00000068634.1	protein_coding	7/10	-	ENSBTAT00000068634.1:c.1323del	ENSBTAP00000072934.1:p.Pro442GlnfsTer2	1654	1323	441	A/X	gcA/gc	T	-	-1	1	VGNC	-	YES
Sanger	ARS-UCD1.2	-	BTAUD0029a	6	102593367	102593367	G	-	DEL	Frame_Shift_Del	p.K187Sfs*3	102593366	PASS	BTAUD0029a	BTAUD0029b	0.163	87	17	188	0	159	0	222	frameshift_variant	TG	T	-	frameshift_variant	HIGH	ENSBTAG00000017829	Transcript	ENSBTAT00000083266.1	protein_coding	5/18	-	ENSBTAT00000083266.1:c.558del	ENSBTAP00000072102.1:p.Lys187SerfsTer3	558	558	186	S/X	tcC/tc	G	-	-1	1	-	-	YES
Sanger	ARS-UCD1.2	-	BTAUD0029a	6	102673257	102673257	G	-	DEL	Frame_Shift_Del	p.L899Sfs*17	102673256	PASS	BTAUD0029a	BTAUD0029b	0.254	44	15	93	0	71	0	86	frameshift_variant	CG	C	-	frameshift_variant	HIGH	ENSBTAG00000006508	Transcript	ENSBTAT00000008532.5	protein_coding	18/20	-	ENSBTAT00000008532.5:c.2694del	ENSBTAP00000008532.5:p.Leu899SerfsTer17	2693	2693	898	R/X	cGg/cg	G	-	1	1	-	-	YES
Sanger	ARS-UCD1.2	WFS1	BTAUD0029a	6	102898555	102898555	T	-	DEL	Frame_Shift_Del	p.Q667Rfs*42	102898554	PASS	BTAUD0029a	BTAUD0029b	0.278	52	20	109	0	38	0	48	frameshift_variant	CT	C	-	frameshift_variant	HIGH	ENSBTAG00000046671	Transcript	ENSBTAT00000082028.1	protein_coding	8/8	-	ENSBTAT00000082028.1:c.2000del	ENSBTAP00000067055.1:p.Gln667ArgfsTer42	2269	2000	667	Q/X	cAg/cg	T	-	-1	1	VGNC	-	YES
Sanger	ARS-UCD1.2	NWD1	BTAUD0029a	7	6293912	6293912	T	-	DEL	Frame_Shift_Del	p.R451Gfs*27	6293911	PASS	BTAUD0029a	BTAUD0029b	0.163	41	8	72	0	26	0	39	frameshift_variant	CT	C	-	frameshift_variant	HIGH	ENSBTAG00000009328	Transcript	ENSBTAT00000075160.1	protein_coding	6/20	-	ENSBTAT00000075160.1:c.1351del	ENSBTAP00000064265.1:p.Arg451GlyfsTer27	1833	1351	451	R/X	Agg/gg	T	-	-1	1	VGNC	-	YES
Sanger	ARS-UCD1.2	GTF2F1	BTAUD0029a	7	18067441	18067441	A	-	DEL	Frame_Shift_Del	p.Q178Rfs*5	18067440	PASS	BTAUD0029a	BTAUD0029b	0.303	62	27	152	0	72	0	90	frameshift_variant	CA	C	-	frameshift_variant	HIGH	ENSBTAG00000021016	Transcript	ENSBTAT00000027988.6	protein_coding	6/12	-	ENSBTAT00000027988.6:c.533del	ENSBTAP00000027988.5:p.Gln178ArgfsTer5	735	533	178	Q/X	cAg/cg	A	-	1	1	EntrezGene	-	YES
Sanger	ARS-UCD1.2	CDHR2	BTAUD0029a	7	38039640	38039640	A	-	DEL	Frame_Shift_Del	p.D38Tfs*2	38039639	PASS	BTAUD0029a	BTAUD0029b	0.421	22	16	75	0	52	0	79	frameshift_variant	CA	C	-	frameshift_variant	HIGH	ENSBTAG00000025340	Transcript	ENSBTAT00000035552.5	protein_coding	2/32	-	ENSBTAT00000035552.5:c.111del	ENSBTAP00000035423.5:p.Asp38ThrfsTer2	355	111	37	P/X	ccA/cc	A	-	1	1	VGNC	-	YES
Sanger	ARS-UCD1.2	-	BTAUD0029a	7	39108526	39108526	G	-	DEL	Splice_Site	p.W78*	39108525	PASS	BTAUD0029a	BTAUD0029b	0.361	46	26	154	0	118	0	181	splice_acceptor_variant	AG	A	-	splice_acceptor_variant	HIGH	ENSBTAG00000045495	Transcript	ENSBTAT00000063034.2	protein_coding	-	1/1	ENSBTAT00000063034.2:c.234del	ENSBTAP00000066056.1:p.Trp78Ter	-	-	-	-	-	G	-	1	1	-	-	YES
Sanger	ARS-UCD1.2	-	BTAUD0029a	7	40178647	40178647	A	-	DEL	Frame_Shift_Del	p.S242Pfs*51	40178646	PASS	BTAUD0029a	BTAUD0029b	0.161	73	14	141	0	44	0	79	frameshift_variant	GA	G	-	frameshift_variant	HIGH	ENSBTAG00000046424	Transcript	ENSBTAT00000064254.2	protein_coding	1/1	-	ENSBTAT00000064254.2:c.724del	ENSBTAP00000054008.2:p.Ser242ProfsTer51	724	724	242	S/X	Tcc/cc	A	-	-1	1	-	-	YES
Sanger	ARS-UCD1.2	OR6F1	BTAUD0029a	7	41082315	41082315	G	-	DEL	Frame_Shift_Del	p.V281*	41082314	PASS	BTAUD0029a	BTAUD0029b	0.173	67	14	143	0	110	0	174	frameshift_variant	TG	T	-	frameshift_variant	HIGH	ENSBTAG00000031412	Transcript	ENSBTAT00000056844.3	protein_coding	1/1	-	ENSBTAT00000056844.3:c.841del	ENSBTAP00000051853.3:p.Val281Ter	840	840	280	V/X	gtG/gt	G	-	1	1	HGNC	HGNC:15027	YES
Sanger	ARS-UCD1.2	APC2	BTAUD0029a	7	43866532	43866532	T	-	DEL	Frame_Shift_Del	p.L592Rfs*7	43866531	PASS	BTAUD0029a	BTAUD0029b	0.306	34	15	75	0	23	0	37	frameshift_variant	CT	C	-	frameshift_variant	HIGH	ENSBTAG00000015433	Transcript	ENSBTAT00000035399.5	protein_coding	13/15	-	ENSBTAT00000035399.5:c.1775del	ENSBTAP00000035274.5:p.Leu592ArgfsTer7	1804	1775	592	L/X	cTg/cg	T	-	1	1	VGNC	-	YES
Sanger	ARS-UCD1.2	-	BTAUD0029a	8	7259659	7259659	C	-	DEL	Frame_Shift_Del	p.T624Ifs*17	7259658	PASS	BTAUD0029a	BTAUD0029b	0.234	36	11	81	0	104	0	132	frameshift_variant	AC	A	-	frameshift_variant	HIGH	ENSBTAG00000025954	Transcript	ENSBTAT00000036791.5	protein_coding	1/2	-	ENSBTAT00000036791.5:c.1871del	ENSBTAP00000036646.5:p.Thr624IlefsTer17	1871	1871	624	T/X	aCt/at	C	-	1	1	-	-	YES
Sanger	ARS-UCD1.2	GLDC	BTAUD0029a	8	38240300	38240300	A	-	DEL	Frame_Shift_Del	p.T119Lfs*128	38240299	PASS	BTAUD0029a	BTAUD0029b	0.176	61	13	114	0	119	0	133	frameshift_variant	CA	C	-	frameshift_variant	HIGH	ENSBTAG00000025903	Transcript	ENSBTAT00000036700.5	protein_coding	3/25	-	ENSBTAT00000036700.5:c.355del	ENSBTAP00000036556.4:p.Thr119LeufsTer128	523	354	118	A/X	gcA/gc	A	-	1	1	VGNC	-	YES
Sanger	ARS-UCD1.2	TSTD2	BTAUD0029a	8	62817393	62817393	T	-	DEL	Frame_Shift_Del	p.I318*	62817392	PASS	BTAUD0029a	BTAUD0029b	0.411	33	23	92	0	58	0	79	frameshift_variant	AT	A	-	frameshift_variant&splice_region_variant	HIGH	ENSBTAG00000014722	Transcript	ENSBTAT00000019587.4	protein_coding	7/10	-	ENSBTAT00000019587.4:c.952del	ENSBTAP00000019587.4:p.Ile318Ter	1723	952	318	I/X	Ata/ta	T	-	-1	1	VGNC	-	YES
Sanger	ARS-UCD1.2	TUT7	BTAUD0029a	8	79497083	79497083	T	-	DEL	Frame_Shift_Del	p.N673Tfs*91	79497082	PASS	BTAUD0029a	BTAUD0029b	0.278	78	30	170	0	132	0	176	frameshift_variant	GT	G	-	frameshift_variant	HIGH	ENSBTAG00000001737	Transcript	ENSBTAT00000080059.1	protein_coding	12/26	-	ENSBTAT00000080059.1:c.2018del	ENSBTAP00000056674.1:p.Asn673ThrfsTer91	2049	2018	673	N/X	aAc/ac	T	-	-1	1	VGNC	-	YES
Sanger	ARS-UCD1.2	CDC14B	BTAUD0029a	8	83229924	83229924	T	-	DEL	Frame_Shift_Del	p.E212Kfs*5	83229923	PASS	BTAUD0029a	BTAUD0029b	0.263	59	21	131	0	76	0	113	frameshift_variant	CT	C	-	frameshift_variant	HIGH	ENSBTAG00000011589	Transcript	ENSBTAT00000075652.1	protein_coding	8/14	-	ENSBTAT00000075652.1:c.633del	ENSBTAP00000073534.1:p.Glu212LysfsTer5	633	633	211	A/X	gcA/gc	T	-	-1	1	VGNC	-	YES
Sanger	ARS-UCD1.2	-	BTAUD0029a	8	85572938	85572938	A	-	DEL	Frame_Shift_Del	p.Q1181Hfs*29	85572937	PASS	BTAUD0029a	BTAUD0029b	0.293	58	24	122	0	44	0	76	frameshift_variant	CA	C	-	frameshift_variant	HIGH	ENSBTAG00000031359	Transcript	ENSBTAT00000064997.2	protein_coding	1/1	-	ENSBTAT00000064997.2:c.3543del	ENSBTAP00000055247.2:p.Gln1181HisfsTer29	3542	3542	1181	Q/X	cAa/ca	A	-	1	1	-	-	YES
Sanger	ARS-UCD1.2	GRIN3A	BTAUD0029a	8	91382040	91382040	T	-	DEL	Frame_Shift_Del	p.T796Lfs*11	91382039	PASS	BTAUD0029a	BTAUD0029b	0.278	13	5	31	0	31	0	34	frameshift_variant	GT	G	-	frameshift_variant	HIGH	ENSBTAG00000018445	Transcript	ENSBTAT00000024549.6	protein_coding	4/9	-	ENSBTAT00000024549.6:c.2386del	ENSBTAP00000024549.6:p.Thr796LeufsTer11	3068	2386	796	T/X	Act/ct	T	-	-1	1	VGNC	-	YES
Sanger	ARS-UCD1.2	PHF3	BTAUD0029a	9	654457	654457	G	-	DEL	Frame_Shift_Del	p.E1880Nfs*37	654456	PASS	BTAUD0029a	BTAUD0029b	0.258	49	17	85	0	45	0	71	frameshift_variant	CG	C	-	frameshift_variant	HIGH	ENSBTAG00000019139	Transcript	ENSBTAT00000025476.6	protein_coding	15/15	-	ENSBTAT00000025476.6:c.5638del	ENSBTAP00000025476.6:p.Glu1880AsnfsTer37	5656	5637	1879	P/X	ccG/cc	G	-	1	1	VGNC	-	YES
Sanger	ARS-UCD1.2	RIMS1	BTAUD0029a	9	11448458	11448458	C	-	DEL	Frame_Shift_Del	p.A229Pfs*296	11448457	PASS	BTAUD0029a	BTAUD0029b	0.2	28	7	55	0	27	0	36	frameshift_variant	TC	T	-	frameshift_variant	HIGH	ENSBTAG00000020238	Transcript	ENSBTAT00000061208.3	protein_coding	4/31	-	ENSBTAT00000061208.3:c.684del	ENSBTAP00000053624.3:p.Ala229ProfsTer296	683	683	228	S/X	tCc/tc	C	-	1	1	VGNC	-	YES
Sanger	ARS-UCD1.2	PHIP	BTAUD0029a	9	18540273	18540273	T	-	DEL	Frame_Shift_Del	p.A1195Rfs*8	18540272	PASS	BTAUD0029a	BTAUD0029b	0.261	65	23	123	0	48	0	62	frameshift_variant	CT	C	-	frameshift_variant	HIGH	ENSBTAG00000024688	Transcript	ENSBTAT00000034372.3	protein_coding	32/41	-	ENSBTAT00000034372.3:c.3582del	ENSBTAP00000034268.3:p.Ala1195ArgfsTer8	3582	3582	1194	Q/X	caA/ca	T	-	-1	1	VGNC	-	YES
Sanger	ARS-UCD1.2	CYB5R4	BTAUD0029a	9	65478604	65478604	T	-	DEL	Frame_Shift_Del	p.D157Ifs*21	65478603	PASS	BTAUD0029a	BTAUD0029b	0.485	17	16	66	0	46	0	52	frameshift_variant	CT	C	-	frameshift_variant	HIGH	ENSBTAG00000013591	Transcript	ENSBTAT00000084559.1	protein_coding	6/16	-	ENSBTAT00000084559.1:c.468del	ENSBTAP00000067057.1:p.Asp157IlefsTer21	715	468	156	T/X	acA/ac	T	-	-1	1	VGNC	-	YES
Sanger	ARS-UCD1.2	HIVEP2	BTAUD0029a	9	80223418	80223418	T	-	DEL	Frame_Shift_Del	p.S702Afs*10	80223417	PASS	BTAUD0029a	BTAUD0029b	0.242	47	15	98	0	61	0	84	frameshift_variant	CT	C	-	frameshift_variant	HIGH	ENSBTAG00000001146	Transcript	ENSBTAT00000001526.5	protein_coding	3/8	-	ENSBTAT00000001526.5:c.2104del	ENSBTAP00000001526.4:p.Ser702AlafsTer10	2630	2104	702	S/X	Agc/gc	T	-	-1	1	HGNC	HGNC:4921	YES
Sanger	ARS-UCD1.2	STXBP5	BTAUD0029a	9	84613705	84613705	A	-	DEL	Frame_Shift_Del	p.V663Yfs*43	84613704	PASS	BTAUD0029a	BTAUD0029b	0.269	122	45	260	0	186	0	254	frameshift_variant	CA	C	-	frameshift_variant	HIGH	ENSBTAG00000021107	Transcript	ENSBTAT00000061280.3	protein_coding	18/28	-	ENSBTAT00000061280.3:c.1986del	ENSBTAP00000053504.2:p.Val663TyrfsTer43	1986	1986	662	A/X	gcA/gc	A	-	1	1	VGNC	-	YES
Sanger	ARS-UCD1.2	MAS1	BTAUD0029a	9	96122870	96122870	G	-	DEL	Frame_Shift_Del	p.D77Tfs*17	96122869	PASS	BTAUD0029a	BTAUD0029b	0.163	118	23	245	0	135	0	224	frameshift_variant	CG	C	-	frameshift_variant	HIGH	ENSBTAG00000031724	Transcript	ENSBTAT00000044979.4	protein_coding	1/1	-	ENSBTAT00000044979.4:c.229del	ENSBTAP00000042413.3:p.Asp77ThrfsTer17	228	228	76	A/X	gcG/gc	G	-	1	1	VGNC	-	YES
Sanger	ARS-UCD1.2	C9H6orf118	BTAUD0029a	9	100436744	100436744	T	-	DEL	Frame_Shift_Del	p.E313Gfs*7	100436743	PASS	BTAUD0029a	BTAUD0029b	0.311	84	38	202	0	148	0	209	frameshift_variant	CT	C	-	frameshift_variant	HIGH	ENSBTAG00000015485	Transcript	ENSBTAT00000020582.4	protein_coding	5/10	-	ENSBTAT00000020582.4:c.938del	ENSBTAP00000020582.3:p.Glu313GlyfsTer7	961	938	313	E/X	gAg/gg	T	-	-1	1	VGNC	-	YES
Sanger	ARS-UCD1.2	OR4E1	BTAUD0029a	10	25535015	25535015	A	-	DEL	Frame_Shift_Del	p.V224Sfs*4	25535014	PASS	BTAUD0029a	BTAUD0029b	0.2	48	12	114	0	60	0	92	frameshift_variant	CA	C	-	frameshift_variant	HIGH	ENSBTAG00000011925	Transcript	ENSBTAT00000015827.6	protein_coding	1/1	-	ENSBTAT00000015827.6:c.669del	ENSBTAP00000015827.6:p.Val224SerfsTer4	669	669	223	A/X	gcA/gc	A	-	1	1	HGNC	HGNC:8296	YES
Sanger	ARS-UCD1.2	AVEN	BTAUD0029a	10	28575498	28575498	A	-	DEL	Frame_Shift_Del	p.K106Rfs*2	28575497	PASS	BTAUD0029a	BTAUD0029b	0.234	82	25	220	0	189	0	271	frameshift_variant	GA	G	-	frameshift_variant	HIGH	ENSBTAG00000044029	Transcript	ENSBTAT00000080415.1	protein_coding	2/5	-	ENSBTAT00000080415.1:c.317del	ENSBTAP00000061375.1:p.Lys106ArgfsTer2	1187	316	106	K/X	Aag/ag	A	-	1	1	VGNC	-	YES
Sanger	ARS-UCD1.2	CCDC198	BTAUD0029a	10	69834303	69834303	T	-	DEL	Frame_Shift_Del	p.R125Gfs*16	69834302	PASS	BTAUD0029a	BTAUD0029b	0.206	27	7	56	0	39	0	48	frameshift_variant	CT	C	-	frameshift_variant	HIGH	ENSBTAG00000009862	Transcript	ENSBTAT00000043680.4	protein_coding	3/7	-	ENSBTAT00000043680.4:c.373del	ENSBTAP00000041234.4:p.Arg125GlyfsTer16	373	373	125	R/X	Agg/gg	T	-	-1	1	VGNC	-	YES
Sanger	ARS-UCD1.2	RTN1	BTAUD0029a	10	71978018	71978018	T	-	DEL	Frame_Shift_Del	p.S404Afs*29	71978017	PASS	BTAUD0029a	BTAUD0029b	0.2	16	4	33	0	20	0	20	frameshift_variant	CT	C	-	frameshift_variant	HIGH	ENSBTAG00000011451	Transcript	ENSBTAT00000056790.3	protein_coding	3/12	-	ENSBTAT00000056790.3:c.1210del	ENSBTAP00000048814.3:p.Ser404AlafsTer29	1409	1210	404	S/X	Agc/gc	T	-	-1	1	VGNC	-	YES
Sanger	ARS-UCD1.2	PCNX1	BTAUD0029a	10	82660519	82660519	A	-	DEL	Frame_Shift_Del	p.D1482Tfs*14	82660518	PASS	BTAUD0029a	BTAUD0029b	0.203	94	24	198	0	195	0	292	frameshift_variant	GA	G	-	frameshift_variant	HIGH	ENSBTAG00000012565	Transcript	ENSBTAT00000016684.6	protein_coding	23/35	-	ENSBTAT00000016684.6:c.4443del	ENSBTAP00000016684.6:p.Asp1482ThrfsTer14	4443	4443	1481	R/X	agA/ag	A	-	1	1	VGNC	-	YES
Sanger	ARS-UCD1.2	ZFYVE1	BTAUD0029a	10	84491042	84491042	T	-	DEL	Frame_Shift_Del	p.N598Tfs*5	84491041	PASS	BTAUD0029a	BTAUD0029b	0.26	37	13	64	0	21	0	30	frameshift_variant	GT	G	-	frameshift_variant	HIGH	ENSBTAG00000011041	Transcript	ENSBTAT00000014664.6	protein_coding	9/12	-	ENSBTAT00000014664.6:c.1793del	ENSBTAP00000014664.6:p.Asn598ThrfsTer5	2530	1793	598	N/X	aAc/ac	T	-	-1	1	VGNC	-	YES
Sanger	ARS-UCD1.2	GCC2	BTAUD0029a	11	44830556	44830556	T	-	DEL	Frame_Shift_Del	p.Q228Rfs*16	44830555	PASS	BTAUD0029a	BTAUD0029b	0.467	48	42	134	0	118	0	168	frameshift_variant	CT	C	-	frameshift_variant	HIGH	ENSBTAG00000016038	Transcript	ENSBTAT00000021345.6	protein_coding	6/23	-	ENSBTAT00000021345.6:c.683del	ENSBTAP00000021345.5:p.Gln228ArgfsTer16	785	683	228	Q/X	cAg/cg	T	-	-1	1	VGNC	-	YES
Sanger	ARS-UCD1.2	HMCN2	BTAUD0029a	11	100735729	100735729	A	-	DEL	Frame_Shift_Del	p.S4198Afs*35	100735728	PASS	BTAUD0029a	BTAUD0029b	0.189	30	7	46	0	39	0	44	frameshift_variant	CA	C	-	frameshift_variant	HIGH	ENSBTAG00000002319	Transcript	ENSBTAT00000007111.6	protein_coding	83/98	-	ENSBTAT00000007111.6:c.12592del	ENSBTAP00000007111.6:p.Ser4198AlafsTer35	12592	12592	4198	S/X	Agc/gc	A	-	1	1	HGNC	HGNC:21293	YES
Sanger	ARS-UCD1.2	SLITRK5	BTAUD0029a	12	62296341	62296341	T	-	DEL	Frame_Shift_Del	p.L141Rfs*62	62296340	PASS	BTAUD0029a	BTAUD0029b	0.186	48	11	113	0	74	0	98	frameshift_variant	CT	C	-	frameshift_variant	HIGH	ENSBTAG00000010129	Transcript	ENSBTAT00000013364.6	protein_coding	1/1	-	ENSBTAT00000013364.6:c.422del	ENSBTAP00000013364.6:p.Leu141ArgfsTer62	422	422	141	L/X	cTg/cg	T	-	1	1	VGNC	-	YES
Sanger	ARS-UCD1.2	-	BTAUD0029a	13	485476	485476	T	-	DEL	Frame_Shift_Del	p.K293Nfs*4	485475	PASS	BTAUD0029a	BTAUD0029b	0.274	53	20	141	0	116	0	172	frameshift_variant	GT	G	-	frameshift_variant	HIGH	ENSBTAG00000024891	Transcript	ENSBTAT00000034665.5	protein_coding	1/1	-	ENSBTAT00000034665.5:c.879del	ENSBTAP00000034552.4:p.Lys293AsnfsTer4	879	879	293	K/X	aaA/aa	T	-	-1	1	-	-	YES
Sanger	ARS-UCD1.2	GAD2	BTAUD0029a	13	26673914	26673914	G	-	DEL	Frame_Shift_Del	p.D236Mfs*17	26673913	PASS	BTAUD0029a	BTAUD0029b	0.302	37	16	89	0	74	0	100	frameshift_variant	CG	C	-	frameshift_variant	HIGH	ENSBTAG00000008056	Transcript	ENSBTAT00000010598.5	protein_coding	6/16	-	ENSBTAT00000010598.5:c.706del	ENSBTAP00000010598.4:p.Asp236MetfsTer17	1465	706	236	D/X	Gat/at	G	-	1	1	VGNC	-	YES
Sanger	ARS-UCD1.2	PRPF18	BTAUD0029a	13	28312568	28312568	A	-	DEL	Frame_Shift_Del	p.D161Tfs*6	28312567	PASS	BTAUD0029a	BTAUD0029b	0.197	61	15	120	0	128	0	171	frameshift_variant	GA	G	-	frameshift_variant	HIGH	ENSBTAG00000017244	Transcript	ENSBTAT00000077640.1	protein_coding	6/11	-	ENSBTAT00000077640.1:c.480del	ENSBTAP00000061262.1:p.Asp161ThrfsTer6	643	479	160	E/X	gAa/ga	A	-	1	1	EntrezGene	-	YES
Sanger	ARS-UCD1.2	-	BTAUD0029a	13	53513519	53513519	T	-	DEL	Frame_Shift_Del	p.S252Pfs*8	53513518	PASS	BTAUD0029a	BTAUD0029b	0.129	142	21	248	0	189	0	253	frameshift_variant	CT	C	-	frameshift_variant	HIGH	ENSBTAG00000054594	Transcript	ENSBTAT00000012873.6	protein_coding	4/5	-	ENSBTAT00000012873.6:c.754del	ENSBTAP00000012873.6:p.Ser252ProfsTer8	754	754	252	S/X	Tcc/cc	T	-	1	1	-	-	YES
Sanger	ARS-UCD1.2	MROH8	BTAUD0029a	13	66111248	66111248	A	-	DEL	Frame_Shift_Del	p.C447Vfs*22	66111247	PASS	BTAUD0029a	BTAUD0029b	0.203	114	29	209	0	111	0	152	frameshift_variant	CA	C	-	frameshift_variant	HIGH	ENSBTAG00000013737	Transcript	ENSBTAT00000063909.2	protein_coding	10/23	-	ENSBTAT00000063909.2:c.1339del	ENSBTAP00000053953.2:p.Cys447ValfsTer22	1339	1339	447	C/X	Tgt/gt	A	-	-1	1	VGNC	-	YES
Sanger	ARS-UCD1.2	-	BTAUD0029a	13	73499199	73499199	T	-	DEL	Frame_Shift_Del	p.C60Vfs*6	73499198	PASS	BTAUD0029a	BTAUD0029b	0.394	43	28	137	0	87	0	120	frameshift_variant	CT	C	-	frameshift_variant	HIGH	ENSBTAG00000020813	Transcript	ENSBTAT00000079984.1	protein_coding	2/2	-	ENSBTAT00000079984.1:c.178del	ENSBTAP00000070399.1:p.Cys60ValfsTer6	175	175	59	F/X	Ttt/tt	T	-	1	1	-	-	YES
Sanger	ARS-UCD1.2	EFR3A	BTAUD0029a	14	9121464	9121464	T	-	DEL	Frame_Shift_Del	p.K747Rfs*4	9121463	PASS	BTAUD0029a	BTAUD0029b	0.238	32	10	90	0	93	0	160	frameshift_variant	CT	C	-	frameshift_variant	HIGH	ENSBTAG00000047834	Transcript	ENSBTAT00000010169.6	protein_coding	21/23	-	ENSBTAT00000010169.6:c.2240del	ENSBTAP00000010169.6:p.Lys747ArgfsTer4	2910	2240	747	K/X	aAg/ag	T	-	-1	1	EntrezGene	-	YES
Sanger	ARS-UCD1.2	PREX2	BTAUD0029a	14	32164727	32164728	TT	-	DEL	Frame_Shift_Del	p.L1143Pfs*9	32164726	PASS	BTAUD0029a	BTAUD0029b	0.21	49	13	105	0	93	0	120	frameshift_variant	CTT	C	-	frameshift_variant	HIGH	ENSBTAG00000022169	Transcript	ENSBTAT00000023938.6	protein_coding	29/41	-	ENSBTAT00000023938.6:c.3428_3429del	ENSBTAP00000023938.5:p.Leu1143ProfsTer9	3488-3489	3428-3429	1143	L/X	cTT/c	TT	-	1	1	VGNC	-	YES
Sanger	ARS-UCD1.2	ZFHX4	BTAUD0029a	14	39875946	39875946	A	-	DEL	Frame_Shift_Del	p.S983Vfs*6	39875945	PASS	BTAUD0029a	BTAUD0029b	0.358	43	24	113	0	107	0	138	frameshift_variant	CA	C	-	frameshift_variant	HIGH	ENSBTAG00000033268	Transcript	ENSBTAT00000061595.3	protein_coding	3/11	-	ENSBTAT00000061595.3:c.2947del	ENSBTAP00000053369.3:p.Ser983ValfsTer6	3072	2944	982	K/X	Aaa/aa	A	-	1	1	VGNC	-	YES
Sanger	ARS-UCD1.2	-	BTAUD0029a	14	77533670	77533670	A	-	DEL	Frame_Shift_Del	p.A55Lfs*11	77533669	PASS	BTAUD0029a	BTAUD0029b	0.333	58	29	141	0	104	0	127	frameshift_variant	CA	C	-	frameshift_variant	HIGH	ENSBTAG00000038798	Transcript	ENSBTAT00000052953.3	protein_coding	1/5	-	ENSBTAT00000052953.3:c.162del	ENSBTAP00000047675.3:p.Ala55LeufsTer11	351	162	54	A/X	gcT/gc	A	-	-1	1	-	-	YES
Sanger	ARS-UCD1.2	ELMOD1	BTAUD0029a	15	17195766	17195766	T	-	DEL	Frame_Shift_Del	p.M289Rfs*15	17195765	PASS	BTAUD0029a	BTAUD0029b	0.247	64	21	123	0	86	0	106	frameshift_variant	AT	A	-	frameshift_variant	HIGH	ENSBTAG00000002691	Transcript	ENSBTAT00000070105.1	protein_coding	12/12	-	ENSBTAT00000070105.1:c.866del	ENSBTAP00000059345.1:p.Met289ArgfsTer15	1356	866	289	M/X	aTg/ag	T	-	1	1	VGNC	-	YES
Sanger	ARS-UCD1.2	-	BTAUD0029a	15	45991055	45991055	T	-	DEL	Frame_Shift_Del	p.F84Sfs*5	45991054	PASS	BTAUD0029a	BTAUD0029b	0.188	121	28	246	0	155	0	287	frameshift_variant	AT	A	-	frameshift_variant	HIGH	ENSBTAG00000036031	Transcript	ENSBTAT00000050523.4	protein_coding	1/1	-	ENSBTAT00000050523.4:c.251del	ENSBTAP00000047208.4:p.Phe84SerfsTer5	250	250	84	F/X	Ttc/tc	T	-	1	1	-	-	YES
Sanger	ARS-UCD1.2	CHST1	BTAUD0029a	15	75703597	75703597	G	-	DEL	Frame_Shift_Del	p.R224Afs*2	75703596	PASS	BTAUD0029a	BTAUD0029b	0.319	47	22	105	0	46	0	50	frameshift_variant	CG	C	-	frameshift_variant	HIGH	ENSBTAG00000003721	Transcript	ENSBTAT00000004844.6	protein_coding	2/2	-	ENSBTAT00000004844.6:c.670del	ENSBTAP00000004844.5:p.Arg224AlafsTer2	808	670	224	R/X	Cgc/gc	G	-	-1	1	VGNC	-	YES
Sanger	ARS-UCD1.2	OR5R1	BTAUD0029a	15	79721268	79721268	A	-	DEL	Frame_Shift_Del	p.F200Lfs*8	79721267	PASS	BTAUD0029a	BTAUD0029b	0.245	111	36	253	0	248	0	365	frameshift_variant	CA	C	-	frameshift_variant	HIGH	ENSBTAG00000045739	Transcript	ENSBTAT00000065250.2	protein_coding	1/1	-	ENSBTAT00000065250.2:c.600del	ENSBTAP00000055766.1:p.Phe200LeufsTer8	600	600	200	F/X	ttT/tt	A	-	-1	1	HGNC	HGNC:14841	YES
Sanger	ARS-UCD1.2	-	BTAUD0029a	15	80194394	80194394	A	-	DEL	Frame_Shift_Del	p.N191Tfs*8	80194393	PASS	BTAUD0029a	BTAUD0029b	0.348	116	62	333	0.004	238	1	457	frameshift_variant	CA	C	-	frameshift_variant	HIGH	ENSBTAG00000053339	Transcript	ENSBTAT00000085556.1	protein_coding	1/1	-	ENSBTAT00000085556.1:c.572del	ENSBTAP00000066959.1:p.Asn191ThrfsTer8	571	571	191	N/X	Aac/ac	A	-	1	1	-	-	YES
Sanger	ARS-UCD1.2	-	BTAUD0029a	15	80194668	80194668	T	-	DEL	Frame_Shift_Del	p.I282Tfs*4	80194667	PASS	BTAUD0029a	BTAUD0029b	0.113	47	6	98	0	88	0	135	frameshift_variant	AT	A	-	frameshift_variant	HIGH	ENSBTAG00000053339	Transcript	ENSBTAT00000085556.1	protein_coding	1/1	-	ENSBTAT00000085556.1:c.845del	ENSBTAP00000066959.1:p.Ile282ThrfsTer4	845	845	282	I/X	aTc/ac	T	-	1	1	-	-	YES
Sanger	ARS-UCD1.2	MS4A14	BTAUD0029a	15	83241393	83241393	T	-	DEL	Frame_Shift_Del	p.S846Pfs*34	83241392	PASS	BTAUD0029a	BTAUD0029b	0.235	78	24	157	0	107	0	145	frameshift_variant	CT	C	-	frameshift_variant	HIGH	ENSBTAG00000004581	Transcript	ENSBTAT00000043726.4	protein_coding	6/7	-	ENSBTAT00000043726.4:c.2536del	ENSBTAP00000041275.4:p.Ser846ProfsTer34	2628	2535	845	A/X	gcT/gc	T	-	1	1	VGNC	-	YES
Sanger	ARS-UCD1.2	TMEM51	BTAUD0029a	16	52284829	52284831	CCT	-	DEL	In_Frame_Del	p.E119del	52284828	PASS	BTAUD0029a	BTAUD0029b	0.222	21	6	45	0	26	0	40	inframe_deletion	GCCT	G	-	inframe_deletion	MODERATE	ENSBTAG00000005300	Transcript	ENSBTAT00000006974.5	protein_coding	4/4	-	ENSBTAT00000006974.5:c.356_358del	ENSBTAP00000006974.4:p.Glu119del	852-854	356-358	119-120	EA/A	gAGGcc/gcc	CCT	-	-1	1	VGNC	-	YES
Sanger	ARS-UCD1.2	CACNA1E	BTAUD0029a	16	62938892	62938892	A	-	DEL	Frame_Shift_Del	p.K2210Sfs*67	62938891	PASS	BTAUD0029a	BTAUD0029b	0.253	65	22	140	0	105	0	166	frameshift_variant	CA	C	-	frameshift_variant	HIGH	ENSBTAG00000020887	Transcript	ENSBTAT00000069427.1	protein_coding	48/49	-	ENSBTAT00000069427.1:c.6629del	ENSBTAP00000063236.1:p.Lys2210SerfsTer67	7117	6628	2210	K/X	Aag/ag	A	-	1	1	VGNC	-	YES
Sanger	ARS-UCD1.2	LAMC2	BTAUD0029a	16	64269402	64269402	A	-	DEL	Frame_Shift_Del	p.N482Ifs*30	64269401	PASS	BTAUD0029a	BTAUD0029b	0.154	44	8	85	0	49	0	74	frameshift_variant	CA	C	-	frameshift_variant	HIGH	ENSBTAG00000000793	Transcript	ENSBTAT00000067424.1	protein_coding	10/23	-	ENSBTAT00000067424.1:c.1445del	ENSBTAP00000070662.1:p.Asn482IlefsTer30	1845	1444	482	N/X	Aat/at	A	-	1	1	VGNC	-	YES
Sanger	ARS-UCD1.2	IRF6	BTAUD0029a	16	73516149	73516149	A	-	DEL	Frame_Shift_Del	p.K285Sfs*10	73516148	PASS	BTAUD0029a	BTAUD0029b	0.386	43	27	103	0	48	0	54	frameshift_variant	GA	G	-	frameshift_variant	HIGH	ENSBTAG00000002849	Transcript	ENSBTAT00000003694.5	protein_coding	8/10	-	ENSBTAT00000003694.5:c.854del	ENSBTAP00000003694.5:p.Lys285SerfsTer10	981	853	285	K/X	Aag/ag	A	-	1	1	VGNC	-	YES
Sanger	ARS-UCD1.2	ASPM	BTAUD0029a	16	76037726	76037726	T	-	DEL	Frame_Shift_Del	p.V2738Lfs*5	76037725	PASS	BTAUD0029a	BTAUD0029b	0.217	65	18	126	0	71	0	89	frameshift_variant	CT	C	-	frameshift_variant	HIGH	ENSBTAG00000007860	Transcript	ENSBTAT00000010340.6	protein_coding	19/29	-	ENSBTAT00000010340.6:c.8211del	ENSBTAP00000010340.6:p.Val2738LeufsTer5	8211	8211	2737	K/X	aaA/aa	T	-	-1	1	EntrezGene	-	YES
Sanger	ARS-UCD1.2	RAPGEF2	BTAUD0029a	17	39639266	39639266	T	-	DEL	Frame_Shift_Del	p.E1386Gfs*134	39639265	PASS	BTAUD0029a	BTAUD0029b	0.152	39	7	69	0	54	0	60	frameshift_variant	CT	C	-	frameshift_variant	HIGH	ENSBTAG00000012450	Transcript	ENSBTAT00000080314.1	protein_coding	28/30	-	ENSBTAT00000080314.1:c.4157del	ENSBTAP00000057535.1:p.Glu1386GlyfsTer134	4240	4157	1386	E/X	gAg/gg	T	-	-1	1	VGNC	-	YES
Sanger	ARS-UCD1.2	CNOT1	BTAUD0029a	18	26351928	26351928	T	-	DEL	Frame_Shift_Del	p.D237Afs*10	26351927	PASS	BTAUD0029a	BTAUD0029b	0.156	81	15	152	0	146	0	178	frameshift_variant	GT	G	-	frameshift_variant	HIGH	ENSBTAG00000020782	Transcript	ENSBTAT00000027695.6	protein_coding	8/49	-	ENSBTAT00000027695.6:c.710del	ENSBTAP00000027695.6:p.Asp237AlafsTer10	1670	710	237	D/X	gAc/gc	T	-	-1	1	VGNC	-	YES
Sanger	ARS-UCD1.2	-	BTAUD0029a	18	39905621	39905621	T	-	DEL	Frame_Shift_Del	p.L329Rfs*7	39905620	PASS	BTAUD0029a	BTAUD0029b	0.231	80	24	185	0	131	0	168	frameshift_variant	CT	C	-	frameshift_variant	HIGH	ENSBTAG00000051512	Transcript	ENSBTAT00000076238.1	protein_coding	8/16	-	ENSBTAT00000076238.1:c.986del	ENSBTAP00000072904.1:p.Leu329ArgfsTer7	986	986	329	L/X	cTg/cg	T	-	1	1	-	-	YES
Sanger	ARS-UCD1.2	RYR1	BTAUD0029a	18	48272661	48272661	T	-	DEL	Frame_Shift_Del	p.F1306Sfs*98	48272660	PASS	BTAUD0029a	BTAUD0029b	0.257	26	9	62	0	41	0	52	frameshift_variant	CT	C	-	frameshift_variant	HIGH	ENSBTAG00000006999	Transcript	ENSBTAT00000085142.1	protein_coding	29/104	-	ENSBTAT00000085142.1:c.3917del	ENSBTAP00000058651.1:p.Phe1306SerfsTer98	3916	3916	1306	F/X	Ttc/tc	T	-	1	1	VGNC	-	YES
Sanger	ARS-UCD1.2	NLRP8	BTAUD0029a	18	63461977	63461977	G	-	DEL	Frame_Shift_Del	p.E723Rfs*7	63461976	PASS	BTAUD0029a	BTAUD0029b	0.229	37	11	80	0	42	0	47	frameshift_variant	TG	T	-	frameshift_variant	HIGH	ENSBTAG00000006965	Transcript	ENSBTAT00000054525.3	protein_coding	4/10	-	ENSBTAT00000054525.3:c.2167del	ENSBTAP00000048061.3:p.Glu723ArgfsTer7	2166	2166	722	V/X	gtG/gt	G	-	1	1	VGNC	-	YES
Sanger	ARS-UCD1.2	NLRP8	BTAUD0029a	18	63462461	63462461	G	-	DEL	Frame_Shift_Del	p.E767Kfs*11	63462460	PASS	BTAUD0029a	BTAUD0029b	0.15	34	6	84	0	63	0	85	frameshift_variant	TG	T	-	frameshift_variant	HIGH	ENSBTAG00000006965	Transcript	ENSBTAT00000054525.3	protein_coding	5/10	-	ENSBTAT00000054525.3:c.2299del	ENSBTAP00000048061.3:p.Glu767LysfsTer11	2298	2298	766	L/X	ttG/tt	G	-	1	1	VGNC	-	YES
Sanger	ARS-UCD1.2	MKS1	BTAUD0029a	19	9157425	9157425	T	-	DEL	Frame_Shift_Del	p.N192Tfs*36	9157424	PASS	BTAUD0029a	BTAUD0029b	0.3	21	9	56	0	21	0	41	frameshift_variant	GT	G	-	frameshift_variant	HIGH	ENSBTAG00000034963	Transcript	ENSBTAT00000049437.3	protein_coding	6/18	-	ENSBTAT00000049437.3:c.575del	ENSBTAP00000046330.3:p.Asn192ThrfsTer36	600	575	192	N/X	aAc/ac	T	-	-1	1	VGNC	-	YES
Sanger	ARS-UCD1.2	ASPA	BTAUD0029a	19	24227093	24227093	A	-	DEL	Frame_Shift_Del	p.V179Sfs*9	24227092	PASS	BTAUD0029a	BTAUD0029b	0.387	57	36	151	0	99	0	157	frameshift_variant	GA	G	-	frameshift_variant	HIGH	ENSBTAG00000003629	Transcript	ENSBTAT00000069554.1	protein_coding	4/6	-	ENSBTAT00000069554.1:c.534del	ENSBTAP00000067259.1:p.Val179SerfsTer9	724	533	178	E/X	gAa/ga	A	-	1	1	VGNC	-	YES
Sanger	ARS-UCD1.2	GUCY2D	BTAUD0029a	19	27673648	27673648	C	-	DEL	Frame_Shift_Del	p.R856Gfs*15	27673647	PASS	BTAUD0029a	BTAUD0029b	0.162	31	6	47	0	29	0	38	frameshift_variant	AC	A	-	frameshift_variant	HIGH	ENSBTAG00000008773	Transcript	ENSBTAT00000011564.4	protein_coding	13/21	-	ENSBTAT00000011564.4:c.2566del	ENSBTAP00000011564.3:p.Arg856GlyfsTer15	2682	2565	855	D/X	gaC/ga	C	-	1	1	VGNC	-	YES
Sanger	ARS-UCD1.2	TEX2	BTAUD0029a	19	48371785	48371785	T	-	DEL	Frame_Shift_Del	p.K1053Sfs*7	48371784	PASS	BTAUD0029a	BTAUD0029b	0.273	80	30	181	0	97	0	136	frameshift_variant	CT	C	-	frameshift_variant	HIGH	ENSBTAG00000004723	Transcript	ENSBTAT00000006196.6	protein_coding	11/12	-	ENSBTAT00000006196.6:c.3158del	ENSBTAP00000006196.6:p.Lys1053SerfsTer7	3364	3158	1053	K/X	aAg/ag	T	-	-1	1	VGNC	-	YES
Sanger	ARS-UCD1.2	MAP1B	BTAUD0029a	20	9410354	9410354	A	-	DEL	Frame_Shift_Del	p.C2164Afs*51	9410353	PASS	BTAUD0029a	BTAUD0029b	0.198	101	25	191	0	121	0	192	frameshift_variant	CA	C	-	frameshift_variant	HIGH	ENSBTAG00000001961	Transcript	ENSBTAT00000086667.1	protein_coding	5/7	-	ENSBTAT00000086667.1:c.6490del	ENSBTAP00000058244.1:p.Cys2164AlafsTer51	6560	6490	2164	C/X	Tgc/gc	A	-	-1	1	VGNC	-	YES
Sanger	ARS-UCD1.2	MAP1B	BTAUD0029a	20	9411874	9411874	A	-	DEL	Frame_Shift_Del	p.F1657Sfs*80	9411873	PASS	BTAUD0029a	BTAUD0029b	0.221	67	19	130	0	87	0	124	frameshift_variant	GA	G	-	frameshift_variant	HIGH	ENSBTAG00000001961	Transcript	ENSBTAT00000086667.1	protein_coding	5/7	-	ENSBTAT00000086667.1:c.4970del	ENSBTAP00000058244.1:p.Phe1657SerfsTer80	5040	4970	1657	F/X	tTc/tc	A	-	-1	1	VGNC	-	YES
Sanger	ARS-UCD1.2	IL31RA	BTAUD0029a	20	23291199	23291199	T	-	DEL	Frame_Shift_Del	p.I498Lfs*6	23291198	PASS	BTAUD0029a	BTAUD0029b	0.319	81	38	218	0	144	0	198	frameshift_variant	AT	A	-	frameshift_variant	HIGH	ENSBTAG00000004351	Transcript	ENSBTAT00000005692.5	protein_coding	12/15	-	ENSBTAT00000005692.5:c.1492del	ENSBTAP00000005692.5:p.Ile498LeufsTer6	1599	1492	498	I/X	Att/tt	T	-	-1	1	VGNC	-	YES
Sanger	ARS-UCD1.2	CTNND2	BTAUD0029a	20	61899279	61899279	T	-	DEL	Frame_Shift_Del	p.C487Vfs*47	61899278	PASS	BTAUD0029a	BTAUD0029b	0.283	33	13	74	0	75	0	95	frameshift_variant	CT	C	-	frameshift_variant	HIGH	ENSBTAG00000017222	Transcript	ENSBTAT00000074111.1	protein_coding	8/22	-	ENSBTAT00000074111.1:c.1459del	ENSBTAP00000072241.1:p.Cys487ValfsTer47	1459	1459	487	C/X	Tgt/gt	T	-	1	1	VGNC	-	YES
Sanger	ARS-UCD1.2	ADAMTS16	BTAUD0029a	20	67915512	67915512	A	-	DEL	Frame_Shift_Del	p.F466Sfs*19	67915511	PASS	BTAUD0029a	BTAUD0029b	0.156	38	7	66	0	49	0	77	frameshift_variant	GA	G	-	frameshift_variant&splice_region_variant	HIGH	ENSBTAG00000018460	Transcript	ENSBTAT00000024569.6	protein_coding	9/23	-	ENSBTAT00000024569.6:c.1397del	ENSBTAP00000024569.6:p.Phe466SerfsTer19	1397	1397	466	F/X	tTc/tc	A	-	-1	1	VGNC	-	YES
Sanger	ARS-UCD1.2	RASGRF1	BTAUD0029a	21	25275692	25275692	T	-	DEL	Frame_Shift_Del	p.T626Pfs*2	25275691	PASS	BTAUD0029a	BTAUD0029b	0.32	51	24	127	0	68	0	86	frameshift_variant	GT	G	-	frameshift_variant	HIGH	ENSBTAG00000019940	Transcript	ENSBTAT00000026564.6	protein_coding	14/27	-	ENSBTAT00000026564.6:c.1876del	ENSBTAP00000026564.5:p.Thr626ProfsTer2	1876	1876	626	T/X	Acc/cc	T	-	-1	1	VGNC	-	YES
Sanger	ARS-UCD1.2	CYP1A2	BTAUD0029a	21	33928770	33928770	C	-	DEL	Frame_Shift_Del	p.G38Afs*2	33928769	PASS	BTAUD0029a	BTAUD0029b	0.213	59	16	124	0	72	0	83	frameshift_variant	GC	G	-	frameshift_variant	HIGH	ENSBTAG00000000085	Transcript	ENSBTAT00000000094.6	protein_coding	2/7	-	ENSBTAT00000000094.6:c.113del	ENSBTAP00000000094.5:p.Gly38AlafsTer2	169	113	38	G/X	gGc/gc	C	-	-1	1	HGNC	HGNC:2596	YES
Sanger	ARS-UCD1.2	OTUB2	BTAUD0029a	21	58656566	58656566	A	-	DEL	Frame_Shift_Del	p.E169Gfs*19	58656565	PASS	BTAUD0029a	BTAUD0029b	0.229	81	24	157	0	97	0	156	frameshift_variant	GA	G	-	frameshift_variant	HIGH	ENSBTAG00000014981	Transcript	ENSBTAT00000019943.4	protein_coding	6/6	-	ENSBTAT00000019943.4:c.506del	ENSBTAP00000019943.3:p.Glu169GlyfsTer19	547	506	169	E/X	gAg/gg	A	-	1	1	VGNC	-	YES
Sanger	ARS-UCD1.2	CCDC13	BTAUD0029a	22	14851090	14851090	T	-	DEL	Frame_Shift_Del	p.Q426Rfs*48	14851089	PASS	BTAUD0029a	BTAUD0029b	0.194	50	12	98	0	35	0	42	frameshift_variant	CT	C	-	frameshift_variant	HIGH	ENSBTAG00000013015	Transcript	ENSBTAT00000017304.5	protein_coding	10/16	-	ENSBTAT00000017304.5:c.1277del	ENSBTAP00000017304.5:p.Gln426ArgfsTer48	1277	1277	426	Q/X	cAg/cg	T	-	-1	1	VGNC	-	YES
Sanger	ARS-UCD1.2	TOPAZ1	BTAUD0029a	22	16212075	16212075	T	-	DEL	Frame_Shift_Del	p.L523Wfs*5	16212074	PASS	BTAUD0029a	BTAUD0029b	0.355	49	27	145	0	100	0	137	frameshift_variant	AT	A	-	frameshift_variant	HIGH	ENSBTAG00000044167	Transcript	ENSBTAT00000061088.3	protein_coding	2/20	-	ENSBTAT00000061088.3:c.1568del	ENSBTAP00000053356.3:p.Leu523TrpfsTer5	1567	1567	523	L/X	Ttg/tg	T	-	1	1	VGNC	-	YES
Sanger	ARS-UCD1.2	LMOD3	BTAUD0029a	22	32422237	32422237	A	-	DEL	Frame_Shift_Del	p.Q451Rfs*25	32422236	PASS	BTAUD0029a	BTAUD0029b	0.386	51	32	147	0	88	0	134	frameshift_variant	CA	C	-	frameshift_variant	HIGH	ENSBTAG00000021508	Transcript	ENSBTAT00000028662.5	protein_coding	3/4	-	ENSBTAT00000028662.5:c.1352del	ENSBTAP00000028662.4:p.Gln451ArgfsTer25	2136	1352	451	Q/X	cAg/cg	A	-	1	1	VGNC	-	YES
Sanger	ARS-UCD1.2	C3orf67	BTAUD0029a	22	42600744	42600744	A	-	DEL	Frame_Shift_Del	p.E764Sfs*10	42600743	PASS	BTAUD0029a	BTAUD0029b	0.366	26	15	86	0	30	0	47	frameshift_variant	CA	C	-	frameshift_variant	HIGH	ENSBTAG00000020373	Transcript	ENSBTAT00000068247.1	protein_coding	16/17	-	ENSBTAT00000068247.1:c.2289del	ENSBTAP00000064925.1:p.Glu764SerfsTer10	2658	2289	763	A/X	gcA/gc	A	-	1	1	HGNC	HGNC:24763	YES
Sanger	ARS-UCD1.2	DST	BTAUD0029a	23	3663612	3663612	A	-	DEL	Frame_Shift_Del	p.S1013Lfs*4	3663611	PASS	BTAUD0029a	BTAUD0029b	0.309	67	30	162	0	141	0	177	frameshift_variant	CA	C	-	frameshift_variant	HIGH	ENSBTAG00000021237	Transcript	ENSBTAT00000061451.3	protein_coding	12/54	-	ENSBTAT00000061451.3:c.3033del	ENSBTAP00000053548.3:p.Ser1013LeufsTer4	3032	3032	1011	Q/X	cAa/ca	A	-	1	1	HGNC	HGNC:1090	YES
Sanger	ARS-UCD1.2	ZNF318	BTAUD0029a	23	16931263	16931263	T	-	DEL	Frame_Shift_Del	p.N1546Mfs*22	16931262	PASS	BTAUD0029a	BTAUD0029b	0.364	56	32	183	0	81	0	119	frameshift_variant	AT	A	-	frameshift_variant	HIGH	ENSBTAG00000010217	Transcript	ENSBTAT00000013479.5	protein_coding	10/10	-	ENSBTAT00000013479.5:c.4637del	ENSBTAP00000013479.5:p.Asn1546MetfsTer22	4637	4637	1546	N/X	aAt/at	T	-	-1	1	VGNC	-	YES
Sanger	ARS-UCD1.2	LRRC73	BTAUD0029a	23	17053399	17053401	CCT	-	DEL	In_Frame_Del	p.E262del	17053398	PASS	BTAUD0029a	BTAUD0029b	0.121	29	4	69	0	38	0	54	inframe_deletion	ACCT	A	-	inframe_deletion	MODERATE	ENSBTAG00000025554	Transcript	ENSBTAT00000035975.4	protein_coding	5/6	-	ENSBTAT00000035975.4:c.785_787del	ENSBTAP00000035841.3:p.Glu262del	948-950	785-787	262-263	EV/V	gAGGtg/gtg	CCT	-	-1	1	VGNC	-	YES
Sanger	ARS-UCD1.2	-	BTAUD0029a	23	29528479	29528479	A	-	DEL	Frame_Shift_Del	p.L132Cfs*21	29528478	PASS	BTAUD0029a	BTAUD0029b	0.242	47	15	86	0	81	0	110	frameshift_variant	GA	G	-	frameshift_variant	HIGH	ENSBTAG00000000228	Transcript	ENSBTAT00000000279.6	protein_coding	1/1	-	ENSBTAT00000000279.6:c.393del	ENSBTAP00000000279.6:p.Leu132CysfsTer21	393	393	131	P/X	ccT/cc	A	-	-1	1	-	-	YES
Sanger	ARS-UCD1.2	PRSS16	BTAUD0029a	23	31309433	31309433	A	-	DEL	Frame_Shift_Del	p.A492Rfs*54	31309432	PASS	BTAUD0029a	BTAUD0029b	0.292	51	21	121	0.013	76	1	112	frameshift_variant	CA	C	-	frameshift_variant	HIGH	ENSBTAG00000012461	Transcript	ENSBTAT00000054181.3	protein_coding	11/12	-	ENSBTAT00000054181.3:c.1473del	ENSBTAP00000047551.2:p.Ala492ArgfsTer54	1618	1473	491	L/X	ctT/ct	A	-	-1	1	VGNC	-	YES
Sanger	ARS-UCD1.2	KIAA0319	BTAUD0029a	23	33138766	33138767	CA	-	DEL	Frame_Shift_Del	p.H84Qfs*51	33138765	PASS	BTAUD0029a	BTAUD0029b	0.268	41	15	76	0	41	0	52	frameshift_variant	GCA	G	-	frameshift_variant	HIGH	ENSBTAG00000021903	Transcript	ENSBTAT00000029204.5	protein_coding	2/20	-	ENSBTAT00000029204.5:c.252_253del	ENSBTAP00000029204.4:p.His84GlnfsTer51	250-251	250-251	84	H/X	CAc/c	CA	-	1	1	VGNC	-	YES
Sanger	ARS-UCD1.2	ZNF236	BTAUD0029a	24	2387246	2387246	T	-	DEL	Frame_Shift_Del	p.N184Tfs*24	2387245	PASS	BTAUD0029a	BTAUD0029b	0.449	27	22	70	0	36	0	49	frameshift_variant	GT	G	-	frameshift_variant	HIGH	ENSBTAG00000017517	Transcript	ENSBTAT00000023285.5	protein_coding	5/31	-	ENSBTAT00000023285.5:c.551del	ENSBTAP00000023285.5:p.Asn184ThrfsTer24	551	551	184	N/X	aAc/ac	T	-	-1	1	VGNC	-	YES
Sanger	ARS-UCD1.2	CELF4	BTAUD0029a	24	19787344	19787344	A	-	DEL	Frame_Shift_Del	p.Q151Rfs*36	19787343	PASS	BTAUD0029a	BTAUD0029b	0.235	52	16	88	0	52	0	67	frameshift_variant	CA	C	-	frameshift_variant	HIGH	ENSBTAG00000004940	Transcript	ENSBTAT00000006498.6	protein_coding	4/13	-	ENSBTAT00000006498.6:c.452del	ENSBTAP00000006498.5:p.Gln151ArgfsTer36	923	452	151	Q/X	cAg/cg	A	-	1	1	VGNC	-	YES
Sanger	ARS-UCD1.2	LOXHD1	BTAUD0029a	24	46327133	46327133	T	-	DEL	Frame_Shift_Del	p.K424Nfs*13	46327132	PASS	BTAUD0029a	BTAUD0029b	0.184	40	9	82	0	60	0	96	frameshift_variant	CT	C	-	frameshift_variant&splice_region_variant	HIGH	ENSBTAG00000015210	Transcript	ENSBTAT00000082563.1	protein_coding	9/40	-	ENSBTAT00000082563.1:c.1270del	ENSBTAP00000072364.1:p.Lys424AsnfsTer13	1270	1270	424	K/X	Aaa/aa	T	-	-1	1	HGNC	HGNC:26521	YES
Sanger	ARS-UCD1.2	TELO2	BTAUD0029a	25	1175064	1175064	A	-	DEL	Frame_Shift_Del	p.R56Gfs*15	1175063	PASS	BTAUD0029a	BTAUD0029b	0.25	45	15	84	0	37	0	61	frameshift_variant	CA	C	-	frameshift_variant	HIGH	ENSBTAG00000019086	Transcript	ENSBTAT00000025412.6	protein_coding	2/21	-	ENSBTAT00000025412.6:c.166del	ENSBTAP00000025412.6:p.Arg56GlyfsTer15	553	166	56	R/X	Agg/gg	A	-	1	1	VGNC	-	YES
Sanger	ARS-UCD1.2	TRRAP	BTAUD0029a	25	37300676	37300676	T	-	DEL	Frame_Shift_Del	p.E2223Gfs*33	37300675	PASS	BTAUD0029a	BTAUD0029b	0.261	17	6	32	0	38	0	45	frameshift_variant	CT	C	-	frameshift_variant	HIGH	ENSBTAG00000007113	Transcript	ENSBTAT00000009365.6	protein_coding	45/71	-	ENSBTAT00000009365.6:c.6668del	ENSBTAP00000009365.5:p.Glu2223GlyfsTer33	6668	6668	2223	E/X	gAg/gg	T	-	-1	1	VGNC	-	YES
Sanger	ARS-UCD1.2	ASMTL	BTAUD0029a	26	15170503	15170503	A	-	DEL	Frame_Shift_Del	p.D106Tfs*45	15170502	PASS	BTAUD0029a	BTAUD0029b	0.217	83	23	170	0	100	0	123	frameshift_variant	CA	C	-	frameshift_variant	HIGH	ENSBTAG00000046514	Transcript	ENSBTAT00000063610.2	protein_coding	4/13	-	ENSBTAT00000063610.2:c.315del	ENSBTAP00000054478.2:p.Asp106ThrfsTer45	408	314	105	Q/X	cAa/ca	A	-	1	1	VGNC	-	YES
Sanger	ARS-UCD1.2	NRAP	BTAUD0029a	26	34125542	34125542	T	-	DEL	Frame_Shift_Del	p.E299Dfs*26	34125541	PASS	BTAUD0029a	BTAUD0029b	0.2	72	18	130	0	55	0	76	frameshift_variant	AT	A	-	frameshift_variant	HIGH	ENSBTAG00000019327	Transcript	ENSBTAT00000084925.1	protein_coding	10/43	-	ENSBTAT00000084925.1:c.897del	ENSBTAP00000064771.1:p.Glu299AspfsTer26	897	897	299	E/X	gaA/ga	T	-	-1	1	VGNC	-	YES
Sanger	ARS-UCD1.2	DOCK1	BTAUD0029a	26	46487428	46487428	A	-	DEL	Splice_Site	-	46487427	PASS	BTAUD0029a	BTAUD0029b	0.248	76	25	178	0	122	0	176	splice_acceptor_variant	CA	C	-	splice_acceptor_variant	HIGH	ENSBTAG00000031890	Transcript	ENSBTAT00000032730.4	protein_coding	-	13/51	ENSBTAT00000032730.4:c.1265-2del	-	-	-	-	-	-	A	-	1	1	VGNC	-	YES
Sanger	ARS-UCD1.2	FAT1	BTAUD0029a	27	16434529	16434529	T	-	DEL	Frame_Shift_Del	p.Q3848Rfs*8	16434528	PASS	BTAUD0029a	BTAUD0029b	0.377	43	26	108	0	62	0	81	frameshift_variant	CT	C	-	frameshift_variant	HIGH	ENSBTAG00000020657	Transcript	ENSBTAT00000070309.1	protein_coding	20/29	-	ENSBTAT00000070309.1:c.11543del	ENSBTAP00000056902.1:p.Gln3848ArgfsTer8	11561	11543	3848	Q/X	cAg/cg	T	-	-1	1	VGNC	-	YES
Sanger	ARS-UCD1.2	ADAM18	BTAUD0029a	27	34880643	34880643	A	-	DEL	Frame_Shift_Del	p.M170Cfs*7	34880642	PASS	BTAUD0029a	BTAUD0029b	0.179	46	10	95	0	70	0	91	frameshift_variant	CA	C	-	frameshift_variant&splice_region_variant	HIGH	ENSBTAG00000004830	Transcript	ENSBTAT00000006346.5	protein_coding	5/16	-	ENSBTAT00000006346.5:c.507del	ENSBTAP00000006346.5:p.Met170CysfsTer7	507	507	169	A/X	gcA/gc	A	-	1	1	VGNC	-	YES
Sanger	ARS-UCD1.2	TRIM67	BTAUD0029a	28	3951008	3951008	G	-	DEL	Frame_Shift_Del	p.N524Tfs*25	3951007	PASS	BTAUD0029a	BTAUD0029b	0.135	32	5	62	0	50	0	64	frameshift_variant	CG	C	-	frameshift_variant	HIGH	ENSBTAG00000047877	Transcript	ENSBTAT00000063258.2	protein_coding	6/10	-	ENSBTAT00000063258.2:c.1569del	ENSBTAP00000054736.2:p.Asn524ThrfsTer25	2468	1568	523	R/X	cGg/cg	G	-	1	1	VGNC	-	YES
Sanger	ARS-UCD1.2	LRRTM3	BTAUD0029a	28	23366028	23366028	A	-	DEL	Frame_Shift_Del	p.M44Wfs*21	23366027	PASS	BTAUD0029a	BTAUD0029b	0.316	39	18	94	0	86	0	109	frameshift_variant	CA	C	-	frameshift_variant	HIGH	ENSBTAG00000016885	Transcript	ENSBTAT00000022459.5	protein_coding	2/4	-	ENSBTAT00000022459.5:c.130del	ENSBTAP00000022459.4:p.Met44TrpfsTer21	304	127	43	K/X	Aaa/aa	A	-	1	1	VGNC	-	YES
Sanger	ARS-UCD1.2	FOLH1B	BTAUD0029a	29	5886650	5886651	-	T	INS	Frame_Shift_Ins	p.G707Rfs*8	5886650	PASS	BTAUD0029a	BTAUD0029b	0.397	35	23	118	0	98	0	137	frameshift_variant	C	CT	T	frameshift_variant	HIGH	ENSBTAG00000007397	Transcript	ENSBTAT00000009723.5	protein_coding	19/19	-	ENSBTAT00000009723.5:c.2118dup	ENSBTAP00000009723.4:p.Gly707ArgfsTer8	2431-2432	2118-2119	706-707	-/X	-/A	-	-	-1	1	EntrezGene	-	YES
Sanger	ARS-UCD1.2	-	BTAUD0029a	29	27621454	27621454	A	-	DEL	Frame_Shift_Del	p.L300*	27621453	PASS	BTAUD0029a	BTAUD0029b	0.282	84	33	178	0	151	0	216	frameshift_variant	CA	C	-	frameshift_variant	HIGH	ENSBTAG00000048689	Transcript	ENSBTAT00000056752.3	protein_coding	1/2	-	ENSBTAT00000056752.3:c.899del	ENSBTAP00000070735.1:p.Leu300Ter	899	899	300	L/X	tTg/tg	A	-	-1	1	-	-	YES
Sanger	ARS-UCD1.2	FEZ1	BTAUD0029a	29	28921372	28921372	T	-	DEL	Frame_Shift_Del	p.E207Gfs*5	28921371	PASS	BTAUD0029a	BTAUD0029b	0.162	31	6	58	0	36	0	49	frameshift_variant	CT	C	-	frameshift_variant	HIGH	ENSBTAG00000009124	Transcript	ENSBTAT00000083791.1	protein_coding	4/8	-	ENSBTAT00000083791.1:c.620del	ENSBTAP00000056964.1:p.Glu207GlyfsTer5	620	620	207	E/X	gAg/gg	T	-	-1	1	VGNC	-	YES
Sanger	ARS-UCD1.2	SLC22A9	BTAUD0029a	29	41675020	41675020	T	-	DEL	Frame_Shift_Del	p.F253Lfs*34	41675019	PASS	BTAUD0029a	BTAUD0029b	0.179	46	10	70	0	40	0	67	frameshift_variant	CT	C	-	frameshift_variant	HIGH	ENSBTAG00000039463	Transcript	ENSBTAT00000025892.5	protein_coding	4/10	-	ENSBTAT00000025892.5:c.759del	ENSBTAP00000025892.5:p.Phe253LeufsTer34	800	756	252	A/X	gcT/gc	T	-	1	1	EntrezGene	-	YES
Sanger	ARS-UCD1.2	MAP4K2	BTAUD0029a	29	43039451	43039451	T	-	DEL	Frame_Shift_Del	p.K132Rfs*30	43039450	PASS	BTAUD0029a	BTAUD0029b	0.341	27	14	76	0	24	0	48	frameshift_variant	CT	C	-	frameshift_variant	HIGH	ENSBTAG00000001037	Transcript	ENSBTAT00000001378.5	protein_coding	6/32	-	ENSBTAT00000001378.5:c.395del	ENSBTAP00000001378.5:p.Lys132ArgfsTer30	401	395	132	K/X	aAg/ag	T	-	-1	1	VGNC	-	YES
Sanger	ARS-UCD1.2	ELF4	BTAUD0029a	X	14046332	14046332	T	-	DEL	Frame_Shift_Del	p.T439Pfs*26	14046331	PASS	BTAUD0029a	BTAUD0029b	0.317	41	19	111	0	50	0	71	frameshift_variant	GT	G	-	frameshift_variant	HIGH	ENSBTAG00000019061	Transcript	ENSBTAT00000025376.5	protein_coding	9/9	-	ENSBTAT00000025376.5:c.1315del	ENSBTAP00000025376.4:p.Thr439ProfsTer26	2138	1315	439	T/X	Acc/cc	T	-	-1	1	VGNC	-	YES
Sanger	ARS-UCD1.2	PLXNA3	BTAUD0029a	X	37524241	37524241	A	-	DEL	Frame_Shift_Del	p.E591Gfs*62	37524240	PASS	BTAUD0029a	BTAUD0029b	0.182	27	6	67	0	34	0	45	frameshift_variant	GA	G	-	frameshift_variant	HIGH	ENSBTAG00000008552	Transcript	ENSBTAT00000030185.5	protein_coding	8/32	-	ENSBTAT00000030185.5:c.1772del	ENSBTAP00000030170.5:p.Glu591GlyfsTer62	1862	1772	591	E/X	gAg/gg	A	-	1	1	HGNC	HGNC:9101	YES
Sanger	ARS-UCD1.2	-	BTAUD0029a	X	67508262	67508262	T	-	DEL	Frame_Shift_Del	p.N170Tfs*2	67508261	PASS	BTAUD0029a	BTAUD0029b	0.25	60	20	135	0	108	0	149	frameshift_variant	GT	G	-	frameshift_variant	HIGH	ENSBTAG00000027867	Transcript	ENSBTAT00000079724.1	protein_coding	4/8	-	ENSBTAT00000079724.1:c.509del	ENSBTAP00000070491.1:p.Asn170ThrfsTer2	663	509	170	N/X	aAc/ac	T	-	-1	1	-	-	YES
Sanger	ARS-UCD1.2	AR	BTAUD0029a	X	83294758	83294758	G	-	DEL	Frame_Shift_Del	p.G51Afs*104	83294757	PASS	BTAUD0029a	BTAUD0029b	0.169	69	14	116	0	66	0	86	frameshift_variant	CG	C	-	frameshift_variant	HIGH	ENSBTAG00000022255	Transcript	ENSBTAT00000030067.4	protein_coding	1/8	-	ENSBTAT00000030067.4:c.150del	ENSBTAP00000030053.3:p.Gly51AlafsTer104	150	150	50	S/X	tcC/tc	G	-	-1	1	VGNC	-	YES
Sanger	ARS-UCD1.2	CCDC120	BTAUD0029a	X	87147840	87147840	A	-	DEL	Frame_Shift_Del	p.E162Gfs*49	87147839	PASS	BTAUD0029a	BTAUD0029b	0.185	22	5	42	0	34	0	42	frameshift_variant	GA	G	-	frameshift_variant	HIGH	ENSBTAG00000002561	Transcript	ENSBTAT00000065422.2	protein_coding	6/11	-	ENSBTAT00000065422.2:c.485del	ENSBTAP00000055010.2:p.Glu162GlyfsTer49	1397	485	162	E/X	gAg/gg	A	-	1	1	VGNC	-	YES
Sanger	ARS-UCD1.2	-	BTAUD0029a	X	99679906	99679906	T	-	DEL	Frame_Shift_Del	p.S75Vfs*?	99679905	PASS	BTAUD0029a	BTAUD0029b	0.227	17	5	39	0	26	0	38	frameshift_variant	CT	C	-	frameshift_variant	HIGH	ENSBTAG00000055248	Transcript	ENSBTAT00000071104.1	protein_coding	12/12	-	ENSBTAT00000071104.1:c.223del	ENSBTAP00000073614.1:p.Ser75ValfsTer?	223	223	75	S/X	Agt/gt	T	-	-1	1	-	-	YES
Sanger	ARS-UCD1.2	STS	BTAUD0029a	X	135491239	135491239	C	-	DEL	Frame_Shift_Del	p.S426Lfs*14	135491238	PASS	BTAUD0029a	BTAUD0029b	0.314	24	11	55	0	20	0	26	frameshift_variant	AC	A	-	frameshift_variant	HIGH	ENSBTAG00000020789	Transcript	ENSBTAT00000081469.1	protein_coding	8/10	-	ENSBTAT00000081469.1:c.1275del	ENSBTAP00000062578.1:p.Ser426LeufsTer14	1358	1275	425	G/X	ggG/gg	C	-	-1	1	VGNC	-	YES
Sanger	ARS-UCD1.2	SON	BTAUD0031a	1	1978781	1978781	T	-	DEL	Frame_Shift_Del	p.Q512Rfs*5	1978780	PASS	BTAUD0031a	BTAUD0031b	0.231	40	12	92	0	99	0	121	frameshift_variant	CT	C	-	frameshift_variant	HIGH	ENSBTAG00000008482	Transcript	ENSBTAT00000074871.1	protein_coding	3/10	-	ENSBTAT00000074871.1:c.1535del	ENSBTAP00000065970.1:p.Gln512ArgfsTer5	1535	1535	512	Q/X	cAg/cg	T	-	-1	1	VGNC	-	YES
Sanger	ARS-UCD1.2	SYNJ1	BTAUD0031a	1	2899716	2899716	A	-	DEL	Frame_Shift_Del	p.Q1031Rfs*39	2899715	PASS	BTAUD0031a	BTAUD0031b	0.455	36	30	116	0.013	79	1	85	frameshift_variant	CA	C	-	frameshift_variant	HIGH	ENSBTAG00000003063	Transcript	ENSBTAT00000069185.1	protein_coding	24/32	-	ENSBTAT00000069185.1:c.3092del	ENSBTAP00000072073.1:p.Gln1031ArgfsTer39	3459	3092	1031	Q/X	cAg/cg	A	-	1	1	VGNC	-	YES
Sanger	ARS-UCD1.2	EVA1C	BTAUD0031a	1	3016781	3016781	T	-	DEL	Frame_Shift_Del	p.T167Lfs*8	3016780	PASS	BTAUD0031a	BTAUD0031b	0.254	53	18	140	0	119	0	151	frameshift_variant	GT	G	-	frameshift_variant	HIGH	ENSBTAG00000017310	Transcript	ENSBTAT00000087205.1	protein_coding	4/8	-	ENSBTAT00000087205.1:c.499del	ENSBTAP00000061756.1:p.Thr167LeufsTer8	499	499	167	T/X	Act/ct	T	-	-1	1	VGNC	-	YES
Sanger	ARS-UCD1.2	TIAM1	BTAUD0031a	1	4271913	4271913	G	-	DEL	Frame_Shift_Del	p.R49Gfs*10	4271912	PASS	BTAUD0031a	BTAUD0031b	0.459	60	51	188	0	148	0	164	frameshift_variant	CG	C	-	frameshift_variant	HIGH	ENSBTAG00000017839	Transcript	ENSBTAT00000064124.2	protein_coding	2/8	-	ENSBTAT00000064124.2:c.144del	ENSBTAP00000054169.2:p.Arg49GlyfsTer10	324	143	48	R/X	cGg/cg	G	-	1	1	VGNC	-	YES
Sanger	ARS-UCD1.2	KRTAP24-1	BTAUD0031a	1	5690434	5690434	A	-	DEL	Frame_Shift_Del	p.S178Vfs*33	5690433	PASS	BTAUD0031a	BTAUD0031b	0.452	23	19	73	0	111	0	125	frameshift_variant	CA	C	-	frameshift_variant	HIGH	ENSBTAG00000046384	Transcript	ENSBTAT00000063306.2	protein_coding	1/1	-	ENSBTAT00000063306.2:c.532del	ENSBTAP00000055230.2:p.Ser178ValfsTer33	532	532	178	S/X	Agt/gt	A	-	1	1	VGNC	-	YES
Sanger	ARS-UCD1.2	-	BTAUD0031a	1	22818547	22818547	T	-	DEL	Frame_Shift_Del	p.V971Cfs*10	22818546	PASS	BTAUD0031a	BTAUD0031b	0.318	30	14	91	0	101	0	133	frameshift_variant	CT	C	-	frameshift_variant	HIGH	ENSBTAG00000054574	Transcript	ENSBTAT00000074386.1	protein_coding	22/28	-	ENSBTAT00000074386.1:c.2910del	ENSBTAP00000062972.1:p.Val971CysfsTer10	3097	2910	970	A/X	gcA/gc	T	-	-1	1	-	-	YES
Sanger	ARS-UCD1.2	CADM2	BTAUD0031a	1	33938153	33938153	T	-	DEL	Frame_Shift_Del	p.C205Afs*3	33938152	PASS	BTAUD0031a	BTAUD0031b	0.235	26	8	71	0	80	0	100	frameshift_variant	CT	C	-	frameshift_variant	HIGH	ENSBTAG00000009219	Transcript	ENSBTAT00000012150.6	protein_coding	5/10	-	ENSBTAT00000012150.6:c.613del	ENSBTAP00000012150.5:p.Cys205AlafsTer3	1341	613	205	C/X	Tgc/gc	T	-	1	1	VGNC	-	YES
Sanger	ARS-UCD1.2	CRYBG3	BTAUD0031a	1	42127489	42127489	A	-	DEL	Frame_Shift_Del	p.S1144Afs*38	42127488	PASS	BTAUD0031a	BTAUD0031b	0.419	36	26	94	0	106	0	126	frameshift_variant	CA	C	-	frameshift_variant	HIGH	ENSBTAG00000047147	Transcript	ENSBTAT00000063463.2	protein_coding	4/22	-	ENSBTAT00000063463.2:c.3430del	ENSBTAP00000054801.2:p.Ser1144AlafsTer38	3714	3430	1144	S/X	Agc/gc	A	-	1	1	HGNC	HGNC:34427	YES
Sanger	ARS-UCD1.2	-	BTAUD0031a	1	42592177	42592177	T	-	DEL	Frame_Shift_Del	p.L2Pfs*6	42592176	PASS	BTAUD0031a	BTAUD0031b	0.278	13	5	28	0	36	0	40	frameshift_variant	CT	C	-	frameshift_variant	HIGH	ENSBTAG00000033437	Transcript	ENSBTAT00000008053.6	protein_coding	1/1	-	ENSBTAT00000008053.6:c.5del	ENSBTAP00000008053.5:p.Leu2ProfsTer6	5	5	2	L/X	cTc/cc	T	-	1	1	-	-	YES
Sanger	ARS-UCD1.2	GCSAM	BTAUD0031a	1	56940654	56940654	T	-	DEL	Frame_Shift_Del	p.Q12Rfs*11	56940653	PASS	BTAUD0031a	BTAUD0031b	0.321	19	9	52	0	77	0	107	frameshift_variant	CT	C	-	frameshift_variant	HIGH	ENSBTAG00000048550	Transcript	ENSBTAT00000078000.1	protein_coding	2/6	-	ENSBTAT00000078000.1:c.35del	ENSBTAP00000066485.1:p.Gln12ArgfsTer11	365	35	12	Q/X	cAg/cg	T	-	-1	1	EntrezGene	-	YES
Sanger	ARS-UCD1.2	LSAMP	BTAUD0031a	1	60798100	60798100	T	-	DEL	Frame_Shift_Del	p.Q81Rfs*13	60798099	PASS	BTAUD0031a	BTAUD0031b	0.268	41	15	105	0	98	0	125	frameshift_variant	CT	C	-	frameshift_variant	HIGH	ENSBTAG00000049383	Transcript	ENSBTAT00000085582.1	protein_coding	1/8	-	ENSBTAT00000085582.1:c.242del	ENSBTAP00000061294.1:p.Gln81ArgfsTer13	252	242	81	Q/X	cAg/cg	T	-	-1	1	EntrezGene	-	YES
Sanger	ARS-UCD1.2	IGSF11	BTAUD0031a	1	63769553	63769553	T	-	DEL	Frame_Shift_Del	p.D151Ifs*15	63769552	PASS	BTAUD0031a	BTAUD0031b	0.385	16	10	57	0	117	0	141	frameshift_variant	CT	C	-	frameshift_variant	HIGH	ENSBTAG00000045704	Transcript	ENSBTAT00000086952.1	protein_coding	3/7	-	ENSBTAT00000086952.1:c.450del	ENSBTAP00000073434.1:p.Asp151IlefsTer15	453	450	150	P/X	ccA/cc	T	-	-1	1	VGNC	-	YES
Sanger	ARS-UCD1.2	UPK1B	BTAUD0031a	1	64007983	64007983	T	-	DEL	Frame_Shift_Del	p.F238Lfs*36	64007982	PASS	BTAUD0031a	BTAUD0031b	0.338	51	26	149	0	148	0	199	frameshift_variant	AT	A	-	frameshift_variant	HIGH	ENSBTAG00000009014	Transcript	ENSBTAT00000011866.5	protein_coding	7/8	-	ENSBTAT00000011866.5:c.714del	ENSBTAP00000011866.5:p.Phe238LeufsTer36	893	712	238	F/X	Ttt/tt	T	-	1	1	VGNC	-	YES
Sanger	ARS-UCD1.2	-	BTAUD0031a	1	66771645	66771645	A	-	DEL	Frame_Shift_Del	p.N28Ifs*6	66771644	PASS	BTAUD0031a	BTAUD0031b	0.385	40	25	143	0.011	93	1	121	frameshift_variant	TA	T	-	frameshift_variant	HIGH	ENSBTAG00000014133	Transcript	ENSBTAT00000018785.4	protein_coding	1/2	-	ENSBTAT00000018785.4:c.83del	ENSBTAP00000018785.4:p.Asn28IlefsTer6	81	81	27	I/X	atA/at	A	-	1	1	-	-	YES
Sanger	ARS-UCD1.2	-	BTAUD0031a	1	69119683	69119683	T	-	DEL	Frame_Shift_Del	p.S1181Pfs*30	69119682	PASS	BTAUD0031a	BTAUD0031b	0.514	18	19	69	0	53	0	64	frameshift_variant	CT	C	-	frameshift_variant	HIGH	ENSBTAG00000053238	Transcript	ENSBTAT00000071142.1	protein_coding	27/27	-	ENSBTAT00000071142.1:c.3541del	ENSBTAP00000065842.1:p.Ser1181ProfsTer30	3541	3541	1181	S/X	Tcc/cc	T	-	1	1	-	-	YES
Sanger	ARS-UCD1.2	ATP13A4	BTAUD0031a	1	73938180	73938180	A	-	DEL	Frame_Shift_Del	p.N62Ifs*15	73938179	PASS	BTAUD0031a	BTAUD0031b	0.393	17	11	62	0	99	0	130	frameshift_variant	CA	C	-	frameshift_variant	HIGH	ENSBTAG00000016305	Transcript	ENSBTAT00000021694.5	protein_coding	2/30	-	ENSBTAT00000021694.5:c.185del	ENSBTAP00000021694.5:p.Asn62IlefsTer15	183	183	61	A/X	gcA/gc	A	-	1	1	VGNC	-	YES
Sanger	ARS-UCD1.2	FGF12	BTAUD0031a	1	75282936	75282936	A	-	DEL	Frame_Shift_Del	p.E218Kfs*15	75282935	PASS	BTAUD0031a	BTAUD0031b	0.308	45	20	96	0	114	0	146	frameshift_variant	GA	G	-	frameshift_variant	HIGH	ENSBTAG00000012413	Transcript	ENSBTAT00000016471.5	protein_coding	5/5	-	ENSBTAT00000016471.5:c.651del	ENSBTAP00000016471.5:p.Glu218LysfsTer15	651	651	217	G/X	ggA/gg	A	-	1	1	VGNC	-	YES
Sanger	ARS-UCD1.2	MAP3K13	BTAUD0031a	1	81756954	81756954	T	-	DEL	Frame_Shift_Del	p.N103Tfs*36	81756953	PASS	BTAUD0031a	BTAUD0031b	0.403	83	56	243	0	164	0	244	frameshift_variant	GT	G	-	frameshift_variant	HIGH	ENSBTAG00000017103	Transcript	ENSBTAT00000076836.1	protein_coding	2/14	-	ENSBTAT00000076836.1:c.308del	ENSBTAP00000066461.1:p.Asn103ThrfsTer36	939	308	103	N/X	aAc/ac	T	-	-1	1	VGNC	-	YES
Sanger	ARS-UCD1.2	ABCC5	BTAUD0031a	1	83202295	83202295	C	-	DEL	Frame_Shift_Del	p.T1357Qfs*11	83202294	PASS	BTAUD0031a	BTAUD0031b	0.344	86	45	251	0	133	0	155	frameshift_variant	GC	G	-	frameshift_variant	HIGH	ENSBTAG00000017666	Transcript	ENSBTAT00000079104.1	protein_coding	29/30	-	ENSBTAT00000079104.1:c.4068del	ENSBTAP00000064778.1:p.Thr1357GlnfsTer11	4937	4067	1356	A/X	gCc/gc	C	-	1	1	VGNC	-	YES
Sanger	ARS-UCD1.2	KLHL6	BTAUD0031a	1	83581946	83581946	T	-	DEL	Frame_Shift_Del	p.F162Sfs*6	83581945	PASS	BTAUD0031a	BTAUD0031b	0.17	44	9	113	0	154	0	200	frameshift_variant	CT	C	-	frameshift_variant	HIGH	ENSBTAG00000037951	Transcript	ENSBTAT00000057293.3	protein_coding	3/7	-	ENSBTAT00000057293.3:c.485del	ENSBTAP00000052629.3:p.Phe162SerfsTer6	578	484	162	F/X	Ttc/tc	T	-	1	1	VGNC	-	YES
Sanger	ARS-UCD1.2	USP13	BTAUD0031a	1	87400583	87400583	T	-	DEL	Frame_Shift_Del	p.E479Gfs*20	87400582	PASS	BTAUD0031a	BTAUD0031b	0.277	34	13	85	0	126	0	139	frameshift_variant	CT	C	-	frameshift_variant	HIGH	ENSBTAG00000005946	Transcript	ENSBTAT00000061390.3	protein_coding	12/21	-	ENSBTAT00000061390.3:c.1436del	ENSBTAP00000053221.2:p.Glu479GlyfsTer20	1609	1436	479	E/X	gAg/gg	T	-	-1	1	VGNC	-	YES
Sanger	ARS-UCD1.2	-	BTAUD0031a	1	104406723	104406723	A	-	DEL	Frame_Shift_Del	p.A51Pfs*3	104406722	PASS	BTAUD0031a	BTAUD0031b	0.468	25	22	90	0	92	0	123	frameshift_variant	GA	G	-	frameshift_variant	HIGH	ENSBTAG00000025847	Transcript	ENSBTAT00000036586.4	protein_coding	2/4	-	ENSBTAT00000036586.4:c.150del	ENSBTAP00000036443.4:p.Ala51ProfsTer3	150	150	50	R/X	agA/ag	A	-	1	1	-	-	YES
Sanger	ARS-UCD1.2	MLF1	BTAUD0031a	1	108911751	108911751	C	-	DEL	Frame_Shift_Del	p.D191Mfs*11	108911750	PASS	BTAUD0031a	BTAUD0031b	0.235	39	12	98	0	140	0	192	frameshift_variant	TC	T	-	frameshift_variant	HIGH	ENSBTAG00000004126	Transcript	ENSBTAT00000074635.1	protein_coding	6/8	-	ENSBTAT00000074635.1:c.571del	ENSBTAP00000060549.1:p.Asp191MetfsTer11	722	571	191	D/X	Gat/at	C	-	-1	1	EntrezGene	-	YES
Sanger	ARS-UCD1.2	VEPH1	BTAUD0031a	1	110336507	110336507	A	-	DEL	Frame_Shift_Del	p.G718Efs*12	110336506	PASS	BTAUD0031a	BTAUD0031b	0.372	54	32	184	0.011	182	2	255	frameshift_variant	CA	C	-	frameshift_variant	HIGH	ENSBTAG00000024643	Transcript	ENSBTAT00000034317.4	protein_coding	12/13	-	ENSBTAT00000034317.4:c.2151del	ENSBTAP00000034214.4:p.Gly718GlufsTer12	2147	2147	716	Q/X	cAa/ca	A	-	1	1	VGNC	-	YES
Sanger	ARS-UCD1.2	-	BTAUD0031a	1	114372407	114372407	T	-	DEL	Frame_Shift_Del	p.A933Qfs*45	114372406	PASS	BTAUD0031a	BTAUD0031b	0.317	43	20	122	0	170	0	244	frameshift_variant	CT	C	-	frameshift_variant	HIGH	ENSBTAG00000047341	Transcript	ENSBTAT00000063811.2	protein_coding	1/2	-	ENSBTAT00000063811.2:c.2796del	ENSBTAP00000054942.2:p.Ala933GlnfsTer45	2805	2796	932	K/X	aaA/aa	T	-	-1	1	-	-	YES
Sanger	ARS-UCD1.2	-	BTAUD0031a	1	114372568	114372568	C	-	DEL	Frame_Shift_Del	p.A879Lfs*30	114372567	PASS	BTAUD0031a	BTAUD0031b	0.386	43	27	136	0	222	0	290	frameshift_variant	GC	G	-	frameshift_variant	HIGH	ENSBTAG00000047341	Transcript	ENSBTAT00000063811.2	protein_coding	1/2	-	ENSBTAT00000063811.2:c.2635del	ENSBTAP00000054942.2:p.Ala879LeufsTer30	2644	2635	879	A/X	Gct/ct	C	-	-1	1	-	-	YES
Sanger	ARS-UCD1.2	MED12L	BTAUD0031a	1	116707757	116707757	T	-	DEL	Frame_Shift_Del	p.Q1263Hfs*5	116707756	PASS	BTAUD0031a	BTAUD0031b	0.481	27	25	104	0	119	0	144	frameshift_variant	GT	G	-	frameshift_variant	HIGH	ENSBTAG00000021703	Transcript	ENSBTAT00000010239.6	protein_coding	27/45	-	ENSBTAT00000010239.6:c.3789del	ENSBTAP00000010239.6:p.Gln1263HisfsTer5	4556	3789	1263	Q/X	caA/ca	T	-	-1	1	VGNC	-	YES
Sanger	ARS-UCD1.2	MED12L	BTAUD0031a	1	116902496	116902496	T	-	DEL	Frame_Shift_Del	p.M688Cfs*9	116902495	PASS	BTAUD0031a	BTAUD0031b	0.302	44	19	102	0	107	0	135	frameshift_variant	AT	A	-	frameshift_variant	HIGH	ENSBTAG00000021703	Transcript	ENSBTAT00000010239.6	protein_coding	16/45	-	ENSBTAT00000010239.6:c.2062del	ENSBTAP00000010239.6:p.Met688CysfsTer9	2829	2062	688	M/X	Atg/tg	T	-	-1	1	VGNC	-	YES
Sanger	ARS-UCD1.2	HLTF	BTAUD0031a	1	119084995	119084995	A	-	DEL	Frame_Shift_Del	p.A117Lfs*17	119084994	PASS	BTAUD0031a	BTAUD0031b	0.386	51	32	144	0	95	0	127	frameshift_variant	CA	C	-	frameshift_variant	HIGH	ENSBTAG00000019704	Transcript	ENSBTAT00000034508.5	protein_coding	3/25	-	ENSBTAT00000034508.5:c.348del	ENSBTAP00000034398.5:p.Ala117LeufsTer17	725	348	116	A/X	gcA/gc	A	-	1	1	VGNC	-	YES
Sanger	ARS-UCD1.2	-	BTAUD0031a	1	130058291	130058291	T	-	DEL	Frame_Shift_Del	p.P282Rfs*8	130058290	PASS	BTAUD0031a	BTAUD0031b	0.308	36	16	94	0	104	0	120	frameshift_variant	CT	C	-	frameshift_variant	HIGH	ENSBTAG00000046738	Transcript	ENSBTAT00000065034.2	protein_coding	1/1	-	ENSBTAT00000065034.2:c.843del	ENSBTAP00000055061.2:p.Pro282ArgfsTer8	842	842	281	L/X	cTt/ct	T	-	1	1	-	-	YES
Sanger	ARS-UCD1.2	PIK3CB	BTAUD0031a	1	130436034	130436034	A	-	DEL	Frame_Shift_Del	p.S702Afs*2	130436033	PASS	BTAUD0031a	BTAUD0031b	0.365	40	23	118	0	99	0	118	frameshift_variant	GA	G	-	frameshift_variant	HIGH	ENSBTAG00000006909	Transcript	ENSBTAT00000009083.6	protein_coding	16/24	-	ENSBTAT00000009083.6:c.2104del	ENSBTAP00000009083.6:p.Ser702AlafsTer2	2475	2103	701	G/X	ggA/gg	A	-	1	1	VGNC	-	YES
Sanger	ARS-UCD1.2	DBR1	BTAUD0031a	1	130952957	130952957	A	-	DEL	Frame_Shift_Del	p.Q244Rfs*9	130952956	PASS	BTAUD0031a	BTAUD0031b	0.5	19	19	74	0	61	0	73	frameshift_variant	CA	C	-	frameshift_variant	HIGH	ENSBTAG00000019949	Transcript	ENSBTAT00000026574.6	protein_coding	6/8	-	ENSBTAT00000026574.6:c.731del	ENSBTAP00000026574.5:p.Gln244ArgfsTer9	1011	731	244	Q/X	cAg/cg	A	-	1	1	VGNC	-	YES
Sanger	ARS-UCD1.2	CLDN18	BTAUD0031a	1	131115497	131115497	T	-	DEL	Frame_Shift_Del	p.S229Vfs*63	131115496	PASS	BTAUD0031a	BTAUD0031b	0.345	19	10	39	0	63	0	75	frameshift_variant	CT	C	-	frameshift_variant	HIGH	ENSBTAG00000014589	Transcript	ENSBTAT00000019421.3	protein_coding	5/5	-	ENSBTAT00000019421.3:c.685del	ENSBTAP00000019421.2:p.Ser229ValfsTer63	817	685	229	S/X	Agt/gt	T	-	-1	1	VGNC	-	YES
Sanger	ARS-UCD1.2	EPHB1	BTAUD0031a	1	134243679	134243679	A	-	DEL	Frame_Shift_Del	p.C301Afs*54	134243678	PASS	BTAUD0031a	BTAUD0031b	0.32	17	8	53	0	51	0	59	frameshift_variant	CA	C	-	frameshift_variant	HIGH	ENSBTAG00000015377	Transcript	ENSBTAT00000020455.6	protein_coding	4/16	-	ENSBTAT00000020455.6:c.901del	ENSBTAP00000020455.6:p.Cys301AlafsTer54	1756	901	301	C/X	Tgc/gc	A	-	-1	1	VGNC	-	YES
Sanger	ARS-UCD1.2	UBASH3A	BTAUD0031a	1	142728802	142728802	A	-	DEL	Frame_Shift_Del	p.Q423Rfs*15	142728801	PASS	BTAUD0031a	BTAUD0031b	0.492	33	32	146	0	87	0	116	frameshift_variant	CA	C	-	frameshift_variant	HIGH	ENSBTAG00000023398	Transcript	ENSBTAT00000028356.6	protein_coding	9/13	-	ENSBTAT00000028356.6:c.1268del	ENSBTAP00000028356.6:p.Gln423ArgfsTer15	1511	1268	423	Q/X	cAg/cg	A	-	1	1	VGNC	-	YES
Sanger	ARS-UCD1.2	TRPM2	BTAUD0031a	1	144375134	144375134	A	-	DEL	Frame_Shift_Del	p.K120Sfs*37	144375133	PASS	BTAUD0031a	BTAUD0031b	0.158	32	6	73	0.01	102	1	112	frameshift_variant	CA	C	-	frameshift_variant	HIGH	ENSBTAG00000021901	Transcript	ENSBTAT00000074148.1	protein_coding	4/31	-	ENSBTAT00000074148.1:c.359del	ENSBTAP00000066655.1:p.Lys120SerfsTer37	921	354	118	P/X	ccA/cc	A	-	1	1	VGNC	-	YES
Sanger	ARS-UCD1.2	TRPM2	BTAUD0031a	1	144408496	144408496	T	-	DEL	Frame_Shift_Del	p.L1423Pfs*?	144408495	PASS	BTAUD0031a	BTAUD0031b	0.333	14	7	41	0	44	0	49	frameshift_variant	CT	C	-	frameshift_variant	HIGH	ENSBTAG00000021901	Transcript	ENSBTAT00000074148.1	protein_coding	31/31	-	ENSBTAT00000074148.1:c.4268del	ENSBTAP00000066655.1:p.Leu1423ProfsTer?	4835	4268	1423	L/X	cTc/cc	T	-	1	1	VGNC	-	YES
Sanger	ARS-UCD1.2	RUNX1	BTAUD0031a	1	146975603	146975603	G	-	DEL	Frame_Shift_Del	p.Q449Rfs*34	146975602	PASS	BTAUD0031a	BTAUD0031b	0.5	17	17	58	0	23	0	25	frameshift_variant	TG	T	-	frameshift_variant	HIGH	ENSBTAG00000004742	Transcript	ENSBTAT00000006224.5	protein_coding	9/9	-	ENSBTAT00000006224.5:c.1345del	ENSBTAP00000006224.5:p.Gln449ArgfsTer34	1650	1345	449	Q/X	Cag/ag	G	-	-1	1	VGNC	-	YES
Sanger	ARS-UCD1.2	CHAF1B	BTAUD0031a	1	148659498	148659498	A	-	DEL	Frame_Shift_Del	p.I80Ffs*2	148659497	PASS	BTAUD0031a	BTAUD0031b	0.444	60	48	194	0	102	0	132	frameshift_variant	GA	G	-	frameshift_variant	HIGH	ENSBTAG00000011880	Transcript	ENSBTAT00000015764.5	protein_coding	2/13	-	ENSBTAT00000015764.5:c.238del	ENSBTAP00000015764.4:p.Ile80PhefsTer2	623	236	79	E/X	gAa/ga	A	-	1	1	VGNC	-	YES
Sanger	ARS-UCD1.2	COL6A6	BTAUD0031a	1	151644455	151644455	T	-	DEL	Frame_Shift_Del	p.K1441Rfs*5	151644454	PASS	BTAUD0031a	BTAUD0031b	0.419	25	18	75	0	61	0	69	frameshift_variant	CT	C	-	frameshift_variant	HIGH	ENSBTAG00000012837	Transcript	ENSBTAT00000017057.6	protein_coding	13/19	-	ENSBTAT00000017057.6:c.4322del	ENSBTAP00000017057.6:p.Lys1441ArgfsTer5	4322	4322	1441	K/X	aAg/ag	T	-	-1	1	VGNC	-	YES
Sanger	ARS-UCD1.2	COL6A6	BTAUD0031a	1	151658275	151658275	A	-	DEL	Frame_Shift_Del	p.F1181Lfs*43	151658274	PASS	BTAUD0031a	BTAUD0031b	0.457	19	16	59	0	40	0	59	frameshift_variant	CA	C	-	frameshift_variant	HIGH	ENSBTAG00000012837	Transcript	ENSBTAT00000017057.6	protein_coding	8/19	-	ENSBTAT00000017057.6:c.3543del	ENSBTAP00000017057.6:p.Phe1181LeufsTer43	3543	3543	1181	F/X	ttT/tt	A	-	-1	1	VGNC	-	YES
Sanger	ARS-UCD1.2	COL6A5	BTAUD0031a	1	151853056	151853056	C	-	DEL	Frame_Shift_Del	p.G1547Dfs*10	151853055	PASS	BTAUD0031a	BTAUD0031b	0.448	16	13	49	0	46	0	49	frameshift_variant	TC	T	-	frameshift_variant	HIGH	ENSBTAG00000049122	Transcript	ENSBTAT00000078699.1	protein_coding	15/23	-	ENSBTAT00000078699.1:c.4640del	ENSBTAP00000060400.1:p.Gly1547AspfsTer10	4640	4640	1547	G/X	gGa/ga	C	-	-1	1	HGNC	HGNC:26674	YES
Sanger	ARS-UCD1.2	GALNT15	BTAUD0031a	1	153202672	153202672	T	-	DEL	Frame_Shift_Del	p.L290Rfs*8	153202671	PASS	BTAUD0031a	BTAUD0031b	0.5	4	4	18	0	25	0	28	frameshift_variant	CT	C	-	frameshift_variant	HIGH	ENSBTAG00000008240	Transcript	ENSBTAT00000010847.6	protein_coding	3/11	-	ENSBTAT00000010847.6:c.869del	ENSBTAP00000010847.6:p.Leu290ArgfsTer8	869	869	290	L/X	cTg/cg	T	-	1	1	VGNC	-	YES
Sanger	ARS-UCD1.2	MAP3K2	BTAUD0031a	2	5205398	5205398	A	-	DEL	Frame_Shift_Del	p.I57Sfs*13	5205397	PASS	BTAUD0031a	BTAUD0031b	0.231	20	6	43	0	43	0	45	frameshift_variant	GA	G	-	frameshift_variant&splice_region_variant	HIGH	ENSBTAG00000004216	Transcript	ENSBTAT00000005525.5	protein_coding	4/16	-	ENSBTAT00000005525.5:c.169del	ENSBTAP00000005525.5:p.Ile57SerfsTer13	230	168	56	R/X	agA/ag	A	-	1	1	VGNC	-	YES
Sanger	ARS-UCD1.2	MAP3K2	BTAUD0031a	2	5211357	5211357	G	-	DEL	Frame_Shift_Del	p.D141Ifs*15	5211356	PASS	BTAUD0031a	BTAUD0031b	0.553	38	47	164	0	108	0	127	frameshift_variant	TG	T	-	frameshift_variant	HIGH	ENSBTAG00000004216	Transcript	ENSBTAT00000005525.5	protein_coding	6/16	-	ENSBTAT00000005525.5:c.421del	ENSBTAP00000005525.5:p.Asp141IlefsTer15	482	420	140	L/X	ttG/tt	G	-	1	1	VGNC	-	YES
Sanger	ARS-UCD1.2	OSGEPL1	BTAUD0031a	2	6594330	6594330	A	-	DEL	Frame_Shift_Del	p.E63Kfs*11	6594329	PASS	BTAUD0031a	BTAUD0031b	0.458	13	11	40	0	35	0	38	frameshift_variant	GA	G	-	frameshift_variant	HIGH	ENSBTAG00000012557	Transcript	ENSBTAT00000016671.4	protein_coding	2/8	-	ENSBTAT00000016671.4:c.186del	ENSBTAP00000016671.3:p.Glu63LysfsTer11	325	186	62	G/X	ggA/gg	A	-	1	1	VGNC	-	YES
Sanger	ARS-UCD1.2	ANKAR	BTAUD0031a	2	6622615	6622615	T	-	DEL	Frame_Shift_Del	p.V1071Wfs*21	6622614	PASS	BTAUD0031a	BTAUD0031b	0.489	23	22	78	0	67	0	87	frameshift_variant	CT	C	-	frameshift_variant	HIGH	ENSBTAG00000012554	Transcript	ENSBTAT00000061108.3	protein_coding	15/23	-	ENSBTAT00000061108.3:c.3210del	ENSBTAP00000053432.3:p.Val1071TrpfsTer21	3210	3210	1070	A/X	gcA/gc	T	-	-1	1	VGNC	-	YES
Sanger	ARS-UCD1.2	FSIP2	BTAUD0031a	2	10603213	10603213	A	-	DEL	Frame_Shift_Del	p.E2765Kfs*4	10603212	PASS	BTAUD0031a	BTAUD0031b	0.424	19	14	58	0	65	0	76	frameshift_variant	CA	C	-	frameshift_variant	HIGH	ENSBTAG00000003645	Transcript	ENSBTAT00000047870.3	protein_coding	10/18	-	ENSBTAT00000047870.3:c.8292del	ENSBTAP00000045033.3:p.Glu2765LysfsTer4	8292	8292	2764	T/X	acT/ac	A	-	-1	1	VGNC	-	YES
Sanger	ARS-UCD1.2	ZNF804A	BTAUD0031a	2	11573786	11573786	A	-	DEL	Frame_Shift_Del	p.F660Sfs*2	11573785	PASS	BTAUD0031a	BTAUD0031b	0.588	7	10	37	0	47	0	56	frameshift_variant	GA	G	-	frameshift_variant	HIGH	ENSBTAG00000026122	Transcript	ENSBTAT00000016310.6	protein_coding	1/1	-	ENSBTAT00000016310.6:c.1979del	ENSBTAP00000016310.6:p.Phe660SerfsTer2	1979	1979	660	F/X	tTc/tc	A	-	-1	1	VGNC	-	YES
Sanger	ARS-UCD1.2	PDE1A	BTAUD0031a	2	14363801	14363801	C	-	DEL	Frame_Shift_Del	p.H219Tfs*3	14363800	PASS	BTAUD0031a	BTAUD0031b	0.38	31	19	80	0	63	0	86	frameshift_variant	AC	A	-	frameshift_variant	HIGH	ENSBTAG00000012100	Transcript	ENSBTAT00000052318.2	protein_coding	6/14	-	ENSBTAT00000052318.2:c.655del	ENSBTAP00000051204.1:p.His219ThrfsTer3	654	654	218	Y/X	taC/ta	C	-	1	1	VGNC	-	YES
Sanger	ARS-UCD1.2	CWC22	BTAUD0031a	2	16851537	16851537	A	-	DEL	Frame_Shift_Del	p.K384Rfs*57	16851536	PASS	BTAUD0031a	BTAUD0031b	0.525	19	21	65	0	23	0	28	frameshift_variant	CA	C	-	frameshift_variant	HIGH	ENSBTAG00000021726	Transcript	ENSBTAT00000073803.1	protein_coding	10/19	-	ENSBTAT00000073803.1:c.1151del	ENSBTAP00000062978.1:p.Lys384ArgfsTer57	1543	1150	384	K/X	Aag/ag	A	-	1	1	VGNC	-	YES
Sanger	ARS-UCD1.2	CCDC141	BTAUD0031a	2	17973777	17973777	T	-	DEL	Frame_Shift_Del	p.F687Sfs*12	17973776	PASS	BTAUD0031a	BTAUD0031b	0.714	10	25	57	0	52	0	62	frameshift_variant	AT	A	-	frameshift_variant	HIGH	ENSBTAG00000027875	Transcript	ENSBTAT00000066833.1	protein_coding	13/24	-	ENSBTAT00000066833.1:c.2060del	ENSBTAP00000065920.1:p.Phe687SerfsTer12	2062	2059	687	F/X	Ttc/tc	T	-	1	1	VGNC	-	YES
Sanger	ARS-UCD1.2	-	BTAUD0031a	2	18146884	18146884	T	-	DEL	Frame_Shift_Del	p.A12Lfs*39	18146883	PASS	BTAUD0031a	BTAUD0031b	0.509	27	28	90	0	81	0	99	frameshift_variant	GT	G	-	frameshift_variant	HIGH	ENSBTAG00000052033	Transcript	ENSBTAT00000085807.1	protein_coding	1/6	-	ENSBTAT00000085807.1:c.33del	ENSBTAP00000059410.1:p.Ala12LeufsTer39	32	32	11	V/X	gTt/gt	T	-	1	1	-	-	YES
Sanger	ARS-UCD1.2	OSBPL6	BTAUD0031a	2	18535372	18535372	G	-	DEL	Frame_Shift_Del	p.C241Afs*62	18535371	PASS	BTAUD0031a	BTAUD0031b	0.308	18	8	53	0	80	0	95	frameshift_variant	AG	A	-	frameshift_variant	HIGH	ENSBTAG00000014405	Transcript	ENSBTAT00000082495.1	protein_coding	8/26	-	ENSBTAT00000082495.1:c.720del	ENSBTAP00000060834.1:p.Cys241AlafsTer62	1441	720	240	T/X	acC/ac	G	-	-1	1	VGNC	-	YES
Sanger	ARS-UCD1.2	PDE11A	BTAUD0031a	2	19181299	19181299	T	-	DEL	Frame_Shift_Del	p.A714Pfs*12	19181298	PASS	BTAUD0031a	BTAUD0031b	0.448	16	13	48	0	73	0	87	frameshift_variant	CT	C	-	frameshift_variant	HIGH	ENSBTAG00000016396	Transcript	ENSBTAT00000021805.5	protein_coding	14/20	-	ENSBTAT00000021805.5:c.2139del	ENSBTAP00000021805.5:p.Ala714ProfsTer12	2139	2139	713	S/X	tcT/tc	T	-	1	1	VGNC	-	YES
Sanger	ARS-UCD1.2	OLA1	BTAUD0031a	2	22622346	22622346	A	-	DEL	Frame_Shift_Del	p.I147*	22622345	PASS	BTAUD0031a	BTAUD0031b	0.719	9	23	61	0	68	0	95	frameshift_variant	GA	G	-	frameshift_variant	HIGH	ENSBTAG00000006970	Transcript	ENSBTAT00000009160.6	protein_coding	5/11	-	ENSBTAT00000009160.6:c.439del	ENSBTAP00000009160.5:p.Ile147Ter	505	437	146	E/X	gAa/ga	A	-	1	1	VGNC	-	YES
Sanger	ARS-UCD1.2	LRP2	BTAUD0031a	2	26968025	26968025	T	-	DEL	Frame_Shift_Del	p.S1934Pfs*35	26968024	PASS	BTAUD0031a	BTAUD0031b	0.244	34	11	81	0	93	0	116	frameshift_variant	CT	C	-	frameshift_variant	HIGH	ENSBTAG00000004555	Transcript	ENSBTAT00000005988.6	protein_coding	35/78	-	ENSBTAT00000005988.6:c.5800del	ENSBTAP00000005988.6:p.Ser1934ProfsTer35	5798	5798	1933	L/X	cTt/ct	T	-	1	1	VGNC	-	YES
Sanger	ARS-UCD1.2	DHRS9	BTAUD0031a	2	27071259	27071259	A	-	DEL	Frame_Shift_Del	p.A220Lfs*28	27071258	PASS	BTAUD0031a	BTAUD0031b	0.274	85	32	225	0	174	0	218	frameshift_variant	CA	C	-	frameshift_variant	HIGH	ENSBTAG00000004557	Transcript	ENSBTAT00000005986.5	protein_coding	4/5	-	ENSBTAT00000005986.5:c.657del	ENSBTAP00000005986.4:p.Ala220LeufsTer28	911	657	219	T/X	acT/ac	A	-	-1	1	VGNC	-	YES
Sanger	ARS-UCD1.2	ABCB11	BTAUD0031a	2	27210424	27210424	A	-	DEL	Frame_Shift_Del	p.Q1309Rfs*?	27210423	PASS	BTAUD0031a	BTAUD0031b	0.45	22	18	76	0	89	0	108	frameshift_variant	CA	C	-	frameshift_variant	HIGH	ENSBTAG00000026885	Transcript	ENSBTAT00000046707.3	protein_coding	27/27	-	ENSBTAT00000046707.3:c.3926del	ENSBTAP00000043977.2:p.Gln1309ArgfsTer?	3926	3926	1309	Q/X	cAg/cg	A	-	1	1	VGNC	-	YES
Sanger	ARS-UCD1.2	XIRP2	BTAUD0031a	2	28997630	28997630	T	-	DEL	Frame_Shift_Del	p.V3194Sfs*32	28997629	PASS	BTAUD0031a	BTAUD0031b	0.338	43	22	115	0	136	0	162	frameshift_variant	CT	C	-	frameshift_variant	HIGH	ENSBTAG00000017743	Transcript	ENSBTAT00000023600.6	protein_coding	7/9	-	ENSBTAT00000023600.6:c.9579del	ENSBTAP00000023600.6:p.Val3194SerfsTer32	9872	9579	3193	T/X	acA/ac	T	-	-1	1	VGNC	-	YES
Sanger	ARS-UCD1.2	XIRP2	BTAUD0031a	2	28999658	28999658	T	-	DEL	Frame_Shift_Del	p.E2518Kfs*13	28999657	PASS	BTAUD0031a	BTAUD0031b	0.353	44	24	196	0.003	294	1	423	frameshift_variant	CT	C	-	frameshift_variant	HIGH	ENSBTAG00000017743	Transcript	ENSBTAT00000023600.6	protein_coding	7/9	-	ENSBTAT00000023600.6:c.7551del	ENSBTAP00000023600.6:p.Glu2518LysfsTer13	7844	7551	2517	T/X	acA/ac	T	-	-1	1	VGNC	-	YES
Sanger	ARS-UCD1.2	XIRP2	BTAUD0031a	2	29002134	29002134	A	-	DEL	Frame_Shift_Del	p.L1692Rfs*7	29002133	PASS	BTAUD0031a	BTAUD0031b	0.477	34	31	116	0.004	272	1	318	frameshift_variant	CA	C	-	frameshift_variant	HIGH	ENSBTAG00000017743	Transcript	ENSBTAT00000023600.6	protein_coding	7/9	-	ENSBTAT00000023600.6:c.5075del	ENSBTAP00000023600.6:p.Leu1692ArgfsTer7	5368	5075	1692	L/X	cTg/cg	A	-	-1	1	VGNC	-	YES
Sanger	ARS-UCD1.2	SCN7A	BTAUD0031a	2	29876091	29876091	A	-	DEL	Frame_Shift_Del	p.Q693Rfs*3	29876090	PASS	BTAUD0031a	BTAUD0031b	0.32	34	16	101	0	121	0	185	frameshift_variant	CA	C	-	frameshift_variant	HIGH	ENSBTAG00000019137	Transcript	ENSBTAT00000038441.5	protein_coding	12/22	-	ENSBTAT00000038441.5:c.2078del	ENSBTAP00000038254.5:p.Gln693ArgfsTer3	2199	2078	693	Q/X	cAg/cg	A	-	1	1	VGNC	-	YES
Sanger	ARS-UCD1.2	SCN2A	BTAUD0031a	2	30951175	30951175	T	-	DEL	Frame_Shift_Del	p.N276Tfs*15	30951174	PASS	BTAUD0031a	BTAUD0031b	0.553	21	26	86	0	109	0	133	frameshift_variant	GT	G	-	frameshift_variant	HIGH	ENSBTAG00000038180	Transcript	ENSBTAT00000061380.3	protein_coding	7/27	-	ENSBTAT00000061380.3:c.827del	ENSBTAP00000053208.2:p.Asn276ThrfsTer15	1116	827	276	N/X	aAc/ac	T	-	-1	1	VGNC	-	YES
Sanger	ARS-UCD1.2	SLC38A11	BTAUD0031a	2	31299896	31299896	T	-	DEL	Frame_Shift_Del	p.L110Pfs*15	31299895	PASS	BTAUD0031a	BTAUD0031b	0.25	18	6	45	0	56	0	73	frameshift_variant	CT	C	-	frameshift_variant	HIGH	ENSBTAG00000007650	Transcript	ENSBTAT00000068522.1	protein_coding	4/13	-	ENSBTAT00000068522.1:c.329del	ENSBTAP00000065345.1:p.Leu110ProfsTer15	565	329	110	L/X	cTc/cc	T	-	1	1	VGNC	-	YES
Sanger	ARS-UCD1.2	TANK	BTAUD0031a	2	35147912	35147912	T	-	DEL	Frame_Shift_Del	p.T286Lfs*11	35147911	PASS	BTAUD0031a	BTAUD0031b	0.357	18	10	67	0	107	0	116	frameshift_variant	GT	G	-	frameshift_variant	HIGH	ENSBTAG00000006654	Transcript	ENSBTAT00000046172.3	protein_coding	7/8	-	ENSBTAT00000046172.3:c.856del	ENSBTAP00000043495.2:p.Thr286LeufsTer11	944	856	286	T/X	Act/ct	T	-	-1	1	VGNC	-	YES
Sanger	ARS-UCD1.2	LY75	BTAUD0031a	2	36484815	36484815	T	-	DEL	Frame_Shift_Del	p.F590Lfs*23	36484814	PASS	BTAUD0031a	BTAUD0031b	0.296	38	16	138	0	91	0	158	frameshift_variant	AT	A	-	frameshift_variant	HIGH	ENSBTAG00000017797	Transcript	ENSBTAT00000061220.3	protein_coding	11/35	-	ENSBTAT00000061220.3:c.1770del	ENSBTAP00000053737.2:p.Phe590LeufsTer23	1764	1764	588	N/X	aaT/aa	T	-	1	1	EntrezGene	-	YES
Sanger	ARS-UCD1.2	GALNT13	BTAUD0031a	2	42056373	42056373	A	-	DEL	Frame_Shift_Del	p.P67Lfs*8	42056372	PASS	BTAUD0031a	BTAUD0031b	0.5	16	16	81	0	148	0	247	frameshift_variant	GA	G	-	frameshift_variant	HIGH	ENSBTAG00000005562	Transcript	ENSBTAT00000057469.3	protein_coding	2/11	-	ENSBTAT00000057469.3:c.198del	ENSBTAP00000049644.2:p.Pro67LeufsTer8	198	198	66	I/X	atT/at	A	-	-1	1	VGNC	-	YES
Sanger	ARS-UCD1.2	FMNL2	BTAUD0031a	2	43553784	43553784	T	-	DEL	Frame_Shift_Del	p.A670Pfs*15	43553783	PASS	BTAUD0031a	BTAUD0031b	0.405	22	15	69	0	92	0	136	frameshift_variant	CT	C	-	frameshift_variant	HIGH	ENSBTAG00000026851	Transcript	ENSBTAT00000073284.1	protein_coding	17/26	-	ENSBTAT00000073284.1:c.2007del	ENSBTAP00000063529.1:p.Ala670ProfsTer15	2490	2007	669	K/X	aaA/aa	T	-	-1	1	VGNC	-	YES
Sanger	ARS-UCD1.2	NEB	BTAUD0031a	2	44540769	44540769	T	-	DEL	Frame_Shift_Del	p.Q3838Rfs*21	44540768	PASS	BTAUD0031a	BTAUD0031b	0.296	19	8	56	0	79	0	91	frameshift_variant	AT	A	-	frameshift_variant	HIGH	ENSBTAG00000006907	Transcript	ENSBTAT00000086078.1	protein_coding	74/173	-	ENSBTAT00000086078.1:c.11511del	ENSBTAP00000066336.1:p.Gln3838ArgfsTer21	11510	11510	3837	I/X	aTt/at	T	-	1	1	VGNC	-	YES
Sanger	ARS-UCD1.2	NMI	BTAUD0031a	2	44838620	44838620	A	-	DEL	Frame_Shift_Del	p.G104Dfs*16	44838619	PASS	BTAUD0031a	BTAUD0031b	0.459	20	17	71	0	49	0	56	frameshift_variant	CA	C	-	frameshift_variant	HIGH	ENSBTAG00000032369	Transcript	ENSBTAT00000045923.3	protein_coding	4/8	-	ENSBTAT00000045923.3:c.309del	ENSBTAP00000043271.2:p.Gly104AspfsTer16	1008	305	102	Q/X	cAa/ca	A	-	1	1	VGNC	-	YES
Sanger	ARS-UCD1.2	KIF5C	BTAUD0031a	2	47255371	47255371	T	-	DEL	Frame_Shift_Del	p.N541Ifs*11	47255370	PASS	BTAUD0031a	BTAUD0031b	0.3	35	15	107	0	123	0	149	frameshift_variant	AT	A	-	frameshift_variant	HIGH	ENSBTAG00000018125	Transcript	ENSBTAT00000024127.6	protein_coding	15/26	-	ENSBTAT00000024127.6:c.1622del	ENSBTAP00000024127.6:p.Asn541IlefsTer11	2049	1622	541	N/X	aAt/at	T	-	-1	1	VGNC	-	YES
Sanger	ARS-UCD1.2	LCT	BTAUD0031a	2	61575336	61575336	A	-	DEL	Frame_Shift_Del	p.G1655Afs*38	61575335	PASS	BTAUD0031a	BTAUD0031b	0.275	29	11	69	0	72	0	80	frameshift_variant	GA	G	-	frameshift_variant	HIGH	ENSBTAG00000015170	Transcript	ENSBTAT00000020185.5	protein_coding	13/17	-	ENSBTAT00000020185.5:c.4962del	ENSBTAP00000020185.5:p.Gly1655AlafsTer38	4961	4961	1654	E/X	gAa/ga	A	-	1	1	VGNC	-	YES
Sanger	ARS-UCD1.2	NCKAP5	BTAUD0031a	2	64735814	64735814	A	-	DEL	Frame_Shift_Del	p.S1576Afs*36	64735813	PASS	BTAUD0031a	BTAUD0031b	0.364	21	12	63	0	119	0	174	frameshift_variant	CA	C	-	frameshift_variant	HIGH	ENSBTAG00000005238	Transcript	ENSBTAT00000067020.1	protein_coding	12/16	-	ENSBTAT00000067020.1:c.4726del	ENSBTAP00000061602.1:p.Ser1576AlafsTer36	4948	4726	1576	S/X	Agc/gc	A	-	1	1	VGNC	-	YES
Sanger	ARS-UCD1.2	SCTR	BTAUD0031a	2	71272035	71272035	A	-	DEL	Frame_Shift_Del	p.L178Pfs*5	71272034	PASS	BTAUD0031a	BTAUD0031b	0.281	23	9	54	0	54	0	62	frameshift_variant	GA	G	-	frameshift_variant	HIGH	ENSBTAG00000013619	Transcript	ENSBTAT00000071185.1	protein_coding	5/13	-	ENSBTAT00000071185.1:c.533del	ENSBTAP00000065529.1:p.Leu178ProfsTer5	533	533	178	L/X	cTc/cc	A	-	-1	1	VGNC	-	YES
Sanger	ARS-UCD1.2	CAVIN2	BTAUD0031a	2	80483930	80483930	T	-	DEL	Frame_Shift_Del	p.E209Rfs*7	80483929	PASS	BTAUD0031a	BTAUD0031b	0.274	45	17	144	0.005	196	1	311	frameshift_variant	CT	C	-	frameshift_variant	HIGH	ENSBTAG00000018497	Transcript	ENSBTAT00000024617.3	protein_coding	2/2	-	ENSBTAT00000024617.3:c.624del	ENSBTAP00000024617.3:p.Glu209ArgfsTer7	624	624	208	E/X	gaA/ga	T	-	-1	1	VGNC	-	YES
Sanger	ARS-UCD1.2	-	BTAUD0031a	2	82545799	82545799	T	-	DEL	Frame_Shift_Del	p.N67Ifs*2	82545798	PASS	BTAUD0031a	BTAUD0031b	0.333	22	11	56	0.019	53	1	76	frameshift_variant	AT	A	-	frameshift_variant	HIGH	ENSBTAG00000048361	Transcript	ENSBTAT00000056431.3	protein_coding	1/1	-	ENSBTAT00000056431.3:c.200del	ENSBTAP00000050570.2:p.Asn67IlefsTer2	200	200	67	N/X	aAt/at	T	-	-1	1	-	-	YES
Sanger	ARS-UCD1.2	HECW2	BTAUD0031a	2	84890210	84890210	G	-	DEL	Frame_Shift_Del	p.P155Lfs*5	84890209	PASS	BTAUD0031a	BTAUD0031b	0.32	17	8	47	0	41	0	63	frameshift_variant	AG	A	-	frameshift_variant	HIGH	ENSBTAG00000020696	Transcript	ENSBTAT00000038307.4	protein_coding	4/29	-	ENSBTAT00000038307.4:c.464del	ENSBTAP00000038122.4:p.Pro155LeufsTer5	565	464	155	P/X	cCt/ct	G	-	-1	1	VGNC	-	YES
Sanger	ARS-UCD1.2	AOX4	BTAUD0031a	2	89306965	89306965	G	-	DEL	Frame_Shift_Del	p.R234Sfs*2	89306964	PASS	BTAUD0031a	BTAUD0031b	0.417	35	25	111	0	156	0	183	frameshift_variant	AG	A	-	frameshift_variant	HIGH	ENSBTAG00000038878	Transcript	ENSBTAT00000052588.2	protein_coding	9/35	-	ENSBTAT00000052588.2:c.702del	ENSBTAP00000048031.1:p.Arg234SerfsTer2	802	701	234	R/X	aGg/ag	G	-	1	1	EntrezGene	-	YES
Sanger	ARS-UCD1.2	AOX2	BTAUD0031a	2	89397217	89397217	C	-	DEL	Frame_Shift_Del	p.G446Afs*16	89397216	PASS	BTAUD0031a	BTAUD0031b	0.477	34	31	116	0	141	0	155	frameshift_variant	GC	G	-	frameshift_variant	HIGH	ENSBTAG00000026812	Transcript	ENSBTAT00000038328.5	protein_coding	14/35	-	ENSBTAT00000038328.5:c.1335del	ENSBTAP00000038143.5:p.Gly446AlafsTer16	1334	1334	445	A/X	gCc/gc	C	-	1	1	EntrezGene	-	YES
Sanger	ARS-UCD1.2	CDK15	BTAUD0031a	2	90336418	90336418	T	-	DEL	Frame_Shift_Del	p.L10Rfs*25	90336417	PASS	BTAUD0031a	BTAUD0031b	0.48	13	12	44	0	57	0	65	frameshift_variant	CT	C	-	frameshift_variant	HIGH	ENSBTAG00000055073	Transcript	ENSBTAT00000086547.1	protein_coding	1/13	-	ENSBTAT00000086547.1:c.29del	ENSBTAP00000057424.1:p.Leu10ArgfsTer25	29	29	10	L/X	cTg/cg	T	-	1	1	HGNC	HGNC:14434	YES
Sanger	ARS-UCD1.2	INO80D	BTAUD0031a	2	94366411	94366411	T	-	DEL	Frame_Shift_Del	p.S594Afs*22	94366410	PASS	BTAUD0031a	BTAUD0031b	0.327	33	16	81	0	88	0	112	frameshift_variant	CT	C	-	frameshift_variant	HIGH	ENSBTAG00000014407	Transcript	ENSBTAT00000073892.1	protein_coding	8/9	-	ENSBTAT00000073892.1:c.1780del	ENSBTAP00000064148.1:p.Ser594AlafsTer22	2007	1780	594	S/X	Agc/gc	T	-	-1	1	VGNC	-	YES
Sanger	ARS-UCD1.2	ZDBF2	BTAUD0031a	2	94618140	94618140	A	-	DEL	Frame_Shift_Del	p.K1733Rfs*21	94618139	PASS	BTAUD0031a	BTAUD0031b	0.208	38	10	88	0	135	0	186	frameshift_variant	CA	C	-	frameshift_variant	HIGH	ENSBTAG00000031166	Transcript	ENSBTAT00000044119.4	protein_coding	4/4	-	ENSBTAT00000044119.4:c.5198del	ENSBTAP00000041633.4:p.Lys1733ArgfsTer21	5321	5197	1733	K/X	Aag/ag	A	-	1	1	VGNC	-	YES
Sanger	ARS-UCD1.2	ZDBF2	BTAUD0031a	2	94618319	94618319	T	-	DEL	Frame_Shift_Del	p.P1793Lfs*4	94618318	PASS	BTAUD0031a	BTAUD0031b	0.357	27	15	72	0	103	0	128	frameshift_variant	CT	C	-	frameshift_variant	HIGH	ENSBTAG00000031166	Transcript	ENSBTAT00000044119.4	protein_coding	4/4	-	ENSBTAT00000044119.4:c.5376del	ENSBTAP00000041633.4:p.Pro1793LeufsTer4	5500	5376	1792	S/X	tcT/tc	T	-	1	1	VGNC	-	YES
Sanger	ARS-UCD1.2	ADAM23	BTAUD0031a	2	94712642	94712642	T	-	DEL	Frame_Shift_Del	p.N96Kfs*73	94712641	PASS	BTAUD0031a	BTAUD0031b	0.6	16	24	102	0	118	0	150	frameshift_variant	AT	A	-	frameshift_variant	HIGH	ENSBTAG00000019694	Transcript	ENSBTAT00000071985.1	protein_coding	2/26	-	ENSBTAT00000071985.1:c.288del	ENSBTAP00000059414.1:p.Asn96LysfsTer73	288	288	96	N/X	aaT/aa	T	-	1	1	VGNC	-	YES
Sanger	ARS-UCD1.2	IDH1	BTAUD0031a	2	96527271	96527271	C	-	DEL	Frame_Shift_Del	p.I21Sfs*5	96527270	PASS	BTAUD0031a	BTAUD0031b	0.458	45	38	158	0	125	0	175	frameshift_variant	TC	T	-	frameshift_variant	HIGH	ENSBTAG00000020527	Transcript	ENSBTAT00000027348.3	protein_coding	3/10	-	ENSBTAT00000027348.3:c.60del	ENSBTAP00000027348.2:p.Ile21SerfsTer5	868	60	20	R/X	cgG/cg	C	-	-1	1	EntrezGene	-	YES
Sanger	ARS-UCD1.2	CPS1	BTAUD0031a	2	98386792	98386792	T	-	DEL	Frame_Shift_Del	p.I693Mfs*23	98386791	PASS	BTAUD0031a	BTAUD0031b	0.296	19	8	46	0	63	0	72	frameshift_variant	AT	A	-	frameshift_variant	HIGH	ENSBTAG00000016662	Transcript	ENSBTAT00000022158.6	protein_coding	18/38	-	ENSBTAT00000022158.6:c.2079del	ENSBTAP00000022158.5:p.Ile693MetfsTer23	2199	2078	693	I/X	aTt/at	T	-	1	1	VGNC	-	YES
Sanger	ARS-UCD1.2	ABCA12	BTAUD0031a	2	103092076	103092076	T	-	DEL	Frame_Shift_Del	p.N447Ifs*3	103092075	PASS	BTAUD0031a	BTAUD0031b	0.462	14	12	44	0	48	0	49	frameshift_variant	AT	A	-	frameshift_variant	HIGH	ENSBTAG00000003472	Transcript	ENSBTAT00000004518.6	protein_coding	12/53	-	ENSBTAT00000004518.6:c.1340del	ENSBTAP00000004518.6:p.Asn447IlefsTer3	1685	1340	447	N/X	aAt/at	T	-	-1	1	VGNC	-	YES
Sanger	ARS-UCD1.2	FN1	BTAUD0031a	2	103425363	103425363	A	-	DEL	Frame_Shift_Del	p.S318Pfs*16	103425362	PASS	BTAUD0031a	BTAUD0031b	0.327	37	18	89	0	93	0	132	frameshift_variant	GA	G	-	frameshift_variant	HIGH	ENSBTAG00000008300	Transcript	ENSBTAT00000010925.6	protein_coding	5/46	-	ENSBTAT00000010925.6:c.952del	ENSBTAP00000010925.6:p.Ser318ProfsTer16	1533	952	318	S/X	Tcc/cc	A	-	-1	1	VGNC	-	YES
Sanger	ARS-UCD1.2	MREG	BTAUD0031a	2	103971005	103971005	T	-	DEL	Frame_Shift_Del	p.S213Vfs*37	103971004	PASS	BTAUD0031a	BTAUD0031b	0.477	34	31	118	0	82	0	103	frameshift_variant	CT	C	-	frameshift_variant	HIGH	ENSBTAG00000013215	Transcript	ENSBTAT00000017586.4	protein_coding	5/5	-	ENSBTAT00000017586.4:c.637del	ENSBTAP00000017586.3:p.Ser213ValfsTer37	637	637	213	S/X	Agt/gt	T	-	-1	1	VGNC	-	YES
Sanger	ARS-UCD1.2	SMARCAL1	BTAUD0031a	2	104429128	104429128	A	-	DEL	Frame_Shift_Del	p.Q282Rfs*28	104429127	PASS	BTAUD0031a	BTAUD0031b	0.522	11	12	52	0	59	0	63	frameshift_variant	CA	C	-	frameshift_variant	HIGH	ENSBTAG00000003843	Transcript	ENSBTAT00000005013.5	protein_coding	4/17	-	ENSBTAT00000005013.5:c.845del	ENSBTAP00000005013.5:p.Gln282ArgfsTer28	939	845	282	Q/X	cAg/cg	A	-	1	1	VGNC	-	YES
Sanger	ARS-UCD1.2	SLC11A1	BTAUD0031a	2	106396748	106396748	T	-	DEL	Frame_Shift_Del	p.F205Sfs*20	106396747	PASS	BTAUD0031a	BTAUD0031b	0.417	28	20	86	0.019	51	1	66	frameshift_variant	CT	C	-	frameshift_variant	HIGH	ENSBTAG00000015520	Transcript	ENSBTAT00000020627.3	protein_coding	6/15	-	ENSBTAT00000020627.3:c.614del	ENSBTAP00000020627.3:p.Phe205SerfsTer20	751	613	205	F/X	Ttc/tc	T	-	1	1	VGNC	-	YES
Sanger	ARS-UCD1.2	EPHA4	BTAUD0031a	2	109541325	109541325	A	-	DEL	Frame_Shift_Del	p.G644Afs*12	109541324	PASS	BTAUD0031a	BTAUD0031b	0.356	29	16	74	0	69	0	93	frameshift_variant	CA	C	-	frameshift_variant	HIGH	ENSBTAG00000010030	Transcript	ENSBTAT00000013238.6	protein_coding	11/17	-	ENSBTAT00000013238.6:c.1929del	ENSBTAP00000013238.6:p.Gly644AlafsTer12	2000	1929	643	P/X	ccT/cc	A	-	-1	1	VGNC	-	YES
Sanger	ARS-UCD1.2	DOCK10	BTAUD0031a	2	112882289	112882289	T	-	DEL	Frame_Shift_Del	p.E1878Kfs*3	112882288	PASS	BTAUD0031a	BTAUD0031b	0.412	20	14	65	0	98	0	127	frameshift_variant	CT	C	-	frameshift_variant	HIGH	ENSBTAG00000000581	Transcript	ENSBTAT00000038166.5	protein_coding	50/56	-	ENSBTAT00000038166.5:c.5631del	ENSBTAP00000037982.5:p.Glu1878LysfsTer3	5652	5631	1877	A/X	gcA/gc	T	-	-1	1	VGNC	-	YES
Sanger	ARS-UCD1.2	ALPI	BTAUD0031a	2	120098884	120098884	T	-	DEL	Frame_Shift_Del	p.F325Sfs*23	120098883	PASS	BTAUD0031a	BTAUD0031b	0.395	26	17	89	0	78	0	92	frameshift_variant	CT	C	-	frameshift_variant	HIGH	ENSBTAG00000004519	Transcript	ENSBTAT00000043359.4	protein_coding	8/11	-	ENSBTAT00000043359.4:c.974del	ENSBTAP00000040934.3:p.Phe325SerfsTer23	1013	973	325	F/X	Ttc/tc	T	-	1	1	EntrezGene	-	YES
Sanger	ARS-UCD1.2	CCDC28B	BTAUD0031a	2	121320871	121320871	T	-	DEL	Frame_Shift_Del	p.E194Gfs*5	121320870	PASS	BTAUD0031a	BTAUD0031b	0.293	65	27	195	0	180	0	246	frameshift_variant	CT	C	-	frameshift_variant	HIGH	ENSBTAG00000015104	Transcript	ENSBTAT00000020099.5	protein_coding	4/6	-	ENSBTAT00000020099.5:c.581del	ENSBTAP00000020099.5:p.Glu194GlyfsTer5	754	581	194	E/X	gAg/gg	T	-	-1	1	VGNC	-	YES
Sanger	ARS-UCD1.2	ARID1A	BTAUD0031a	2	126424714	126424714	T	-	DEL	Frame_Shift_Del	p.N759Tfs*77	126424713	PASS	BTAUD0031a	BTAUD0031b	0.408	42	29	122	0	73	0	98	frameshift_variant	GT	G	-	frameshift_variant	HIGH	ENSBTAG00000001024	Transcript	ENSBTAT00000081502.1	protein_coding	7/20	-	ENSBTAT00000081502.1:c.2276del	ENSBTAP00000062248.1:p.Asn759ThrfsTer77	2276	2276	759	N/X	aAc/ac	T	-	-1	1	VGNC	-	YES
Sanger	ARS-UCD1.2	IL22RA1	BTAUD0031a	2	128778628	128778628	T	-	DEL	Frame_Shift_Del	p.W399Gfs*19	128778627	PASS	BTAUD0031a	BTAUD0031b	0.411	33	23	117	0.012	80	1	98	frameshift_variant	CT	C	-	frameshift_variant	HIGH	ENSBTAG00000001100	Transcript	ENSBTAT00000001455.4	protein_coding	7/7	-	ENSBTAT00000001455.4:c.1195del	ENSBTAP00000001455.4:p.Trp399GlyfsTer19	1225	1195	399	W/X	Tgg/gg	T	-	1	1	VGNC	-	YES
Sanger	ARS-UCD1.2	HSPG2	BTAUD0031a	2	130970364	130970364	A	-	DEL	Frame_Shift_Del	p.E3955Gfs*40	130970363	PASS	BTAUD0031a	BTAUD0031b	0.327	35	17	107	0	93	0	107	frameshift_variant	GA	G	-	frameshift_variant	HIGH	ENSBTAG00000017122	Transcript	ENSBTAT00000022744.5	protein_coding	86/96	-	ENSBTAT00000022744.5:c.11864del	ENSBTAP00000022744.5:p.Glu3955GlyfsTer40	11864	11864	3955	E/X	gAg/gg	A	-	1	1	VGNC	-	YES
Sanger	ARS-UCD1.2	ALPL	BTAUD0031a	2	131194950	131194950	A	-	DEL	Frame_Shift_Del	p.S137Pfs*28	131194949	PASS	BTAUD0031a	BTAUD0031b	0.395	23	15	67	0	47	0	58	frameshift_variant	GA	G	-	frameshift_variant	HIGH	ENSBTAG00000008951	Transcript	ENSBTAT00000071575.1	protein_coding	5/12	-	ENSBTAT00000071575.1:c.409del	ENSBTAP00000067523.1:p.Ser137ProfsTer28	1270	409	137	S/X	Tcc/cc	A	-	-1	1	VGNC	-	YES
Sanger	ARS-UCD1.2	PLA2G2F	BTAUD0031a	2	132509275	132509275	G	-	DEL	Frame_Shift_Del	p.P22Lfs*?	132509274	PASS	BTAUD0031a	BTAUD0031b	0.75	5	15	40	0	50	0	58	frameshift_variant	AG	A	-	frameshift_variant	HIGH	ENSBTAG00000050633	Transcript	ENSBTAT00000078105.1	protein_coding	1/4	-	ENSBTAT00000078105.1:c.65del	ENSBTAP00000069840.1:p.Pro22LeufsTer?	65	65	22	P/X	cCt/ct	G	-	-1	1	EntrezGene	-	YES
Sanger	ARS-UCD1.2	TAS1R2	BTAUD0031a	2	133813064	133813064	A	-	DEL	Frame_Shift_Del	p.K758Sfs*7	133813063	PASS	BTAUD0031a	BTAUD0031b	0.396	32	21	116	0	105	0	130	frameshift_variant	CA	C	-	frameshift_variant	HIGH	ENSBTAG00000015246	Transcript	ENSBTAT00000038240.5	protein_coding	6/6	-	ENSBTAT00000038240.5:c.2273del	ENSBTAP00000038055.5:p.Lys758SerfsTer7	2272	2272	758	K/X	Aag/ag	A	-	1	1	VGNC	-	YES
Sanger	ARS-UCD1.2	CROCC	BTAUD0031a	2	135643070	135643070	T	-	DEL	Frame_Shift_Del	p.D913Tfs*12	135643069	PASS	BTAUD0031a	BTAUD0031b	0.261	17	6	40	0	26	0	30	frameshift_variant	CT	C	-	frameshift_variant	HIGH	ENSBTAG00000003822	Transcript	ENSBTAT00000042789.4	protein_coding	19/37	-	ENSBTAT00000042789.4:c.2736del	ENSBTAP00000040412.3:p.Asp913ThrfsTer12	2883	2736	912	A/X	gcA/gc	T	-	-1	1	VGNC	-	YES
Sanger	ARS-UCD1.2	EPHA2	BTAUD0031a	2	135960100	135960100	A	-	DEL	Splice_Site	-	135960099	PASS	BTAUD0031a	BTAUD0031b	0.469	17	15	52	0	24	0	30	splice_acceptor_variant	CA	C	-	splice_acceptor_variant	HIGH	ENSBTAG00000000815	Transcript	ENSBTAT00000001080.5	protein_coding	-	3/16	ENSBTAT00000001080.5:c.824-2del	-	-	-	-	-	-	A	-	1	1	VGNC	-	YES
Sanger	ARS-UCD1.2	EPHA2	BTAUD0031a	2	135965489	135965489	A	-	DEL	Frame_Shift_Del	p.Q851Rfs*88	135965488	PASS	BTAUD0031a	BTAUD0031b	0.412	70	49	199	0	135	0	148	frameshift_variant	CA	C	-	frameshift_variant	HIGH	ENSBTAG00000000815	Transcript	ENSBTAT00000001080.5	protein_coding	15/17	-	ENSBTAT00000001080.5:c.2552del	ENSBTAP00000001080.4:p.Gln851ArgfsTer88	2703	2552	851	Q/X	cAg/cg	A	-	1	1	VGNC	-	YES
Sanger	ARS-UCD1.2	DUSP27	BTAUD0031a	3	1609156	1609156	A	-	DEL	Frame_Shift_Del	p.S253Pfs*91	1609155	PASS	BTAUD0031a	BTAUD0031b	0.4	12	8	42	0	75	0	81	frameshift_variant	GA	G	-	frameshift_variant	HIGH	ENSBTAG00000008652	Transcript	ENSBTAT00000011408.6	protein_coding	6/6	-	ENSBTAT00000011408.6:c.757del	ENSBTAP00000011408.5:p.Ser253ProfsTer91	1166	757	253	S/X	Tcc/cc	A	-	-1	1	VGNC	-	YES
Sanger	ARS-UCD1.2	LY9	BTAUD0031a	3	8769251	8769251	A	-	DEL	Frame_Shift_Del	p.G471Afs*?	8769250	PASS	BTAUD0031a	BTAUD0031b	0.405	25	17	70	0.011	93	1	105	frameshift_variant	CA	C	-	frameshift_variant	HIGH	ENSBTAG00000002947	Transcript	ENSBTAT00000083351.1	protein_coding	6/10	-	ENSBTAT00000083351.1:c.1410del	ENSBTAP00000072131.1:p.Gly471AlafsTer?	1478	1410	470	S/X	tcT/tc	A	-	-1	1	VGNC	-	YES
Sanger	ARS-UCD1.2	-	BTAUD0031a	3	8814571	8814571	T	-	DEL	Frame_Shift_Del	p.S276Pfs*17	8814570	PASS	BTAUD0031a	BTAUD0031b	0.381	26	16	104	0	117	0	162	frameshift_variant	CT	C	-	frameshift_variant	HIGH	ENSBTAG00000010458	Transcript	ENSBTAT00000075653.1	protein_coding	5/5	-	ENSBTAT00000075653.1:c.826del	ENSBTAP00000060996.1:p.Ser276ProfsTer17	1367	826	276	S/X	Tcc/cc	T	-	1	1	-	-	YES
Sanger	ARS-UCD1.2	VANGL2	BTAUD0031a	3	9273654	9273654	T	-	DEL	Frame_Shift_Del	p.K93Rfs*234	9273653	PASS	BTAUD0031a	BTAUD0031b	0.306	34	15	76	0	96	0	107	frameshift_variant	CT	C	-	frameshift_variant	HIGH	ENSBTAG00000006560	Transcript	ENSBTAT00000083845.1	protein_coding	4/8	-	ENSBTAT00000083845.1:c.278del	ENSBTAP00000057138.1:p.Lys93ArgfsTer234	789	278	93	K/X	aAg/ag	T	-	-1	1	VGNC	-	YES
Sanger	ARS-UCD1.2	IGSF8	BTAUD0031a	3	9582112	9582112	A	-	DEL	Frame_Shift_Del	p.E239Gfs*66	9582111	PASS	BTAUD0031a	BTAUD0031b	0.444	15	12	48	0	33	0	38	frameshift_variant	GA	G	-	frameshift_variant	HIGH	ENSBTAG00000009982	Transcript	ENSBTAT00000083566.1	protein_coding	3/7	-	ENSBTAT00000083566.1:c.716del	ENSBTAP00000074482.1:p.Glu239GlyfsTer66	929	716	239	E/X	gAg/gg	A	-	1	1	VGNC	-	YES
Sanger	ARS-UCD1.2	-	BTAUD0031a	3	10854329	10854329	T	-	DEL	Frame_Shift_Del	p.L48Rfs*62	10854328	PASS	BTAUD0031a	BTAUD0031b	0.343	23	12	51	0	98	0	110	frameshift_variant	CT	C	-	frameshift_variant	HIGH	ENSBTAG00000052448	Transcript	ENSBTAT00000027770.6	protein_coding	1/1	-	ENSBTAT00000027770.6:c.143del	ENSBTAP00000050876.2:p.Leu48ArgfsTer62	143	143	48	L/X	cTg/cg	T	-	1	1	-	-	YES
Sanger	ARS-UCD1.2	-	BTAUD0031a	3	11525811	11525811	T	-	DEL	Frame_Shift_Del	p.Q157Rfs*51	11525810	PASS	BTAUD0031a	BTAUD0031b	0.382	34	21	130	0	202	0	298	frameshift_variant	CT	C	-	frameshift_variant	HIGH	ENSBTAG00000049745	Transcript	ENSBTAT00000054597.3	protein_coding	1/1	-	ENSBTAT00000054597.3:c.470del	ENSBTAP00000050829.3:p.Gln157ArgfsTer51	620	470	157	Q/X	cAg/cg	T	-	-1	1	-	-	YES
Sanger	ARS-UCD1.2	CD1E	BTAUD0031a	3	11609632	11609632	T	-	DEL	Frame_Shift_Del	p.G29Dfs*15	11609631	PASS	BTAUD0031a	BTAUD0031b	0.524	10	11	42	0	42	0	61	frameshift_variant	CT	C	-	frameshift_variant	HIGH	ENSBTAG00000009421	Transcript	ENSBTAT00000038392.3	protein_coding	2/6	-	ENSBTAT00000038392.3:c.84del	ENSBTAP00000038206.2:p.Gly29AspfsTer15	137	84	28	P/X	ccA/cc	T	-	-1	1	VGNC	-	YES
Sanger	ARS-UCD1.2	KIRREL1	BTAUD0031a	3	12273684	12273684	T	-	DEL	Frame_Shift_Del	p.S576Afs*9	12273683	PASS	BTAUD0031a	BTAUD0031b	0.2	24	6	44	0	65	0	81	frameshift_variant	CT	C	-	frameshift_variant	HIGH	ENSBTAG00000005799	Transcript	ENSBTAT00000007626.6	protein_coding	13/15	-	ENSBTAT00000007626.6:c.1726del	ENSBTAP00000007626.6:p.Ser576AlafsTer9	2065	1726	576	S/X	Agc/gc	T	-	-1	1	VGNC	-	YES
Sanger	ARS-UCD1.2	FCRL4	BTAUD0031a	3	12752524	12752524	T	-	DEL	Frame_Shift_Del	p.L319Rfs*10	12752523	PASS	BTAUD0031a	BTAUD0031b	0.34	35	18	110	0	88	0	119	frameshift_variant	CT	C	-	frameshift_variant	HIGH	ENSBTAG00000054233	Transcript	ENSBTAT00000075396.1	protein_coding	4/6	-	ENSBTAT00000075396.1:c.956del	ENSBTAP00000067825.1:p.Leu319ArgfsTer10	1341	956	319	L/X	cTg/cg	T	-	1	1	HGNC	HGNC:18507	YES
Sanger	ARS-UCD1.2	MRPL24	BTAUD0031a	3	14097302	14097302	A	-	DEL	Frame_Shift_Del	p.N18Tfs*6	14097301	PASS	BTAUD0031a	BTAUD0031b	0.259	20	7	44	0	68	0	68	frameshift_variant	CA	C	-	frameshift_variant	HIGH	ENSBTAG00000001520	Transcript	ENSBTAT00000001991.3	protein_coding	2/6	-	ENSBTAT00000001991.3:c.53del	ENSBTAP00000001991.2:p.Asn18ThrfsTer6	298	52	18	N/X	Aac/ac	A	-	1	1	VGNC	-	YES
Sanger	ARS-UCD1.2	IQGAP3	BTAUD0031a	3	14274748	14274748	A	-	DEL	Frame_Shift_Del	p.E435Gfs*19	14274747	PASS	BTAUD0031a	BTAUD0031b	0.471	18	16	56	0	42	0	49	frameshift_variant	GA	G	-	frameshift_variant&splice_region_variant	HIGH	ENSBTAG00000006882	Transcript	ENSBTAT00000046733.4	protein_coding	13/38	-	ENSBTAT00000046733.4:c.1304del	ENSBTAP00000043999.4:p.Glu435GlyfsTer19	1309	1304	435	E/X	gAg/gg	A	-	1	1	VGNC	-	YES
Sanger	ARS-UCD1.2	SYT11	BTAUD0031a	3	14884219	14884219	A	-	DEL	Frame_Shift_Del	p.L245Rfs*63	14884218	PASS	BTAUD0031a	BTAUD0031b	0.356	56	31	150	0.008	132	1	168	frameshift_variant	CA	C	-	frameshift_variant	HIGH	ENSBTAG00000011209	Transcript	ENSBTAT00000078023.1	protein_coding	2/4	-	ENSBTAT00000078023.1:c.734del	ENSBTAP00000072228.1:p.Leu245ArgfsTer63	734	734	245	L/X	cTg/cg	A	-	-1	1	VGNC	-	YES
Sanger	ARS-UCD1.2	EFNA1	BTAUD0031a	3	15467958	15467958	G	-	DEL	Frame_Shift_Del	p.K131Sfs*11	15467957	PASS	BTAUD0031a	BTAUD0031b	0.364	42	24	127	0	63	0	73	frameshift_variant	TG	T	-	frameshift_variant&splice_region_variant	HIGH	ENSBTAG00000020244	Transcript	ENSBTAT00000004007.4	protein_coding	3/5	-	ENSBTAT00000004007.4:c.390del	ENSBTAP00000004007.3:p.Lys131SerfsTer11	492	390	130	S/X	tcC/tc	G	-	-1	1	VGNC	-	YES
Sanger	ARS-UCD1.2	GPR89A	BTAUD0031a	3	21733342	21733342	T	-	DEL	Frame_Shift_Del	p.V65Yfs*2	21733341	PASS	BTAUD0031a	BTAUD0031b	0.364	35	20	89	0	99	0	115	frameshift_variant	CT	C	-	frameshift_variant	HIGH	ENSBTAG00000005809	Transcript	ENSBTAT00000045701.4	protein_coding	3/15	-	ENSBTAT00000045701.4:c.192del	ENSBTAP00000043069.4:p.Val65TyrfsTer2	192	192	64	G/X	ggA/gg	T	-	-1	1	EntrezGene	-	YES
Sanger	ARS-UCD1.2	SPAG17	BTAUD0031a	3	25105068	25105068	C	-	DEL	Frame_Shift_Del	p.R652Dfs*6	25105067	PASS	BTAUD0031a	BTAUD0031b	0.306	34	15	99	0	122	0	168	frameshift_variant	GC	G	-	frameshift_variant	HIGH	ENSBTAG00000001080	Transcript	ENSBTAT00000001438.6	protein_coding	14/49	-	ENSBTAT00000001438.6:c.1953del	ENSBTAP00000001438.6:p.Arg652AspfsTer6	2002	1952	651	A/X	gCc/gc	C	-	1	1	VGNC	-	YES
Sanger	ARS-UCD1.2	PPM1J	BTAUD0031a	3	30611464	30611464	A	-	DEL	Frame_Shift_Del	p.S141Vfs*47	30611463	PASS	BTAUD0031a	BTAUD0031b	0.174	19	4	57	0	66	0	80	frameshift_variant	GA	G	-	frameshift_variant	HIGH	ENSBTAG00000006081	Transcript	ENSBTAT00000007990.5	protein_coding	3/11	-	ENSBTAT00000007990.5:c.421del	ENSBTAP00000007990.5:p.Ser141ValfsTer47	421	421	141	S/X	Agt/gt	A	-	1	1	VGNC	-	YES
Sanger	ARS-UCD1.2	CHI3L2	BTAUD0031a	3	32164461	32164461	A	-	DEL	Frame_Shift_Del	p.F121Sfs*12	32164460	PASS	BTAUD0031a	BTAUD0031b	0.367	57	33	137	0	105	0	143	frameshift_variant	GA	G	-	frameshift_variant&splice_region_variant	HIGH	ENSBTAG00000013578	Transcript	ENSBTAT00000072692.1	protein_coding	5/11	-	ENSBTAT00000072692.1:c.362del	ENSBTAP00000073667.1:p.Phe121SerfsTer12	977	362	121	F/X	tTc/tc	A	-	-1	1	VGNC	-	YES
Sanger	ARS-UCD1.2	VAV3	BTAUD0031a	3	35712034	35712035	-	T	INS	Frame_Shift_Ins	p.H727Sfs*6	35712034	PASS	BTAUD0031a	BTAUD0031b	0.5	23	23	79	0	97	0	139	frameshift_variant	C	CT	T	frameshift_variant	HIGH	ENSBTAG00000031575	Transcript	ENSBTAT00000020771.6	protein_coding	23/26	-	ENSBTAT00000020771.6:c.2178dup	ENSBTAP00000020771.6:p.His727SerfsTer6	2172-2173	2172-2173	724-725	-/X	-/T	-	-	1	1	VGNC	-	YES
Sanger	ARS-UCD1.2	-	BTAUD0031a	3	35759615	35759615	A	-	DEL	Frame_Shift_Del	p.Q209Rfs*3	35759614	PASS	BTAUD0031a	BTAUD0031b	0.375	30	18	109	0	149	0	199	frameshift_variant	CA	C	-	frameshift_variant	HIGH	ENSBTAG00000049591	Transcript	ENSBTAT00000072308.1	protein_coding	1/2	-	ENSBTAT00000072308.1:c.626del	ENSBTAP00000066314.1:p.Gln209ArgfsTer3	626	626	209	Q/X	cAg/cg	A	-	1	1	-	-	YES
Sanger	ARS-UCD1.2	-	BTAUD0031a	3	35759936	35759936	A	-	DEL	Frame_Shift_Del	p.Q316Rfs*70	35759935	PASS	BTAUD0031a	BTAUD0031b	0.391	28	18	67	0	148	0	163	frameshift_variant	CA	C	-	frameshift_variant	HIGH	ENSBTAG00000049591	Transcript	ENSBTAT00000072308.1	protein_coding	1/2	-	ENSBTAT00000072308.1:c.947del	ENSBTAP00000066314.1:p.Gln316ArgfsTer70	947	947	316	Q/X	cAg/cg	A	-	1	1	-	-	YES
Sanger	ARS-UCD1.2	NTNG1	BTAUD0031a	3	35905626	35905626	A	-	DEL	Frame_Shift_Del	p.W500Gfs*126	35905625	PASS	BTAUD0031a	BTAUD0031b	0.45	11	9	31	0	57	0	67	frameshift_variant	CA	C	-	frameshift_variant	HIGH	ENSBTAG00000014530	Transcript	ENSBTAT00000079472.1	protein_coding	9/10	-	ENSBTAT00000079472.1:c.1498del	ENSBTAP00000069170.1:p.Trp500GlyfsTer126	2387	1498	500	W/X	Tgg/gg	A	-	-1	1	VGNC	-	YES
Sanger	ARS-UCD1.2	COL11A1	BTAUD0031a	3	40378965	40378965	A	-	DEL	Frame_Shift_Del	p.K262Rfs*7	40378964	PASS	BTAUD0031a	BTAUD0031b	0.455	6	5	31	0	25	0	34	frameshift_variant	GA	G	-	frameshift_variant&splice_region_variant	HIGH	ENSBTAG00000021217	Transcript	ENSBTAT00000028276.6	protein_coding	6/67	-	ENSBTAT00000028276.6:c.785del	ENSBTAP00000028276.6:p.Lys262ArgfsTer7	1095	781	261	K/X	Aaa/aa	A	-	1	1	VGNC	-	YES
Sanger	ARS-UCD1.2	SLC30A7	BTAUD0031a	3	42390424	42390424	T	-	DEL	Frame_Shift_Del	p.R140Dfs*12	42390423	PASS	BTAUD0031a	BTAUD0031b	0.5	30	30	101	0	66	0	81	frameshift_variant	CT	C	-	frameshift_variant	HIGH	ENSBTAG00000019027	Transcript	ENSBTAT00000025323.5	protein_coding	5/11	-	ENSBTAT00000025323.5:c.418del	ENSBTAP00000025323.4:p.Arg140AspfsTer12	586	418	140	R/X	Aga/ga	T	-	-1	1	VGNC	-	YES
Sanger	ARS-UCD1.2	AGL	BTAUD0031a	3	43416800	43416800	T	-	DEL	Frame_Shift_Del	p.K191Sfs*14	43416799	PASS	BTAUD0031a	BTAUD0031b	0.386	27	17	82	0	54	0	76	frameshift_variant	CT	C	-	frameshift_variant	HIGH	ENSBTAG00000006491	Transcript	ENSBTAT00000008518.6	protein_coding	4/33	-	ENSBTAT00000008518.6:c.572del	ENSBTAP00000008518.5:p.Lys191SerfsTer14	635	572	191	K/X	aAg/ag	T	-	-1	1	VGNC	-	YES
Sanger	ARS-UCD1.2	DPYD	BTAUD0031a	3	45834273	45834273	A	-	DEL	Frame_Shift_Del	p.N487Tfs*7	45834272	PASS	BTAUD0031a	BTAUD0031b	0.345	36	19	106	0	108	0	142	frameshift_variant	CA	C	-	frameshift_variant	HIGH	ENSBTAG00000031358	Transcript	ENSBTAT00000007139.6	protein_coding	12/23	-	ENSBTAT00000007139.6:c.1460del	ENSBTAP00000007139.5:p.Asn487ThrfsTer7	1533	1459	487	N/X	Aac/ac	A	-	1	1	VGNC	-	YES
Sanger	ARS-UCD1.2	DPYD	BTAUD0031a	3	46086619	46086619	G	-	DEL	Frame_Shift_Del	p.I704Ffs*7	46086618	PASS	BTAUD0031a	BTAUD0031b	0.186	48	11	104	0	92	0	116	frameshift_variant	CG	C	-	frameshift_variant	HIGH	ENSBTAG00000031358	Transcript	ENSBTAT00000007139.6	protein_coding	17/23	-	ENSBTAT00000007139.6:c.2109del	ENSBTAP00000007139.5:p.Ile704PhefsTer7	2182	2108	703	R/X	cGg/cg	G	-	1	1	VGNC	-	YES
Sanger	ARS-UCD1.2	GBP2	BTAUD0031a	3	54433277	54433277	T	-	DEL	Frame_Shift_Del	p.I574Mfs*2	54433276	PASS	BTAUD0031a	BTAUD0031b	0.15	34	6	94	0	137	0	160	frameshift_variant	AT	A	-	frameshift_variant	HIGH	ENSBTAG00000038938	Transcript	ENSBTAT00000056911.3	protein_coding	11/11	-	ENSBTAT00000056911.3:c.1722del	ENSBTAP00000050757.3:p.Ile574MetfsTer2	1977	1721	574	I/X	aTt/at	T	-	1	1	HGNC	HGNC:4183	YES
Sanger	ARS-UCD1.2	GBP4	BTAUD0031a	3	54506560	54506560	T	-	DEL	Frame_Shift_Del	p.Q569Nfs*18	54506559	PASS	BTAUD0031a	BTAUD0031b	0.492	33	32	120	0	158	0	180	frameshift_variant	CT	C	-	frameshift_variant	HIGH	ENSBTAG00000014529	Transcript	ENSBTAT00000006940.5	protein_coding	12/12	-	ENSBTAT00000006940.5:c.1704del	ENSBTAP00000006940.4:p.Gln569AsnfsTer18	1978	1703	568	L/X	cTt/ct	T	-	1	1	EntrezGene	-	YES
Sanger	ARS-UCD1.2	DDAH1	BTAUD0031a	3	58772121	58772121	T	-	DEL	Frame_Shift_Del	p.S263Lfs*16	58772120	PASS	BTAUD0031a	BTAUD0031b	0.525	19	21	77	0	111	0	134	frameshift_variant	AT	A	-	frameshift_variant	HIGH	ENSBTAG00000034776	Transcript	ENSBTAT00000049235.4	protein_coding	6/6	-	ENSBTAT00000049235.4:c.787del	ENSBTAP00000046157.3:p.Ser263LeufsTer16	888	786	262	N/X	aaT/aa	T	-	1	1	VGNC	-	YES
Sanger	ARS-UCD1.2	-	BTAUD0031a	3	64951669	64951669	A	-	DEL	Frame_Shift_Del	p.N45Tfs*24	64951668	PASS	BTAUD0031a	BTAUD0031b	0.345	19	10	55	0.014	70	1	79	frameshift_variant	TA	T	-	frameshift_variant	HIGH	ENSBTAG00000011537	Transcript	ENSBTAT00000083267.1	protein_coding	1/1	-	ENSBTAT00000083267.1:c.134del	ENSBTAP00000072360.1:p.Asn45ThrfsTer24	130	130	44	K/X	Aaa/aa	A	-	1	1	-	-	YES
Sanger	ARS-UCD1.2	ST6GALNAC5	BTAUD0031a	3	67606424	67606424	A	-	DEL	Frame_Shift_Del	p.Q311Nfs*48	67606423	PASS	BTAUD0031a	BTAUD0031b	0.36	32	18	125	0.007	133	1	175	frameshift_variant	GA	G	-	frameshift_variant	HIGH	ENSBTAG00000007309	Transcript	ENSBTAT00000009616.6	protein_coding	5/5	-	ENSBTAT00000009616.6:c.930del	ENSBTAP00000009616.6:p.Gln311AsnfsTer48	1191	930	310	F/X	ttT/tt	A	-	-1	1	VGNC	-	YES
Sanger	ARS-UCD1.2	LRRC40	BTAUD0031a	3	75001513	75001513	A	-	DEL	Frame_Shift_Del	p.K368Rfs*18	75001512	PASS	BTAUD0031a	BTAUD0031b	0.579	32	44	147	0	129	0	152	frameshift_variant	CA	C	-	frameshift_variant	HIGH	ENSBTAG00000008243	Transcript	ENSBTAT00000083064.1	protein_coding	9/15	-	ENSBTAT00000083064.1:c.1103del	ENSBTAP00000057088.1:p.Lys368ArgfsTer18	1118	1102	368	K/X	Aag/ag	A	-	1	1	VGNC	-	YES
Sanger	ARS-UCD1.2	DEPDC1	BTAUD0031a	3	76782337	76782337	A	-	DEL	Frame_Shift_Del	p.E358Nfs*10	76782336	PASS	BTAUD0031a	BTAUD0031b	0.476	11	10	44	0	46	0	60	frameshift_variant	GA	G	-	frameshift_variant	HIGH	ENSBTAG00000001343	Transcript	ENSBTAT00000040383.5	protein_coding	8/12	-	ENSBTAT00000040383.5:c.1071del	ENSBTAP00000040158.5:p.Glu358AsnfsTer10	1182	1070	357	E/X	gAa/ga	A	-	1	1	VGNC	-	YES
Sanger	ARS-UCD1.2	C8B	BTAUD0031a	3	89208720	89208720	C	-	DEL	Frame_Shift_Del	p.P571Hfs*29	89208719	PASS	BTAUD0031a	BTAUD0031b	0.489	23	22	64	0	72	0	89	frameshift_variant	TC	T	-	frameshift_variant	HIGH	ENSBTAG00000003775	Transcript	ENSBTAT00000033407.5	protein_coding	12/12	-	ENSBTAT00000033407.5:c.1712del	ENSBTAP00000033320.5:p.Pro571HisfsTer29	1778	1711	571	P/X	Cca/ca	C	-	1	1	VGNC	-	YES
Sanger	ARS-UCD1.2	PLPP3	BTAUD0031a	3	89668622	89668622	A	-	DEL	Frame_Shift_Del	p.N179Tfs*57	89668621	PASS	BTAUD0031a	BTAUD0031b	0.344	40	21	114	0	112	0	138	frameshift_variant	CA	C	-	frameshift_variant	HIGH	ENSBTAG00000011640	Transcript	ENSBTAT00000015460.6	protein_coding	3/6	-	ENSBTAT00000015460.6:c.536del	ENSBTAP00000015460.5:p.Asn179ThrfsTer57	533	533	178	Q/X	cAa/ca	A	-	1	1	VGNC	-	YES
Sanger	ARS-UCD1.2	MROH7	BTAUD0031a	3	91610755	91610755	A	-	DEL	Frame_Shift_Del	p.L218Pfs*13	91610754	PASS	BTAUD0031a	BTAUD0031b	0.206	27	7	78	0	57	0	75	frameshift_variant	GA	G	-	frameshift_variant	HIGH	ENSBTAG00000044141	Transcript	ENSBTAT00000061627.3	protein_coding	3/24	-	ENSBTAT00000061627.3:c.653del	ENSBTAP00000053490.3:p.Leu218ProfsTer13	952	653	218	L/X	cTc/cc	A	-	-1	1	EntrezGene	-	YES
Sanger	ARS-UCD1.2	GLIS1	BTAUD0031a	3	92649212	92649212	A	-	DEL	Frame_Shift_Del	p.N278Tfs*44	92649211	PASS	BTAUD0031a	BTAUD0031b	0.333	50	25	131	0	127	0	150	frameshift_variant	CA	C	-	frameshift_variant	HIGH	ENSBTAG00000017986	Transcript	ENSBTAT00000023928.5	protein_coding	4/11	-	ENSBTAT00000023928.5:c.833del	ENSBTAP00000023928.5:p.Asn278ThrfsTer44	924	832	278	N/X	Aac/ac	A	-	1	1	VGNC	-	YES
Sanger	ARS-UCD1.2	PRDX1	BTAUD0031a	3	100553272	100553272	C	-	DEL	Frame_Shift_Del	p.R11Vfs*21	100553271	PASS	BTAUD0031a	BTAUD0031b	0.244	65	21	150	0	75	0	101	frameshift_variant	AC	A	-	frameshift_variant	HIGH	ENSBTAG00000003642	Transcript	ENSBTAT00000004751.4	protein_coding	2/6	-	ENSBTAT00000004751.4:c.31del	ENSBTAP00000004751.3:p.Arg11ValfsTer21	838	30	10	H/X	caC/ca	C	-	1	1	VGNC	-	YES
Sanger	ARS-UCD1.2	ST3GAL3	BTAUD0031a	3	102131115	102131115	G	-	DEL	Frame_Shift_Del	p.S359Pfs*5	102131114	PASS	BTAUD0031a	BTAUD0031b	0.442	24	19	107	0	96	0	123	frameshift_variant	AG	A	-	frameshift_variant	HIGH	ENSBTAG00000017656	Transcript	ENSBTAT00000078218.1	protein_coding	11/12	-	ENSBTAT00000078218.1:c.1074del	ENSBTAP00000060947.1:p.Ser359ProfsTer5	1074	1074	358	T/X	acC/ac	G	-	-1	1	VGNC	-	YES
Sanger	ARS-UCD1.2	-	BTAUD0031a	3	103129099	103129099	A	-	DEL	Frame_Shift_Del	p.N291Tfs*64	103129098	PASS	BTAUD0031a	BTAUD0031b	0.438	9	7	28	0	38	0	39	frameshift_variant	CA	C	-	frameshift_variant	HIGH	ENSBTAG00000012414	Transcript	ENSBTAT00000016480.5	protein_coding	6/6	-	ENSBTAT00000016480.5:c.872del	ENSBTAP00000016480.5:p.Asn291ThrfsTer64	871	871	291	N/X	Aac/ac	A	-	1	1	-	-	YES
Sanger	ARS-UCD1.2	MYCL	BTAUD0031a	3	106189981	106189981	A	-	DEL	Frame_Shift_Del	p.R293Gfs*12	106189980	PASS	BTAUD0031a	BTAUD0031b	0.39	61	39	190	0	107	0	147	frameshift_variant	CA	C	-	frameshift_variant	HIGH	ENSBTAG00000054059	Transcript	ENSBTAT00000075663.1	protein_coding	2/2	-	ENSBTAT00000075663.1:c.877del	ENSBTAP00000061583.1:p.Arg293GlyfsTer12	1562	874	292	K/X	Aaa/aa	A	-	1	1	EntrezGene	-	YES
Sanger	ARS-UCD1.2	HEYL	BTAUD0031a	3	106452632	106452632	A	-	DEL	Frame_Shift_Del	p.K81Sfs*10	106452631	PASS	BTAUD0031a	BTAUD0031b	0.35	26	14	74	0	75	0	88	frameshift_variant	CA	C	-	frameshift_variant	HIGH	ENSBTAG00000008688	Transcript	ENSBTAT00000011453.5	protein_coding	4/5	-	ENSBTAT00000011453.5:c.242del	ENSBTAP00000011453.5:p.Lys81SerfsTer10	386	241	81	K/X	Aag/ag	A	-	1	1	VGNC	-	YES
Sanger	ARS-UCD1.2	CLSPN	BTAUD0031a	3	110039793	110039793	A	-	DEL	Frame_Shift_Del	p.N879Ifs*6	110039792	PASS	BTAUD0031a	BTAUD0031b	0.507	35	36	143	0	107	0	151	frameshift_variant	GA	G	-	frameshift_variant	HIGH	ENSBTAG00000002826	Transcript	ENSBTAT00000074281.1	protein_coding	16/25	-	ENSBTAT00000074281.1:c.2636del	ENSBTAP00000056728.1:p.Asn879IlefsTer6	2635	2635	879	N/X	Aat/at	A	-	1	1	VGNC	-	YES
Sanger	ARS-UCD1.2	MROH2A	BTAUD0031a	3	113471019	113471019	T	-	DEL	Frame_Shift_Del	p.G463Vfs*4	113471018	PASS	BTAUD0031a	BTAUD0031b	0.314	35	16	105	0	72	0	93	frameshift_variant	CT	C	-	frameshift_variant	HIGH	ENSBTAG00000017434	Transcript	ENSBTAT00000023177.6	protein_coding	13/42	-	ENSBTAT00000023177.6:c.1386del	ENSBTAP00000023177.6:p.Gly463ValfsTer4	1386	1386	462	K/X	aaA/aa	T	-	-1	1	VGNC	-	YES
Sanger	ARS-UCD1.2	ABCA13	BTAUD0031a	4	7521754	7521754	T	-	DEL	Frame_Shift_Del	p.S2364Vfs*19	7521753	PASS	BTAUD0031a	BTAUD0031b	0.475	21	19	87	0	41	0	45	frameshift_variant	CT	C	-	frameshift_variant	HIGH	ENSBTAG00000003531	Transcript	ENSBTAT00000061018.3	protein_coding	17/60	-	ENSBTAT00000061018.3:c.7090del	ENSBTAP00000053807.3:p.Ser2364ValfsTer19	7090	7090	2364	S/X	Agt/gt	T	-	-1	1	VGNC	-	YES
Sanger	ARS-UCD1.2	AKAP9	BTAUD0031a	4	9447139	9447139	A	-	DEL	Frame_Shift_Del	p.R3434Efs*9	9447138	PASS	BTAUD0031a	BTAUD0031b	0.366	45	26	134	0	100	0	125	frameshift_variant	TA	T	-	frameshift_variant	HIGH	ENSBTAG00000007442	Transcript	ENSBTAT00000069177.1	protein_coding	41/45	-	ENSBTAT00000069177.1:c.10300del	ENSBTAP00000061903.1:p.Arg3434GlufsTer9	11107	10300	3434	R/X	Aga/ga	A	-	1	1	VGNC	-	YES
Sanger	ARS-UCD1.2	PEX1	BTAUD0031a	4	9822582	9822582	T	-	DEL	Frame_Shift_Del	p.Q849Rfs*41	9822581	PASS	BTAUD0031a	BTAUD0031b	0.442	29	23	110	0.014	72	1	91	frameshift_variant	CT	C	-	frameshift_variant	HIGH	ENSBTAG00000024431	Transcript	ENSBTAT00000033872.5	protein_coding	15/24	-	ENSBTAT00000033872.5:c.2546del	ENSBTAP00000033778.4:p.Gln849ArgfsTer41	2546	2546	849	Q/X	cAg/cg	T	-	-1	1	VGNC	-	YES
Sanger	ARS-UCD1.2	TMEM196	BTAUD0031a	4	28429674	28429674	C	-	DEL	Frame_Shift_Del	p.E141Sfs*15	28429673	PASS	BTAUD0031a	BTAUD0031b	0.419	18	13	53	0.012	83	1	114	frameshift_variant	TC	T	-	frameshift_variant	HIGH	ENSBTAG00000044012	Transcript	ENSBTAT00000061548.3	protein_coding	3/5	-	ENSBTAT00000061548.3:c.421del	ENSBTAP00000053584.3:p.Glu141SerfsTer15	1346	421	141	E/X	Gag/ag	C	-	-1	1	VGNC	-	YES
Sanger	ARS-UCD1.2	DNAH11	BTAUD0031a	4	30555088	30555088	A	-	DEL	Frame_Shift_Del	p.R3043Gfs*28	30555087	PASS	BTAUD0031a	BTAUD0031b	0.288	42	17	104	0	167	0	208	frameshift_variant	CA	C	-	frameshift_variant	HIGH	ENSBTAG00000013078	Transcript	ENSBTAT00000061103.3	protein_coding	56/82	-	ENSBTAT00000061103.3:c.9127del	ENSBTAP00000053699.3:p.Arg3043GlyfsTer28	9127	9127	3043	R/X	Agg/gg	A	-	1	1	HGNC	HGNC:2942	YES
Sanger	ARS-UCD1.2	-	BTAUD0031a	4	32504966	32504966	G	-	DEL	Frame_Shift_Del	p.L208Wfs*23	32504965	PASS	BTAUD0031a	BTAUD0031b	0.353	11	6	29	0	64	0	72	frameshift_variant	AG	A	-	frameshift_variant	HIGH	ENSBTAG00000015666	Transcript	ENSBTAT00000066889.1	protein_coding	5/28	-	ENSBTAT00000066889.1:c.622del	ENSBTAP00000067404.1:p.Leu208TrpfsTer23	622	622	208	L/X	Ctg/tg	G	-	-1	1	-	-	YES
Sanger	ARS-UCD1.2	-	BTAUD0031a	4	32913752	32913752	C	-	DEL	Frame_Shift_Del	p.L143Wfs*19	32913751	PASS	BTAUD0031a	BTAUD0031b	0.155	98	18	166	0	229	0	247	frameshift_variant	TC	T	-	frameshift_variant	HIGH	ENSBTAG00000005997	Transcript	ENSBTAT00000080713.1	protein_coding	5/27	-	ENSBTAT00000080713.1:c.427del	ENSBTAP00000065853.1:p.Leu143TrpfsTer19	427	427	143	L/X	Ctg/tg	C	-	1	1	-	-	YES
Sanger	ARS-UCD1.2	KIAA1324L	BTAUD0031a	4	33586686	33586686	T	-	DEL	Frame_Shift_Del	p.P694Lfs*25	33586685	PASS	BTAUD0031a	BTAUD0031b	0.405	25	17	101	0	123	0	169	frameshift_variant	AT	A	-	frameshift_variant	HIGH	ENSBTAG00000004023	Transcript	ENSBTAT00000005255.6	protein_coding	17/23	-	ENSBTAT00000005255.6:c.2079del	ENSBTAP00000005255.6:p.Pro694LeufsTer25	2197	2078	693	I/X	aTt/at	T	-	1	1	VGNC	-	YES
Sanger	ARS-UCD1.2	PCLO	BTAUD0031a	4	37783410	37783410	T	-	DEL	Frame_Shift_Del	p.P4842Rfs*93	37783409	PASS	BTAUD0031a	BTAUD0031b	0.278	26	10	64	0	84	0	108	frameshift_variant	AT	A	-	frameshift_variant	HIGH	ENSBTAG00000017350	Transcript	ENSBTAT00000082974.1	protein_coding	19/26	-	ENSBTAT00000082974.1:c.14523del	ENSBTAP00000066762.1:p.Pro4842ArgfsTer93	14822	14523	4841	Y/X	taT/ta	T	-	1	1	VGNC	-	YES
Sanger	ARS-UCD1.2	CACNA2D1	BTAUD0031a	4	38642030	38642030	A	-	DEL	Frame_Shift_Del	p.R742Efs*27	38642029	PASS	BTAUD0031a	BTAUD0031b	0.609	9	14	65	0	53	0	65	frameshift_variant	CA	C	-	frameshift_variant	HIGH	ENSBTAG00000020569	Transcript	ENSBTAT00000027409.6	protein_coding	27/39	-	ENSBTAT00000027409.6:c.2224del	ENSBTAP00000027409.6:p.Arg742GlufsTer27	3215	2224	742	R/X	Aga/ga	A	-	1	1	VGNC	-	YES
Sanger	ARS-UCD1.2	-	BTAUD0031a	4	40328752	40328752	T	-	DEL	Frame_Shift_Del	p.Q265Hfs*21	40328751	PASS	BTAUD0031a	BTAUD0031b	0.2	32	8	100	0	61	0	76	frameshift_variant	AT	A	-	frameshift_variant	HIGH	ENSBTAG00000014220	Transcript	ENSBTAT00000077455.1	protein_coding	8/14	-	ENSBTAT00000077455.1:c.795del	ENSBTAP00000070032.1:p.Gln265HisfsTer21	975	795	265	Q/X	caA/ca	T	-	-1	1	-	-	YES
Sanger	ARS-UCD1.2	LRRC17	BTAUD0031a	4	44263780	44263780	A	-	DEL	Frame_Shift_Del	p.N183Ifs*16	44263779	PASS	BTAUD0031a	BTAUD0031b	0.475	21	19	80	0	94	0	116	frameshift_variant	GA	G	-	frameshift_variant	HIGH	ENSBTAG00000024379	Transcript	ENSBTAT00000083345.1	protein_coding	1/4	-	ENSBTAT00000083345.1:c.548del	ENSBTAP00000068388.1:p.Asn183IlefsTer16	681	547	183	N/X	Aat/at	A	-	1	1	VGNC	-	YES
Sanger	ARS-UCD1.2	RELN	BTAUD0031a	4	44760719	44760719	T	-	DEL	Frame_Shift_Del	p.S1414Vfs*52	44760718	PASS	BTAUD0031a	BTAUD0031b	0.561	18	23	91	0	113	0	129	frameshift_variant	CT	C	-	frameshift_variant	HIGH	ENSBTAG00000003658	Transcript	ENSBTAT00000004768.6	protein_coding	29/65	-	ENSBTAT00000004768.6:c.4240del	ENSBTAP00000004768.6:p.Ser1414ValfsTer52	4240	4240	1414	S/X	Agt/gt	T	-	-1	1	VGNC	-	YES
Sanger	ARS-UCD1.2	CDHR3	BTAUD0031a	4	47091984	47091984	T	-	DEL	Frame_Shift_Del	p.L737Rfs*8	47091983	PASS	BTAUD0031a	BTAUD0031b	0.254	53	18	147	0	144	0	189	frameshift_variant	CT	C	-	frameshift_variant	HIGH	ENSBTAG00000021365	Transcript	ENSBTAT00000046754.3	protein_coding	14/16	-	ENSBTAT00000046754.3:c.2210del	ENSBTAP00000044019.3:p.Leu737ArgfsTer8	2210	2210	737	L/X	cTg/cg	T	-	1	1	VGNC	-	YES
Sanger	ARS-UCD1.2	PIK3CG	BTAUD0031a	4	47991857	47991857	A	-	DEL	Frame_Shift_Del	p.N430Tfs*35	47991856	PASS	BTAUD0031a	BTAUD0031b	0.125	28	4	56	0	59	0	77	frameshift_variant	CA	C	-	frameshift_variant	HIGH	ENSBTAG00000020848	Transcript	ENSBTAT00000080364.1	protein_coding	2/11	-	ENSBTAT00000080364.1:c.1289del	ENSBTAP00000064044.1:p.Asn430ThrfsTer35	1333	1288	430	N/X	Aac/ac	A	-	1	1	VGNC	-	YES
Sanger	ARS-UCD1.2	SLC26A4	BTAUD0031a	4	48687749	48687749	T	-	DEL	Frame_Shift_Del	p.L107Yfs*2	48687748	PASS	BTAUD0031a	BTAUD0031b	0.312	44	20	146	0	172	0	230	frameshift_variant	CT	C	-	frameshift_variant	HIGH	ENSBTAG00000010062	Transcript	ENSBTAT00000033783.4	protein_coding	3/20	-	ENSBTAT00000033783.4:c.318del	ENSBTAP00000033692.4:p.Leu107TyrfsTer2	321	318	106	A/X	gcT/gc	T	-	1	1	VGNC	-	YES
Sanger	ARS-UCD1.2	NME8	BTAUD0031a	4	49708789	49708789	A	-	DEL	Frame_Shift_Del	p.A320Pfs*11	49708788	PASS	BTAUD0031a	BTAUD0031b	0.8	4	16	39	0	59	0	72	frameshift_variant	CA	C	-	frameshift_variant	HIGH	ENSBTAG00000015353	Transcript	ENSBTAT00000047146.2	protein_coding	11/14	-	ENSBTAT00000047146.2:c.957del	ENSBTAP00000044371.1:p.Ala320ProfsTer11	1059	957	319	P/X	ccA/cc	A	-	1	1	VGNC	-	YES
Sanger	ARS-UCD1.2	CTTNBP2	BTAUD0031a	4	50566853	50566853	A	-	DEL	Frame_Shift_Del	p.S448Afs*8	50566852	PASS	BTAUD0031a	BTAUD0031b	0.319	64	30	154	0	361	0	409	frameshift_variant	CA	C	-	frameshift_variant	HIGH	ENSBTAG00000021469	Transcript	ENSBTAT00000083298.1	protein_coding	4/23	-	ENSBTAT00000083298.1:c.1342del	ENSBTAP00000063576.1:p.Ser448AlafsTer8	1506	1342	448	S/X	Agc/gc	A	-	1	1	VGNC	-	YES
Sanger	ARS-UCD1.2	ELMO1	BTAUD0031a	4	60427626	60427626	A	-	DEL	Frame_Shift_Del	p.K588Sfs*45	60427625	PASS	BTAUD0031a	BTAUD0031b	0.139	68	11	145	0	120	0	191	frameshift_variant	CA	C	-	frameshift_variant&splice_region_variant	HIGH	ENSBTAG00000003490	Transcript	ENSBTAT00000082952.1	protein_coding	20/23	-	ENSBTAT00000082952.1:c.1763del	ENSBTAP00000070261.1:p.Lys588SerfsTer45	2486	1762	588	K/X	Aag/ag	A	-	1	1	VGNC	-	YES
Sanger	ARS-UCD1.2	AQP1	BTAUD0031a	4	65435542	65435542	T	-	DEL	Frame_Shift_Del	p.E254Gfs*15	65435541	PASS	BTAUD0031a	BTAUD0031b	0.143	24	4	54	0	64	0	72	frameshift_variant	CT	C	-	frameshift_variant	HIGH	ENSBTAG00000000745	Transcript	ENSBTAT00000000993.6	protein_coding	4/4	-	ENSBTAT00000000993.6:c.761del	ENSBTAP00000000993.5:p.Glu254GlyfsTer15	803	761	254	E/X	gAg/gg	T	-	-1	1	EntrezGene	-	YES
Sanger	ARS-UCD1.2	WIPF3	BTAUD0031a	4	66443167	66443167	T	-	DEL	Frame_Shift_Del	p.S153Afs*57	66443166	PASS	BTAUD0031a	BTAUD0031b	0.353	11	6	28	0	23	0	24	frameshift_variant	CT	C	-	frameshift_variant	HIGH	ENSBTAG00000016220	Transcript	ENSBTAT00000073774.1	protein_coding	1/5	-	ENSBTAT00000073774.1:c.457del	ENSBTAP00000072871.1:p.Ser153AlafsTer57	457	457	153	S/X	Agc/gc	T	-	-1	1	VGNC	-	YES
Sanger	ARS-UCD1.2	TRIL	BTAUD0031a	4	67205404	67205404	T	-	DEL	Frame_Shift_Del	p.F249Sfs*28	67205403	PASS	BTAUD0031a	BTAUD0031b	0.452	34	28	130	0	97	0	122	frameshift_variant	CT	C	-	frameshift_variant	HIGH	ENSBTAG00000024340	Transcript	ENSBTAT00000033672.5	protein_coding	1/1	-	ENSBTAT00000033672.5:c.746del	ENSBTAP00000055611.1:p.Phe249SerfsTer28	745	745	249	F/X	Ttc/tc	T	-	1	1	VGNC	-	YES
Sanger	ARS-UCD1.2	NPVF	BTAUD0031a	4	70668940	70668940	T	-	DEL	Frame_Shift_Del	p.F92Lfs*19	70668939	PASS	BTAUD0031a	BTAUD0031b	0.421	22	16	69	0	114	0	161	frameshift_variant	AT	A	-	frameshift_variant	HIGH	ENSBTAG00000019447	Transcript	ENSBTAT00000025902.3	protein_coding	2/3	-	ENSBTAT00000025902.3:c.276del	ENSBTAP00000025902.2:p.Phe92LeufsTer19	274	274	92	F/X	Ttt/tt	T	-	1	1	VGNC	-	YES
Sanger	ARS-UCD1.2	ADAM22	BTAUD0031a	4	72280170	72280170	A	-	DEL	Frame_Shift_Del	p.Y762Lfs*79	72280169	PASS	BTAUD0031a	BTAUD0031b	0.611	7	11	25	0	31	0	34	frameshift_variant	TA	T	-	frameshift_variant	HIGH	ENSBTAG00000007136	Transcript	ENSBTAT00000081521.1	protein_coding	25/29	-	ENSBTAT00000081521.1:c.2285del	ENSBTAP00000070370.1:p.Tyr762LeufsTer79	2702	2285	762	Y/X	tAt/tt	A	-	1	1	VGNC	-	YES
Sanger	ARS-UCD1.2	ZNF804B	BTAUD0031a	4	73426990	73426990	T	-	DEL	Frame_Shift_Del	p.S1269Lfs*5	73426989	PASS	BTAUD0031a	BTAUD0031b	0.347	66	35	191	0	230	0	404	frameshift_variant	CT	C	-	frameshift_variant	HIGH	ENSBTAG00000046430	Transcript	ENSBTAT00000066045.2	protein_coding	4/4	-	ENSBTAT00000066045.2:c.3805del	ENSBTAP00000056619.2:p.Ser1269LeufsTer5	3804	3804	1268	T/X	acT/ac	T	-	1	1	VGNC	-	YES
Sanger	ARS-UCD1.2	POLD2	BTAUD0031a	4	77193799	77193799	A	-	DEL	Frame_Shift_Del	p.N73Tfs*3	77193798	PASS	BTAUD0031a	BTAUD0031b	0.427	63	47	215	0.006	158	1	185	frameshift_variant	CA	C	-	frameshift_variant	HIGH	ENSBTAG00000012241	Transcript	ENSBTAT00000076361.1	protein_coding	1/9	-	ENSBTAT00000076361.1:c.218del	ENSBTAP00000072531.1:p.Asn73ThrfsTer3	1162	217	73	N/X	Aac/ac	A	-	1	1	VGNC	-	YES
Sanger	ARS-UCD1.2	HECW1	BTAUD0031a	4	77652318	77652318	G	-	DEL	Frame_Shift_Del	p.R823Afs*76	77652317	PASS	BTAUD0031a	BTAUD0031b	0.292	17	7	38	0	48	0	55	frameshift_variant	CG	C	-	frameshift_variant	HIGH	ENSBTAG00000021216	Transcript	ENSBTAT00000028268.6	protein_coding	10/27	-	ENSBTAT00000028268.6:c.2467del	ENSBTAP00000028268.6:p.Arg823AlafsTer76	2517	2467	823	R/X	Cgc/gc	G	-	-1	1	VGNC	-	YES
Sanger	ARS-UCD1.2	-	BTAUD0031a	4	88267958	88267958	T	-	DEL	Frame_Shift_Del	p.Y214*	88267957	PASS	BTAUD0031a	BTAUD0031b	0.405	22	15	73	0.009	105	1	117	frameshift_variant	AT	A	-	frameshift_variant	HIGH	ENSBTAG00000040349	Transcript	ENSBTAT00000055822.3	protein_coding	1/4	-	ENSBTAT00000055822.3:c.642del	ENSBTAP00000052425.3:p.Tyr214Ter	642	642	214	Y/X	taT/ta	T	-	1	1	-	-	YES
Sanger	ARS-UCD1.2	-	BTAUD0031a	4	88370616	88370616	C	-	DEL	Frame_Shift_Del	p.Q7Sfs*30	88370615	PASS	BTAUD0031a	BTAUD0031b	0.419	18	13	66	0	95	0	119	frameshift_variant	AC	A	-	frameshift_variant	HIGH	ENSBTAG00000031958	Transcript	ENSBTAT00000045309.4	protein_coding	1/3	-	ENSBTAT00000045309.4:c.19del	ENSBTAP00000042707.4:p.Gln7SerfsTer30	18	18	6	H/X	caC/ca	C	-	1	1	-	-	YES
Sanger	ARS-UCD1.2	FLNC	BTAUD0031a	4	92819019	92819019	A	-	DEL	Frame_Shift_Del	p.K1896Rfs*52	92819018	PASS	BTAUD0031a	BTAUD0031b	0.316	13	6	38	0	34	0	35	frameshift_variant	CA	C	-	frameshift_variant	HIGH	ENSBTAG00000006253	Transcript	ENSBTAT00000080811.1	protein_coding	35/48	-	ENSBTAT00000080811.1:c.5687del	ENSBTAP00000061306.1:p.Lys1896ArgfsTer52	5992	5686	1896	K/X	Aag/ag	A	-	1	1	VGNC	-	YES
Sanger	ARS-UCD1.2	SMO	BTAUD0031a	4	93131145	93131145	T	-	DEL	Frame_Shift_Del	p.L631Rfs*138	93131144	PASS	BTAUD0031a	BTAUD0031b	0.611	7	11	34	0	39	0	50	frameshift_variant	CT	C	-	frameshift_variant	HIGH	ENSBTAG00000013287	Transcript	ENSBTAT00000017670.5	protein_coding	11/12	-	ENSBTAT00000017670.5:c.1892del	ENSBTAP00000017670.4:p.Leu631ArgfsTer138	1892	1892	631	L/X	cTg/cg	T	-	1	1	VGNC	-	YES
Sanger	ARS-UCD1.2	SSMEM1	BTAUD0031a	4	93994709	93994709	T	-	DEL	Frame_Shift_Del	p.C201Afs*4	93994708	PASS	BTAUD0031a	BTAUD0031b	0.294	24	10	60	0	58	0	70	frameshift_variant	CT	C	-	frameshift_variant	HIGH	ENSBTAG00000013473	Transcript	ENSBTAT00000017917.3	protein_coding	3/3	-	ENSBTAT00000017917.3:c.601del	ENSBTAP00000017917.2:p.Cys201AlafsTer4	652	601	201	C/X	Tgc/gc	T	-	1	1	VGNC	-	YES
Sanger	ARS-UCD1.2	EXOC4	BTAUD0031a	4	97006069	97006069	A	-	DEL	Frame_Shift_Del	p.S253Afs*4	97006068	PASS	BTAUD0031a	BTAUD0031b	0.477	34	31	130	0	78	0	102	frameshift_variant	GA	G	-	frameshift_variant	HIGH	ENSBTAG00000014112	Transcript	ENSBTAT00000018759.6	protein_coding	5/18	-	ENSBTAT00000018759.6:c.757del	ENSBTAP00000018759.5:p.Ser253AlafsTer4	756	756	252	G/X	ggA/gg	A	-	1	1	VGNC	-	YES
Sanger	ARS-UCD1.2	SVOPL	BTAUD0031a	4	102338550	102338550	T	-	DEL	Frame_Shift_Del	p.S302Vfs*9	102338549	PASS	BTAUD0031a	BTAUD0031b	0.5	18	18	69	0	79	0	99	frameshift_variant	CT	C	-	frameshift_variant	HIGH	ENSBTAG00000031265	Transcript	ENSBTAT00000044282.3	protein_coding	10/15	-	ENSBTAT00000044282.3:c.904del	ENSBTAP00000041790.2:p.Ser302ValfsTer9	904	904	302	S/X	Agt/gt	T	-	-1	1	VGNC	-	YES
Sanger	ARS-UCD1.2	KLRG2	BTAUD0031a	4	102972304	102972304	A	-	DEL	Frame_Shift_Del	p.L267Rfs*5	102972303	PASS	BTAUD0031a	BTAUD0031b	0.49	26	25	89	0	71	0	85	frameshift_variant	CA	C	-	frameshift_variant	HIGH	ENSBTAG00000017793	Transcript	ENSBTAT00000023659.5	protein_coding	2/5	-	ENSBTAT00000023659.5:c.800del	ENSBTAP00000023659.5:p.Leu267ArgfsTer5	802	800	267	L/X	cTg/cg	A	-	-1	1	VGNC	-	YES
Sanger	ARS-UCD1.2	PRSS2	BTAUD0031a	4	106074694	106074694	A	-	DEL	Frame_Shift_Del	p.S150Vfs*17	106074693	PASS	BTAUD0031a	BTAUD0031b	0.375	20	12	61	0	86	0	111	frameshift_variant	CA	C	-	frameshift_variant	HIGH	ENSBTAG00000021565	Transcript	ENSBTAT00000028731.5	protein_coding	3/5	-	ENSBTAT00000028731.5:c.448del	ENSBTAP00000028731.4:p.Ser150ValfsTer17	461	448	150	S/X	Agt/gt	A	-	1	1	EntrezGene	-	YES
Sanger	ARS-UCD1.2	EPHB6	BTAUD0031a	4	106179737	106179737	T	-	DEL	Frame_Shift_Del	p.W813Gfs*23	106179736	PASS	BTAUD0031a	BTAUD0031b	0.167	35	7	84	0	53	0	74	frameshift_variant	CT	C	-	frameshift_variant	HIGH	ENSBTAG00000015510	Transcript	ENSBTAT00000033428.5	protein_coding	14/17	-	ENSBTAT00000033428.5:c.2437del	ENSBTAP00000033341.5:p.Trp813GlyfsTer23	2883	2437	813	W/X	Tgg/gg	T	-	1	1	EntrezGene	-	YES
Sanger	ARS-UCD1.2	EPHB6	BTAUD0031a	4	106180731	106180731	T	-	DEL	Frame_Shift_Del	p.L994Pfs*6	106180730	PASS	BTAUD0031a	BTAUD0031b	0.381	13	8	43	0	49	0	67	frameshift_variant	CT	C	-	frameshift_variant	HIGH	ENSBTAG00000015510	Transcript	ENSBTAT00000033428.5	protein_coding	17/17	-	ENSBTAT00000033428.5:c.2981del	ENSBTAP00000033341.5:p.Leu994ProfsTer6	3427	2981	994	L/X	cTc/cc	T	-	1	1	EntrezGene	-	YES
Sanger	ARS-UCD1.2	TRPV6	BTAUD0031a	4	106185211	106185211	C	-	DEL	Frame_Shift_Del	p.V391*	106185210	PASS	BTAUD0031a	BTAUD0031b	0.371	22	13	68	0	69	0	82	frameshift_variant	AC	A	-	frameshift_variant	HIGH	ENSBTAG00000024219	Transcript	ENSBTAT00000033438.4	protein_coding	9/15	-	ENSBTAT00000033438.4:c.1171del	ENSBTAP00000033351.4:p.Val391Ter	1386	1171	391	V/X	Gtg/tg	C	-	-1	1	VGNC	-	YES
Sanger	ARS-UCD1.2	TRPV5	BTAUD0031a	4	106215632	106215632	A	-	DEL	Frame_Shift_Del	p.L717Rfs*41	106215631	PASS	BTAUD0031a	BTAUD0031b	0.439	32	25	121	0	204	0	268	frameshift_variant	CA	C	-	frameshift_variant	HIGH	ENSBTAG00000001912	Transcript	ENSBTAT00000002485.4	protein_coding	15/15	-	ENSBTAT00000002485.4:c.2150del	ENSBTAP00000002485.4:p.Leu717ArgfsTer41	2226	2150	717	L/X	cTg/cg	A	-	-1	1	VGNC	-	YES
Sanger	ARS-UCD1.2	-	BTAUD0031a	4	113239176	113239176	A	-	DEL	Frame_Shift_Del	p.G153Afs*8	113239175	PASS	BTAUD0031a	BTAUD0031b	0.448	32	26	126	0	152	0	177	frameshift_variant	GA	G	-	frameshift_variant	HIGH	ENSBTAG00000054649	Transcript	ENSBTAT00000072516.1	protein_coding	3/3	-	ENSBTAT00000072516.1:c.456del	ENSBTAP00000071000.1:p.Gly153AlafsTer8	707	455	152	E/X	gAa/ga	A	-	1	1	-	-	YES
Sanger	ARS-UCD1.2	GIMAP7	BTAUD0031a	4	113286465	113286465	A	-	DEL	Frame_Shift_Del	p.E250Gfs*7	113286464	PASS	BTAUD0031a	BTAUD0031b	0.316	26	12	74	0	64	0	127	frameshift_variant	GA	G	-	frameshift_variant	HIGH	ENSBTAG00000008550	Transcript	ENSBTAT00000043789.3	protein_coding	3/3	-	ENSBTAT00000043789.3:c.749del	ENSBTAP00000041333.3:p.Glu250GlyfsTer7	1025	749	250	E/X	gAg/gg	A	-	1	1	EntrezGene	-	YES
Sanger	ARS-UCD1.2	NOS3	BTAUD0031a	4	113580904	113580904	T	-	DEL	Frame_Shift_Del	p.C203Afs*158	113580903	PASS	BTAUD0031a	BTAUD0031b	0.349	28	15	96	0	97	0	124	frameshift_variant	CT	C	-	frameshift_variant	HIGH	ENSBTAG00000017680	Transcript	ENSBTAT00000068049.1	protein_coding	5/26	-	ENSBTAT00000068049.1:c.607del	ENSBTAP00000063257.1:p.Cys203AlafsTer158	638	607	203	C/X	Tgc/gc	T	-	1	1	VGNC	-	YES
Sanger	ARS-UCD1.2	DPP6	BTAUD0031a	4	116700347	116700347	T	-	DEL	Frame_Shift_Del	p.G215Dfs*5	116700346	PASS	BTAUD0031a	BTAUD0031b	0.34	31	16	80	0	81	0	117	frameshift_variant	CT	C	-	frameshift_variant	HIGH	ENSBTAG00000021941	Transcript	ENSBTAT00000029251.6	protein_coding	6/26	-	ENSBTAT00000029251.6:c.642del	ENSBTAP00000029251.6:p.Gly215AspfsTer5	642	642	214	T/X	acT/ac	T	-	1	1	EntrezGene	-	YES
Sanger	ARS-UCD1.2	PTPRN2	BTAUD0031a	4	118748280	118748280	A	-	DEL	Frame_Shift_Del	p.G830Afs*8	118748279	PASS	BTAUD0031a	BTAUD0031b	0.206	27	7	91	0	62	0	83	frameshift_variant	CA	C	-	frameshift_variant	HIGH	ENSBTAG00000004958	Transcript	ENSBTAT00000077476.1	protein_coding	20/22	-	ENSBTAT00000077476.1:c.2487del	ENSBTAP00000061518.1:p.Gly830AlafsTer8	2871	2487	829	A/X	gcT/gc	A	-	-1	1	HGNC	HGNC:9677	YES
Sanger	ARS-UCD1.2	PTPRN2	BTAUD0031a	4	119081496	119081496	T	-	DEL	Frame_Shift_Del	p.A433Qfs*2	119081495	PASS	BTAUD0031a	BTAUD0031b	0.667	10	20	51	0	32	0	42	frameshift_variant	CT	C	-	frameshift_variant	HIGH	ENSBTAG00000004958	Transcript	ENSBTAT00000077476.1	protein_coding	10/22	-	ENSBTAT00000077476.1:c.1296del	ENSBTAP00000061518.1:p.Ala433GlnfsTer2	1680	1296	432	P/X	ccA/cc	T	-	-1	1	HGNC	HGNC:9677	YES
Sanger	ARS-UCD1.2	PPFIA2	BTAUD0031a	5	10964791	10964791	T	-	DEL	Frame_Shift_Del	p.A403Lfs*7	10964790	PASS	BTAUD0031a	BTAUD0031b	0.269	19	7	60	0	41	0	62	frameshift_variant	CT	C	-	frameshift_variant	HIGH	ENSBTAG00000003036	Transcript	ENSBTAT00000081984.1	protein_coding	10/31	-	ENSBTAT00000081984.1:c.1206del	ENSBTAP00000065599.1:p.Ala403LeufsTer7	1316	1206	402	K/X	aaA/aa	T	-	-1	1	VGNC	-	YES
Sanger	ARS-UCD1.2	PPFIA2	BTAUD0031a	5	10976041	10976041	C	-	DEL	Frame_Shift_Del	p.G259Vfs*3	10976040	PASS	BTAUD0031a	BTAUD0031b	0.491	29	28	95	0	120	0	142	frameshift_variant	AC	A	-	frameshift_variant	HIGH	ENSBTAG00000003036	Transcript	ENSBTAT00000081984.1	protein_coding	8/31	-	ENSBTAT00000081984.1:c.776del	ENSBTAP00000065599.1:p.Gly259ValfsTer3	886	776	259	G/X	gGt/gt	C	-	-1	1	VGNC	-	YES
Sanger	ARS-UCD1.2	LRRIQ1	BTAUD0031a	5	14696401	14696401	A	-	DEL	Frame_Shift_Del	p.V480Yfs*11	14696400	PASS	BTAUD0031a	BTAUD0031b	0.471	18	16	64	0	94	0	136	frameshift_variant	CA	C	-	frameshift_variant	HIGH	ENSBTAG00000027900	Transcript	ENSBTAT00000040242.4	protein_coding	8/26	-	ENSBTAT00000040242.4:c.1437del	ENSBTAP00000040019.4:p.Val480TyrfsTer11	1472	1437	479	A/X	gcA/gc	A	-	1	1	VGNC	-	YES
Sanger	ARS-UCD1.2	KRT77	BTAUD0031a	5	27216396	27216396	A	-	DEL	Frame_Shift_Del	p.Q435Rfs*49	27216395	PASS	BTAUD0031a	BTAUD0031b	0.263	14	5	35	0	53	0	53	frameshift_variant	CA	C	-	frameshift_variant	HIGH	ENSBTAG00000045770	Transcript	ENSBTAT00000067366.1	protein_coding	7/9	-	ENSBTAT00000067366.1:c.1304del	ENSBTAP00000066949.1:p.Gln435ArgfsTer49	1439	1304	435	Q/X	cAg/cg	A	-	1	1	VGNC	-	YES
Sanger	ARS-UCD1.2	KRT72	BTAUD0031a	5	27289983	27289983	A	-	DEL	Frame_Shift_Del	p.E12Gfs*50	27289982	PASS	BTAUD0031a	BTAUD0031b	0.37	29	17	104	0	139	0	167	frameshift_variant	GA	G	-	frameshift_variant	HIGH	ENSBTAG00000007904	Transcript	ENSBTAT00000010391.4	protein_coding	1/9	-	ENSBTAT00000010391.4:c.35del	ENSBTAP00000010391.3:p.Glu12GlyfsTer50	185	35	12	E/X	gAg/gg	A	-	1	1	VGNC	-	YES
Sanger	ARS-UCD1.2	KRT6A	BTAUD0031a	5	27387080	27387080	A	-	DEL	Frame_Shift_Del	p.N325Tfs*41	27387079	PASS	BTAUD0031a	BTAUD0031b	0.171	87	18	142	0	351	0	382	frameshift_variant	CA	C	-	frameshift_variant	HIGH	ENSBTAG00000039425	Transcript	ENSBTAT00000000396.6	protein_coding	5/9	-	ENSBTAT00000000396.6:c.974del	ENSBTAP00000000396.5:p.Asn325ThrfsTer41	1428	973	325	N/X	Aac/ac	A	-	1	1	EntrezGene	-	YES
Sanger	ARS-UCD1.2	KRT6B	BTAUD0031a	5	27407797	27407797	A	-	DEL	Frame_Shift_Del	p.Q414Rfs*32	27407796	PASS	BTAUD0031a	BTAUD0031b	0.236	68	21	133	0	159	0	185	frameshift_variant	CA	C	-	frameshift_variant	HIGH	ENSBTAG00000038033	Transcript	ENSBTAT00000046815.4	protein_coding	7/9	-	ENSBTAT00000046815.4:c.1241del	ENSBTAP00000044069.3:p.Gln414ArgfsTer32	1311	1241	414	Q/X	cAg/cg	A	-	1	1	EntrezGene	-	YES
Sanger	ARS-UCD1.2	KRT6B	BTAUD0031a	5	27408598	27408598	T	-	DEL	Frame_Shift_Del	p.*572Efs*39	27408597	PASS	BTAUD0031a	BTAUD0031b	0.283	81	32	149	0	217	0	247	frameshift_variant	CT	C	-	frameshift_variant&stop_lost	HIGH	ENSBTAG00000038033	Transcript	ENSBTAT00000046815.4	protein_coding	9/9	-	ENSBTAT00000046815.4:c.1714del	ENSBTAP00000044069.3:p.Ter572GlufsTer39	1784	1714	572	*/X	Tga/ga	T	-	1	1	EntrezGene	-	YES
Sanger	ARS-UCD1.2	-	BTAUD0031a	5	27424328	27424328	A	-	DEL	Frame_Shift_Del	p.E473Gfs*4	27424327	PASS	BTAUD0031a	BTAUD0031b	0.353	11	6	50	0	30	0	38	frameshift_variant	GA	G	-	frameshift_variant	HIGH	ENSBTAG00000040019	Transcript	ENSBTAT00000057443.3	protein_coding	7/9	-	ENSBTAT00000057443.3:c.1418del	ENSBTAP00000051695.3:p.Glu473GlyfsTer4	1418	1418	473	E/X	gAg/gg	A	-	1	1	-	-	YES
Sanger	ARS-UCD1.2	SCN8A	BTAUD0031a	5	28142564	28142564	T	-	DEL	Frame_Shift_Del	p.E172Dfs*3	28142563	PASS	BTAUD0031a	BTAUD0031b	0.472	19	17	56	0	101	0	121	frameshift_variant	AT	A	-	frameshift_variant	HIGH	ENSBTAG00000021339	Transcript	ENSBTAT00000061543.3	protein_coding	4/26	-	ENSBTAT00000061543.3:c.516del	ENSBTAP00000053165.3:p.Glu172AspfsTer3	516	516	172	E/X	gaA/ga	T	-	-1	1	VGNC	-	YES
Sanger	ARS-UCD1.2	LARP4	BTAUD0031a	5	29445019	29445019	T	-	DEL	Frame_Shift_Del	p.V425*	29445018	PASS	BTAUD0031a	BTAUD0031b	0.49	49	47	169	0	103	0	130	frameshift_variant	CT	C	-	frameshift_variant	HIGH	ENSBTAG00000017164	Transcript	ENSBTAT00000072760.1	protein_coding	11/16	-	ENSBTAT00000072760.1:c.1272del	ENSBTAP00000074341.1:p.Val425Ter	1389	1272	424	A/X	gcA/gc	T	-	-1	1	VGNC	-	YES
Sanger	ARS-UCD1.2	ASIC1	BTAUD0031a	5	29814947	29814947	G	-	DEL	Frame_Shift_Del	p.P346Lfs*22	29814946	PASS	BTAUD0031a	BTAUD0031b	0.267	22	8	48	0	32	0	38	frameshift_variant	AG	A	-	frameshift_variant	HIGH	ENSBTAG00000000970	Transcript	ENSBTAT00000001283.6	protein_coding	6/11	-	ENSBTAT00000001283.6:c.1037del	ENSBTAP00000001283.5:p.Pro346LeufsTer22	1037	1037	346	P/X	cCt/ct	G	-	-1	1	VGNC	-	YES
Sanger	ARS-UCD1.2	ADCY6	BTAUD0031a	5	31001802	31001802	A	-	DEL	Frame_Shift_Del	p.S701Vfs*11	31001801	PASS	BTAUD0031a	BTAUD0031b	0.429	40	30	135	0	113	0	128	frameshift_variant	CA	C	-	frameshift_variant	HIGH	ENSBTAG00000005464	Transcript	ENSBTAT00000007187.5	protein_coding	13/22	-	ENSBTAT00000007187.5:c.2101del	ENSBTAP00000007187.4:p.Ser701ValfsTer11	2262	2101	701	S/X	Agt/gt	A	-	1	1	VGNC	-	YES
Sanger	ARS-UCD1.2	ZNF641	BTAUD0031a	5	31933819	31933819	A	-	DEL	Frame_Shift_Del	p.S76Afs*20	31933818	PASS	BTAUD0031a	BTAUD0031b	0.283	33	13	84	0	91	0	120	frameshift_variant	GA	G	-	frameshift_variant	HIGH	ENSBTAG00000016496	Transcript	ENSBTAT00000021929.5	protein_coding	2/5	-	ENSBTAT00000021929.5:c.226del	ENSBTAP00000021929.5:p.Ser76AlafsTer20	251	226	76	S/X	Agc/gc	A	-	1	1	VGNC	-	YES
Sanger	ARS-UCD1.2	PFKM	BTAUD0031a	5	32152802	32152802	T	-	DEL	Splice_Site	-	32152801	PASS	BTAUD0031a	BTAUD0031b	0.34	31	16	83	0	64	0	74	splice_acceptor_variant	CT	C	-	splice_acceptor_variant	HIGH	ENSBTAG00000000286	Transcript	ENSBTAT00000067202.1	protein_coding	-	13/23	ENSBTAT00000067202.1:c.1338-2del	-	-	-	-	-	-	T	-	-1	1	VGNC	-	YES
Sanger	ARS-UCD1.2	SENP1	BTAUD0031a	5	32215771	32215771	A	-	DEL	Frame_Shift_Del	p.Q244Rfs*16	32215770	PASS	BTAUD0031a	BTAUD0031b	0.507	34	35	135	0	97	0	129	frameshift_variant	CA	C	-	frameshift_variant	HIGH	ENSBTAG00000012423	Transcript	ENSBTAT00000078136.1	protein_coding	8/17	-	ENSBTAT00000078136.1:c.731del	ENSBTAP00000070053.1:p.Gln244ArgfsTer16	1214	731	244	Q/X	cAg/cg	A	-	1	1	VGNC	-	YES
Sanger	ARS-UCD1.2	ARID2	BTAUD0031a	5	34364993	34364993	T	-	DEL	Frame_Shift_Del	p.S1325Rfs*2	34364992	PASS	BTAUD0031a	BTAUD0031b	0.424	68	50	253	0.005	189	1	234	frameshift_variant	AT	A	-	frameshift_variant	HIGH	ENSBTAG00000011087	Transcript	ENSBTAT00000067461.1	protein_coding	15/21	-	ENSBTAT00000067461.1:c.3972del	ENSBTAP00000065917.1:p.Ser1325ArgfsTer2	4526	3972	1324	P/X	ccA/cc	T	-	-1	1	VGNC	-	YES
Sanger	ARS-UCD1.2	PPHLN1	BTAUD0031a	5	38354788	38354788	A	-	DEL	Frame_Shift_Del	p.L39Pfs*32	38354787	PASS	BTAUD0031a	BTAUD0031b	0.576	14	19	45	0	57	0	62	frameshift_variant	GA	G	-	frameshift_variant	HIGH	ENSBTAG00000008595	Transcript	ENSBTAT00000080658.1	protein_coding	1/11	-	ENSBTAT00000080658.1:c.116del	ENSBTAP00000059378.1:p.Leu39ProfsTer32	116	116	39	L/X	cTc/cc	A	-	-1	1	VGNC	-	YES
Sanger	ARS-UCD1.2	PTPRR	BTAUD0031a	5	42785555	42785555	A	-	DEL	Frame_Shift_Del	p.K327Sfs*3	42785554	PASS	BTAUD0031a	BTAUD0031b	0.444	20	16	65	0	114	0	129	frameshift_variant	GA	G	-	frameshift_variant	HIGH	ENSBTAG00000015311	Transcript	ENSBTAT00000020359.6	protein_coding	6/14	-	ENSBTAT00000020359.6:c.980del	ENSBTAP00000020359.5:p.Lys327SerfsTer3	1350	979	327	K/X	Aag/ag	A	-	1	1	VGNC	-	YES
Sanger	ARS-UCD1.2	PTPRB	BTAUD0031a	5	43008317	43008317	A	-	DEL	Frame_Shift_Del	p.N2198Mfs*2	43008316	PASS	BTAUD0031a	BTAUD0031b	0.395	26	17	88	0	76	0	107	frameshift_variant	GA	G	-	frameshift_variant	HIGH	ENSBTAG00000015296	Transcript	ENSBTAT00000020345.6	protein_coding	33/34	-	ENSBTAT00000020345.6:c.6593del	ENSBTAP00000020345.6:p.Asn2198MetfsTer2	6590	6590	2197	E/X	gAa/ga	A	-	1	1	VGNC	-	YES
Sanger	ARS-UCD1.2	MON2	BTAUD0031a	5	51036619	51036619	T	-	DEL	Frame_Shift_Del	p.E985Kfs*7	51036618	PASS	BTAUD0031a	BTAUD0031b	0.25	27	9	55	0	29	0	41	frameshift_variant	CT	C	-	frameshift_variant	HIGH	ENSBTAG00000011068	Transcript	ENSBTAT00000014698.6	protein_coding	24/35	-	ENSBTAT00000014698.6:c.2952del	ENSBTAP00000014698.6:p.Glu985LysfsTer7	3400	2952	984	G/X	ggA/gg	T	-	-1	1	VGNC	-	YES
Sanger	ARS-UCD1.2	AGAP2	BTAUD0031a	5	55731980	55731980	A	-	DEL	Frame_Shift_Del	p.A624Lfs*6	55731979	PASS	BTAUD0031a	BTAUD0031b	0.119	59	8	110	0	158	0	172	frameshift_variant	CA	C	-	frameshift_variant	HIGH	ENSBTAG00000007156	Transcript	ENSBTAT00000009418.6	protein_coding	8/19	-	ENSBTAT00000009418.6:c.1869del	ENSBTAP00000009418.5:p.Ala624LeufsTer6	2524	1869	623	A/X	gcA/gc	A	-	1	1	VGNC	-	YES
Sanger	ARS-UCD1.2	ARHGEF25	BTAUD0031a	5	55875591	55875591	T	-	DEL	Frame_Shift_Del	p.E292Gfs*15	55875590	PASS	BTAUD0031a	BTAUD0031b	0.486	37	35	158	0	172	0	206	frameshift_variant	CT	C	-	frameshift_variant	HIGH	ENSBTAG00000018003	Transcript	ENSBTAT00000072165.1	protein_coding	5/14	-	ENSBTAT00000072165.1:c.875del	ENSBTAP00000066043.1:p.Glu292GlyfsTer15	875	875	292	E/X	gAg/gg	T	-	-1	1	VGNC	-	YES
Sanger	ARS-UCD1.2	-	BTAUD0031a	5	56495164	56495164	A	-	DEL	Frame_Shift_Del	p.S288Afs*7	56495163	PASS	BTAUD0031a	BTAUD0031b	0.429	24	18	99	0	123	0	154	frameshift_variant	CA	C	-	frameshift_variant	HIGH	ENSBTAG00000050051	Transcript	ENSBTAT00000080272.1	protein_coding	5/5	-	ENSBTAT00000080272.1:c.862del	ENSBTAP00000069709.1:p.Ser288AlafsTer7	862	862	288	S/X	Agc/gc	A	-	1	1	-	-	YES
Sanger	ARS-UCD1.2	-	BTAUD0031a	5	59174188	59174188	T	-	DEL	Frame_Shift_Del	p.K263Sfs*6	59174187	PASS	BTAUD0031a	BTAUD0031b	0.431	33	25	112	0	176	0	195	frameshift_variant	CT	C	-	frameshift_variant	HIGH	ENSBTAG00000046446	Transcript	ENSBTAT00000044015.4	protein_coding	1/1	-	ENSBTAT00000044015.4:c.788del	ENSBTAP00000041535.4:p.Lys263SerfsTer6	788	788	263	K/X	aAg/ag	T	-	-1	1	-	-	YES
Sanger	ARS-UCD1.2	CFAP54	BTAUD0031a	5	61004483	61004483	T	-	DEL	Frame_Shift_Del	p.I2281Mfs*18	61004482	PASS	BTAUD0031a	BTAUD0031b	0.5	16	16	49	0.019	51	1	62	frameshift_variant	AT	A	-	frameshift_variant	HIGH	ENSBTAG00000015792	Transcript	ENSBTAT00000084619.1	protein_coding	50/55	-	ENSBTAT00000084619.1:c.6843del	ENSBTAP00000066048.1:p.Ile2281MetfsTer18	6958	6842	2281	I/X	aTt/at	T	-	1	1	HGNC	HGNC:26456	YES
Sanger	ARS-UCD1.2	SLC17A8	BTAUD0031a	5	64327176	64327176	T	-	DEL	Frame_Shift_Del	p.F397Lfs*28	64327175	PASS	BTAUD0031a	BTAUD0031b	0.218	43	12	105	0	82	0	110	frameshift_variant	GT	G	-	frameshift_variant&splice_region_variant	HIGH	ENSBTAG00000001088	Transcript	ENSBTAT00000001445.5	protein_coding	10/12	-	ENSBTAT00000001445.5:c.1191del	ENSBTAP00000001445.5:p.Phe397LeufsTer28	1188	1188	396	G/X	ggT/gg	T	-	1	1	VGNC	-	YES
Sanger	ARS-UCD1.2	ANO4	BTAUD0031a	5	64798068	64798068	A	-	DEL	Frame_Shift_Del	p.M199Wfs*65	64798067	PASS	BTAUD0031a	BTAUD0031b	0.267	33	12	85	0	117	0	152	frameshift_variant	TA	T	-	frameshift_variant	HIGH	ENSBTAG00000004145	Transcript	ENSBTAT00000080259.1	protein_coding	4/30	-	ENSBTAT00000080259.1:c.595del	ENSBTAP00000063276.1:p.Met199TrpfsTer65	745	591	197	V/X	gtA/gt	A	-	1	1	VGNC	-	YES
Sanger	ARS-UCD1.2	SLC5A8	BTAUD0031a	5	65067021	65067021	T	-	DEL	Frame_Shift_Del	p.S356Vfs*5	65067020	PASS	BTAUD0031a	BTAUD0031b	0.4	18	12	53	0	85	0	99	frameshift_variant	CT	C	-	frameshift_variant	HIGH	ENSBTAG00000011525	Transcript	ENSBTAT00000015315.5	protein_coding	9/15	-	ENSBTAT00000015315.5:c.1066del	ENSBTAP00000015315.4:p.Ser356ValfsTer5	1423	1066	356	S/X	Agt/gt	T	-	-1	1	VGNC	-	YES
Sanger	ARS-UCD1.2	UTP20	BTAUD0031a	5	65259927	65259927	T	-	DEL	Frame_Shift_Del	p.A2385Pfs*2	65259926	PASS	BTAUD0031a	BTAUD0031b	0.368	48	28	150	0	122	0	184	frameshift_variant	CT	C	-	frameshift_variant	HIGH	ENSBTAG00000003239	Transcript	ENSBTAT00000004204.6	protein_coding	55/62	-	ENSBTAT00000004204.6:c.7152del	ENSBTAP00000004204.6:p.Ala2385ProfsTer2	7152	7152	2384	A/X	gcT/gc	T	-	1	1	VGNC	-	YES
Sanger	ARS-UCD1.2	BTBD11	BTAUD0031a	5	70862423	70862423	A	-	DEL	Frame_Shift_Del	p.E693Kfs*10	70862422	PASS	BTAUD0031a	BTAUD0031b	0.417	14	10	36	0	87	0	97	frameshift_variant	CA	C	-	frameshift_variant	HIGH	ENSBTAG00000027064	Transcript	ENSBTAT00000061102.3	protein_coding	8/17	-	ENSBTAT00000061102.3:c.2076del	ENSBTAP00000053857.2:p.Glu693LysfsTer10	2076	2076	692	S/X	tcA/tc	A	-	1	1	VGNC	-	YES
Sanger	ARS-UCD1.2	PKP2	BTAUD0031a	5	77074136	77074136	A	-	DEL	Frame_Shift_Del	p.N702Ifs*23	77074135	PASS	BTAUD0031a	BTAUD0031b	0.15	34	6	103	0	57	0	65	frameshift_variant	GA	G	-	frameshift_variant	HIGH	ENSBTAG00000002651	Transcript	ENSBTAT00000075486.1	protein_coding	10/13	-	ENSBTAT00000075486.1:c.2105del	ENSBTAP00000063975.1:p.Asn702IlefsTer23	2181	2104	702	N/X	Aat/at	A	-	1	1	VGNC	-	YES
Sanger	ARS-UCD1.2	FGD4	BTAUD0031a	5	77263000	77263000	T	-	DEL	Frame_Shift_Del	p.A559Qfs*9	77262999	PASS	BTAUD0031a	BTAUD0031b	0.385	16	10	37	0	38	0	57	frameshift_variant	CT	C	-	frameshift_variant	HIGH	ENSBTAG00000005453	Transcript	ENSBTAT00000068004.1	protein_coding	9/18	-	ENSBTAT00000068004.1:c.1674del	ENSBTAP00000065429.1:p.Ala559GlnfsTer9	2038	1674	558	T/X	acA/ac	T	-	-1	1	VGNC	-	YES
Sanger	ARS-UCD1.2	ERGIC2	BTAUD0031a	5	80247647	80247647	A	-	DEL	Splice_Site	-	80247646	PASS	BTAUD0031a	BTAUD0031b	0.318	45	21	111	0	124	0	142	splice_acceptor_variant	CA	C	-	splice_acceptor_variant	HIGH	ENSBTAG00000011096	Transcript	ENSBTAT00000014730.5	protein_coding	-	4/13	ENSBTAT00000014730.5:c.263-2del	-	-	-	-	-	-	A	-	1	1	VGNC	-	YES
Sanger	ARS-UCD1.2	PPFIBP1	BTAUD0031a	5	82137347	82137347	T	-	DEL	Frame_Shift_Del	p.D989Mfs*?	82137346	PASS	BTAUD0031a	BTAUD0031b	0.378	28	17	107	0	71	0	102	frameshift_variant	CT	C	-	frameshift_variant	HIGH	ENSBTAG00000004283	Transcript	ENSBTAT00000005615.5	protein_coding	29/29	-	ENSBTAT00000005615.5:c.2964del	ENSBTAP00000005615.5:p.Asp989MetfsTer?	3323	2964	988	E/X	gaA/ga	T	-	-1	1	VGNC	-	YES
Sanger	ARS-UCD1.2	CMAS	BTAUD0031a	5	88154720	88154720	T	-	DEL	Frame_Shift_Del	p.E379Gfs*3	88154719	PASS	BTAUD0031a	BTAUD0031b	0.318	75	35	174	0	149	0	175	frameshift_variant	CT	C	-	frameshift_variant	HIGH	ENSBTAG00000010136	Transcript	ENSBTAT00000013373.6	protein_coding	8/8	-	ENSBTAT00000013373.6:c.1136del	ENSBTAP00000013373.6:p.Glu379GlyfsTer3	1848	1136	379	E/X	gAg/gg	T	-	-1	1	VGNC	-	YES
Sanger	ARS-UCD1.2	PLCZ1	BTAUD0031a	5	91336515	91336515	A	-	DEL	Frame_Shift_Del	p.K4Nfs*5	91336514	PASS	BTAUD0031a	BTAUD0031b	0.294	24	10	49	0	21	0	34	frameshift_variant	CA	C	-	frameshift_variant	HIGH	ENSBTAG00000013202	Transcript	ENSBTAT00000017574.5	protein_coding	2/14	-	ENSBTAT00000017574.5:c.12del	ENSBTAP00000017574.4:p.Lys4AsnfsTer5	280	10	4	K/X	Aaa/aa	A	-	1	1	VGNC	-	YES
Sanger	ARS-UCD1.2	PIK3C2G	BTAUD0031a	5	91593584	91593584	T	-	DEL	Frame_Shift_Del	p.K837Rfs*22	91593583	PASS	BTAUD0031a	BTAUD0031b	0.483	30	28	134	0	122	0	159	frameshift_variant	CT	C	-	frameshift_variant	HIGH	ENSBTAG00000020715	Transcript	ENSBTAT00000043102.4	protein_coding	17/31	-	ENSBTAT00000043102.4:c.2510del	ENSBTAP00000040697.4:p.Lys837ArgfsTer22	2510	2510	837	K/X	aAg/ag	T	-	-1	1	VGNC	-	YES
Sanger	ARS-UCD1.2	PTPRO	BTAUD0031a	5	94430864	94430864	T	-	DEL	Frame_Shift_Del	p.Q494Rfs*6	94430863	PASS	BTAUD0031a	BTAUD0031b	0.419	18	13	57	0	56	0	64	frameshift_variant	CT	C	-	frameshift_variant	HIGH	ENSBTAG00000006256	Transcript	ENSBTAT00000030462.5	protein_coding	7/25	-	ENSBTAT00000030462.5:c.1481del	ENSBTAP00000030443.5:p.Gln494ArgfsTer6	1481	1481	494	Q/X	cAg/cg	T	-	-1	1	VGNC	-	YES
Sanger	ARS-UCD1.2	PLBD1	BTAUD0031a	5	95360051	95360051	T	-	DEL	Frame_Shift_Del	p.C485Vfs*6	95360050	PASS	BTAUD0031a	BTAUD0031b	0.5	33	33	113	0	130	0	151	frameshift_variant	CT	C	-	frameshift_variant	HIGH	ENSBTAG00000015562	Transcript	ENSBTAT00000083973.1	protein_coding	10/11	-	ENSBTAT00000083973.1:c.1453del	ENSBTAP00000065239.1:p.Cys485ValfsTer6	1453	1453	485	C/X	Tgt/gt	T	-	1	1	VGNC	-	YES
Sanger	ARS-UCD1.2	ETV6	BTAUD0031a	5	97995328	97995328	T	-	DEL	Frame_Shift_Del	p.Q57Rfs*10	97995327	PASS	BTAUD0031a	BTAUD0031b	0.571	12	16	53	0	35	0	49	frameshift_variant	CT	C	-	frameshift_variant	HIGH	ENSBTAG00000014605	Transcript	ENSBTAT00000074978.1	protein_coding	3/8	-	ENSBTAT00000074978.1:c.170del	ENSBTAP00000071376.1:p.Gln57ArgfsTer10	339	170	57	Q/X	cAg/cg	T	-	-1	1	VGNC	-	YES
Sanger	ARS-UCD1.2	KLRJ1	BTAUD0031a	5	99430670	99430670	T	-	DEL	Frame_Shift_Del	p.S174Lfs*17	99430669	PASS	BTAUD0031a	BTAUD0031b	0.321	19	9	51	0	77	0	97	frameshift_variant	GT	G	-	frameshift_variant	HIGH	ENSBTAG00000022861	Transcript	ENSBTAT00000031060.4	protein_coding	6/9	-	ENSBTAT00000031060.4:c.520del	ENSBTAP00000031023.4:p.Ser174LeufsTer17	660	518	173	V/X	gTt/gt	T	-	1	1	EntrezGene	-	YES
Sanger	ARS-UCD1.2	CLEC1B	BTAUD0031a	5	99908386	99908386	C	-	DEL	Frame_Shift_Del	p.G202Dfs*?	99908385	PASS	BTAUD0031a	BTAUD0031b	0.316	26	12	65	0	59	0	75	frameshift_variant	TC	T	-	frameshift_variant	HIGH	ENSBTAG00000030423	Transcript	ENSBTAT00000053034.3	protein_coding	15/16	-	ENSBTAT00000053034.3:c.605del	ENSBTAP00000050331.3:p.Gly202AspfsTer?	605	605	202	G/X	gGa/ga	C	-	-1	1	VGNC	-	YES
Sanger	ARS-UCD1.2	CLEC12B	BTAUD0031a	5	99930854	99930854	A	-	DEL	Frame_Shift_Del	p.N141Ifs*19	99930853	PASS	BTAUD0031a	BTAUD0031b	0.306	59	26	151	0	130	0	170	frameshift_variant	CA	C	-	frameshift_variant	HIGH	ENSBTAG00000004293	Transcript	ENSBTAT00000030535.5	protein_coding	4/6	-	ENSBTAT00000030535.5:c.422del	ENSBTAP00000030514.4:p.Asn141IlefsTer19	437	421	141	N/X	Aat/at	A	-	1	1	VGNC	-	YES
Sanger	ARS-UCD1.2	OVOS2	BTAUD0031a	5	100714800	100714800	A	-	DEL	Frame_Shift_Del	p.N886Tfs*2	100714799	PASS	BTAUD0031a	BTAUD0031b	0.364	35	20	110	0	122	0	155	frameshift_variant	GA	G	-	frameshift_variant	HIGH	ENSBTAG00000005243	Transcript	ENSBTAT00000037844.5	protein_coding	20/34	-	ENSBTAT00000037844.5:c.2657del	ENSBTAP00000037666.5:p.Asn886ThrfsTer2	2656	2656	886	N/X	Aac/ac	A	-	1	1	EntrezGene	-	YES
Sanger	ARS-UCD1.2	-	BTAUD0031a	5	101380796	101380796	A	-	DEL	Frame_Shift_Del	p.D158Vfs*6	101380795	PASS	BTAUD0031a	BTAUD0031b	0.326	29	14	91	0	108	0	128	frameshift_variant	GA	G	-	frameshift_variant	HIGH	ENSBTAG00000040450	Transcript	ENSBTAT00000056957.3	protein_coding	2/2	-	ENSBTAT00000056957.3:c.473del	ENSBTAP00000067994.1:p.Asp158ValfsTer6	473	473	158	D/X	gAt/gt	A	-	1	1	-	-	YES
Sanger	ARS-UCD1.2	ANO2	BTAUD0031a	5	104652187	104652187	A	-	DEL	Frame_Shift_Del	p.K699Sfs*2	104652186	PASS	BTAUD0031a	BTAUD0031b	0.188	26	6	70	0	67	0	86	frameshift_variant	GA	G	-	frameshift_variant	HIGH	ENSBTAG00000012246	Transcript	ENSBTAT00000016260.6	protein_coding	18/23	-	ENSBTAT00000016260.6:c.2096del	ENSBTAP00000016260.6:p.Lys699SerfsTer2	2095	2095	699	K/X	Aag/ag	A	-	1	1	VGNC	-	YES
Sanger	ARS-UCD1.2	NDUFA9	BTAUD0031a	5	105489690	105489690	T	-	DEL	Frame_Shift_Del	p.Q33Rfs*48	105489689	PASS	BTAUD0031a	BTAUD0031b	0.371	22	13	64	0	54	0	62	frameshift_variant	CT	C	-	frameshift_variant	HIGH	ENSBTAG00000005465	Transcript	ENSBTAT00000007189.4	protein_coding	2/11	-	ENSBTAT00000007189.4:c.98del	ENSBTAP00000007189.3:p.Gln33ArgfsTer48	194	98	33	Q/X	cAg/cg	T	-	-1	1	VGNC	-	YES
Sanger	ARS-UCD1.2	FGF6	BTAUD0031a	5	105667702	105667702	A	-	DEL	Frame_Shift_Del	p.E112Gfs*17	105667701	PASS	BTAUD0031a	BTAUD0031b	0.211	15	4	35	0	31	0	34	frameshift_variant	GA	G	-	frameshift_variant	HIGH	ENSBTAG00000006800	Transcript	ENSBTAT00000016675.2	protein_coding	1/3	-	ENSBTAT00000016675.2:c.335del	ENSBTAP00000016675.1:p.Glu112GlyfsTer17	335	335	112	E/X	gAg/gg	A	-	1	1	VGNC	-	YES
Sanger	ARS-UCD1.2	CRACR2A	BTAUD0031a	5	106258521	106258521	A	-	DEL	Frame_Shift_Del	p.Q286Rfs*19	106258520	PASS	BTAUD0031a	BTAUD0031b	0.338	53	27	149	0	152	0	175	frameshift_variant	CA	C	-	frameshift_variant	HIGH	ENSBTAG00000018940	Transcript	ENSBTAT00000063568.2	protein_coding	9/19	-	ENSBTAT00000063568.2:c.857del	ENSBTAP00000054471.2:p.Gln286ArgfsTer19	1277	857	286	Q/X	cAg/cg	A	-	1	1	HGNC	HGNC:28657	YES
Sanger	ARS-UCD1.2	GTPBP1	BTAUD0031a	5	110344876	110344876	A	-	DEL	Frame_Shift_Del	p.H256Lfs*5	110344875	PASS	BTAUD0031a	BTAUD0031b	0.309	38	17	107	0	70	0	83	frameshift_variant	CA	C	-	frameshift_variant	HIGH	ENSBTAG00000010324	Transcript	ENSBTAT00000013635.5	protein_coding	4/12	-	ENSBTAT00000013635.5:c.767del	ENSBTAP00000013635.4:p.His256LeufsTer5	767	767	256	H/X	cAt/ct	A	-	1	1	VGNC	-	YES
Sanger	ARS-UCD1.2	MIEF1	BTAUD0031a	5	110938973	110938973	A	-	DEL	Frame_Shift_Del	p.R120Gfs*5	110938972	PASS	BTAUD0031a	BTAUD0031b	0.519	25	27	82	0	61	0	74	frameshift_variant	CA	C	-	frameshift_variant	HIGH	ENSBTAG00000017439	Transcript	ENSBTAT00000023204.5	protein_coding	3/4	-	ENSBTAT00000023204.5:c.358del	ENSBTAP00000023204.4:p.Arg120GlyfsTer5	358	358	120	R/X	Agg/gg	A	-	1	1	VGNC	-	YES
Sanger	ARS-UCD1.2	RANGAP1	BTAUD0031a	5	112399062	112399062	T	-	DEL	Frame_Shift_Del	p.Q545Rfs*14	112399061	PASS	BTAUD0031a	BTAUD0031b	0.638	17	30	107	0	64	0	70	frameshift_variant	CT	C	-	frameshift_variant	HIGH	ENSBTAG00000012481	Transcript	ENSBTAT00000012125.5	protein_coding	16/17	-	ENSBTAT00000012125.5:c.1634del	ENSBTAP00000012125.4:p.Gln545ArgfsTer14	2229	1634	545	Q/X	cAg/cg	T	-	-1	1	VGNC	-	YES
Sanger	ARS-UCD1.2	TEF	BTAUD0031a	5	112515277	112515277	G	-	DEL	Frame_Shift_Del	p.G249Afs*17	112515276	PASS	BTAUD0031a	BTAUD0031b	0.489	23	22	84	0	91	0	102	frameshift_variant	CG	C	-	frameshift_variant	HIGH	ENSBTAG00000016580	Transcript	ENSBTAT00000022056.6	protein_coding	3/4	-	ENSBTAT00000022056.6:c.746del	ENSBTAP00000022056.6:p.Gly249AlafsTer17	745	745	249	G/X	Ggc/gc	G	-	1	1	VGNC	-	YES
Sanger	ARS-UCD1.2	MEI1	BTAUD0031a	5	112778138	112778138	A	-	DEL	Frame_Shift_Del	p.D537Tfs*22	112778137	PASS	BTAUD0031a	BTAUD0031b	0.349	28	15	63	0	39	0	50	frameshift_variant	GA	G	-	frameshift_variant	HIGH	ENSBTAG00000004488	Transcript	ENSBTAT00000028212.6	protein_coding	14/31	-	ENSBTAT00000028212.6:c.1608del	ENSBTAP00000028212.6:p.Asp537ThrfsTer22	1681	1607	536	E/X	gAa/ga	A	-	1	1	VGNC	-	YES
Sanger	ARS-UCD1.2	PARVG	BTAUD0031a	5	114886892	114886892	T	-	DEL	Frame_Shift_Del	p.E278Sfs*25	114886891	PASS	BTAUD0031a	BTAUD0031b	0.375	10	6	39	0	35	0	42	frameshift_variant	CT	C	-	frameshift_variant	HIGH	ENSBTAG00000008057	Transcript	ENSBTAT00000072098.1	protein_coding	6/12	-	ENSBTAT00000072098.1:c.831del	ENSBTAP00000059794.1:p.Glu278SerfsTer25	857	831	277	T/X	acT/ac	T	-	1	1	VGNC	-	YES
Sanger	ARS-UCD1.2	SMC1B	BTAUD0031a	5	115807741	115807741	A	-	DEL	Frame_Shift_Del	p.C133Vfs*2	115807740	PASS	BTAUD0031a	BTAUD0031b	0.5	35	35	157	0.005	186	1	239	frameshift_variant	CA	C	-	frameshift_variant	HIGH	ENSBTAG00000024132	Transcript	ENSBTAT00000014005.5	protein_coding	3/25	-	ENSBTAT00000014005.5:c.397del	ENSBTAP00000014005.5:p.Cys133ValfsTer2	397	397	133	C/X	Tgt/gt	A	-	-1	1	VGNC	-	YES
Sanger	ARS-UCD1.2	PLXNB2	BTAUD0031a	5	119646193	119646193	C	-	DEL	Frame_Shift_Del	p.I1091Lfs*56	119646192	PASS	BTAUD0031a	BTAUD0031b	0.526	9	10	40	0	26	0	32	frameshift_variant	TC	T	-	frameshift_variant&splice_region_variant	HIGH	ENSBTAG00000014966	Transcript	ENSBTAT00000073419.1	protein_coding	13/35	-	ENSBTAT00000073419.1:c.3270del	ENSBTAP00000074263.1:p.Ile1091LeufsTer56	3270	3270	1090	R/X	cgG/cg	C	-	-1	1	VGNC	-	YES
Sanger	ARS-UCD1.2	PLXNB2	BTAUD0031a	5	119651343	119651343	T	-	DEL	Frame_Shift_Del	p.N300Tfs*51	119651342	PASS	BTAUD0031a	BTAUD0031b	0.446	41	33	110	0	67	0	82	frameshift_variant	GT	G	-	frameshift_variant	HIGH	ENSBTAG00000014966	Transcript	ENSBTAT00000073419.1	protein_coding	2/35	-	ENSBTAT00000073419.1:c.899del	ENSBTAP00000074263.1:p.Asn300ThrfsTer51	899	899	300	N/X	aAc/ac	T	-	-1	1	VGNC	-	YES
Sanger	ARS-UCD1.2	ARSA	BTAUD0031a	5	119945275	119945275	T	-	DEL	Frame_Shift_Del	p.S43Afs*35	119945274	PASS	BTAUD0031a	BTAUD0031b	0.5	15	15	54	0	34	0	39	frameshift_variant	CT	C	-	frameshift_variant	HIGH	ENSBTAG00000016053	Transcript	ENSBTAT00000021364.5	protein_coding	2/9	-	ENSBTAT00000021364.5:c.127del	ENSBTAP00000021364.4:p.Ser43AlafsTer35	287	127	43	S/X	Agc/gc	T	-	-1	1	VGNC	-	YES
Sanger	ARS-UCD1.2	NAF1	BTAUD0031a	6	2659411	2659411	T	-	DEL	Frame_Shift_Del	p.K255Nfs*87	2659410	PASS	BTAUD0031a	BTAUD0031b	0.422	48	35	137	0	129	0	172	frameshift_variant	CT	C	-	frameshift_variant	HIGH	ENSBTAG00000034700	Transcript	ENSBTAT00000078394.1	protein_coding	5/8	-	ENSBTAT00000078394.1:c.762del	ENSBTAP00000067359.1:p.Lys255AsnfsTer87	915	761	254	L/X	cTt/ct	T	-	1	1	VGNC	-	YES
Sanger	ARS-UCD1.2	NDNF	BTAUD0031a	6	4403497	4403497	T	-	DEL	Frame_Shift_Del	p.L56Pfs*24	4403496	PASS	BTAUD0031a	BTAUD0031b	0.457	19	16	61	0.012	84	1	102	frameshift_variant	CT	C	-	frameshift_variant	HIGH	ENSBTAG00000010634	Transcript	ENSBTAT00000014058.5	protein_coding	1/3	-	ENSBTAT00000014058.5:c.167del	ENSBTAP00000014058.5:p.Leu56ProfsTer24	167	167	56	L/X	cTc/cc	T	-	1	1	VGNC	-	YES
Sanger	ARS-UCD1.2	-	BTAUD0031a	6	12266714	12266714	T	-	DEL	Frame_Shift_Del	p.I321Sfs*2	12266713	PASS	BTAUD0031a	BTAUD0031b	0.327	37	18	125	0	137	0	189	frameshift_variant	AT	A	-	frameshift_variant	HIGH	ENSBTAG00000002392	Transcript	ENSBTAT00000003097.6	protein_coding	8/22	-	ENSBTAT00000003097.6:c.961del	ENSBTAP00000003097.6:p.Ile321SerfsTer2	961	961	321	I/X	Atc/tc	T	-	-1	1	-	-	YES
Sanger	ARS-UCD1.2	-	BTAUD0031a	6	12346136	12346136	T	-	DEL	Frame_Shift_Del	p.D340Afs*6	12346135	PASS	BTAUD0031a	BTAUD0031b	0.125	28	4	47	0	113	0	128	frameshift_variant	GT	G	-	frameshift_variant	HIGH	ENSBTAG00000048956	Transcript	ENSBTAT00000081558.1	protein_coding	11/13	-	ENSBTAT00000081558.1:c.1019del	ENSBTAP00000074528.1:p.Asp340AlafsTer6	1019	1019	340	D/X	gAc/gc	T	-	-1	1	-	-	YES
Sanger	ARS-UCD1.2	CENPE	BTAUD0031a	6	21752132	21752132	A	-	DEL	Frame_Shift_Del	p.N2516Tfs*23	21752131	PASS	BTAUD0031a	BTAUD0031b	0.362	37	21	100	0.01	95	1	115	frameshift_variant	GA	G	-	frameshift_variant	HIGH	ENSBTAG00000009035	Transcript	ENSBTAT00000011898.6	protein_coding	46/48	-	ENSBTAT00000011898.6:c.7547del	ENSBTAP00000011898.6:p.Asn2516ThrfsTer23	7926	7546	2516	N/X	Aac/ac	A	-	1	1	VGNC	-	YES
Sanger	ARS-UCD1.2	C6H4orf54	BTAUD0031a	6	24978392	24978392	T	-	DEL	Frame_Shift_Del	p.T1129Pfs*6	24978391	PASS	BTAUD0031a	BTAUD0031b	0.5	6	6	30	0	32	0	38	frameshift_variant	GT	G	-	frameshift_variant	HIGH	ENSBTAG00000046333	Transcript	ENSBTAT00000064829.2	protein_coding	1/1	-	ENSBTAT00000064829.2:c.3384del	ENSBTAP00000054343.1:p.Thr1129ProfsTer6	3383	3383	1128	V/X	gTt/gt	T	-	1	1	VGNC	-	YES
Sanger	ARS-UCD1.2	-	BTAUD0031a	6	27930193	27930193	A	-	DEL	Frame_Shift_Del	p.D19Tfs*10	27930192	PASS	BTAUD0031a	BTAUD0031b	0.4	18	12	50	0	107	0	114	frameshift_variant	CA	C	-	frameshift_variant	HIGH	ENSBTAG00000015464	Transcript	ENSBTAT00000020549.6	protein_coding	2/2	-	ENSBTAT00000020549.6:c.54del	ENSBTAP00000020549.6:p.Asp19ThrfsTer10	54	54	18	S/X	tcT/tc	A	-	-1	1	-	-	YES
Sanger	ARS-UCD1.2	UNC5C	BTAUD0031a	6	29291510	29291510	G	-	DEL	Frame_Shift_Del	p.D346Mfs*23	29291509	PASS	BTAUD0031a	BTAUD0031b	0.391	14	9	47	0	79	0	81	frameshift_variant	CG	C	-	frameshift_variant	HIGH	ENSBTAG00000002084	Transcript	ENSBTAT00000066408.1	protein_coding	8/18	-	ENSBTAT00000066408.1:c.1036del	ENSBTAP00000057539.1:p.Asp346MetfsTer23	1036	1036	346	D/X	Gat/at	G	-	1	1	VGNC	-	YES
Sanger	ARS-UCD1.2	GPRIN3	BTAUD0031a	6	35564399	35564399	T	-	DEL	Frame_Shift_Del	p.A250Pfs*9	35564398	PASS	BTAUD0031a	BTAUD0031b	0.438	18	14	75	0	65	0	87	frameshift_variant	CT	C	-	frameshift_variant	HIGH	ENSBTAG00000045966	Transcript	ENSBTAT00000064473.2	protein_coding	1/1	-	ENSBTAT00000064473.2:c.747del	ENSBTAP00000056075.1:p.Ala250ProfsTer9	747	747	249	S/X	tcT/tc	T	-	1	1	VGNC	-	YES
Sanger	ARS-UCD1.2	LCORL	BTAUD0031a	6	37402829	37402829	T	-	DEL	Frame_Shift_Del	p.R807Efs*16	37402828	PASS	BTAUD0031a	BTAUD0031b	0.447	26	21	68	0	64	0	76	frameshift_variant	CT	C	-	frameshift_variant	HIGH	ENSBTAG00000046561	Transcript	ENSBTAT00000066859.1	protein_coding	7/7	-	ENSBTAT00000066859.1:c.2419del	ENSBTAP00000060198.1:p.Arg807GlufsTer16	2429	2419	807	R/X	Aga/ga	T	-	-1	1	VGNC	-	YES
Sanger	ARS-UCD1.2	CCKAR	BTAUD0031a	6	45924420	45924420	T	-	DEL	Frame_Shift_Del	p.I223Lfs*2	45924419	PASS	BTAUD0031a	BTAUD0031b	0.383	37	23	92	0	95	0	108	frameshift_variant	AT	A	-	frameshift_variant	HIGH	ENSBTAG00000004988	Transcript	ENSBTAT00000078711.1	protein_coding	4/5	-	ENSBTAT00000078711.1:c.667del	ENSBTAP00000066269.1:p.Ile223LeufsTer2	1047	667	223	I/X	Att/tt	T	-	-1	1	VGNC	-	YES
Sanger	ARS-UCD1.2	TLR10	BTAUD0031a	6	58035837	58035837	A	-	DEL	Frame_Shift_Del	p.C418Afs*10	58035836	PASS	BTAUD0031a	BTAUD0031b	0.474	30	27	129	0	104	0	139	frameshift_variant	CA	C	-	frameshift_variant	HIGH	ENSBTAG00000014042	Transcript	ENSBTAT00000018658.5	protein_coding	2/2	-	ENSBTAT00000018658.5:c.1252del	ENSBTAP00000018658.4:p.Cys418AlafsTer10	1408	1252	418	C/X	Tgc/gc	A	-	-1	1	VGNC	-	YES
Sanger	ARS-UCD1.2	KCTD8	BTAUD0031a	6	62835810	62835810	T	-	DEL	Frame_Shift_Del	p.A378Lfs*7	62835809	PASS	BTAUD0031a	BTAUD0031b	0.405	25	17	78	0	125	0	162	frameshift_variant	CT	C	-	frameshift_variant	HIGH	ENSBTAG00000038659	Transcript	ENSBTAT00000051902.3	protein_coding	2/2	-	ENSBTAT00000051902.3:c.1131del	ENSBTAP00000054055.2:p.Ala378LeufsTer7	1131	1131	377	T/X	acA/ac	T	-	-1	1	VGNC	-	YES
Sanger	ARS-UCD1.2	CNGA1	BTAUD0031a	6	66670243	66670243	C	-	DEL	Frame_Shift_Del	p.G383Efs*3	66670242	PASS	BTAUD0031a	BTAUD0031b	0.294	12	5	28	0	27	0	34	frameshift_variant	TC	T	-	frameshift_variant	HIGH	ENSBTAG00000002205	Transcript	ENSBTAT00000002853.6	protein_coding	8/8	-	ENSBTAT00000002853.6:c.1148del	ENSBTAP00000002853.5:p.Gly383GlufsTer3	1148	1148	383	G/X	gGa/ga	C	-	-1	1	VGNC	-	YES
Sanger	ARS-UCD1.2	LRRC66	BTAUD0031a	6	67855313	67855313	T	-	DEL	Frame_Shift_Del	p.S560Afs*12	67855312	PASS	BTAUD0031a	BTAUD0031b	0.45	11	9	33	0.014	69	1	80	frameshift_variant	CT	C	-	frameshift_variant	HIGH	ENSBTAG00000014599	Transcript	ENSBTAT00000019433.6	protein_coding	4/4	-	ENSBTAT00000019433.6:c.1678del	ENSBTAP00000019433.5:p.Ser560AlafsTer12	1683	1678	560	S/X	Agc/gc	T	-	-1	1	VGNC	-	YES
Sanger	ARS-UCD1.2	CLOCK	BTAUD0031a	6	70883670	70883670	T	-	DEL	Frame_Shift_Del	p.Q524Rfs*13	70883669	PASS	BTAUD0031a	BTAUD0031b	0.356	38	21	110	0	97	0	117	frameshift_variant	CT	C	-	frameshift_variant	HIGH	ENSBTAG00000044044	Transcript	ENSBTAT00000077664.1	protein_coding	18/22	-	ENSBTAT00000077664.1:c.1571del	ENSBTAP00000070979.1:p.Gln524ArgfsTer13	2061	1571	524	Q/X	cAg/cg	T	-	-1	1	VGNC	-	YES
Sanger	ARS-UCD1.2	TMPRSS11F	BTAUD0031a	6	83750812	83750812	A	-	DEL	Frame_Shift_Del	p.G389Vfs*14	83750811	PASS	BTAUD0031a	BTAUD0031b	0.267	22	8	48	0	48	0	60	frameshift_variant	CA	C	-	frameshift_variant	HIGH	ENSBTAG00000004412	Transcript	ENSBTAT00000005785.5	protein_coding	9/9	-	ENSBTAT00000005785.5:c.1164del	ENSBTAP00000005785.5:p.Gly389ValfsTer14	1164	1164	388	S/X	tcT/tc	A	-	-1	1	VGNC	-	YES
Sanger	ARS-UCD1.2	-	BTAUD0031a	6	84753736	84753736	T	-	DEL	Frame_Shift_Del	p.S260Vfs*53	84753735	PASS	BTAUD0031a	BTAUD0031b	0.46	27	23	94	0	104	0	131	frameshift_variant	CT	C	-	frameshift_variant	HIGH	ENSBTAG00000052023	Transcript	ENSBTAT00000077894.1	protein_coding	2/6	-	ENSBTAT00000077894.1:c.778del	ENSBTAP00000069492.1:p.Ser260ValfsTer53	1020	778	260	S/X	Agt/gt	T	-	-1	1	-	-	YES
Sanger	ARS-UCD1.2	-	BTAUD0031a	6	84761774	84761774	A	-	DEL	Frame_Shift_Del	p.N178Kfs*24	84761773	PASS	BTAUD0031a	BTAUD0031b	0.606	13	20	52	0	142	0	172	frameshift_variant	CA	C	-	frameshift_variant	HIGH	ENSBTAG00000052023	Transcript	ENSBTAT00000077894.1	protein_coding	1/6	-	ENSBTAT00000077894.1:c.534del	ENSBTAP00000069492.1:p.Asn178LysfsTer24	776	534	178	N/X	aaT/aa	A	-	-1	1	-	-	YES
Sanger	ARS-UCD1.2	PARM1	BTAUD0031a	6	89928740	89928740	A	-	DEL	Frame_Shift_Del	p.E189Gfs*31	89928739	PASS	BTAUD0031a	BTAUD0031b	0.317	43	20	118	0	235	0	278	frameshift_variant	GA	G	-	frameshift_variant	HIGH	ENSBTAG00000015919	Transcript	ENSBTAT00000021168.5	protein_coding	2/4	-	ENSBTAT00000021168.5:c.566del	ENSBTAP00000021168.4:p.Glu189GlyfsTer31	833	566	189	E/X	gAg/gg	A	-	1	1	VGNC	-	YES
Sanger	ARS-UCD1.2	CXCL9	BTAUD0031a	6	90861661	90861661	T	-	DEL	Frame_Shift_Del	p.I62Sfs*5	90861660	PASS	BTAUD0031a	BTAUD0031b	0.537	19	22	77	0	64	0	76	frameshift_variant	AT	A	-	frameshift_variant	HIGH	ENSBTAG00000050852	Transcript	ENSBTAT00000075648.1	protein_coding	2/4	-	ENSBTAT00000075648.1:c.184del	ENSBTAP00000057632.1:p.Ile62SerfsTer5	462	184	62	I/X	Atc/tc	T	-	-1	1	EntrezGene	-	YES
Sanger	ARS-UCD1.2	FRAS1	BTAUD0031a	6	93251937	93251937	T	-	DEL	Frame_Shift_Del	p.S3127Vfs*37	93251936	PASS	BTAUD0031a	BTAUD0031b	0.392	31	20	128	0	135	0	169	frameshift_variant	CT	C	-	frameshift_variant	HIGH	ENSBTAG00000010716	Transcript	ENSBTAT00000060947.3	protein_coding	63/75	-	ENSBTAT00000060947.3:c.9375del	ENSBTAP00000053681.3:p.Ser3127ValfsTer37	9375	9375	3125	A/X	gcT/gc	T	-	1	1	VGNC	-	YES
Sanger	ARS-UCD1.2	MAPK10	BTAUD0031a	6	101012227	101012227	T	-	DEL	Frame_Shift_Del	p.E100Gfs*7	101012226	PASS	BTAUD0031a	BTAUD0031b	0.441	19	15	52	0	37	0	72	frameshift_variant	CT	C	-	frameshift_variant	HIGH	ENSBTAG00000020048	Transcript	ENSBTAT00000026712.6	protein_coding	6/14	-	ENSBTAT00000026712.6:c.299del	ENSBTAP00000026712.5:p.Glu100GlyfsTer7	1017	299	100	E/X	gAg/gg	T	-	-1	1	VGNC	-	YES
Sanger	ARS-UCD1.2	SLBP	BTAUD0031a	6	116850243	116850243	G	-	DEL	Frame_Shift_Del	p.D331Ifs*59	116850242	PASS	BTAUD0031a	BTAUD0031b	0.302	67	29	219	0	235	0	278	frameshift_variant	CG	C	-	frameshift_variant	HIGH	ENSBTAG00000001328	Transcript	ENSBTAT00000074628.1	protein_coding	5/7	-	ENSBTAT00000074628.1:c.991del	ENSBTAP00000062520.1:p.Asp331IlefsTer59	1106	991	331	D/X	Gat/at	G	-	1	1	VGNC	-	YES
Sanger	ARS-UCD1.2	CRTC1	BTAUD0031a	7	4438140	4438140	C	-	DEL	Frame_Shift_Del	p.G515Afs*41	4438139	PASS	BTAUD0031a	BTAUD0031b	0.585	17	24	66	0	44	0	50	frameshift_variant	GC	G	-	frameshift_variant	HIGH	ENSBTAG00000010379	Transcript	ENSBTAT00000081088.1	protein_coding	14/17	-	ENSBTAT00000081088.1:c.1544del	ENSBTAP00000062485.1:p.Gly515AlafsTer41	1544	1544	515	G/X	gGc/gc	C	-	-1	1	VGNC	-	YES
Sanger	ARS-UCD1.2	PDE4C	BTAUD0031a	7	5012360	5012360	C	-	DEL	Frame_Shift_Del	p.P586Qfs*113	5012359	PASS	BTAUD0031a	BTAUD0031b	0.377	43	26	134	0	105	0	120	frameshift_variant	AC	A	-	frameshift_variant	HIGH	ENSBTAG00000010652	Transcript	ENSBTAT00000014100.6	protein_coding	15/15	-	ENSBTAT00000014100.6:c.1757del	ENSBTAP00000014100.5:p.Pro586GlnfsTer113	1755	1755	585	H/X	caC/ca	C	-	1	1	VGNC	-	YES
Sanger	ARS-UCD1.2	B3GNT3	BTAUD0031a	7	5345541	5345541	A	-	DEL	Frame_Shift_Del	p.L413Cfs*18	5345540	PASS	BTAUD0031a	BTAUD0031b	0.348	30	16	82	0	68	0	82	frameshift_variant	CA	C	-	frameshift_variant	HIGH	ENSBTAG00000046750	Transcript	ENSBTAT00000084108.1	protein_coding	2/2	-	ENSBTAT00000084108.1:c.1238del	ENSBTAP00000065362.1:p.Leu413CysfsTer18	1238	1238	413	L/X	tTg/tg	A	-	-1	1	VGNC	-	YES
Sanger	ARS-UCD1.2	FCHO1	BTAUD0031a	7	5371460	5371460	C	-	DEL	Frame_Shift_Del	p.Y739Tfs*15	5371459	PASS	BTAUD0031a	BTAUD0031b	0.333	22	11	68	0	49	0	68	frameshift_variant	AC	A	-	frameshift_variant	HIGH	ENSBTAG00000002136	Transcript	ENSBTAT00000077431.1	protein_coding	23/27	-	ENSBTAT00000077431.1:c.2214del	ENSBTAP00000071623.1:p.Tyr739ThrfsTer15	3040	2214	738	R/X	cgG/cg	C	-	-1	1	VGNC	-	YES
Sanger	ARS-UCD1.2	GTPBP3	BTAUD0031a	7	5789769	5789769	T	-	DEL	Frame_Shift_Del	p.Q255Rfs*6	5789768	PASS	BTAUD0031a	BTAUD0031b	0.31	49	22	129	0	93	0	107	frameshift_variant	CT	C	-	frameshift_variant	HIGH	ENSBTAG00000004200	Transcript	ENSBTAT00000005506.5	protein_coding	4/9	-	ENSBTAT00000005506.5:c.764del	ENSBTAP00000005506.5:p.Gln255ArgfsTer6	1592	764	255	Q/X	cAg/cg	T	-	-1	1	VGNC	-	YES
Sanger	ARS-UCD1.2	HSH2D	BTAUD0031a	7	6867811	6867811	A	-	DEL	Frame_Shift_Del	p.W17Gfs*10	6867810	PASS	BTAUD0031a	BTAUD0031b	0.419	18	13	71	0	67	0	82	frameshift_variant	CA	C	-	frameshift_variant	HIGH	ENSBTAG00000038154	Transcript	ENSBTAT00000021412.5	protein_coding	1/5	-	ENSBTAT00000021412.5:c.49del	ENSBTAP00000021412.5:p.Trp17GlyfsTer10	72	49	17	W/X	Tgg/gg	A	-	-1	1	VGNC	-	YES
Sanger	ARS-UCD1.2	-	BTAUD0031a	7	8473289	8473289	T	-	DEL	Frame_Shift_Del	p.R311Efs*3	8473288	PASS	BTAUD0031a	BTAUD0031b	0.175	33	7	72	0	54	0	63	frameshift_variant	CT	C	-	frameshift_variant	HIGH	ENSBTAG00000051313	Transcript	ENSBTAT00000065633.2	protein_coding	1/1	-	ENSBTAT00000065633.2:c.931del	ENSBTAP00000056053.1:p.Arg311GlufsTer3	931	931	311	R/X	Aga/ga	T	-	-1	1	-	-	YES
Sanger	ARS-UCD1.2	CACNA1A	BTAUD0031a	7	12332743	12332743	T	-	DEL	Frame_Shift_Del	p.F1330Lfs*44	12332742	PASS	BTAUD0031a	BTAUD0031b	0.51	24	25	105	0	87	0	105	frameshift_variant	CT	C	-	frameshift_variant	HIGH	ENSBTAG00000014828	Transcript	ENSBTAT00000019752.6	protein_coding	24/47	-	ENSBTAT00000019752.6:c.3990del	ENSBTAP00000019752.6:p.Phe1330LeufsTer44	3988	3988	1330	F/X	Ttt/tt	T	-	1	1	VGNC	-	YES
Sanger	ARS-UCD1.2	TEX45	BTAUD0031a	7	16371638	16371638	A	-	DEL	Frame_Shift_Del	p.A268Pfs*6	16371637	PASS	BTAUD0031a	BTAUD0031b	0.289	32	13	94	0	110	0	135	frameshift_variant	CA	C	-	frameshift_variant	HIGH	ENSBTAG00000002629	Transcript	ENSBTAT00000003404.4	protein_coding	4/5	-	ENSBTAT00000003404.4:c.801del	ENSBTAP00000003404.4:p.Ala268ProfsTer6	801	801	267	S/X	tcA/tc	A	-	1	1	VGNC	-	YES
Sanger	ARS-UCD1.2	FBN3	BTAUD0031a	7	16804175	16804175	A	-	DEL	Frame_Shift_Del	p.C1713Vfs*197	16804174	PASS	BTAUD0031a	BTAUD0031b	0.286	30	12	62	0	59	0	67	frameshift_variant	CA	C	-	frameshift_variant	HIGH	ENSBTAG00000000595	Transcript	ENSBTAT00000077629.1	protein_coding	41/61	-	ENSBTAT00000077629.1:c.5137del	ENSBTAP00000057208.1:p.Cys1713ValfsTer197	5137	5137	1713	C/X	Tgt/gt	A	-	-1	1	VGNC	-	YES
Sanger	ARS-UCD1.2	-	BTAUD0031a	7	17460443	17460443	A	-	DEL	Frame_Shift_Del	p.H228Tfs*20	17460442	PASS	BTAUD0031a	BTAUD0031b	0.113	63	8	150	0.006	158	1	212	frameshift_variant	GA	G	-	frameshift_variant	HIGH	ENSBTAG00000052571	Transcript	ENSBTAT00000082480.1	protein_coding	7/13	-	ENSBTAT00000082480.1:c.681del	ENSBTAP00000058354.1:p.His228ThrfsTer20	819	681	227	L/X	ctT/ct	A	-	-1	1	-	-	YES
Sanger	ARS-UCD1.2	PRR22	BTAUD0031a	7	18547945	18547945	T	-	DEL	Frame_Shift_Del	p.L197Rfs*26	18547944	PASS	BTAUD0031a	BTAUD0031b	0.239	35	11	88	0	39	0	53	frameshift_variant	CT	C	-	frameshift_variant	HIGH	ENSBTAG00000025550	Transcript	ENSBTAT00000035967.3	protein_coding	5/5	-	ENSBTAT00000035967.3:c.590del	ENSBTAP00000035833.3:p.Leu197ArgfsTer26	1575	590	197	L/X	cTg/cg	T	-	1	1	VGNC	-	YES
Sanger	ARS-UCD1.2	SAFB2	BTAUD0031a	7	18697124	18697124	A	-	DEL	Frame_Shift_Del	p.E485Dfs*15	18697123	PASS	BTAUD0031a	BTAUD0031b	0.378	69	42	218	0	175	0	228	frameshift_variant	GA	G	-	frameshift_variant	HIGH	ENSBTAG00000001790	Transcript	ENSBTAT00000044703.4	protein_coding	11/21	-	ENSBTAT00000044703.4:c.1455del	ENSBTAP00000042180.4:p.Glu485AspfsTer15	1555	1454	485	E/X	gAa/ga	A	-	1	1	VGNC	-	YES
Sanger	ARS-UCD1.2	SEMA6B	BTAUD0031a	7	19577628	19577628	C	-	DEL	Frame_Shift_Del	p.R96Gfs*7	19577627	PASS	BTAUD0031a	BTAUD0031b	0.333	60	30	153	0.005	208	1	248	frameshift_variant	AC	A	-	frameshift_variant	HIGH	ENSBTAG00000031658	Transcript	ENSBTAT00000003619.6	protein_coding	4/13	-	ENSBTAT00000003619.6:c.286del	ENSBTAP00000003619.6:p.Arg96GlyfsTer7	1336	285	95	D/X	gaC/ga	C	-	1	1	VGNC	-	YES
Sanger	ARS-UCD1.2	CHAF1A	BTAUD0031a	7	19687269	19687269	T	-	DEL	Frame_Shift_Del	p.E383Gfs*33	19687268	PASS	BTAUD0031a	BTAUD0031b	0.28	18	7	52	0	47	0	57	frameshift_variant	CT	C	-	frameshift_variant	HIGH	ENSBTAG00000008181	Transcript	ENSBTAT00000010763.6	protein_coding	5/15	-	ENSBTAT00000010763.6:c.1148del	ENSBTAP00000010763.6:p.Glu383GlyfsTer33	1940	1148	383	E/X	gAg/gg	T	-	-1	1	VGNC	-	YES
Sanger	ARS-UCD1.2	MAP2K2	BTAUD0031a	7	19913779	19913779	A	-	DEL	Frame_Shift_Del	p.Q60Rfs*43	19913778	PASS	BTAUD0031a	BTAUD0031b	0.413	44	31	142	0	100	0	108	frameshift_variant	CA	C	-	frameshift_variant	HIGH	ENSBTAG00000024450	Transcript	ENSBTAT00000011377.6	protein_coding	2/12	-	ENSBTAT00000011377.6:c.179del	ENSBTAP00000011377.6:p.Gln60ArgfsTer43	179	179	60	Q/X	cAg/cg	A	-	1	1	VGNC	-	YES
Sanger	ARS-UCD1.2	TMPRSS9	BTAUD0031a	7	21173889	21173889	T	-	DEL	Frame_Shift_Del	p.S460Vfs*40	21173888	PASS	BTAUD0031a	BTAUD0031b	0.52	12	13	50	0	39	0	42	frameshift_variant	CT	C	-	frameshift_variant	HIGH	ENSBTAG00000000718	Transcript	ENSBTAT00000000958.6	protein_coding	10/18	-	ENSBTAT00000000958.6:c.1378del	ENSBTAP00000000958.5:p.Ser460ValfsTer40	1378	1378	460	S/X	Agt/gt	T	-	-1	1	VGNC	-	YES
Sanger	ARS-UCD1.2	ACSL6	BTAUD0031a	7	22521099	22521099	A	-	DEL	Frame_Shift_Del	p.R432Gfs*22	22521098	PASS	BTAUD0031a	BTAUD0031b	0.489	24	23	86	0	60	0	78	frameshift_variant	CA	C	-	frameshift_variant	HIGH	ENSBTAG00000019708	Transcript	ENSBTAT00000080693.1	protein_coding	13/21	-	ENSBTAT00000080693.1:c.1294del	ENSBTAP00000062166.1:p.Arg432GlyfsTer22	1731	1294	432	R/X	Agg/gg	A	-	1	1	VGNC	-	YES
Sanger	ARS-UCD1.2	SNCAIP	BTAUD0031a	7	31395168	31395168	T	-	DEL	Frame_Shift_Del	p.R698Gfs*22	31395167	PASS	BTAUD0031a	BTAUD0031b	0.286	15	6	47	0	86	0	102	frameshift_variant	CT	C	-	frameshift_variant	HIGH	ENSBTAG00000021971	Transcript	ENSBTAT00000083859.1	protein_coding	10/12	-	ENSBTAT00000083859.1:c.2092del	ENSBTAP00000071434.1:p.Arg698GlyfsTer22	2278	2092	698	R/X	Agg/gg	T	-	-1	1	VGNC	-	YES
Sanger	ARS-UCD1.2	COMMD10	BTAUD0031a	7	37600711	37600711	T	-	DEL	Frame_Shift_Del	p.E183Dfs*9	37600710	PASS	BTAUD0031a	BTAUD0031b	0.414	17	12	58	0	40	0	60	frameshift_variant	AT	A	-	frameshift_variant	HIGH	ENSBTAG00000019071	Transcript	ENSBTAT00000025390.5	protein_coding	6/7	-	ENSBTAT00000025390.5:c.549del	ENSBTAP00000025390.4:p.Glu183AspfsTer9	556	549	183	E/X	gaA/ga	T	-	-1	1	VGNC	-	YES
Sanger	ARS-UCD1.2	ARL10	BTAUD0031a	7	37845954	37845954	T	-	DEL	Frame_Shift_Del	p.L198Rfs*?	37845953	PASS	BTAUD0031a	BTAUD0031b	0.569	25	33	108	0.01	102	1	113	frameshift_variant	CT	C	-	frameshift_variant	HIGH	ENSBTAG00000025345	Transcript	ENSBTAT00000071697.1	protein_coding	4/4	-	ENSBTAT00000071697.1:c.593del	ENSBTAP00000070044.1:p.Leu198ArgfsTer?	682	593	198	L/X	cTg/cg	T	-	1	1	VGNC	-	YES
Sanger	ARS-UCD1.2	GPRIN1	BTAUD0031a	7	38072266	38072266	T	-	DEL	Frame_Shift_Del	p.R276Gfs*9	38072265	PASS	BTAUD0031a	BTAUD0031b	0.118	90	12	162	0	106	0	136	frameshift_variant	CT	C	-	frameshift_variant	HIGH	ENSBTAG00000044035	Transcript	ENSBTAT00000061410.3	protein_coding	1/1	-	ENSBTAT00000061410.3:c.826del	ENSBTAP00000053673.3:p.Arg276GlyfsTer9	826	826	276	R/X	Agg/gg	T	-	-1	1	VGNC	-	YES
Sanger	ARS-UCD1.2	BTNL9	BTAUD0031a	7	40092312	40092312	T	-	DEL	Frame_Shift_Del	p.L26Pfs*17	40092311	PASS	BTAUD0031a	BTAUD0031b	0.373	32	19	91	0	100	0	131	frameshift_variant	CT	C	-	frameshift_variant	HIGH	ENSBTAG00000047420	Transcript	ENSBTAT00000069332.1	protein_coding	2/11	-	ENSBTAT00000069332.1:c.77del	ENSBTAP00000067995.1:p.Leu26ProfsTer17	264	77	26	L/X	cTc/cc	T	-	1	1	EntrezGene	-	YES
Sanger	ARS-UCD1.2	NLRP3	BTAUD0031a	7	40706090	40706090	T	-	DEL	Frame_Shift_Del	p.S900Pfs*44	40706089	PASS	BTAUD0031a	BTAUD0031b	0.364	42	24	158	0	200	0	280	frameshift_variant	AT	A	-	frameshift_variant	HIGH	ENSBTAG00000001273	Transcript	ENSBTAT00000001675.6	protein_coding	8/10	-	ENSBTAT00000001675.6:c.2698del	ENSBTAP00000001675.5:p.Ser900ProfsTer44	2783	2698	900	S/X	Tcc/cc	T	-	1	1	VGNC	-	YES
Sanger	ARS-UCD1.2	-	BTAUD0031a	7	40719990	40719990	T	-	DEL	Frame_Shift_Del	p.I90Sfs*53	40719989	PASS	BTAUD0031a	BTAUD0031b	0.409	26	18	81	0	126	0	141	frameshift_variant	AT	A	-	frameshift_variant	HIGH	ENSBTAG00000039986	Transcript	ENSBTAT00000056094.3	protein_coding	1/1	-	ENSBTAT00000056094.3:c.268del	ENSBTAP00000047582.3:p.Ile90SerfsTer53	268	268	90	I/X	Atc/tc	T	-	-1	1	-	-	YES
Sanger	ARS-UCD1.2	-	BTAUD0031a	7	41935680	41935680	C	-	DEL	Frame_Shift_Del	p.G229Dfs*19	41935679	PASS	BTAUD0031a	BTAUD0031b	0.468	25	22	103	0.011	91	1	110	frameshift_variant	TC	T	-	frameshift_variant	HIGH	ENSBTAG00000009497	Transcript	ENSBTAT00000012496.6	protein_coding	1/1	-	ENSBTAT00000012496.6:c.686del	ENSBTAP00000012496.6:p.Gly229AspfsTer19	686	686	229	G/X	gGa/ga	C	-	-1	1	-	-	YES
Sanger	ARS-UCD1.2	OR2M4	BTAUD0031a	7	41950771	41950771	A	-	DEL	Frame_Shift_Del	p.S170Afs*36	41950770	PASS	BTAUD0031a	BTAUD0031b	0.561	18	23	94	0	162	0	218	frameshift_variant	CA	C	-	frameshift_variant	HIGH	ENSBTAG00000030722	Transcript	ENSBTAT00000043435.4	protein_coding	1/1	-	ENSBTAT00000043435.4:c.508del	ENSBTAP00000041006.4:p.Ser170AlafsTer36	508	508	170	S/X	Agc/gc	A	-	1	1	HGNC	HGNC:8270	YES
Sanger	ARS-UCD1.2	PGBD2	BTAUD0031a	7	42734752	42734752	T	-	DEL	Frame_Shift_Del	p.F243Lfs*11	42734751	PASS	BTAUD0031a	BTAUD0031b	0.388	41	26	135	0	146	0	192	frameshift_variant	GT	G	-	frameshift_variant	HIGH	ENSBTAG00000019814	Transcript	ENSBTAT00000026396.6	protein_coding	3/3	-	ENSBTAT00000026396.6:c.729del	ENSBTAP00000026396.6:p.Phe243LeufsTer11	1080	727	243	F/X	Ttt/tt	T	-	1	1	HGNC	HGNC:19399	YES
Sanger	ARS-UCD1.2	MIER2	BTAUD0031a	7	43038124	43038124	T	-	DEL	Frame_Shift_Del	p.V238Wfs*9	43038123	PASS	BTAUD0031a	BTAUD0031b	0.348	30	16	87	0	60	0	69	frameshift_variant	CT	C	-	frameshift_variant	HIGH	ENSBTAG00000019767	Transcript	ENSBTAT00000026341.6	protein_coding	8/14	-	ENSBTAT00000026341.6:c.711del	ENSBTAP00000026341.5:p.Val238TrpfsTer9	754	711	237	E/X	gaA/ga	T	-	-1	1	VGNC	-	YES
Sanger	ARS-UCD1.2	THEG	BTAUD0031a	7	43075958	43075958	T	-	DEL	Frame_Shift_Del	p.N86Tfs*5	43075957	PASS	BTAUD0031a	BTAUD0031b	0.295	31	13	76	0	107	0	144	frameshift_variant	GT	G	-	frameshift_variant	HIGH	ENSBTAG00000048393	Transcript	ENSBTAT00000068438.1	protein_coding	2/8	-	ENSBTAT00000068438.1:c.257del	ENSBTAP00000062618.1:p.Asn86ThrfsTer5	1180	257	86	N/X	aAc/ac	T	-	-1	1	HGNC	HGNC:13706	YES
Sanger	ARS-UCD1.2	MISP	BTAUD0031a	7	43331376	43331376	A	-	DEL	Frame_Shift_Del	p.E499Gfs*14	43331375	PASS	BTAUD0031a	BTAUD0031b	0.259	20	7	42	0	45	0	48	frameshift_variant	GA	G	-	frameshift_variant	HIGH	ENSBTAG00000020269	Transcript	ENSBTAT00000072312.1	protein_coding	1/4	-	ENSBTAT00000072312.1:c.1496del	ENSBTAP00000067927.1:p.Glu499GlyfsTer14	2142	1496	499	E/X	gAg/gg	A	-	1	1	VGNC	-	YES
Sanger	ARS-UCD1.2	AZU1	BTAUD0031a	7	43392384	43392384	T	-	DEL	Frame_Shift_Del	p.L52Pfs*19	43392383	PASS	BTAUD0031a	BTAUD0031b	0.429	12	9	48	0	24	0	26	frameshift_variant	CT	C	-	frameshift_variant	HIGH	ENSBTAG00000045829	Transcript	ENSBTAT00000063121.2	protein_coding	2/5	-	ENSBTAT00000063121.2:c.155del	ENSBTAP00000056087.1:p.Leu52ProfsTer19	155	155	52	L/X	cTc/cc	T	-	1	1	VGNC	-	YES
Sanger	ARS-UCD1.2	STK11	BTAUD0031a	7	43670408	43670408	G	-	DEL	Frame_Shift_Del	p.L429Cfs*?	43670407	PASS	BTAUD0031a	BTAUD0031b	0.308	63	28	155	0	109	0	128	frameshift_variant	CG	C	-	frameshift_variant	HIGH	ENSBTAG00000011639	Transcript	ENSBTAT00000015459.6	protein_coding	9/9	-	ENSBTAT00000015459.6:c.1284del	ENSBTAP00000015459.6:p.Leu429CysfsTer?	1283	1283	428	R/X	cGg/cg	G	-	1	1	VGNC	-	YES
Sanger	ARS-UCD1.2	REXO1	BTAUD0031a	7	44158448	44158448	T	-	DEL	Frame_Shift_Del	p.E336Gfs*11	44158447	PASS	BTAUD0031a	BTAUD0031b	0.366	45	26	114	0	84	0	95	frameshift_variant	CT	C	-	frameshift_variant	HIGH	ENSBTAG00000020232	Transcript	ENSBTAT00000086146.1	protein_coding	2/16	-	ENSBTAT00000086146.1:c.1007del	ENSBTAP00000067121.1:p.Glu336GlyfsTer11	1754	1007	336	E/X	gAg/gg	T	-	-1	1	VGNC	-	YES
Sanger	ARS-UCD1.2	TRPC7	BTAUD0031a	7	47700336	47700336	T	-	DEL	Frame_Shift_Del	p.I458Sfs*17	47700335	PASS	BTAUD0031a	BTAUD0031b	0.302	30	13	102	0	119	0	140	frameshift_variant	AT	A	-	frameshift_variant	HIGH	ENSBTAG00000014638	Transcript	ENSBTAT00000070979.1	protein_coding	6/12	-	ENSBTAT00000070979.1:c.1372del	ENSBTAP00000060365.1:p.Ile458SerfsTer17	1595	1372	458	I/X	Atc/tc	T	-	-1	1	VGNC	-	YES
Sanger	ARS-UCD1.2	-	BTAUD0031a	7	51709096	51709096	A	-	DEL	Frame_Shift_Del	p.Q511Rfs*2	51709095	PASS	BTAUD0031a	BTAUD0031b	0.481	55	51	182	0	135	0	177	frameshift_variant	CA	C	-	frameshift_variant	HIGH	ENSBTAG00000010871	Transcript	ENSBTAT00000065025.2	protein_coding	4/8	-	ENSBTAT00000065025.2:c.1532del	ENSBTAP00000054988.2:p.Gln511ArgfsTer2	1532	1532	511	Q/X	cAg/cg	A	-	1	1	-	-	YES
Sanger	ARS-UCD1.2	PCDHA13	BTAUD0031a	7	51981689	51981689	A	-	DEL	Frame_Shift_Del	p.E301Kfs*40	51981688	PASS	BTAUD0031a	BTAUD0031b	0.444	25	20	98	0.02	98	2	127	frameshift_variant	GA	G	-	frameshift_variant	HIGH	ENSBTAG00000030227	Transcript	ENSBTAT00000020497.5	protein_coding	1/2	-	ENSBTAT00000020497.5:c.900del	ENSBTAP00000020497.5:p.Glu301LysfsTer40	900	900	300	G/X	ggA/gg	A	-	1	1	HGNC	HGNC:8667	YES
Sanger	ARS-UCD1.2	STK32A	BTAUD0031a	7	58575559	58575559	T	-	DEL	Frame_Shift_Del	p.F278Sfs*4	58575558	PASS	BTAUD0031a	BTAUD0031b	0.304	32	14	87	0	91	0	120	frameshift_variant	CT	C	-	frameshift_variant	HIGH	ENSBTAG00000000626	Transcript	ENSBTAT00000085521.1	protein_coding	10/13	-	ENSBTAT00000085521.1:c.833del	ENSBTAP00000071007.1:p.Phe278SerfsTer4	1241	832	278	F/X	Ttc/tc	T	-	1	1	VGNC	-	YES
Sanger	ARS-UCD1.2	SPINK5	BTAUD0031a	7	59339816	59339816	G	-	DEL	Frame_Shift_Del	p.G154Afs*12	59339815	PASS	BTAUD0031a	BTAUD0031b	0.259	40	14	106	0	122	0	143	frameshift_variant	CG	C	-	frameshift_variant	HIGH	ENSBTAG00000019140	Transcript	ENSBTAT00000025479.6	protein_coding	4/32	-	ENSBTAT00000025479.6:c.461del	ENSBTAP00000025479.6:p.Gly154AlafsTer12	460	460	154	G/X	Ggc/gc	G	-	1	1	VGNC	-	YES
Sanger	ARS-UCD1.2	FBXO38	BTAUD0031a	7	59824253	59824253	A	-	DEL	Frame_Shift_Del	p.Q364Rfs*10	59824252	PASS	BTAUD0031a	BTAUD0031b	0.434	43	33	129	0	88	0	107	frameshift_variant	CA	C	-	frameshift_variant&splice_region_variant	HIGH	ENSBTAG00000020303	Transcript	ENSBTAT00000027060.6	protein_coding	10/23	-	ENSBTAT00000027060.6:c.1091del	ENSBTAP00000027060.5:p.Gln364ArgfsTer10	1511	1091	364	Q/X	cAg/cg	A	-	1	1	VGNC	-	YES
Sanger	ARS-UCD1.2	CCDC69	BTAUD0031a	7	62438508	62438508	A	-	DEL	Frame_Shift_Del	p.L179Yfs*7	62438507	PASS	BTAUD0031a	BTAUD0031b	0.467	8	7	27	0	44	0	56	frameshift_variant	TA	T	-	frameshift_variant	HIGH	ENSBTAG00000002834	Transcript	ENSBTAT00000042846.4	protein_coding	7/9	-	ENSBTAT00000042846.4:c.536del	ENSBTAP00000040454.4:p.Leu179TyrfsTer7	692	536	179	L/X	tTa/ta	A	-	-1	1	VGNC	-	YES
Sanger	ARS-UCD1.2	GM2A	BTAUD0031a	7	62508183	62508183	A	-	DEL	Frame_Shift_Del	p.N167Tfs*8	62508182	PASS	BTAUD0031a	BTAUD0031b	0.2	24	6	62	0	97	0	119	frameshift_variant	GA	G	-	frameshift_variant	HIGH	ENSBTAG00000021829	Transcript	ENSBTAT00000029099.5	protein_coding	4/4	-	ENSBTAT00000029099.5:c.500del	ENSBTAP00000029099.5:p.Asn167ThrfsTer8	639	499	167	N/X	Aac/ac	A	-	1	1	VGNC	-	YES
Sanger	ARS-UCD1.2	RASGRF2	BTAUD0031a	7	81109482	81109482	A	-	DEL	Frame_Shift_Del	p.E557Gfs*13	81109481	PASS	BTAUD0031a	BTAUD0031b	0.217	18	5	43	0	71	0	78	frameshift_variant	GA	G	-	frameshift_variant	HIGH	ENSBTAG00000030259	Transcript	ENSBTAT00000081804.1	protein_coding	12/27	-	ENSBTAT00000081804.1:c.1670del	ENSBTAP00000072047.1:p.Glu557GlyfsTer13	2275	1670	557	E/X	gAg/gg	A	-	1	1	VGNC	-	YES
Sanger	ARS-UCD1.2	VCAN	BTAUD0031a	7	83405075	83405075	G	-	DEL	Frame_Shift_Del	p.E533Nfs*9	83405074	PASS	BTAUD0031a	BTAUD0031b	0.327	33	16	103	0	119	0	133	frameshift_variant	TG	T	-	frameshift_variant	HIGH	ENSBTAG00000014906	Transcript	ENSBTAT00000066841.1	protein_coding	7/15	-	ENSBTAT00000066841.1:c.1597del	ENSBTAP00000067301.1:p.Glu533AsnfsTer9	2138	1596	532	L/X	ctG/ct	G	-	1	1	VGNC	-	YES
Sanger	ARS-UCD1.2	VCAN	BTAUD0031a	7	83427078	83427078	T	-	DEL	Frame_Shift_Del	p.E1375Sfs*32	83427077	PASS	BTAUD0031a	BTAUD0031b	0.371	44	26	122	0	143	0	186	frameshift_variant	CT	C	-	frameshift_variant	HIGH	ENSBTAG00000014906	Transcript	ENSBTAT00000066841.1	protein_coding	8/15	-	ENSBTAT00000066841.1:c.4122del	ENSBTAP00000067301.1:p.Glu1375SerfsTer32	4664	4122	1374	P/X	ccT/cc	T	-	1	1	VGNC	-	YES
Sanger	ARS-UCD1.2	RASA1	BTAUD0031a	7	86926543	86926545	CGC	-	DEL	In_Frame_Del	p.A104del	86926542	PASS	BTAUD0031a	BTAUD0031b	0.113	47	6	76	0	49	0	49	inframe_deletion	TCGC	T	-	inframe_deletion	MODERATE	ENSBTAG00000009565	Transcript	ENSBTAT00000012583.6	protein_coding	1/25	-	ENSBTAT00000012583.6:c.311_313del	ENSBTAP00000012583.6:p.Ala104del	896-898	297-299	99-100	VA/V	gtCGCc/gtc	CGC	-	1	1	VGNC	-	YES
Sanger	ARS-UCD1.2	ADGRV1	BTAUD0031a	7	90163015	90163015	A	-	DEL	Frame_Shift_Del	p.R161Efs*21	90163014	PASS	BTAUD0031a	BTAUD0031b	0.469	17	15	57	0	71	0	82	frameshift_variant	CA	C	-	frameshift_variant	HIGH	ENSBTAG00000006031	Transcript	ENSBTAT00000007926.6	protein_coding	5/90	-	ENSBTAT00000007926.6:c.481del	ENSBTAP00000007926.6:p.Arg161GlufsTer21	481	481	161	R/X	Aga/ga	A	-	1	1	VGNC	-	YES
Sanger	ARS-UCD1.2	ADGRV1	BTAUD0031a	7	90244850	90244850	A	-	DEL	Frame_Shift_Del	p.S2471Afs*16	90244849	PASS	BTAUD0031a	BTAUD0031b	0.432	21	16	52	0	95	0	115	frameshift_variant	CA	C	-	frameshift_variant	HIGH	ENSBTAG00000006031	Transcript	ENSBTAT00000007926.6	protein_coding	33/90	-	ENSBTAT00000007926.6:c.7411del	ENSBTAP00000007926.6:p.Ser2471AlafsTer16	7411	7411	2471	S/X	Agc/gc	A	-	1	1	VGNC	-	YES
Sanger	ARS-UCD1.2	-	BTAUD0031a	7	102584733	102584733	T	-	DEL	Frame_Shift_Del	p.D441Tfs*3	102584732	PASS	BTAUD0031a	BTAUD0031b	0.426	27	20	80	0	123	0	184	frameshift_variant	CT	C	-	frameshift_variant	HIGH	ENSBTAG00000027727	Transcript	ENSBTAT00000039964.5	protein_coding	3/13	-	ENSBTAT00000039964.5:c.1320del	ENSBTAP00000039748.5:p.Asp441ThrfsTer3	1673	1320	440	P/X	ccA/cc	T	-	-1	1	-	-	YES
Sanger	ARS-UCD1.2	NUDT12	BTAUD0031a	7	102617273	102617273	T	-	DEL	Frame_Shift_Del	p.E190Gfs*23	102617272	PASS	BTAUD0031a	BTAUD0031b	0.352	46	25	133	0	113	0	163	frameshift_variant	CT	C	-	frameshift_variant	HIGH	ENSBTAG00000027728	Transcript	ENSBTAT00000039965.5	protein_coding	3/7	-	ENSBTAT00000039965.5:c.569del	ENSBTAP00000039749.4:p.Glu190GlyfsTer23	754	569	190	E/X	gAg/gg	T	-	-1	1	VGNC	-	YES
Sanger	ARS-UCD1.2	FER	BTAUD0031a	7	108279118	108279118	A	-	DEL	Frame_Shift_Del	p.N766Tfs*28	108279117	PASS	BTAUD0031a	BTAUD0031b	0.567	13	17	79	0	83	0	97	frameshift_variant	CA	C	-	frameshift_variant	HIGH	ENSBTAG00000003051	Transcript	ENSBTAT00000060973.3	protein_coding	17/18	-	ENSBTAT00000060973.3:c.2297del	ENSBTAP00000053563.2:p.Asn766ThrfsTer28	2295	2295	765	T/X	acA/ac	A	-	1	1	VGNC	-	YES
Sanger	ARS-UCD1.2	-	BTAUD0031a	7	108864392	108864392	G	-	DEL	Frame_Shift_Del	p.P148Rfs*16	108864391	PASS	BTAUD0031a	BTAUD0031b	0.375	45	27	127	0.015	134	2	176	frameshift_variant	CG	C	-	frameshift_variant	HIGH	ENSBTAG00000048376	Transcript	ENSBTAT00000079643.1	protein_coding	1/2	-	ENSBTAT00000079643.1:c.443del	ENSBTAP00000065444.1:p.Pro148ArgfsTer16	443	443	148	P/X	cCg/cg	G	-	-1	1	-	-	YES
Sanger	ARS-UCD1.2	SLC25A46	BTAUD0031a	7	109760285	109760285	A	-	DEL	Frame_Shift_Del	p.N339Tfs*18	109760284	PASS	BTAUD0031a	BTAUD0031b	0.138	75	12	157	0	166	0	194	frameshift_variant	CA	C	-	frameshift_variant	HIGH	ENSBTAG00000009667	Transcript	ENSBTAT00000042610.4	protein_coding	7/7	-	ENSBTAT00000042610.4:c.1016del	ENSBTAP00000040246.4:p.Asn339ThrfsTer18	1015	1015	339	N/X	Aac/ac	A	-	1	1	VGNC	-	YES
Sanger	ARS-UCD1.2	CAMK4	BTAUD0031a	7	110525608	110525608	T	-	DEL	Frame_Shift_Del	p.I183Mfs*10	110525607	PASS	BTAUD0031a	BTAUD0031b	0.375	40	24	116	0	102	0	131	frameshift_variant	AT	A	-	frameshift_variant&splice_region_variant	HIGH	ENSBTAG00000035662	Transcript	ENSBTAT00000086155.1	protein_coding	6/11	-	ENSBTAT00000086155.1:c.549del	ENSBTAP00000065683.1:p.Ile183MetfsTer10	742	548	183	I/X	aTt/at	T	-	1	1	HGNC	HGNC:1464	YES
Sanger	ARS-UCD1.2	NEK1	BTAUD0031a	8	1446531	1446531	T	-	DEL	Frame_Shift_Del	p.A518Lfs*27	1446530	PASS	BTAUD0031a	BTAUD0031b	0.395	23	15	55	0	69	0	79	frameshift_variant	CT	C	-	frameshift_variant	HIGH	ENSBTAG00000026915	Transcript	ENSBTAT00000018438.6	protein_coding	18/34	-	ENSBTAT00000018438.6:c.1551del	ENSBTAP00000018438.6:p.Ala518LeufsTer27	2026	1551	517	A/X	gcA/gc	T	-	-1	1	VGNC	-	YES
Sanger	ARS-UCD1.2	CEP44	BTAUD0031a	8	6603814	6603814	A	-	DEL	Splice_Site	-	6603813	PASS	BTAUD0031a	BTAUD0031b	0.5	21	21	72	0	81	0	90	splice_acceptor_variant	TA	T	-	splice_acceptor_variant	HIGH	ENSBTAG00000020055	Transcript	ENSBTAT00000083432.1	protein_coding	-	2/10	ENSBTAT00000083432.1:c.-50-2del	-	-	-	-	-	-	A	-	1	1	VGNC	-	YES
Sanger	ARS-UCD1.2	CTSB	BTAUD0031a	8	7584045	7584045	A	-	DEL	Frame_Shift_Del	p.V249Sfs*35	7584044	PASS	BTAUD0031a	BTAUD0031b	0.347	32	17	81	0	45	0	64	frameshift_variant	CA	C	-	frameshift_variant	HIGH	ENSBTAG00000012442	Transcript	ENSBTAT00000036795.5	protein_coding	8/10	-	ENSBTAT00000036795.5:c.744del	ENSBTAP00000036650.4:p.Val249SerfsTer35	903	744	248	P/X	ccA/cc	A	-	1	1	VGNC	-	YES
Sanger	ARS-UCD1.2	FAM167A	BTAUD0031a	8	7926199	7926199	T	-	DEL	Frame_Shift_Del	p.L183Sfs*19	7926198	PASS	BTAUD0031a	BTAUD0031b	0.333	34	17	82	0	118	0	141	frameshift_variant	CT	C	-	frameshift_variant	HIGH	ENSBTAG00000019066	Transcript	ENSBTAT00000025383.4	protein_coding	4/4	-	ENSBTAT00000025383.4:c.543del	ENSBTAP00000025383.3:p.Leu183SerfsTer19	1204	543	181	A/X	gcT/gc	T	-	1	1	VGNC	-	YES
Sanger	ARS-UCD1.2	XKR6	BTAUD0031a	8	8148991	8148991	T	-	DEL	Splice_Site	-	8148990	PASS	BTAUD0031a	BTAUD0031b	0.559	26	33	119	0	107	0	135	splice_acceptor_variant	CT	C	-	splice_acceptor_variant	HIGH	ENSBTAG00000005396	Transcript	ENSBTAT00000007096.6	protein_coding	-	1/1	ENSBTAT00000007096.6:c.200-2del	-	-	-	-	-	-	T	-	-1	1	VGNC	-	YES
Sanger	ARS-UCD1.2	MSRA	BTAUD0031a	8	8755445	8755445	T	-	DEL	Frame_Shift_Del	p.T239Lfs*33	8755444	PASS	BTAUD0031a	BTAUD0031b	0.264	39	14	114	0	88	0	110	frameshift_variant	GT	G	-	frameshift_variant	HIGH	ENSBTAG00000021632	Transcript	ENSBTAT00000076419.1	protein_coding	7/7	-	ENSBTAT00000076419.1:c.715del	ENSBTAP00000065414.1:p.Thr239LeufsTer33	715	715	239	T/X	Act/ct	T	-	-1	1	VGNC	-	YES
Sanger	ARS-UCD1.2	-	BTAUD0031a	8	8783515	8783515	C	-	DEL	Frame_Shift_Del	p.R243Gfs*70	8783514	PASS	BTAUD0031a	BTAUD0031b	0.385	24	15	99	0	63	0	89	frameshift_variant	AC	A	-	frameshift_variant	HIGH	ENSBTAG00000040038	Transcript	ENSBTAT00000055920.3	protein_coding	5/5	-	ENSBTAT00000055920.3:c.726del	ENSBTAP00000052855.3:p.Arg243GlyfsTer70	725	725	242	T/X	aCc/ac	C	-	1	1	-	-	YES
Sanger	ARS-UCD1.2	KIF13B	BTAUD0031a	8	9528429	9528429	A	-	DEL	Frame_Shift_Del	p.E393Sfs*5	9528428	PASS	BTAUD0031a	BTAUD0031b	0.5	33	33	126	0	90	0	100	frameshift_variant	GA	G	-	frameshift_variant	HIGH	ENSBTAG00000017232	Transcript	ENSBTAT00000022902.6	protein_coding	11/41	-	ENSBTAT00000022902.6:c.1176del	ENSBTAP00000022902.6:p.Glu393SerfsTer5	1175	1175	392	E/X	gAa/ga	A	-	1	1	VGNC	-	YES
Sanger	ARS-UCD1.2	TOPORS	BTAUD0031a	8	11530741	11530741	A	-	DEL	Frame_Shift_Del	p.E519Dfs*29	11530740	PASS	BTAUD0031a	BTAUD0031b	0.308	54	24	155	0.008	131	1	164	frameshift_variant	GA	G	-	frameshift_variant	HIGH	ENSBTAG00000005905	Transcript	ENSBTAT00000048966.4	protein_coding	3/3	-	ENSBTAT00000048966.4:c.1557del	ENSBTAP00000045917.4:p.Glu519AspfsTer29	1605	1556	519	E/X	gAa/ga	A	-	1	1	VGNC	-	YES
Sanger	ARS-UCD1.2	ADAMTSL1	BTAUD0031a	8	25506797	25506797	G	-	DEL	Frame_Shift_Del	p.R725Afs*95	25506796	PASS	BTAUD0031a	BTAUD0031b	0.385	16	10	70	0	46	0	53	frameshift_variant	CG	C	-	frameshift_variant	HIGH	ENSBTAG00000002997	Transcript	ENSBTAT00000061071.3	protein_coding	16/29	-	ENSBTAT00000061071.3:c.2173del	ENSBTAP00000053804.3:p.Arg725AlafsTer95	2308	2173	725	R/X	Cgc/gc	G	-	-1	1	VGNC	-	YES
Sanger	ARS-UCD1.2	MPDZ	BTAUD0031a	8	31088797	31088797	A	-	DEL	Frame_Shift_Del	p.L225Cfs*8	31088796	PASS	BTAUD0031a	BTAUD0031b	0.469	26	23	85	0	166	0	189	frameshift_variant	CA	C	-	frameshift_variant	HIGH	ENSBTAG00000043961	Transcript	ENSBTAT00000061015.3	protein_coding	5/46	-	ENSBTAT00000061015.3:c.672del	ENSBTAP00000053177.3:p.Leu225CysfsTer8	728	672	224	S/X	tcA/tc	A	-	1	1	VGNC	-	YES
Sanger	ARS-UCD1.2	KANK1	BTAUD0031a	8	43801109	43801109	T	-	DEL	Frame_Shift_Del	p.Q168Rfs*20	43801108	PASS	BTAUD0031a	BTAUD0031b	0.344	21	11	74	0	81	0	128	frameshift_variant	CT	C	-	frameshift_variant	HIGH	ENSBTAG00000010976	Transcript	ENSBTAT00000077869.1	protein_coding	2/11	-	ENSBTAT00000077869.1:c.503del	ENSBTAP00000061083.1:p.Gln168ArgfsTer20	1439	503	168	Q/X	cAg/cg	T	-	-1	1	VGNC	-	YES
Sanger	ARS-UCD1.2	DOCK8	BTAUD0031a	8	44111721	44111721	G	-	DEL	Frame_Shift_Del	p.Q839Sfs*50	44111720	PASS	BTAUD0031a	BTAUD0031b	0.455	18	15	55	0	100	0	116	frameshift_variant	TG	T	-	frameshift_variant	HIGH	ENSBTAG00000002190	Transcript	ENSBTAT00000002840.6	protein_coding	21/48	-	ENSBTAT00000002840.6:c.2515del	ENSBTAP00000002840.5:p.Gln839SerfsTer50	2714	2515	839	Q/X	Cag/ag	G	-	-1	1	VGNC	-	YES
Sanger	ARS-UCD1.2	PGM5	BTAUD0031a	8	44611424	44611424	T	-	DEL	Frame_Shift_Del	p.G559Afs*48	44611423	PASS	BTAUD0031a	BTAUD0031b	0.361	23	13	67	0.011	87	1	114	frameshift_variant	CT	C	-	frameshift_variant	HIGH	ENSBTAG00000033190	Transcript	ENSBTAT00000047151.4	protein_coding	11/11	-	ENSBTAT00000047151.4:c.1674del	ENSBTAP00000044376.3:p.Gly559AlafsTer48	2590	1674	558	T/X	acT/ac	T	-	1	1	VGNC	-	YES
Sanger	ARS-UCD1.2	C8H9orf85	BTAUD0031a	8	48158050	48158050	A	-	DEL	Frame_Shift_Del	p.K29Rfs*28	48158049	PASS	BTAUD0031a	BTAUD0031b	0.385	32	20	93	0	72	0	76	frameshift_variant	TA	T	-	frameshift_variant	HIGH	ENSBTAG00000006831	Transcript	ENSBTAT00000087469.1	protein_coding	1/6	-	ENSBTAT00000087469.1:c.86del	ENSBTAP00000061346.1:p.Lys29ArgfsTer28	210	85	29	K/X	Aag/ag	A	-	1	1	EntrezGene	-	YES
Sanger	ARS-UCD1.2	PCSK5	BTAUD0031a	8	52330708	52330708	G	-	DEL	Frame_Shift_Del	p.G924Afs*32	52330707	PASS	BTAUD0031a	BTAUD0031b	0.449	27	22	89	0	91	0	118	frameshift_variant	TG	T	-	frameshift_variant	HIGH	ENSBTAG00000008101	Transcript	ENSBTAT00000077745.1	protein_coding	22/36	-	ENSBTAT00000077745.1:c.2771del	ENSBTAP00000066434.1:p.Gly924AlafsTer32	3305	2769	923	L/X	ttG/tt	G	-	1	1	VGNC	-	YES
Sanger	ARS-UCD1.2	PIGO	BTAUD0031a	8	59348020	59348020	A	-	DEL	Frame_Shift_Del	p.W718Gfs*45	59348019	PASS	BTAUD0031a	BTAUD0031b	0.455	18	15	53	0	38	0	40	frameshift_variant	CA	C	-	frameshift_variant	HIGH	ENSBTAG00000044135	Transcript	ENSBTAT00000061353.3	protein_coding	6/10	-	ENSBTAT00000061353.3:c.2152del	ENSBTAP00000053302.3:p.Trp718GlyfsTer45	2182	2152	718	W/X	Tgg/gg	A	-	-1	1	VGNC	-	YES
Sanger	ARS-UCD1.2	CD72	BTAUD0031a	8	59807013	59807013	T	-	DEL	Frame_Shift_Del	p.Q182Rfs*16	59807012	PASS	BTAUD0031a	BTAUD0031b	0.49	49	47	199	0.005	183	1	241	frameshift_variant	CT	C	-	frameshift_variant	HIGH	ENSBTAG00000011409	Transcript	ENSBTAT00000015162.5	protein_coding	5/9	-	ENSBTAT00000015162.5:c.545del	ENSBTAP00000015162.5:p.Gln182ArgfsTer16	545	545	182	Q/X	cAg/cg	T	-	-1	1	VGNC	-	YES
Sanger	ARS-UCD1.2	FRMPD1	BTAUD0031a	8	61863149	61863149	A	-	DEL	Frame_Shift_Del	p.E1007Nfs*18	61863148	PASS	BTAUD0031a	BTAUD0031b	0.431	29	22	73	0	84	0	96	frameshift_variant	CA	C	-	frameshift_variant	HIGH	ENSBTAG00000046574	Transcript	ENSBTAT00000084106.1	protein_coding	16/16	-	ENSBTAT00000084106.1:c.3018del	ENSBTAP00000071980.1:p.Glu1007AsnfsTer18	3391	3017	1006	Q/X	cAa/ca	A	-	1	1	VGNC	-	YES
Sanger	ARS-UCD1.2	TDRD7	BTAUD0031a	8	62686934	62686934	A	-	DEL	Frame_Shift_Del	p.A560Hfs*4	62686933	PASS	BTAUD0031a	BTAUD0031b	0.308	27	12	68	0	57	0	62	frameshift_variant	CA	C	-	frameshift_variant	HIGH	ENSBTAG00000003719	Transcript	ENSBTAT00000004845.6	protein_coding	9/17	-	ENSBTAT00000004845.6:c.1677del	ENSBTAP00000004845.5:p.Ala560HisfsTer4	1839	1675	559	K/X	Aaa/aa	A	-	1	1	VGNC	-	YES
Sanger	ARS-UCD1.2	-	BTAUD0031a	8	64537226	64537226	A	-	DEL	Frame_Shift_Del	p.F157Lfs*20	64537225	PASS	BTAUD0031a	BTAUD0031b	0.266	47	17	140	0	130	0	171	frameshift_variant	CA	C	-	frameshift_variant	HIGH	ENSBTAG00000019143	Transcript	ENSBTAT00000025481.3	protein_coding	1/1	-	ENSBTAT00000025481.3:c.471del	ENSBTAP00000049552.1:p.Phe157LeufsTer20	507	471	157	F/X	ttT/tt	A	-	-1	1	-	-	YES
Sanger	ARS-UCD1.2	EGR3	BTAUD0031a	8	69998250	69998250	A	-	DEL	Frame_Shift_Del	p.L111Wfs*80	69998249	PASS	BTAUD0031a	BTAUD0031b	0.471	27	24	93	0	107	0	124	frameshift_variant	CA	C	-	frameshift_variant	HIGH	ENSBTAG00000019293	Transcript	ENSBTAT00000073967.1	protein_coding	2/2	-	ENSBTAT00000073967.1:c.332del	ENSBTAP00000059244.1:p.Leu111TrpfsTer80	470	332	111	L/X	tTg/tg	A	-	-1	1	VGNC	-	YES
Sanger	ARS-UCD1.2	CHRNA2	BTAUD0031a	8	74558538	74558538	A	-	DEL	Frame_Shift_Del	p.C270Afs*44	74558537	PASS	BTAUD0031a	BTAUD0031b	0.493	34	33	161	0.004	251	1	302	frameshift_variant	CA	C	-	frameshift_variant	HIGH	ENSBTAG00000002252	Transcript	ENSBTAT00000002910.5	protein_coding	6/7	-	ENSBTAT00000002910.5:c.808del	ENSBTAP00000002910.4:p.Cys270AlafsTer44	1031	808	270	C/X	Tgc/gc	A	-	-1	1	VGNC	-	YES
Sanger	ARS-UCD1.2	NTRK2	BTAUD0031a	8	77997923	77997923	T	-	DEL	Frame_Shift_Del	p.C176Vfs*65	77997922	PASS	BTAUD0031a	BTAUD0031b	0.491	27	26	103	0	93	0	105	frameshift_variant	CT	C	-	frameshift_variant	HIGH	ENSBTAG00000010647	Transcript	ENSBTAT00000061120.3	protein_coding	6/19	-	ENSBTAT00000061120.3:c.526del	ENSBTAP00000053704.3:p.Cys176ValfsTer65	1118	526	176	C/X	Tgt/gt	T	-	1	1	VGNC	-	YES
Sanger	ARS-UCD1.2	NOL8	BTAUD0031a	8	83940578	83940578	T	-	DEL	Frame_Shift_Del	p.E802Gfs*15	83940577	PASS	BTAUD0031a	BTAUD0031b	0.349	82	44	253	0	196	0	245	frameshift_variant	CT	C	-	frameshift_variant	HIGH	ENSBTAG00000018613	Transcript	ENSBTAT00000024770.6	protein_coding	8/17	-	ENSBTAT00000024770.6:c.2405del	ENSBTAP00000024770.6:p.Glu802GlyfsTer15	2729	2405	802	E/X	gAg/gg	T	-	-1	1	EntrezGene	-	YES
Sanger	ARS-UCD1.2	ABCA1	BTAUD0031a	8	94651037	94651037	T	-	DEL	Frame_Shift_Del	p.L467Wfs*41	94651036	PASS	BTAUD0031a	BTAUD0031b	0.484	33	31	108	0	129	0	151	frameshift_variant	AT	A	-	frameshift_variant	HIGH	ENSBTAG00000020661	Transcript	ENSBTAT00000027538.4	protein_coding	12/50	-	ENSBTAT00000027538.4:c.1395del	ENSBTAP00000027538.3:p.Leu467TrpfsTer41	2036	1395	465	A/X	gcA/gc	T	-	-1	1	VGNC	-	YES
Sanger	ARS-UCD1.2	ABCA1	BTAUD0031a	8	94662339	94662339	T	-	DEL	Frame_Shift_Del	p.E271Sfs*5	94662338	PASS	BTAUD0031a	BTAUD0031b	0.273	56	21	118	0	39	0	46	frameshift_variant	CT	C	-	frameshift_variant	HIGH	ENSBTAG00000020661	Transcript	ENSBTAT00000027538.4	protein_coding	8/50	-	ENSBTAT00000027538.4:c.810del	ENSBTAP00000027538.3:p.Glu271SerfsTer5	1451	810	270	Q/X	caA/ca	T	-	-1	1	VGNC	-	YES
Sanger	ARS-UCD1.2	TMEM245	BTAUD0031a	8	98686068	98686070	GCC	-	DEL	In_Frame_Del	p.G35del	98686067	PASS	BTAUD0031a	BTAUD0031b	0.152	28	5	49	0	27	0	42	inframe_deletion	AGCC	A	-	inframe_deletion	MODERATE	ENSBTAG00000038794	Transcript	ENSBTAT00000082231.1	protein_coding	1/17	-	ENSBTAT00000082231.1:c.103_105del	ENSBTAP00000059685.1:p.Gly35del	103-105	103-105	35	G/-	GGC/-	GCC	-	-1	1	VGNC	-	YES
Sanger	ARS-UCD1.2	CDK5RAP2	BTAUD0031a	8	109864393	109864393	T	-	DEL	Frame_Shift_Del	p.Q1401Rfs*22	109864392	PASS	BTAUD0031a	BTAUD0031b	0.426	31	23	83	0	91	0	109	frameshift_variant	CT	C	-	frameshift_variant	HIGH	ENSBTAG00000006532	Transcript	ENSBTAT00000008586.6	protein_coding	27/38	-	ENSBTAT00000008586.6:c.4202del	ENSBTAP00000008586.6:p.Gln1401ArgfsTer22	4372	4202	1401	Q/X	cAg/cg	T	-	-1	1	VGNC	-	YES
Sanger	ARS-UCD1.2	TPO	BTAUD0031a	8	112211474	112211474	T	-	DEL	Splice_Site	-	112211473	PASS	BTAUD0031a	BTAUD0031b	0.347	32	17	82	0	45	0	62	splice_acceptor_variant	CT	C	-	splice_acceptor_variant	HIGH	ENSBTAG00000055050	Transcript	ENSBTAT00000071301.1	protein_coding	-	2/13	ENSBTAT00000071301.1:c.230-2del	-	-	-	-	-	-	T	-	-1	1	HGNC	HGNC:12015	YES
Sanger	ARS-UCD1.2	HTR1B	BTAUD0031a	9	17091766	17091766	A	-	DEL	Frame_Shift_Del	p.Y55Tfs*11	17091765	PASS	BTAUD0031a	BTAUD0031b	0.605	15	23	57	0	51	0	60	frameshift_variant	TA	T	-	frameshift_variant	HIGH	ENSBTAG00000037429	Transcript	ENSBTAT00000061041.3	protein_coding	1/1	-	ENSBTAT00000061041.3:c.163del	ENSBTAP00000053759.3:p.Tyr55ThrfsTer11	163	163	55	Y/X	Tac/ac	A	-	-1	1	VGNC	-	YES
Sanger	ARS-UCD1.2	NCOA7	BTAUD0031a	9	25401192	25401192	T	-	DEL	Frame_Shift_Del	p.E356Dfs*3	25401191	PASS	BTAUD0031a	BTAUD0031b	0.459	20	17	82	0	97	0	116	frameshift_variant	AT	A	-	frameshift_variant	HIGH	ENSBTAG00000046503	Transcript	ENSBTAT00000070506.1	protein_coding	8/15	-	ENSBTAT00000070506.1:c.1068del	ENSBTAP00000069515.1:p.Glu356AspfsTer3	1302	1068	356	E/X	gaA/ga	T	-	-1	1	HGNC	HGNC:21081	YES
Sanger	ARS-UCD1.2	FAM184A	BTAUD0031a	9	32006966	32006966	A	-	DEL	Frame_Shift_Del	p.A367Qfs*28	32006965	PASS	BTAUD0031a	BTAUD0031b	0.443	39	31	126	0	96	0	123	frameshift_variant	CA	C	-	frameshift_variant	HIGH	ENSBTAG00000015467	Transcript	ENSBTAT00000066389.1	protein_coding	3/18	-	ENSBTAT00000066389.1:c.1098del	ENSBTAP00000067478.1:p.Ala367GlnfsTer28	1528	1098	366	A/X	gcA/gc	A	-	1	1	VGNC	-	YES
Sanger	ARS-UCD1.2	DSE	BTAUD0031a	9	34279236	34279236	A	-	DEL	Frame_Shift_Del	p.L406Rfs*79	34279235	PASS	BTAUD0031a	BTAUD0031b	0.35	13	7	43	0	48	0	58	frameshift_variant	CA	C	-	frameshift_variant	HIGH	ENSBTAG00000005205	Transcript	ENSBTAT00000076070.1	protein_coding	5/5	-	ENSBTAT00000076070.1:c.1217del	ENSBTAP00000069744.1:p.Leu406ArgfsTer79	1217	1217	406	L/X	cTg/cg	A	-	-1	1	VGNC	-	YES
Sanger	ARS-UCD1.2	PRDM1	BTAUD0031a	9	43848888	43848888	A	-	DEL	Frame_Shift_Del	p.L256Wfs*55	43848887	PASS	BTAUD0031a	BTAUD0031b	0.25	36	12	103	0	100	0	122	frameshift_variant	CA	C	-	frameshift_variant	HIGH	ENSBTAG00000000816	Transcript	ENSBTAT00000001081.6	protein_coding	5/7	-	ENSBTAT00000001081.6:c.767del	ENSBTAP00000001081.5:p.Leu256TrpfsTer55	767	767	256	L/X	tTg/tg	A	-	-1	1	VGNC	-	YES
Sanger	ARS-UCD1.2	BVES	BTAUD0031a	9	44893101	44893101	T	-	DEL	Frame_Shift_Del	p.W96Gfs*23	44893100	PASS	BTAUD0031a	BTAUD0031b	0.3	14	6	45	0.023	43	1	59	frameshift_variant	CT	C	-	frameshift_variant	HIGH	ENSBTAG00000018790	Transcript	ENSBTAT00000073526.1	protein_coding	2/7	-	ENSBTAT00000073526.1:c.286del	ENSBTAP00000059192.1:p.Trp96GlyfsTer23	537	286	96	W/X	Tgg/gg	T	-	1	1	VGNC	-	YES
Sanger	ARS-UCD1.2	ASCC3	BTAUD0031a	9	49240375	49240375	A	-	DEL	Frame_Shift_Del	p.Q696Rfs*2	49240374	PASS	BTAUD0031a	BTAUD0031b	0.55	9	11	35	0	35	0	49	frameshift_variant	CA	C	-	frameshift_variant	HIGH	ENSBTAG00000020482	Transcript	ENSBTAT00000027294.5	protein_coding	13/42	-	ENSBTAT00000027294.5:c.2087del	ENSBTAP00000027294.4:p.Gln696ArgfsTer2	2356	2087	696	Q/X	cAg/cg	A	-	1	1	VGNC	-	YES
Sanger	ARS-UCD1.2	FUT9	BTAUD0031a	9	53646036	53646036	A	-	DEL	Frame_Shift_Del	p.F86Sfs*22	53646035	PASS	BTAUD0031a	BTAUD0031b	0.423	30	22	73	0	71	0	85	frameshift_variant	GA	G	-	frameshift_variant	HIGH	ENSBTAG00000007989	Transcript	ENSBTAT00000010501.6	protein_coding	1/1	-	ENSBTAT00000010501.6:c.257del	ENSBTAP00000010501.5:p.Phe86SerfsTer22	304	257	86	F/X	tTc/tc	A	-	-1	1	VGNC	-	YES
Sanger	ARS-UCD1.2	EPHA7	BTAUD0031a	9	56756027	56756027	T	-	DEL	Frame_Shift_Del	p.L35Rfs*66	56756026	PASS	BTAUD0031a	BTAUD0031b	0.302	30	13	60	0	45	0	57	frameshift_variant	CT	C	-	frameshift_variant	HIGH	ENSBTAG00000021420	Transcript	ENSBTAT00000039578.5	protein_coding	2/17	-	ENSBTAT00000039578.5:c.104del	ENSBTAP00000039368.5:p.Leu35ArgfsTer66	395	104	35	L/X	cTg/cg	T	-	1	1	VGNC	-	YES
Sanger	ARS-UCD1.2	GJA10	BTAUD0031a	9	60359262	60359262	T	-	DEL	Frame_Shift_Del	p.I251Lfs*11	60359261	PASS	BTAUD0031a	BTAUD0031b	0.5	43	43	197	0	177	0	263	frameshift_variant	AT	A	-	frameshift_variant	HIGH	ENSBTAG00000011315	Transcript	ENSBTAT00000015039.6	protein_coding	1/2	-	ENSBTAT00000015039.6:c.751del	ENSBTAP00000015039.6:p.Ile251LeufsTer11	751	751	251	I/X	Att/tt	T	-	-1	1	VGNC	-	YES
Sanger	ARS-UCD1.2	MDN1	BTAUD0031a	9	60427518	60427518	A	-	DEL	Frame_Shift_Del	p.Q278Hfs*20	60427517	PASS	BTAUD0031a	BTAUD0031b	0.385	24	15	79	0	77	0	80	frameshift_variant	CA	C	-	frameshift_variant	HIGH	ENSBTAG00000001644	Transcript	ENSBTAT00000002157.6	protein_coding	5/102	-	ENSBTAT00000002157.6:c.834del	ENSBTAP00000002157.6:p.Gln278HisfsTer20	833	833	278	Q/X	cAa/ca	A	-	1	1	VGNC	-	YES
Sanger	ARS-UCD1.2	ENPP1	BTAUD0031a	9	69802364	69802364	T	-	DEL	Frame_Shift_Del	p.F487Sfs*5	69802363	PASS	BTAUD0031a	BTAUD0031b	0.268	52	19	118	0	136	0	161	frameshift_variant	CT	C	-	frameshift_variant	HIGH	ENSBTAG00000021830	Transcript	ENSBTAT00000061365.3	protein_coding	15/25	-	ENSBTAT00000061365.3:c.1460del	ENSBTAP00000053402.2:p.Phe487SerfsTer5	1475	1459	487	F/X	Ttc/tc	T	-	1	1	VGNC	-	YES
Sanger	ARS-UCD1.2	ENPP1	BTAUD0031a	9	69802464	69802464	T	-	DEL	Frame_Shift_Del	p.A521Hfs*2	69802463	PASS	BTAUD0031a	BTAUD0031b	0.382	21	13	67	0	88	0	108	frameshift_variant	CT	C	-	frameshift_variant	HIGH	ENSBTAG00000021830	Transcript	ENSBTAT00000061365.3	protein_coding	15/25	-	ENSBTAT00000061365.3:c.1560del	ENSBTAP00000053402.2:p.Ala521HisfsTer2	1575	1559	520	L/X	cTt/ct	T	-	1	1	VGNC	-	YES
Sanger	ARS-UCD1.2	-	BTAUD0031a	9	70662144	70662144	A	-	DEL	Frame_Shift_Del	p.G235Afs*11	70662143	PASS	BTAUD0031a	BTAUD0031b	0.222	28	8	63	0	139	0	172	frameshift_variant	CA	C	-	frameshift_variant	HIGH	ENSBTAG00000040489	Transcript	ENSBTAT00000052087.2	protein_coding	1/1	-	ENSBTAT00000052087.2:c.702del	ENSBTAP00000050422.2:p.Gly235AlafsTer11	702	702	234	T/X	acT/ac	A	-	-1	1	-	-	YES
Sanger	ARS-UCD1.2	ECT2L	BTAUD0031a	9	76608893	76608893	A	-	DEL	Frame_Shift_Del	p.Q424Hfs*2	76608892	PASS	BTAUD0031a	BTAUD0031b	0.312	33	15	92	0	87	0	101	frameshift_variant	CA	C	-	frameshift_variant	HIGH	ENSBTAG00000027312	Transcript	ENSBTAT00000045835.3	protein_coding	9/21	-	ENSBTAT00000045835.3:c.1272del	ENSBTAP00000043192.3:p.Gln424HisfsTer2	1296	1271	424	Q/X	cAa/ca	A	-	1	1	VGNC	-	YES
Sanger	ARS-UCD1.2	ADGRG6	BTAUD0031a	9	79844782	79844782	A	-	DEL	Frame_Shift_Del	p.Q251Rfs*15	79844781	PASS	BTAUD0031a	BTAUD0031b	0.397	41	27	102	0	88	0	100	frameshift_variant	CA	C	-	frameshift_variant	HIGH	ENSBTAG00000020707	Transcript	ENSBTAT00000079895.1	protein_coding	4/25	-	ENSBTAT00000079895.1:c.752del	ENSBTAP00000073930.1:p.Gln251ArgfsTer15	1749	752	251	Q/X	cAg/cg	A	-	1	1	VGNC	-	YES
Sanger	ARS-UCD1.2	FBXO30	BTAUD0031a	9	83071081	83071081	T	-	DEL	Frame_Shift_Del	p.A718Rfs*9	83071080	PASS	BTAUD0031a	BTAUD0031b	0.388	52	33	158	0	120	0	142	frameshift_variant	CT	C	-	frameshift_variant	HIGH	ENSBTAG00000005376	Transcript	ENSBTAT00000007075.4	protein_coding	3/3	-	ENSBTAT00000007075.4:c.2151del	ENSBTAP00000007075.3:p.Ala718ArgfsTer9	2406	2151	717	E/X	gaA/ga	T	-	-1	1	VGNC	-	YES
Sanger	ARS-UCD1.2	FBXO30	BTAUD0031a	9	83075530	83075530	T	-	DEL	Frame_Shift_Del	p.D360Mfs*11	83075529	PASS	BTAUD0031a	BTAUD0031b	0.372	49	29	165	0.009	216	2	276	frameshift_variant	CT	C	-	frameshift_variant	HIGH	ENSBTAG00000005376	Transcript	ENSBTAT00000007075.4	protein_coding	2/3	-	ENSBTAT00000007075.4:c.1077del	ENSBTAP00000007075.3:p.Asp360MetfsTer11	1332	1077	359	P/X	ccA/cc	T	-	-1	1	VGNC	-	YES
Sanger	ARS-UCD1.2	PLEKHG1	BTAUD0031a	9	87963837	87963837	T	-	DEL	Frame_Shift_Del	p.L1423*	87963836	PASS	BTAUD0031a	BTAUD0031b	0.268	52	19	140	0	146	0	184	frameshift_variant	CT	C	-	frameshift_variant	HIGH	ENSBTAG00000009679	Transcript	ENSBTAT00000012769.6	protein_coding	16/16	-	ENSBTAT00000012769.6:c.4266del	ENSBTAP00000012769.6:p.Leu1423Ter	4459	4266	1422	S/X	tcT/tc	T	-	1	1	VGNC	-	YES
Sanger	ARS-UCD1.2	CNKSR3	BTAUD0031a	9	91108573	91108573	C	-	DEL	Frame_Shift_Del	p.D436Tfs*111	91108572	PASS	BTAUD0031a	BTAUD0031b	0.453	29	24	105	0	121	0	142	frameshift_variant	TC	T	-	frameshift_variant	HIGH	ENSBTAG00000012674	Transcript	ENSBTAT00000075818.1	protein_coding	12/13	-	ENSBTAT00000075818.1:c.1306del	ENSBTAP00000074224.1:p.Asp436ThrfsTer111	1895	1306	436	D/X	Gac/ac	C	-	-1	1	VGNC	-	YES
Sanger	ARS-UCD1.2	TIAM2	BTAUD0031a	9	91760258	91760258	T	-	DEL	Frame_Shift_Del	p.F391Lfs*8	91760257	PASS	BTAUD0031a	BTAUD0031b	0.286	15	6	38	0	35	0	44	frameshift_variant	CT	C	-	frameshift_variant	HIGH	ENSBTAG00000010047	Transcript	ENSBTAT00000081961.1	protein_coding	4/27	-	ENSBTAT00000081961.1:c.1173del	ENSBTAP00000060405.1:p.Phe391LeufsTer8	1382	1171	391	F/X	Ttt/tt	T	-	1	1	HGNC	HGNC:11806	YES
Sanger	ARS-UCD1.2	ARID1B	BTAUD0031a	9	93840929	93840929	A	-	DEL	Frame_Shift_Del	p.K1314Nfs*3	93840928	PASS	BTAUD0031a	BTAUD0031b	0.371	44	26	135	0	106	0	126	frameshift_variant	GA	G	-	frameshift_variant	HIGH	ENSBTAG00000002728	Transcript	ENSBTAT00000071817.1	protein_coding	22/22	-	ENSBTAT00000071817.1:c.3942del	ENSBTAP00000060527.1:p.Lys1314AsnfsTer3	3978	3940	1314	K/X	Aaa/aa	A	-	1	1	VGNC	-	YES
Sanger	ARS-UCD1.2	TULP4	BTAUD0031a	9	94950867	94950867	A	-	DEL	Frame_Shift_Del	p.K572Sfs*66	94950866	PASS	BTAUD0031a	BTAUD0031b	0.286	15	6	45	0	27	0	34	frameshift_variant	CA	C	-	frameshift_variant	HIGH	ENSBTAG00000005083	Transcript	ENSBTAT00000075739.1	protein_coding	10/15	-	ENSBTAT00000075739.1:c.1715del	ENSBTAP00000065328.1:p.Lys572SerfsTer66	1714	1714	572	K/X	Aag/ag	A	-	1	1	VGNC	-	YES
Sanger	ARS-UCD1.2	TAGAP	BTAUD0031a	9	95364577	95364577	G	-	DEL	Frame_Shift_Del	p.V444Cfs*70	95364576	PASS	BTAUD0031a	BTAUD0031b	0.333	18	9	42	0	64	0	68	frameshift_variant	CG	C	-	frameshift_variant	HIGH	ENSBTAG00000031701	Transcript	ENSBTAT00000039899.5	protein_coding	10/10	-	ENSBTAT00000039899.5:c.1329del	ENSBTAP00000039684.4:p.Val444CysfsTer70	1480	1329	443	S/X	tcC/tc	G	-	-1	1	VGNC	-	YES
Sanger	ARS-UCD1.2	UNC93A	BTAUD0031a	9	102008272	102008272	T	-	DEL	Frame_Shift_Del	p.R319Efs*10	102008271	PASS	BTAUD0031a	BTAUD0031b	0.419	36	26	127	0	111	0	131	frameshift_variant	CT	C	-	frameshift_variant	HIGH	ENSBTAG00000014498	Transcript	ENSBTAT00000057059.3	protein_coding	7/9	-	ENSBTAT00000057059.3:c.955del	ENSBTAP00000049617.3:p.Arg319GlufsTer10	1245	955	319	R/X	Aga/ga	T	-	-1	1	EntrezGene	-	YES
Sanger	ARS-UCD1.2	-	BTAUD0031a	10	2121960	2121960	A	-	DEL	Frame_Shift_Del	p.Q220Rfs*19	2121959	PASS	BTAUD0031a	BTAUD0031b	0.5	15	15	71	0	98	0	111	frameshift_variant	GA	G	-	frameshift_variant	HIGH	ENSBTAG00000051430	Transcript	ENSBTAT00000069889.1	protein_coding	3/3	-	ENSBTAT00000069889.1:c.657del	ENSBTAP00000073224.1:p.Gln220ArgfsTer19	657	657	219	L/X	ctT/ct	A	-	-1	1	-	-	YES
Sanger	ARS-UCD1.2	KCNN2	BTAUD0031a	10	3261650	3261650	T	-	DEL	Frame_Shift_Del	p.L15Wfs*33	3261649	PASS	BTAUD0031a	BTAUD0031b	0.559	15	19	70	0	88	0	106	frameshift_variant	GT	G	-	frameshift_variant	HIGH	ENSBTAG00000011076	Transcript	ENSBTAT00000014706.6	protein_coding	2/9	-	ENSBTAT00000014706.6:c.44del	ENSBTAP00000014706.6:p.Leu15TrpfsTer33	792	41	14	V/X	gTt/gt	T	-	1	1	VGNC	-	YES
Sanger	ARS-UCD1.2	HRH2	BTAUD0031a	10	5473656	5473656	T	-	DEL	Frame_Shift_Del	p.E229Gfs*6	5473655	PASS	BTAUD0031a	BTAUD0031b	0.18	41	9	80	0	95	0	106	frameshift_variant	CT	C	-	frameshift_variant	HIGH	ENSBTAG00000044071	Transcript	ENSBTAT00000061359.3	protein_coding	1/2	-	ENSBTAT00000061359.3:c.686del	ENSBTAP00000053816.3:p.Glu229GlyfsTer6	686	686	229	E/X	gAg/gg	T	-	-1	1	VGNC	-	YES
Sanger	ARS-UCD1.2	ANKRD31	BTAUD0031a	10	6604701	6604701	T	-	DEL	Frame_Shift_Del	p.E1171Gfs*40	6604700	PASS	BTAUD0031a	BTAUD0031b	0.294	24	10	50	0	72	0	104	frameshift_variant	CT	C	-	frameshift_variant	HIGH	ENSBTAG00000024878	Transcript	ENSBTAT00000086214.1	protein_coding	17/28	-	ENSBTAT00000086214.1:c.3512del	ENSBTAP00000068712.1:p.Glu1171GlyfsTer40	3754	3512	1171	E/X	gAg/gg	T	-	-1	1	HGNC	HGNC:26853	YES
Sanger	ARS-UCD1.2	ANKRD31	BTAUD0031a	10	6648745	6648745	A	-	DEL	Frame_Shift_Del	p.P166Lfs*3	6648744	PASS	BTAUD0031a	BTAUD0031b	0.4	6	4	20	0	28	0	38	frameshift_variant	GA	G	-	frameshift_variant	HIGH	ENSBTAG00000024878	Transcript	ENSBTAT00000086214.1	protein_coding	9/28	-	ENSBTAT00000086214.1:c.495del	ENSBTAP00000068712.1:p.Pro166LeufsTer3	737	495	165	S/X	tcT/tc	A	-	-1	1	HGNC	HGNC:26853	YES
Sanger	ARS-UCD1.2	POC5	BTAUD0031a	10	7085051	7085051	T	-	DEL	Frame_Shift_Del	p.A537Qfs*35	7085050	PASS	BTAUD0031a	BTAUD0031b	0.564	17	22	58	0	30	0	43	frameshift_variant	CT	C	-	frameshift_variant	HIGH	ENSBTAG00000007114	Transcript	ENSBTAT00000075618.1	protein_coding	12/12	-	ENSBTAT00000075618.1:c.1608del	ENSBTAP00000074301.1:p.Ala537GlnfsTer35	2267	1608	536	A/X	gcA/gc	T	-	-1	1	VGNC	-	YES
Sanger	ARS-UCD1.2	-	BTAUD0031a	10	8952676	8952676	A	-	DEL	Frame_Shift_Del	p.V53Lfs*28	8952675	PASS	BTAUD0031a	BTAUD0031b	0.392	48	31	137	0	277	0	325	frameshift_variant	GA	G	-	frameshift_variant	HIGH	ENSBTAG00000052130	Transcript	ENSBTAT00000067648.1	protein_coding	1/1	-	ENSBTAT00000067648.1:c.156del	ENSBTAP00000067564.1:p.Val53LeufsTer28	156	156	52	G/X	ggA/gg	A	-	1	1	-	-	YES
Sanger	ARS-UCD1.2	-	BTAUD0031a	10	8953236	8953236	A	-	DEL	Frame_Shift_Del	p.I240Lfs*?	8953235	PASS	BTAUD0031a	BTAUD0031b	0.39	36	23	115	0	144	0	192	frameshift_variant	GA	G	-	frameshift_variant	HIGH	ENSBTAG00000052130	Transcript	ENSBTAT00000067648.1	protein_coding	1/1	-	ENSBTAT00000067648.1:c.718del	ENSBTAP00000067564.1:p.Ile240LeufsTer?	716	716	239	E/X	gAa/ga	A	-	1	1	-	-	YES
Sanger	ARS-UCD1.2	MEGF11	BTAUD0031a	10	12860270	12860270	T	-	DEL	Frame_Shift_Del	p.G192Afs*108	12860269	PASS	BTAUD0031a	BTAUD0031b	0.588	7	10	28	0	39	0	43	frameshift_variant	CT	C	-	frameshift_variant	HIGH	ENSBTAG00000034140	Transcript	ENSBTAT00000036967.4	protein_coding	5/23	-	ENSBTAT00000036967.4:c.573del	ENSBTAP00000036815.4:p.Gly192AlafsTer108	583	573	191	P/X	ccA/cc	T	-	-1	1	VGNC	-	YES
Sanger	ARS-UCD1.2	LCTL	BTAUD0031a	10	13419639	13419639	A	-	DEL	Frame_Shift_Del	p.F50Sfs*51	13419638	PASS	BTAUD0031a	BTAUD0031b	0.341	27	14	69	0	106	0	132	frameshift_variant	GA	G	-	frameshift_variant	HIGH	ENSBTAG00000005214	Transcript	ENSBTAT00000006868.5	protein_coding	2/13	-	ENSBTAT00000006868.5:c.149del	ENSBTAP00000006868.4:p.Phe50SerfsTer51	149	149	50	F/X	tTc/tc	A	-	-1	1	VGNC	-	YES
Sanger	ARS-UCD1.2	NOX5	BTAUD0031a	10	15865623	15865623	T	-	DEL	Frame_Shift_Del	p.G343Afs*109	15865622	PASS	BTAUD0031a	BTAUD0031b	0.474	20	18	66	0	96	0	114	frameshift_variant	CT	C	-	frameshift_variant	HIGH	ENSBTAG00000009030	Transcript	ENSBTAT00000011888.5	protein_coding	7/17	-	ENSBTAT00000011888.5:c.1026del	ENSBTAP00000011888.5:p.Gly343AlafsTer109	1026	1026	342	T/X	acT/ac	T	-	1	1	VGNC	-	YES
Sanger	ARS-UCD1.2	NEO1	BTAUD0031a	10	20091262	20091262	A	-	DEL	Frame_Shift_Del	p.R847Dfs*11	20091261	PASS	BTAUD0031a	BTAUD0031b	0.371	56	33	195	0	134	0	155	frameshift_variant	CA	C	-	frameshift_variant	HIGH	ENSBTAG00000004990	Transcript	ENSBTAT00000006569.6	protein_coding	16/29	-	ENSBTAT00000006569.6:c.2539del	ENSBTAP00000006569.6:p.Arg847AspfsTer11	2926	2539	847	R/X	Aga/ga	A	-	1	1	VGNC	-	YES
Sanger	ARS-UCD1.2	MYH7	BTAUD0031a	10	21498581	21498581	T	-	DEL	Frame_Shift_Del	p.L770Rfs*12	21498580	PASS	BTAUD0031a	BTAUD0031b	0.429	12	9	59	0.016	61	1	81	frameshift_variant	CT	C	-	frameshift_variant	HIGH	ENSBTAG00000009703	Transcript	ENSBTAT00000061306.3	protein_coding	19/38	-	ENSBTAT00000061306.3:c.2309del	ENSBTAP00000053217.3:p.Leu770ArgfsTer12	2317	2309	770	L/X	cTg/cg	T	-	1	1	EntrezGene	-	YES
Sanger	ARS-UCD1.2	MYH6	BTAUD0031a	10	21517954	21517954	T	-	DEL	Frame_Shift_Del	p.N209Kfs*56	21517953	PASS	BTAUD0031a	BTAUD0031b	0.353	33	18	125	0	92	0	118	frameshift_variant	AT	A	-	frameshift_variant	HIGH	ENSBTAG00000040053	Transcript	ENSBTAT00000007359.6	protein_coding	5/37	-	ENSBTAT00000007359.6:c.627del	ENSBTAP00000007359.6:p.Asn209LysfsTer56	627	627	209	N/X	aaT/aa	T	-	1	1	VGNC	-	YES
Sanger	ARS-UCD1.2	RBM23	BTAUD0031a	10	21929123	21929123	A	-	DEL	Frame_Shift_Del	p.S34Vfs*140	21929122	PASS	BTAUD0031a	BTAUD0031b	0.363	86	49	274	0	277	0	346	frameshift_variant	CA	C	-	frameshift_variant	HIGH	ENSBTAG00000038333	Transcript	ENSBTAT00000082396.1	protein_coding	3/14	-	ENSBTAT00000082396.1:c.100del	ENSBTAP00000060316.1:p.Ser34ValfsTer140	354	100	34	S/X	Agt/gt	A	-	1	1	VGNC	-	YES
Sanger	ARS-UCD1.2	-	BTAUD0031a	10	25587459	25587459	T	-	DEL	Frame_Shift_Del	p.G152Efs*16	25587458	PASS	BTAUD0031a	BTAUD0031b	0.714	2	5	19	0	35	0	36	frameshift_variant	CT	C	-	frameshift_variant	HIGH	ENSBTAG00000055093	Transcript	ENSBTAT00000065222.2	protein_coding	1/1	-	ENSBTAT00000065222.2:c.453del	ENSBTAP00000055642.1:p.Gly152GlufsTer16	453	453	151	A/X	gcT/gc	T	-	1	1	-	-	YES
Sanger	ARS-UCD1.2	SALL2	BTAUD0031a	10	25651817	25651817	G	-	DEL	Frame_Shift_Del	p.R369Gfs*61	25651816	PASS	BTAUD0031a	BTAUD0031b	0.368	12	7	28	0	53	0	54	frameshift_variant	TG	T	-	frameshift_variant	HIGH	ENSBTAG00000013249	Transcript	ENSBTAT00000085472.1	protein_coding	2/3	-	ENSBTAT00000085472.1:c.1104del	ENSBTAP00000066691.1:p.Arg369GlyfsTer61	1102	1102	368	G/X	Ggg/gg	G	-	1	1	HGNC	HGNC:10526	YES
Sanger	ARS-UCD1.2	OR5AU1	BTAUD0031a	10	25951036	25951036	G	-	DEL	Frame_Shift_Del	p.A87Pfs*5	25951035	PASS	BTAUD0031a	BTAUD0031b	0.217	47	13	125	0	143	0	181	frameshift_variant	TG	T	-	frameshift_variant	HIGH	ENSBTAG00000018919	Transcript	ENSBTAT00000025176.6	protein_coding	1/1	-	ENSBTAT00000025176.6:c.259del	ENSBTAP00000025176.5:p.Ala87ProfsTer5	258	258	86	L/X	ttG/tt	G	-	1	1	HGNC	HGNC:15362	YES
Sanger	ARS-UCD1.2	-	BTAUD0031a	10	26926188	26926188	A	-	DEL	Frame_Shift_Del	p.L216Sfs*11	26926187	PASS	BTAUD0031a	BTAUD0031b	0.396	29	19	119	0	100	0	151	frameshift_variant	GA	G	-	frameshift_variant	HIGH	ENSBTAG00000054610	Transcript	ENSBTAT00000046566.2	protein_coding	1/1	-	ENSBTAT00000046566.2:c.645del	ENSBTAP00000043852.2:p.Leu216SerfsTer11	645	645	215	F/X	ttT/tt	A	-	-1	1	-	-	YES
Sanger	ARS-UCD1.2	-	BTAUD0031a	10	27040946	27040946	T	-	DEL	Frame_Shift_Del	p.D73Ifs*16	27040945	PASS	BTAUD0031a	BTAUD0031b	0.455	18	15	65	0	174	0	209	frameshift_variant	CT	C	-	frameshift_variant	HIGH	ENSBTAG00000047483	Transcript	ENSBTAT00000066271.2	protein_coding	1/1	-	ENSBTAT00000066271.2:c.216del	ENSBTAP00000055374.1:p.Asp73IlefsTer16	216	216	72	T/X	acA/ac	T	-	-1	1	-	-	YES
Sanger	ARS-UCD1.2	-	BTAUD0031a	10	27135610	27135610	A	-	DEL	Frame_Shift_Del	p.L267Rfs*8	27135609	PASS	BTAUD0031a	BTAUD0031b	0.472	28	25	102	0	118	0	144	frameshift_variant	CA	C	-	frameshift_variant	HIGH	ENSBTAG00000025068	Transcript	ENSBTAT00000035020.5	protein_coding	1/1	-	ENSBTAT00000035020.5:c.800del	ENSBTAP00000034900.5:p.Leu267ArgfsTer8	800	800	267	L/X	cTg/cg	A	-	-1	1	-	-	YES
Sanger	ARS-UCD1.2	-	BTAUD0031a	10	27234067	27234067	A	-	DEL	Frame_Shift_Del	p.V4Sfs*26	27234066	PASS	BTAUD0031a	BTAUD0031b	0.431	41	31	123	0	228	0	287	frameshift_variant	CA	C	-	frameshift_variant	HIGH	ENSBTAG00000011510	Transcript	ENSBTAT00000039095.3	protein_coding	1/1	-	ENSBTAT00000039095.3:c.9del	ENSBTAP00000038896.2:p.Val4SerfsTer26	9	9	3	A/X	gcA/gc	A	-	1	1	-	-	YES
Sanger	ARS-UCD1.2	-	BTAUD0031a	10	27563218	27563218	T	-	DEL	Frame_Shift_Del	p.H250Pfs*32	27563217	PASS	BTAUD0031a	BTAUD0031b	0.152	39	7	112	0	211	0	265	frameshift_variant	GT	G	-	frameshift_variant	HIGH	ENSBTAG00000051795	Transcript	ENSBTAT00000072140.1	protein_coding	2/2	-	ENSBTAT00000072140.1:c.749del	ENSBTAP00000067048.1:p.His250ProfsTer32	749	749	250	H/X	cAc/cc	T	-	-1	1	-	-	YES
Sanger	ARS-UCD1.2	-	BTAUD0031a	10	27732102	27732102	T	-	DEL	Frame_Shift_Del	p.L303Cfs*?	27732101	PASS	BTAUD0031a	BTAUD0031b	0.444	25	20	90	0	150	0	177	frameshift_variant	AT	A	-	frameshift_variant	HIGH	ENSBTAG00000051750	Transcript	ENSBTAT00000071909.1	protein_coding	1/1	-	ENSBTAT00000071909.1:c.908del	ENSBTAP00000058668.1:p.Leu303CysfsTer?	907	907	303	L/X	Ttg/tg	T	-	1	1	-	-	YES
Sanger	ARS-UCD1.2	FMN1	BTAUD0031a	10	29436166	29436166	A	-	DEL	Frame_Shift_Del	p.R466Efs*36	29436165	PASS	BTAUD0031a	BTAUD0031b	0.238	16	5	35	0	43	0	49	frameshift_variant	GA	G	-	frameshift_variant	HIGH	ENSBTAG00000025634	Transcript	ENSBTAT00000065510.2	protein_coding	1/16	-	ENSBTAT00000065510.2:c.1396del	ENSBTAP00000054544.2:p.Arg466GlufsTer36	1395	1395	465	G/X	ggA/gg	A	-	1	1	HGNC	HGNC:3768	YES
Sanger	ARS-UCD1.2	AQR	BTAUD0031a	10	30395163	30395163	T	-	DEL	Frame_Shift_Del	p.A646Qfs*10	30395162	PASS	BTAUD0031a	BTAUD0031b	0.413	27	19	71	0	74	0	91	frameshift_variant	CT	C	-	frameshift_variant	HIGH	ENSBTAG00000012712	Transcript	ENSBTAT00000077178.1	protein_coding	19/35	-	ENSBTAT00000077178.1:c.1935del	ENSBTAP00000073081.1:p.Ala646GlnfsTer10	2437	1935	645	G/X	ggA/gg	T	-	-1	1	VGNC	-	YES
Sanger	ARS-UCD1.2	DPH6	BTAUD0031a	10	30925157	30925157	T	-	DEL	Frame_Shift_Del	p.Q122Rfs*5	30925156	PASS	BTAUD0031a	BTAUD0031b	0.556	8	10	26	0	46	0	49	frameshift_variant	CT	C	-	frameshift_variant	HIGH	ENSBTAG00000001364	Transcript	ENSBTAT00000055382.3	protein_coding	4/9	-	ENSBTAT00000055382.3:c.365del	ENSBTAP00000051676.2:p.Gln122ArgfsTer5	387	365	122	Q/X	cAg/cg	T	-	-1	1	VGNC	-	YES
Sanger	ARS-UCD1.2	MEIS2	BTAUD0031a	10	32548856	32548856	A	-	DEL	Frame_Shift_Del	p.L429Cfs*10	32548855	PASS	BTAUD0031a	BTAUD0031b	0.256	29	10	61	0	60	0	109	frameshift_variant	CA	C	-	frameshift_variant	HIGH	ENSBTAG00000003172	Transcript	ENSBTAT00000061494.3	protein_coding	12/12	-	ENSBTAT00000061494.3:c.1286del	ENSBTAP00000053453.2:p.Leu429CysfsTer10	1366	1286	429	L/X	tTg/tg	A	-	-1	1	VGNC	-	YES
Sanger	ARS-UCD1.2	DLL4	BTAUD0031a	10	36469537	36469537	T	-	DEL	Frame_Shift_Del	p.L357Rfs*8	36469536	PASS	BTAUD0031a	BTAUD0031b	0.458	26	22	87	0	83	0	104	frameshift_variant	CT	C	-	frameshift_variant	HIGH	ENSBTAG00000010361	Transcript	ENSBTAT00000013680.4	protein_coding	8/11	-	ENSBTAT00000013680.4:c.1070del	ENSBTAP00000013680.3:p.Leu357ArgfsTer8	1508	1070	357	L/X	cTg/cg	T	-	1	1	VGNC	-	YES
Sanger	ARS-UCD1.2	VPS39	BTAUD0031a	10	37568302	37568302	T	-	DEL	Frame_Shift_Del	p.S288Vfs*35	37568301	PASS	BTAUD0031a	BTAUD0031b	0.357	81	45	214	0	105	0	148	frameshift_variant	CT	C	-	frameshift_variant	HIGH	ENSBTAG00000032055	Transcript	ENSBTAT00000006949.5	protein_coding	10/25	-	ENSBTAT00000006949.5:c.862del	ENSBTAP00000006949.4:p.Ser288ValfsTer35	1065	862	288	S/X	Agt/gt	T	-	-1	1	VGNC	-	YES
Sanger	ARS-UCD1.2	LRRC57	BTAUD0031a	10	37874455	37874455	T	-	DEL	Frame_Shift_Del	p.K60Sfs*5	37874454	PASS	BTAUD0031a	BTAUD0031b	0.411	63	44	192	0.008	128	1	183	frameshift_variant	CT	C	-	frameshift_variant	HIGH	ENSBTAG00000031981	Transcript	ENSBTAT00000045347.2	protein_coding	3/6	-	ENSBTAT00000045347.2:c.179del	ENSBTAP00000042745.2:p.Lys60SerfsTer5	402	179	60	K/X	aAg/ag	T	-	-1	1	VGNC	-	YES
Sanger	ARS-UCD1.2	TTBK2	BTAUD0031a	10	38044059	38044059	T	-	DEL	Frame_Shift_Del	p.E720Dfs*15	38044058	PASS	BTAUD0031a	BTAUD0031b	0.365	47	27	160	0	147	0	184	frameshift_variant	GT	G	-	frameshift_variant	HIGH	ENSBTAG00000006470	Transcript	ENSBTAT00000008483.3	protein_coding	13/14	-	ENSBTAT00000008483.3:c.2160del	ENSBTAP00000008483.2:p.Glu720AspfsTer15	2160	2160	720	E/X	gaA/ga	T	-	-1	1	VGNC	-	YES
Sanger	ARS-UCD1.2	SOS2	BTAUD0031a	10	43110013	43110013	T	-	DEL	Frame_Shift_Del	p.K304Sfs*9	43110012	PASS	BTAUD0031a	BTAUD0031b	0.361	23	13	52	0	36	0	45	frameshift_variant	CT	C	-	frameshift_variant	HIGH	ENSBTAG00000005550	Transcript	ENSBTAT00000007299.6	protein_coding	7/23	-	ENSBTAT00000007299.6:c.911del	ENSBTAP00000007299.6:p.Lys304SerfsTer9	969	911	304	K/X	aAg/ag	T	-	-1	1	VGNC	-	YES
Sanger	ARS-UCD1.2	NIN	BTAUD0031a	10	43625704	43625704	T	-	DEL	Frame_Shift_Del	p.V1601Ffs*8	43625703	PASS	BTAUD0031a	BTAUD0031b	0.369	53	31	159	0	150	0	175	frameshift_variant	CT	C	-	frameshift_variant	HIGH	ENSBTAG00000020281	Transcript	ENSBTAT00000068471.1	protein_coding	20/31	-	ENSBTAT00000068471.1:c.4800del	ENSBTAP00000073166.1:p.Val1601PhefsTer8	4874	4800	1600	A/X	gcA/gc	T	-	-1	1	VGNC	-	YES
Sanger	ARS-UCD1.2	PIF1	BTAUD0031a	10	45272771	45272771	T	-	DEL	Frame_Shift_Del	p.L396Rfs*80	45272770	PASS	BTAUD0031a	BTAUD0031b	0.39	25	16	66	0	57	0	66	frameshift_variant	CT	C	-	frameshift_variant	HIGH	ENSBTAG00000007638	Transcript	ENSBTAT00000010047.5	protein_coding	6/12	-	ENSBTAT00000010047.5:c.1187del	ENSBTAP00000010047.5:p.Leu396ArgfsTer80	1187	1187	396	L/X	cTg/cg	T	-	1	1	VGNC	-	YES
Sanger	ARS-UCD1.2	SLTM	BTAUD0031a	10	51386381	51386381	A	-	DEL	Frame_Shift_Del	p.E835Nfs*12	51386380	PASS	BTAUD0031a	BTAUD0031b	0.424	34	25	99	0	73	0	94	frameshift_variant	CA	C	-	frameshift_variant	HIGH	ENSBTAG00000011319	Transcript	ENSBTAT00000077935.1	protein_coding	17/19	-	ENSBTAT00000077935.1:c.2502del	ENSBTAP00000068454.1:p.Glu835AsnfsTer12	2654	2502	834	P/X	ccA/cc	A	-	1	1	VGNC	-	YES
Sanger	ARS-UCD1.2	TEX9	BTAUD0031a	10	54050282	54050282	A	-	DEL	Frame_Shift_Del	p.C209Vfs*13	54050281	PASS	BTAUD0031a	BTAUD0031b	0.409	26	18	72	0	75	0	97	frameshift_variant	CA	C	-	frameshift_variant	HIGH	ENSBTAG00000031433	Transcript	ENSBTAT00000084241.1	protein_coding	8/12	-	ENSBTAT00000084241.1:c.625del	ENSBTAP00000066976.1:p.Cys209ValfsTer13	664	625	209	C/X	Tgt/gt	A	-	-1	1	VGNC	-	YES
Sanger	ARS-UCD1.2	LEO1	BTAUD0031a	10	58430973	58430973	A	-	DEL	Frame_Shift_Del	p.S632Vfs*4	58430972	PASS	BTAUD0031a	BTAUD0031b	0.339	41	21	113	0	93	0	116	frameshift_variant	CA	C	-	frameshift_variant	HIGH	ENSBTAG00000013830	Transcript	ENSBTAT00000087388.1	protein_coding	11/11	-	ENSBTAT00000087388.1:c.1894del	ENSBTAP00000059666.1:p.Ser632ValfsTer4	1894	1894	632	S/X	Agt/gt	A	-	1	1	VGNC	-	YES
Sanger	ARS-UCD1.2	DMXL2	BTAUD0031a	10	58896033	58896033	A	-	DEL	Frame_Shift_Del	p.S2769Vfs*12	58896032	PASS	BTAUD0031a	BTAUD0031b	0.3	42	18	108	0	75	0	87	frameshift_variant	CA	C	-	frameshift_variant	HIGH	ENSBTAG00000000737	Transcript	ENSBTAT00000086262.1	protein_coding	37/44	-	ENSBTAT00000086262.1:c.8305del	ENSBTAP00000067821.1:p.Ser2769ValfsTer12	8305	8305	2769	S/X	Agt/gt	A	-	1	1	VGNC	-	YES
Sanger	ARS-UCD1.2	FBN1	BTAUD0031a	10	61872716	61872716	T	-	DEL	Frame_Shift_Del	p.C2033Afs*16	61872715	PASS	BTAUD0031a	BTAUD0031b	0.375	40	24	139	0	201	0	256	frameshift_variant	CT	C	-	frameshift_variant	HIGH	ENSBTAG00000002278	Transcript	ENSBTAT00000077684.1	protein_coding	46/65	-	ENSBTAT00000077684.1:c.6097del	ENSBTAP00000064428.1:p.Cys2033AlafsTer16	6580	6097	2033	C/X	Tgc/gc	T	-	1	1	VGNC	-	YES
Sanger	ARS-UCD1.2	SLC12A1	BTAUD0031a	10	62107389	62107389	A	-	DEL	Frame_Shift_Del	p.L924Pfs*7	62107388	PASS	BTAUD0031a	BTAUD0031b	0.471	9	8	30	0	38	0	54	frameshift_variant	GA	G	-	frameshift_variant	HIGH	ENSBTAG00000010145	Transcript	ENSBTAT00000046583.4	protein_coding	22/26	-	ENSBTAT00000046583.4:c.2771del	ENSBTAP00000043868.4:p.Leu924ProfsTer7	2887	2771	924	L/X	cTc/cc	A	-	-1	1	VGNC	-	YES
Sanger	ARS-UCD1.2	SORD	BTAUD0031a	10	65362275	65362275	T	-	DEL	Frame_Shift_Del	p.N134Tfs*27	65362274	PASS	BTAUD0031a	BTAUD0031b	0.522	22	24	85	0	73	0	101	frameshift_variant	GT	G	-	frameshift_variant	HIGH	ENSBTAG00000025496	Transcript	ENSBTAT00000085832.1	protein_coding	1/6	-	ENSBTAT00000085832.1:c.401del	ENSBTAP00000068065.1:p.Asn134ThrfsTer27	401	401	134	N/X	aAc/ac	T	-	-1	1	VGNC	-	YES
Sanger	ARS-UCD1.2	AP5M1	BTAUD0031a	10	69678779	69678779	G	-	DEL	Frame_Shift_Del	p.D229Ifs*15	69678778	PASS	BTAUD0031a	BTAUD0031b	0.506	38	39	131	0	103	0	132	frameshift_variant	AG	A	-	frameshift_variant	HIGH	ENSBTAG00000013043	Transcript	ENSBTAT00000017337.3	protein_coding	2/8	-	ENSBTAT00000017337.3:c.685del	ENSBTAP00000017337.2:p.Asp229IlefsTer15	934	685	229	D/X	Gat/at	G	-	1	1	VGNC	-	YES
Sanger	ARS-UCD1.2	KIAA0586	BTAUD0031a	10	70763223	70763223	G	-	DEL	Frame_Shift_Del	p.V1100*	70763222	PASS	BTAUD0031a	BTAUD0031b	0.366	45	26	124	0	62	0	80	frameshift_variant	TG	T	-	frameshift_variant	HIGH	ENSBTAG00000004631	Transcript	ENSBTAT00000008528.6	protein_coding	23/32	-	ENSBTAT00000008528.6:c.3298del	ENSBTAP00000008528.6:p.Val1100Ter	3571	3297	1099	L/X	ttG/tt	G	-	1	1	VGNC	-	YES
Sanger	ARS-UCD1.2	SYNE2	BTAUD0031a	10	76228709	76228709	A	-	DEL	Frame_Shift_Del	p.Q2512Rfs*6	76228708	PASS	BTAUD0031a	BTAUD0031b	0.377	38	23	92	0	64	0	76	frameshift_variant	CA	C	-	frameshift_variant	HIGH	ENSBTAG00000025450	Transcript	ENSBTAT00000029285.6	protein_coding	46/115	-	ENSBTAT00000029285.6:c.7535del	ENSBTAP00000029285.6:p.Gln2512ArgfsTer6	7535	7535	2512	Q/X	cAg/cg	A	-	1	1	VGNC	-	YES
Sanger	ARS-UCD1.2	PPP1R36	BTAUD0031a	10	76704103	76704103	A	-	DEL	Frame_Shift_Del	p.A179Hfs*24	76704102	PASS	BTAUD0031a	BTAUD0031b	0.309	65	29	168	0	153	0	187	frameshift_variant	CA	C	-	frameshift_variant	HIGH	ENSBTAG00000007809	Transcript	ENSBTAT00000010271.5	protein_coding	7/11	-	ENSBTAT00000010271.5:c.534del	ENSBTAP00000010271.5:p.Ala179HisfsTer24	883	534	178	A/X	gcA/gc	A	-	1	1	VGNC	-	YES
Sanger	ARS-UCD1.2	SPTB	BTAUD0031a	10	76938083	76938083	C	-	DEL	Splice_Site	-	76938082	PASS	BTAUD0031a	BTAUD0031b	0.389	33	21	99	0	99	0	125	splice_donor_variant	AC	A	-	splice_donor_variant	HIGH	ENSBTAG00000004732	Transcript	ENSBTAT00000006213.5	protein_coding	-	6/35	ENSBTAT00000006213.5:c.647+1del	-	-	-	-	-	-	C	-	-1	1	VGNC	-	YES
Sanger	ARS-UCD1.2	TMEM229B	BTAUD0031a	10	79349527	79349527	A	-	DEL	Frame_Shift_Del	p.C101Afs*162	79349526	PASS	BTAUD0031a	BTAUD0031b	0.292	17	7	52	0	72	0	86	frameshift_variant	CA	C	-	frameshift_variant	HIGH	ENSBTAG00000012900	Transcript	ENSBTAT00000053068.3	protein_coding	2/2	-	ENSBTAT00000053068.3:c.301del	ENSBTAP00000050925.2:p.Cys101AlafsTer162	501	301	101	C/X	Tgc/gc	A	-	-1	1	VGNC	-	YES
Sanger	ARS-UCD1.2	SLC8A3	BTAUD0031a	10	81766875	81766875	A	-	DEL	Frame_Shift_Del	p.F743Lfs*164	81766874	PASS	BTAUD0031a	BTAUD0031b	0.429	28	21	76	0	88	0	111	frameshift_variant	CA	C	-	frameshift_variant	HIGH	ENSBTAG00000027080	Transcript	ENSBTAT00000070708.1	protein_coding	6/7	-	ENSBTAT00000070708.1:c.2229del	ENSBTAP00000060089.1:p.Phe743LeufsTer164	3088	2229	743	F/X	ttT/tt	A	-	-1	1	VGNC	-	YES
Sanger	ARS-UCD1.2	GPATCH2L	BTAUD0031a	10	87488874	87488874	A	-	DEL	Frame_Shift_Del	p.N363Ifs*130	87488873	PASS	BTAUD0031a	BTAUD0031b	0.425	46	34	137	0	67	0	101	frameshift_variant	GA	G	-	frameshift_variant	HIGH	ENSBTAG00000003084	Transcript	ENSBTAT00000004016.6	protein_coding	7/10	-	ENSBTAT00000004016.6:c.1088del	ENSBTAP00000004016.5:p.Asn363IlefsTer130	1233	1086	362	R/X	cgA/cg	A	-	1	1	VGNC	-	YES
Sanger	ARS-UCD1.2	TMEM63C	BTAUD0031a	10	88453436	88453436	A	-	DEL	Frame_Shift_Del	p.T736Pfs*15	88453435	PASS	BTAUD0031a	BTAUD0031b	0.235	13	4	51	0	32	0	50	frameshift_variant	CA	C	-	frameshift_variant	HIGH	ENSBTAG00000016283	Transcript	ENSBTAT00000021660.5	protein_coding	23/24	-	ENSBTAT00000021660.5:c.2206del	ENSBTAP00000021660.5:p.Thr736ProfsTer15	2683	2205	735	P/X	ccA/cc	A	-	1	1	VGNC	-	YES
Sanger	ARS-UCD1.2	ALKBH1	BTAUD0031a	10	88824818	88824818	C	-	DEL	Frame_Shift_Del	p.Q345Rfs*41	88824817	PASS	BTAUD0031a	BTAUD0031b	0.319	47	22	146	0	154	0	180	frameshift_variant	GC	G	-	frameshift_variant	HIGH	ENSBTAG00000008133	Transcript	ENSBTAT00000010693.4	protein_coding	6/6	-	ENSBTAT00000010693.4:c.1032del	ENSBTAP00000010693.4:p.Gln345ArgfsTer41	1241	1032	344	R/X	cgG/cg	C	-	-1	1	VGNC	-	YES
Sanger	ARS-UCD1.2	NRXN3	BTAUD0031a	10	90495432	90495432	A	-	DEL	Frame_Shift_Del	p.S59Afs*60	90495431	PASS	BTAUD0031a	BTAUD0031b	0.534	27	31	107	0.009	110	1	145	frameshift_variant	CA	C	-	frameshift_variant	HIGH	ENSBTAG00000025324	Transcript	ENSBTAT00000054797.3	protein_coding	1/8	-	ENSBTAT00000054797.3:c.175del	ENSBTAP00000052163.3:p.Ser59AlafsTer60	175	175	59	S/X	Agc/gc	A	-	1	1	EntrezGene	HGNC:8010	YES
Sanger	ARS-UCD1.2	KCNK10	BTAUD0031a	10	99956436	99956436	A	-	DEL	Frame_Shift_Del	p.P172Qfs*52	99956435	PASS	BTAUD0031a	BTAUD0031b	0.478	12	11	53	0	53	0	76	frameshift_variant	GA	G	-	frameshift_variant	HIGH	ENSBTAG00000019355	Transcript	ENSBTAT00000025779.3	protein_coding	4/7	-	ENSBTAT00000025779.3:c.513del	ENSBTAP00000025779.3:p.Pro172GlnfsTer52	983	513	171	A/X	gcT/gc	A	-	-1	1	VGNC	-	YES
Sanger	ARS-UCD1.2	RPS6KA5	BTAUD0031a	10	102482854	102482854	T	-	DEL	Frame_Shift_Del	p.V661Lfs*12	102482853	PASS	BTAUD0031a	BTAUD0031b	0.375	50	30	161	0	74	0	92	frameshift_variant	CT	C	-	frameshift_variant	HIGH	ENSBTAG00000010906	Transcript	ENSBTAT00000014487.6	protein_coding	16/17	-	ENSBTAT00000014487.6:c.1980del	ENSBTAP00000014487.5:p.Val661LeufsTer12	2101	1980	660	T/X	acA/ac	T	-	-1	1	VGNC	-	YES
Sanger	ARS-UCD1.2	RPS6KA5	BTAUD0031a	10	102588376	102588376	C	-	DEL	Frame_Shift_Del	p.E92Nfs*15	102588375	PASS	BTAUD0031a	BTAUD0031b	0.358	52	29	136	0	151	0	178	frameshift_variant	TC	T	-	frameshift_variant	HIGH	ENSBTAG00000010906	Transcript	ENSBTAT00000014487.6	protein_coding	3/17	-	ENSBTAT00000014487.6:c.274del	ENSBTAP00000014487.5:p.Glu92AsnfsTer15	395	274	92	E/X	Gaa/aa	C	-	-1	1	VGNC	-	YES
Sanger	ARS-UCD1.2	GPAT2	BTAUD0031a	11	2173747	2173747	T	-	DEL	Frame_Shift_Del	p.Q52Rfs*16	2173746	PASS	BTAUD0031a	BTAUD0031b	0.417	14	10	39	0	44	0	52	frameshift_variant	CT	C	-	frameshift_variant	HIGH	ENSBTAG00000011558	Transcript	ENSBTAT00000015359.6	protein_coding	2/21	-	ENSBTAT00000015359.6:c.155del	ENSBTAP00000015359.6:p.Gln52ArgfsTer16	155	155	52	Q/X	cAg/cg	T	-	-1	1	VGNC	-	YES
Sanger	ARS-UCD1.2	KANSL3	BTAUD0031a	11	2595251	2595253	CTT	-	DEL	In_Frame_Del	p.K493del	2595250	PASS	BTAUD0031a	BTAUD0031b	0.192	21	5	54	0	58	0	62	inframe_deletion	GCTT	G	-	inframe_deletion	MODERATE	ENSBTAG00000004497	Transcript	ENSBTAT00000073869.1	protein_coding	12/21	-	ENSBTAT00000073869.1:c.1477_1479del	ENSBTAP00000071080.1:p.Lys493del	1477-1479	1477-1479	493	K/-	AAG/-	CTT	-	-1	1	VGNC	-	YES
Sanger	ARS-UCD1.2	VWA3B	BTAUD0031a	11	3418374	3418374	A	-	DEL	Frame_Shift_Del	p.E252Gfs*27	3418373	PASS	BTAUD0031a	BTAUD0031b	0.632	7	12	39	0	36	0	43	frameshift_variant	GA	G	-	frameshift_variant	HIGH	ENSBTAG00000034384	Transcript	ENSBTAT00000025796.6	protein_coding	6/27	-	ENSBTAT00000025796.6:c.755del	ENSBTAP00000025796.6:p.Glu252GlyfsTer27	1027	755	252	E/X	gAg/gg	A	-	1	1	VGNC	-	YES
Sanger	ARS-UCD1.2	AFF3	BTAUD0031a	11	4711100	4711105	CACGGC	-	DEL	In_Frame_Del	p.A557_V558del	4711099	PASS	BTAUD0031a	BTAUD0031b	0.167	20	4	63	0	32	0	39	inframe_deletion	TCACGGC	T	-	inframe_deletion	MODERATE	ENSBTAG00000012449	Transcript	ENSBTAT00000016523.6	protein_coding	12/22	-	ENSBTAT00000016523.6:c.1669_1674del	ENSBTAP00000016523.6:p.Ala557_Val558del	1931-1936	1669-1674	557-558	AV/-	GCCGTG/-	CACGGC	-	-1	1	VGNC	-	YES
Sanger	ARS-UCD1.2	SLC9A4	BTAUD0031a	11	7267783	7267783	T	-	DEL	Frame_Shift_Del	p.G266Dfs*50	7267782	PASS	BTAUD0031a	BTAUD0031b	0.289	27	11	85	0	140	0	171	frameshift_variant	CT	C	-	frameshift_variant	HIGH	ENSBTAG00000024075	Transcript	ENSBTAT00000033196.5	protein_coding	3/12	-	ENSBTAT00000033196.5:c.795del	ENSBTAP00000033117.5:p.Gly266AspfsTer50	795	795	265	A/X	gcT/gc	T	-	1	1	VGNC	-	YES
Sanger	ARS-UCD1.2	TMEM182	BTAUD0031a	11	7501280	7501280	T	-	DEL	Frame_Shift_Del	p.F201Sfs*13	7501279	PASS	BTAUD0031a	BTAUD0031b	0.386	27	17	94	0	101	0	116	frameshift_variant	GT	G	-	frameshift_variant	HIGH	ENSBTAG00000038462	Transcript	ENSBTAT00000052061.3	protein_coding	5/5	-	ENSBTAT00000052061.3:c.602del	ENSBTAP00000049465.2:p.Phe201SerfsTer13	743	601	201	F/X	Ttc/tc	T	-	1	1	VGNC	-	YES
Sanger	ARS-UCD1.2	TGFBRAP1	BTAUD0031a	11	9236809	9236809	T	-	DEL	Frame_Shift_Del	p.I317Yfs*5	9236808	PASS	BTAUD0031a	BTAUD0031b	0.342	52	27	151	0	128	0	140	frameshift_variant	AT	A	-	frameshift_variant	HIGH	ENSBTAG00000021731	Transcript	ENSBTAT00000028967.6	protein_coding	3/11	-	ENSBTAT00000028967.6:c.949del	ENSBTAP00000028967.5:p.Ile317TyrfsTer5	965	949	317	I/X	Ata/ta	T	-	-1	1	VGNC	-	YES
Sanger	ARS-UCD1.2	HK2	BTAUD0031a	11	9749941	9749941	A	-	DEL	Frame_Shift_Del	p.G627Afs*7	9749940	PASS	BTAUD0031a	BTAUD0031b	0.436	44	34	142	0	213	0	258	frameshift_variant	CA	C	-	frameshift_variant	HIGH	ENSBTAG00000013108	Transcript	ENSBTAT00000060994.3	protein_coding	13/18	-	ENSBTAT00000060994.3:c.1878del	ENSBTAP00000053231.3:p.Gly627AlafsTer7	1878	1878	626	S/X	tcT/tc	A	-	-1	1	VGNC	-	YES
Sanger	ARS-UCD1.2	FIGLA	BTAUD0031a	11	13606697	13606697	T	-	DEL	Frame_Shift_Del	p.Q219Sfs*?	13606696	PASS	BTAUD0031a	BTAUD0031b	0.424	19	14	63	0	61	0	75	frameshift_variant	CT	C	-	frameshift_variant	HIGH	ENSBTAG00000008905	Transcript	ENSBTAT00000011723.5	protein_coding	3/3	-	ENSBTAT00000011723.5:c.651del	ENSBTAP00000011723.5:p.Gln219SerfsTer?	651	651	217	S/X	tcT/tc	T	-	1	1	VGNC	-	YES
Sanger	ARS-UCD1.2	XDH	BTAUD0031a	11	14175887	14175887	T	-	DEL	Frame_Shift_Del	p.A1111Lfs*6	14175886	PASS	BTAUD0031a	BTAUD0031b	0.208	38	10	110	0	75	0	95	frameshift_variant	CT	C	-	frameshift_variant&splice_region_variant	HIGH	ENSBTAG00000012519	Transcript	ENSBTAT00000081017.1	protein_coding	30/36	-	ENSBTAT00000081017.1:c.3330del	ENSBTAP00000061483.1:p.Ala1111LeufsTer6	3330	3330	1110	E/X	gaA/ga	T	-	-1	1	VGNC	-	YES
Sanger	ARS-UCD1.2	VIT	BTAUD0031a	11	19231144	19231144	A	-	DEL	Frame_Shift_Del	p.K224Rfs*26	19231143	PASS	BTAUD0031a	BTAUD0031b	0.3	49	21	113	0	146	0	169	frameshift_variant	CA	C	-	frameshift_variant	HIGH	ENSBTAG00000024980	Transcript	ENSBTAT00000066858.1	protein_coding	7/14	-	ENSBTAT00000066858.1:c.671del	ENSBTAP00000059169.1:p.Lys224ArgfsTer26	996	670	224	K/X	Aag/ag	A	-	1	1	VGNC	-	YES
Sanger	ARS-UCD1.2	SLC8A1	BTAUD0031a	11	22453036	22453036	A	-	DEL	Frame_Shift_Del	p.F786Sfs*22	22453035	PASS	BTAUD0031a	BTAUD0031b	0.361	39	22	110	0	160	0	187	frameshift_variant	GA	G	-	frameshift_variant	HIGH	ENSBTAG00000013861	Transcript	ENSBTAT00000022795.5	protein_coding	9/10	-	ENSBTAT00000022795.5:c.2357del	ENSBTAP00000022795.4:p.Phe786SerfsTer22	2357	2357	786	F/X	tTc/tc	A	-	-1	1	VGNC	-	YES
Sanger	ARS-UCD1.2	THADA	BTAUD0031a	11	25833003	25833003	T	-	DEL	Frame_Shift_Del	p.E348Gfs*30	25833002	PASS	BTAUD0031a	BTAUD0031b	0.542	27	32	92	0	76	0	89	frameshift_variant	CT	C	-	frameshift_variant	HIGH	ENSBTAG00000003555	Transcript	ENSBTAT00000085423.1	protein_coding	10/38	-	ENSBTAT00000085423.1:c.1043del	ENSBTAP00000061925.1:p.Glu348GlyfsTer30	1067	1043	348	E/X	gAg/gg	T	-	-1	1	VGNC	-	YES
Sanger	ARS-UCD1.2	SLC3A1	BTAUD0031a	11	26727504	26727504	T	-	DEL	Frame_Shift_Del	p.I477*	26727503	PASS	BTAUD0031a	BTAUD0031b	0.338	43	22	118	0	121	0	134	frameshift_variant	CT	C	-	frameshift_variant	HIGH	ENSBTAG00000017421	Transcript	ENSBTAT00000023161.4	protein_coding	8/10	-	ENSBTAT00000023161.4:c.1425del	ENSBTAP00000023161.4:p.Ile477Ter	1438	1425	475	T/X	acT/ac	T	-	1	1	VGNC	-	YES
Sanger	ARS-UCD1.2	EML6	BTAUD0031a	11	37550740	37550740	A	-	DEL	Frame_Shift_Del	p.V166Wfs*6	37550739	PASS	BTAUD0031a	BTAUD0031b	0.393	37	24	112	0	43	0	57	frameshift_variant	GA	G	-	frameshift_variant	HIGH	ENSBTAG00000011101	Transcript	ENSBTAT00000067304.1	protein_coding	5/41	-	ENSBTAT00000067304.1:c.495del	ENSBTAP00000056812.1:p.Val166TrpfsTer6	1129	495	165	R/X	agA/ag	A	-	1	1	VGNC	-	YES
Sanger	ARS-UCD1.2	CCDC88A	BTAUD0031a	11	38037354	38037354	C	-	DEL	Frame_Shift_Del	p.V1155Sfs*21	38037353	PASS	BTAUD0031a	BTAUD0031b	0.391	39	25	154	0	142	0	189	frameshift_variant	AC	A	-	frameshift_variant	HIGH	ENSBTAG00000017469	Transcript	ENSBTAT00000069307.1	protein_coding	20/33	-	ENSBTAT00000069307.1:c.3463del	ENSBTAP00000057680.1:p.Val1155SerfsTer21	3889	3463	1155	V/X	Gtc/tc	C	-	-1	1	VGNC	-	YES
Sanger	ARS-UCD1.2	BCL11A	BTAUD0031a	11	43302281	43302281	A	-	DEL	Frame_Shift_Del	p.S88Hfs*5	43302280	PASS	BTAUD0031a	BTAUD0031b	0.405	22	15	71	0	73	0	89	frameshift_variant	GA	G	-	frameshift_variant	HIGH	ENSBTAG00000016534	Transcript	ENSBTAT00000069124.1	protein_coding	2/4	-	ENSBTAT00000069124.1:c.262del	ENSBTAP00000072743.1:p.Ser88HisfsTer5	348	262	88	S/X	Tca/ca	A	-	-1	1	VGNC	-	YES
Sanger	ARS-UCD1.2	IL1A	BTAUD0031a	11	46489707	46489707	T	-	DEL	Frame_Shift_Del	p.E69Gfs*4	46489706	PASS	BTAUD0031a	BTAUD0031b	0.404	65	44	236	0	207	0	271	frameshift_variant	CT	C	-	frameshift_variant	HIGH	ENSBTAG00000010349	Transcript	ENSBTAT00000013665.3	protein_coding	4/7	-	ENSBTAT00000013665.3:c.206del	ENSBTAP00000013665.2:p.Glu69GlyfsTer4	401	206	69	E/X	gAg/gg	T	-	-1	1	VGNC	-	YES
Sanger	ARS-UCD1.2	IL36G	BTAUD0031a	11	46680455	46680455	T	-	DEL	Frame_Shift_Del	p.L104Rfs*8	46680454	PASS	BTAUD0031a	BTAUD0031b	0.421	22	16	92	0	76	0	137	frameshift_variant	CT	C	-	frameshift_variant	HIGH	ENSBTAG00000002085	Transcript	ENSBTAT00000045402.3	protein_coding	5/6	-	ENSBTAT00000045402.3:c.311del	ENSBTAP00000042793.2:p.Leu104ArgfsTer8	393	311	104	L/X	cTg/cg	T	-	1	1	VGNC	-	YES
Sanger	ARS-UCD1.2	-	BTAUD0031a	11	49191150	49191151	-	T	INS	Frame_Shift_Ins	p.S140Kfs*?	49191150	PASS	BTAUD0031a	BTAUD0031b	0.382	34	21	79	0	185	0	206	frameshift_variant	C	CT	T	frameshift_variant	HIGH	ENSBTAG00000047816	Transcript	ENSBTAT00000084941.1	protein_coding	4/5	-	ENSBTAT00000084941.1:c.418dup	ENSBTAP00000070210.1:p.Ser140LysfsTer?	1013-1014	418-419	140	S/KX	agc/aAgc	-	-	-1	1	-	-	YES
Sanger	ARS-UCD1.2	WDPCP	BTAUD0031a	11	61854712	61854712	T	-	DEL	Frame_Shift_Del	p.K334Rfs*14	61854711	PASS	BTAUD0031a	BTAUD0031b	0.362	30	17	135	0	139	0	188	frameshift_variant	CT	C	-	frameshift_variant	HIGH	ENSBTAG00000005151	Transcript	ENSBTAT00000006794.5	protein_coding	11/16	-	ENSBTAT00000006794.5:c.1001del	ENSBTAP00000006794.5:p.Lys334ArgfsTer14	1394	1001	334	K/X	aAg/ag	T	-	-1	1	VGNC	-	YES
Sanger	ARS-UCD1.2	GKN1	BTAUD0031a	11	67314536	67314537	-	A	INS	Frame_Shift_Ins	-	67314536	PASS	BTAUD0031a	BTAUD0031b	0.136	38	6	85	0.054	53	3	76	frameshift_variant	T	TA	A	frameshift_variant&stop_retained_variant	HIGH	ENSBTAG00000012949	Transcript	ENSBTAT00000072575.1	protein_coding	6/6	-	-	-	568-569	568-569	190	*	taa/tAaa	-	-	1	1	VGNC	-	YES
Sanger	ARS-UCD1.2	DNAJC5G	BTAUD0031a	11	72361474	72361474	T	-	DEL	Frame_Shift_Del	p.S105Vfs*74	72361473	PASS	BTAUD0031a	BTAUD0031b	0.303	53	23	164	0	154	0	184	frameshift_variant	CT	C	-	frameshift_variant	HIGH	ENSBTAG00000018262	Transcript	ENSBTAT00000024305.6	protein_coding	2/5	-	ENSBTAT00000024305.6:c.313del	ENSBTAP00000024305.5:p.Ser105ValfsTer74	318	313	105	S/X	Agt/gt	T	-	-1	1	VGNC	-	YES
Sanger	ARS-UCD1.2	OTOF	BTAUD0031a	11	73085897	73085897	C	-	DEL	Frame_Shift_Del	p.V1601Yfs*11	73085896	PASS	BTAUD0031a	BTAUD0031b	0.418	53	38	141	0	135	0	168	frameshift_variant	TC	T	-	frameshift_variant	HIGH	ENSBTAG00000009650	Transcript	ENSBTAT00000015350.4	protein_coding	38/46	-	ENSBTAT00000015350.4:c.4800del	ENSBTAP00000015350.3:p.Val1601TyrfsTer11	4998	4799	1600	S/X	tCc/tc	C	-	1	1	VGNC	-	YES
Sanger	ARS-UCD1.2	HS1BP3	BTAUD0031a	11	78234148	78234148	A	-	DEL	Frame_Shift_Del	p.E195Gfs*26	78234147	PASS	BTAUD0031a	BTAUD0031b	0.455	18	15	84	0	56	0	63	frameshift_variant	GA	G	-	frameshift_variant	HIGH	ENSBTAG00000015490	Transcript	ENSBTAT00000075194.1	protein_coding	4/7	-	ENSBTAT00000075194.1:c.584del	ENSBTAP00000063413.1:p.Glu195GlyfsTer26	649	584	195	E/X	gAg/gg	A	-	1	1	VGNC	-	YES
Sanger	ARS-UCD1.2	WDR35	BTAUD0031a	11	78846461	78846461	A	-	DEL	Frame_Shift_Del	p.K7Sfs*56	78846460	PASS	BTAUD0031a	BTAUD0031b	0.414	17	12	56	0	70	0	73	frameshift_variant	GA	G	-	frameshift_variant	HIGH	ENSBTAG00000051164	Transcript	ENSBTAT00000087269.1	protein_coding	1/28	-	ENSBTAT00000087269.1:c.20del	ENSBTAP00000059882.1:p.Lys7SerfsTer56	21	19	7	K/X	Aag/ag	A	-	1	1	HGNC	HGNC:29250	YES
Sanger	ARS-UCD1.2	FAM49A	BTAUD0031a	11	81873388	81873388	A	-	DEL	Frame_Shift_Del	p.N70Mfs*16	81873387	PASS	BTAUD0031a	BTAUD0031b	0.349	41	22	127	0	159	0	194	frameshift_variant	CA	C	-	frameshift_variant	HIGH	ENSBTAG00000012779	Transcript	ENSBTAT00000016983.4	protein_coding	5/10	-	ENSBTAT00000016983.4:c.209del	ENSBTAP00000016983.4:p.Asn70MetfsTer16	786	208	70	N/X	Aat/at	A	-	1	1	VGNC	-	YES
Sanger	ARS-UCD1.2	FAM49A	BTAUD0031a	11	81876656	81876656	C	-	DEL	Frame_Shift_Del	p.P195Rfs*3	81876655	PASS	BTAUD0031a	BTAUD0031b	0.257	55	19	141	0	148	0	175	frameshift_variant	GC	G	-	frameshift_variant	HIGH	ENSBTAG00000012779	Transcript	ENSBTAT00000016983.4	protein_coding	8/10	-	ENSBTAT00000016983.4:c.584del	ENSBTAP00000016983.4:p.Pro195ArgfsTer3	1161	583	195	P/X	Ccg/cg	C	-	1	1	VGNC	-	YES
Sanger	ARS-UCD1.2	OR1J2	BTAUD0031a	11	93604770	93604770	T	-	DEL	Frame_Shift_Del	p.S190Qfs*13	93604769	PASS	BTAUD0031a	BTAUD0031b	0.483	30	28	117	0	136	0	208	frameshift_variant	CT	C	-	frameshift_variant	HIGH	ENSBTAG00000054775	Transcript	ENSBTAT00000052515.3	protein_coding	1/1	-	ENSBTAT00000052515.3:c.568del	ENSBTAP00000048797.2:p.Ser190GlnfsTer13	568	568	190	S/X	Tca/ca	T	-	1	1	HGNC	HGNC:8209	YES
Sanger	ARS-UCD1.2	-	BTAUD0031a	11	93726348	93726348	A	-	DEL	Frame_Shift_Del	p.I4Lfs*2	93726347	PASS	BTAUD0031a	BTAUD0031b	0.486	18	17	63	0	109	0	132	frameshift_variant	CA	C	-	frameshift_variant	HIGH	ENSBTAG00000038551	Transcript	ENSBTAT00000054542.3	protein_coding	1/1	-	ENSBTAT00000054542.3:c.10del	ENSBTAP00000048488.3:p.Ile4LeufsTer2	9	9	3	T/X	acA/ac	A	-	1	1	-	-	YES
Sanger	ARS-UCD1.2	OR1K1	BTAUD0031a	11	93973132	93973132	T	-	DEL	Frame_Shift_Del	p.W194Gfs*93	93973131	PASS	BTAUD0031a	BTAUD0031b	0.357	9	5	32	0	38	0	54	frameshift_variant	CT	C	-	frameshift_variant	HIGH	ENSBTAG00000030676	Transcript	ENSBTAT00000043371.2	protein_coding	1/1	-	ENSBTAT00000043371.2:c.580del	ENSBTAP00000040946.1:p.Trp194GlyfsTer93	580	580	194	W/X	Tgg/gg	T	-	1	1	HGNC	HGNC:8212	YES
Sanger	ARS-UCD1.2	SCAI	BTAUD0031a	11	95966600	95966600	T	-	DEL	Frame_Shift_Del	p.R148Efs*26	95966599	PASS	BTAUD0031a	BTAUD0031b	0.214	44	12	96	0	68	0	81	frameshift_variant	CT	C	-	frameshift_variant	HIGH	ENSBTAG00000015553	Transcript	ENSBTAT00000072829.1	protein_coding	4/18	-	ENSBTAT00000072829.1:c.442del	ENSBTAP00000068924.1:p.Arg148GlufsTer26	467	442	148	R/X	Aga/ga	T	-	-1	1	EntrezGene	-	YES
Sanger	ARS-UCD1.2	GARNL3	BTAUD0031a	11	98107187	98107187	A	-	DEL	Frame_Shift_Del	p.A367Pfs*19	98107186	PASS	BTAUD0031a	BTAUD0031b	0.234	49	15	151	0	123	0	148	frameshift_variant	GA	G	-	frameshift_variant	HIGH	ENSBTAG00000006948	Transcript	ENSBTAT00000067724.1	protein_coding	14/23	-	ENSBTAT00000067724.1:c.1098del	ENSBTAP00000061770.1:p.Ala367ProfsTer19	1272	1094	365	E/X	gAa/ga	A	-	1	1	VGNC	-	YES
Sanger	ARS-UCD1.2	SH2D3C	BTAUD0031a	11	98454745	98454745	T	-	DEL	Frame_Shift_Del	p.K11Sfs*22	98454744	PASS	BTAUD0031a	BTAUD0031b	0.469	17	15	71	0	40	0	46	frameshift_variant	CT	C	-	frameshift_variant	HIGH	ENSBTAG00000015375	Transcript	ENSBTAT00000020433.5	protein_coding	1/12	-	ENSBTAT00000020433.5:c.32del	ENSBTAP00000020433.4:p.Lys11SerfsTer22	173	32	11	K/X	aAg/ag	T	-	-1	1	VGNC	-	YES
Sanger	ARS-UCD1.2	GOLGA2	BTAUD0031a	11	98871670	98871670	T	-	DEL	Frame_Shift_Del	p.E435Gfs*17	98871669	PASS	BTAUD0031a	BTAUD0031b	0.451	39	32	139	0	79	0	96	frameshift_variant	CT	C	-	frameshift_variant	HIGH	ENSBTAG00000011317	Transcript	ENSBTAT00000084718.1	protein_coding	16/27	-	ENSBTAT00000084718.1:c.1304del	ENSBTAP00000063838.1:p.Glu435GlyfsTer17	1367	1304	435	E/X	gAg/gg	T	-	-1	1	EntrezGene	-	YES
Sanger	ARS-UCD1.2	TBC1D13	BTAUD0031a	11	99287283	99287283	A	-	DEL	Frame_Shift_Del	p.N271Tfs*24	99287282	PASS	BTAUD0031a	BTAUD0031b	0.408	45	31	154	0	82	0	101	frameshift_variant	CA	C	-	frameshift_variant	HIGH	ENSBTAG00000012480	Transcript	ENSBTAT00000016559.6	protein_coding	9/12	-	ENSBTAT00000016559.6:c.812del	ENSBTAP00000016559.5:p.Asn271ThrfsTer24	861	811	271	N/X	Aac/ac	A	-	1	1	VGNC	-	YES
Sanger	ARS-UCD1.2	HMCN2	BTAUD0031a	11	100705611	100705611	G	-	DEL	Frame_Shift_Del	p.G2777Vfs*3	100705610	PASS	BTAUD0031a	BTAUD0031b	0.343	23	12	62	0	87	0	108	frameshift_variant	CG	C	-	frameshift_variant	HIGH	ENSBTAG00000002319	Transcript	ENSBTAT00000007111.6	protein_coding	55/98	-	ENSBTAT00000007111.6:c.8330del	ENSBTAP00000007111.6:p.Gly2777ValfsTer3	8327	8327	2776	R/X	cGg/cg	G	-	1	1	HGNC	HGNC:21293	YES
Sanger	ARS-UCD1.2	CAMSAP1	BTAUD0031a	11	103403185	103403185	T	-	DEL	Frame_Shift_Del	p.S1128Afs*88	103403184	PASS	BTAUD0031a	BTAUD0031b	0.479	37	34	116	0	55	0	61	frameshift_variant	CT	C	-	frameshift_variant	HIGH	ENSBTAG00000006008	Transcript	ENSBTAT00000007892.6	protein_coding	11/17	-	ENSBTAT00000007892.6:c.3382del	ENSBTAP00000007892.5:p.Ser1128AlafsTer88	3382	3382	1128	S/X	Agc/gc	T	-	-1	1	VGNC	-	YES
Sanger	ARS-UCD1.2	CAMSAP1	BTAUD0031a	11	103407182	103407182	T	-	DEL	Splice_Site	-	103407181	PASS	BTAUD0031a	BTAUD0031b	0.345	55	29	150	0	98	0	133	splice_acceptor_variant	CT	C	-	splice_acceptor_variant	HIGH	ENSBTAG00000006008	Transcript	ENSBTAT00000007892.6	protein_coding	-	7/16	ENSBTAT00000007892.6:c.1046-2del	-	-	-	-	-	-	T	-	-1	1	VGNC	-	YES
Sanger	ARS-UCD1.2	PCDH20	BTAUD0031a	12	480060	480060	A	-	DEL	Frame_Shift_Del	p.Q681Rfs*7	480059	PASS	BTAUD0031a	BTAUD0031b	0.444	40	32	109	0	106	0	125	frameshift_variant	CA	C	-	frameshift_variant	HIGH	ENSBTAG00000011862	Transcript	ENSBTAT00000015745.5	protein_coding	2/3	-	ENSBTAT00000015745.5:c.2042del	ENSBTAP00000015745.5:p.Gln681ArgfsTer7	2042	2042	681	Q/X	cAg/cg	A	-	1	1	EntrezGene	-	YES
Sanger	ARS-UCD1.2	ENOX1	BTAUD0031a	12	13507843	13507843	T	-	DEL	Frame_Shift_Del	p.E306Gfs*15	13507842	PASS	BTAUD0031a	BTAUD0031b	0.25	18	6	50	0	130	0	144	frameshift_variant	CT	C	-	frameshift_variant	HIGH	ENSBTAG00000012434	Transcript	ENSBTAT00000016503.6	protein_coding	7/15	-	ENSBTAT00000016503.6:c.917del	ENSBTAP00000016503.6:p.Glu306GlyfsTer15	1192	917	306	E/X	gAg/gg	T	-	-1	1	VGNC	-	YES
Sanger	ARS-UCD1.2	HTR2A	BTAUD0031a	12	16777987	16777987	T	-	DEL	Frame_Shift_Del	p.N383Ifs*25	16777986	PASS	BTAUD0031a	BTAUD0031b	0.443	39	31	132	0	117	0	134	frameshift_variant	AT	A	-	frameshift_variant	HIGH	ENSBTAG00000013498	Transcript	ENSBTAT00000017943.3	protein_coding	4/5	-	ENSBTAT00000017943.3:c.1148del	ENSBTAP00000017943.3:p.Asn383IlefsTer25	1858	1148	383	N/X	aAt/at	T	-	-1	1	VGNC	-	YES
Sanger	ARS-UCD1.2	FREM2	BTAUD0031a	12	23336211	23336211	A	-	DEL	Frame_Shift_Del	p.F2010Sfs*36	23336210	PASS	BTAUD0031a	BTAUD0031b	0.286	30	12	105	0	142	0	204	frameshift_variant	GA	G	-	frameshift_variant	HIGH	ENSBTAG00000017032	Transcript	ENSBTAT00000022647.6	protein_coding	7/24	-	ENSBTAT00000022647.6:c.6029del	ENSBTAP00000022647.6:p.Phe2010SerfsTer36	6368	6029	2010	F/X	tTc/tc	A	-	-1	1	VGNC	-	YES
Sanger	ARS-UCD1.2	FREM2	BTAUD0031a	12	23360479	23360479	T	-	DEL	Frame_Shift_Del	p.M1985Wfs*61	23360478	PASS	BTAUD0031a	BTAUD0031b	0.333	20	10	54	0	105	0	118	frameshift_variant	AT	A	-	frameshift_variant	HIGH	ENSBTAG00000017032	Transcript	ENSBTAT00000022647.6	protein_coding	6/24	-	ENSBTAT00000022647.6:c.5953del	ENSBTAP00000022647.6:p.Met1985TrpfsTer61	6292	5953	1985	M/X	Atg/tg	T	-	-1	1	VGNC	-	YES
Sanger	ARS-UCD1.2	NBEA	BTAUD0031a	12	25834290	25834290	T	-	DEL	Frame_Shift_Del	p.E2437Nfs*24	25834289	PASS	BTAUD0031a	BTAUD0031b	0.405	22	15	72	0	62	0	80	frameshift_variant	CT	C	-	frameshift_variant	HIGH	ENSBTAG00000022991	Transcript	ENSBTAT00000069105.1	protein_coding	47/58	-	ENSBTAT00000069105.1:c.7308del	ENSBTAP00000069075.1:p.Glu2437AsnfsTer24	7308	7308	2436	P/X	ccA/cc	T	-	-1	1	VGNC	-	YES
Sanger	ARS-UCD1.2	KL	BTAUD0031a	12	28053481	28053481	G	-	DEL	Frame_Shift_Del	p.P788Lfs*10	28053480	PASS	BTAUD0031a	BTAUD0031b	0.389	22	14	66	0	108	0	126	frameshift_variant	AG	A	-	frameshift_variant	HIGH	ENSBTAG00000013984	Transcript	ENSBTAT00000018586.5	protein_coding	4/5	-	ENSBTAT00000018586.5:c.2363del	ENSBTAP00000018586.5:p.Pro788LeufsTer10	2363	2363	788	P/X	cCt/ct	G	-	-1	1	VGNC	-	YES
Sanger	ARS-UCD1.2	C1QTNF9	BTAUD0031a	12	34301219	34301219	A	-	DEL	Frame_Shift_Del	p.V297Sfs*23	34301218	PASS	BTAUD0031a	BTAUD0031b	0.486	38	36	135	0	154	0	188	frameshift_variant	CA	C	-	frameshift_variant	HIGH	ENSBTAG00000053310	Transcript	ENSBTAT00000077818.1	protein_coding	2/2	-	ENSBTAT00000077818.1:c.888del	ENSBTAP00000068100.1:p.Val297SerfsTer23	1711	886	296	K/X	Aaa/aa	A	-	1	1	EntrezGene	-	YES
Sanger	ARS-UCD1.2	CENPJ	BTAUD0031a	12	36486879	36486879	A	-	DEL	Frame_Shift_Del	p.P36Lfs*3	36486878	PASS	BTAUD0031a	BTAUD0031b	0.439	55	43	170	0	89	0	108	frameshift_variant	GA	G	-	frameshift_variant	HIGH	ENSBTAG00000017048	Transcript	ENSBTAT00000022667.4	protein_coding	1/16	-	ENSBTAT00000022667.4:c.102del	ENSBTAP00000022667.3:p.Pro36LeufsTer3	168	102	34	G/X	ggA/gg	A	-	1	1	VGNC	-	YES
Sanger	ARS-UCD1.2	RNF17	BTAUD0031a	12	36541904	36541904	A	-	DEL	Frame_Shift_Del	p.C340Vfs*21	36541903	PASS	BTAUD0031a	BTAUD0031b	0.545	15	18	54	0	32	0	38	frameshift_variant	CA	C	-	frameshift_variant	HIGH	ENSBTAG00000000278	Transcript	ENSBTAT00000000345.4	protein_coding	7/14	-	ENSBTAT00000000345.4:c.1018del	ENSBTAP00000000345.4:p.Cys340ValfsTer21	1018	1018	340	C/X	Tgt/gt	A	-	-1	1	VGNC	-	YES
Sanger	ARS-UCD1.2	ATP12A	BTAUD0031a	12	36659494	36659494	A	-	DEL	Frame_Shift_Del	p.W125Gfs*31	36659493	PASS	BTAUD0031a	BTAUD0031b	0.706	5	12	44	0.022	45	1	53	frameshift_variant	CA	C	-	frameshift_variant	HIGH	ENSBTAG00000014486	Transcript	ENSBTAT00000073742.1	protein_coding	4/23	-	ENSBTAT00000073742.1:c.373del	ENSBTAP00000067109.1:p.Trp125GlyfsTer31	498	373	125	W/X	Tgg/gg	A	-	-1	1	VGNC	-	YES
Sanger	ARS-UCD1.2	-	BTAUD0031a	12	39462347	39462347	A	-	DEL	Frame_Shift_Del	p.C15Afs*33	39462346	PASS	BTAUD0031a	BTAUD0031b	0.436	22	17	68	0	100	0	113	frameshift_variant	CA	C	-	frameshift_variant	HIGH	ENSBTAG00000054527	Transcript	ENSBTAT00000083744.1	protein_coding	1/1	-	ENSBTAT00000083744.1:c.43del	ENSBTAP00000073943.1:p.Cys15AlafsTer33	43	43	15	C/X	Tgc/gc	A	-	-1	1	-	-	YES
Sanger	ARS-UCD1.2	-	BTAUD0031a	12	70673949	70673949	T	-	DEL	Frame_Shift_Del	p.D1165Ifs*7	70673948	PASS	BTAUD0031a	BTAUD0031b	0.37	29	17	97	0	50	0	66	frameshift_variant	CT	C	-	frameshift_variant	HIGH	ENSBTAG00000046041	Transcript	ENSBTAT00000036965.5	protein_coding	28/31	-	ENSBTAT00000036965.5:c.3492del	ENSBTAP00000036813.5:p.Asp1165IlefsTer7	3492	3492	1164	P/X	ccT/cc	T	-	1	1	-	-	YES
Sanger	ARS-UCD1.2	UGGT2	BTAUD0031a	12	73203080	73203080	A	-	DEL	Frame_Shift_Del	p.W1135Gfs*3	73203079	PASS	BTAUD0031a	BTAUD0031b	0.444	5	4	21	0	31	0	36	frameshift_variant	CA	C	-	frameshift_variant	HIGH	ENSBTAG00000004401	Transcript	ENSBTAT00000005775.5	protein_coding	29/38	-	ENSBTAT00000005775.5:c.3403del	ENSBTAP00000005775.5:p.Trp1135GlyfsTer3	3488	3403	1135	W/X	Tgg/gg	A	-	-1	1	VGNC	-	YES
Sanger	ARS-UCD1.2	HS6ST3	BTAUD0031a	12	73364202	73364202	T	-	DEL	Frame_Shift_Del	p.L136Rfs*14	73364201	PASS	BTAUD0031a	BTAUD0031b	0.333	30	15	78	0	75	0	91	frameshift_variant	CT	C	-	frameshift_variant	HIGH	ENSBTAG00000039065	Transcript	ENSBTAT00000056403.2	protein_coding	1/2	-	ENSBTAT00000056403.2:c.407del	ENSBTAP00000048528.2:p.Leu136ArgfsTer14	407	407	136	L/X	cTg/cg	T	-	1	1	EntrezGene	-	YES
Sanger	ARS-UCD1.2	MYO16	BTAUD0031a	12	83972814	83972814	T	-	DEL	Frame_Shift_Del	p.L163Rfs*15	83972813	PASS	BTAUD0031a	BTAUD0031b	0.413	27	19	86	0	63	0	75	frameshift_variant	CT	C	-	frameshift_variant	HIGH	ENSBTAG00000018237	Transcript	ENSBTAT00000024275.5	protein_coding	4/40	-	ENSBTAT00000024275.5:c.488del	ENSBTAP00000024275.5:p.Leu163ArgfsTer15	488	488	163	L/X	cTg/cg	T	-	1	1	VGNC	-	YES
Sanger	ARS-UCD1.2	TMCO3	BTAUD0031a	12	86693691	86693691	A	-	DEL	Frame_Shift_Del	p.S402Afs*21	86693690	PASS	BTAUD0031a	BTAUD0031b	0.49	25	24	108	0	96	0	109	frameshift_variant	CA	C	-	frameshift_variant	HIGH	ENSBTAG00000015704	Transcript	ENSBTAT00000020850.6	protein_coding	8/14	-	ENSBTAT00000020850.6:c.1204del	ENSBTAP00000020850.5:p.Ser402AlafsTer21	1564	1204	402	S/X	Agc/gc	A	-	1	1	VGNC	-	YES
Sanger	ARS-UCD1.2	PLCB4	BTAUD0031a	13	2482751	2482751	A	-	DEL	Frame_Shift_Del	p.Q1064Rfs*2	2482750	PASS	BTAUD0031a	BTAUD0031b	0.308	9	4	27	0	81	0	94	frameshift_variant	CA	C	-	frameshift_variant	HIGH	ENSBTAG00000013116	Transcript	ENSBTAT00000017447.6	protein_coding	31/36	-	ENSBTAT00000017447.6:c.3191del	ENSBTAP00000017447.6:p.Gln1064ArgfsTer2	3191	3191	1064	Q/X	cAg/cg	A	-	1	1	VGNC	-	YES
Sanger	ARS-UCD1.2	PAK5	BTAUD0031a	13	2566480	2566480	A	-	DEL	Frame_Shift_Del	p.L702Rfs*12	2566479	PASS	BTAUD0031a	BTAUD0031b	0.4	18	12	55	0	84	0	93	frameshift_variant	CA	C	-	frameshift_variant	HIGH	ENSBTAG00000017679	Transcript	ENSBTAT00000023513.6	protein_coding	9/9	-	ENSBTAT00000023513.6:c.2105del	ENSBTAP00000023513.6:p.Leu702ArgfsTer12	2309	2105	702	L/X	cTg/cg	A	-	-1	1	EntrezGene	-	YES
Sanger	ARS-UCD1.2	SPTLC3	BTAUD0031a	13	6734433	6734433	A	-	DEL	Frame_Shift_Del	p.Q426Rfs*17	6734432	PASS	BTAUD0031a	BTAUD0031b	0.387	38	24	120	0	146	0	201	frameshift_variant	CA	C	-	frameshift_variant	HIGH	ENSBTAG00000014252	Transcript	ENSBTAT00000018946.6	protein_coding	10/12	-	ENSBTAT00000018946.6:c.1277del	ENSBTAP00000018946.6:p.Gln426ArgfsTer17	2145	1277	426	Q/X	cAg/cg	A	-	1	1	VGNC	-	YES
Sanger	ARS-UCD1.2	SEL1L2	BTAUD0031a	13	7451465	7451465	T	-	DEL	Frame_Shift_Del	p.A303Lfs*10	7451464	PASS	BTAUD0031a	BTAUD0031b	0.227	17	5	32	0	37	0	42	frameshift_variant	CT	C	-	frameshift_variant	HIGH	ENSBTAG00000020120	Transcript	ENSBTAT00000026798.6	protein_coding	10/19	-	ENSBTAT00000026798.6:c.906del	ENSBTAP00000026798.6:p.Ala303LeufsTer10	906	906	302	K/X	aaA/aa	T	-	-1	1	VGNC	-	YES
Sanger	ARS-UCD1.2	FBH1	BTAUD0031a	13	17586270	17586270	T	-	DEL	Frame_Shift_Del	p.G490Afs*23	17586269	PASS	BTAUD0031a	BTAUD0031b	0.207	23	6	56	0	28	0	32	frameshift_variant	CT	C	-	frameshift_variant&splice_region_variant	HIGH	ENSBTAG00000004147	Transcript	ENSBTAT00000085868.1	protein_coding	8/21	-	ENSBTAT00000085868.1:c.1467del	ENSBTAP00000060725.1:p.Gly490AlafsTer23	2251	1467	489	A/X	gcA/gc	T	-	-1	1	VGNC	-	YES
Sanger	ARS-UCD1.2	-	BTAUD0031a	13	20676203	20676203	A	-	DEL	Frame_Shift_Del	p.D200Mfs*34	20676202	PASS	BTAUD0031a	BTAUD0031b	0.469	17	15	60	0	68	0	82	frameshift_variant	CA	C	-	frameshift_variant	HIGH	ENSBTAG00000037969	Transcript	ENSBTAT00000057347.2	protein_coding	5/8	-	ENSBTAT00000057347.2:c.597del	ENSBTAP00000047997.1:p.Asp200MetfsTer34	819	597	199	A/X	gcA/gc	A	-	1	1	-	-	YES
Sanger	ARS-UCD1.2	CUBN	BTAUD0031a	13	31282693	31282693	T	-	DEL	Frame_Shift_Del	p.T3492Lfs*98	31282692	PASS	BTAUD0031a	BTAUD0031b	0.39	36	23	115	0	85	0	103	frameshift_variant	GT	G	-	frameshift_variant	HIGH	ENSBTAG00000005072	Transcript	ENSBTAT00000039417.5	protein_coding	65/67	-	ENSBTAT00000039417.5:c.10474del	ENSBTAP00000039211.4:p.Thr3492LeufsTer98	10474	10474	3492	T/X	Act/ct	T	-	-1	1	VGNC	-	YES
Sanger	ARS-UCD1.2	CUBN	BTAUD0031a	13	31345002	31345002	A	-	DEL	Frame_Shift_Del	p.C2686Vfs*6	31345001	PASS	BTAUD0031a	BTAUD0031b	0.364	21	12	51	0	59	0	67	frameshift_variant	CA	C	-	frameshift_variant&splice_region_variant	HIGH	ENSBTAG00000005072	Transcript	ENSBTAT00000039417.5	protein_coding	52/67	-	ENSBTAT00000039417.5:c.8056del	ENSBTAP00000039211.4:p.Cys2686ValfsTer6	8056	8056	2686	C/X	Tgt/gt	A	-	-1	1	VGNC	-	YES
Sanger	ARS-UCD1.2	ST8SIA6	BTAUD0031a	13	31753910	31753910	T	-	DEL	Frame_Shift_Del	p.S160Afs*36	31753909	PASS	BTAUD0031a	BTAUD0031b	0.258	23	8	67	0	92	0	124	frameshift_variant	CT	C	-	frameshift_variant	HIGH	ENSBTAG00000011366	Transcript	ENSBTAT00000039438.4	protein_coding	5/7	-	ENSBTAT00000039438.4:c.478del	ENSBTAP00000039232.3:p.Ser160AlafsTer36	860	478	160	S/X	Agc/gc	T	-	-1	1	VGNC	-	YES
Sanger	ARS-UCD1.2	MRC1	BTAUD0031a	13	32320879	32320879	A	-	DEL	Frame_Shift_Del	p.I915Sfs*49	32320878	PASS	BTAUD0031a	BTAUD0031b	0.408	29	20	78	0	108	0	133	frameshift_variant	CA	C	-	frameshift_variant	HIGH	ENSBTAG00000038048	Transcript	ENSBTAT00000054341.3	protein_coding	19/29	-	ENSBTAT00000054341.3:c.2743del	ENSBTAP00000051181.3:p.Ile915SerfsTer49	3062	2743	915	I/X	Atc/tc	A	-	1	1	VGNC	-	YES
Sanger	ARS-UCD1.2	SVIL	BTAUD0031a	13	34588085	34588085	T	-	DEL	Frame_Shift_Del	p.K1746Sfs*4	34588084	PASS	BTAUD0031a	BTAUD0031b	0.308	18	8	57	0	74	0	80	frameshift_variant	CT	C	-	frameshift_variant	HIGH	ENSBTAG00000027444	Transcript	ENSBTAT00000052009.3	protein_coding	25/34	-	ENSBTAT00000052009.3:c.5237del	ENSBTAP00000049248.3:p.Lys1746SerfsTer4	5237	5237	1746	K/X	aAg/ag	T	-	-1	1	EntrezGene	-	YES
Sanger	ARS-UCD1.2	MPP7	BTAUD0031a	13	36522935	36522935	A	-	DEL	Frame_Shift_Del	p.S448Vfs*2	36522934	PASS	BTAUD0031a	BTAUD0031b	0.279	31	12	90	0	54	0	59	frameshift_variant	CA	C	-	frameshift_variant	HIGH	ENSBTAG00000017354	Transcript	ENSBTAT00000036314.5	protein_coding	15/17	-	ENSBTAT00000036314.5:c.1342del	ENSBTAP00000036176.4:p.Ser448ValfsTer2	1607	1341	447	T/X	acA/ac	A	-	1	1	VGNC	-	YES
Sanger	ARS-UCD1.2	CFAP61	BTAUD0031a	13	39697965	39697965	T	-	DEL	Frame_Shift_Del	p.S288Pfs*13	39697964	PASS	BTAUD0031a	BTAUD0031b	0.408	29	20	97	0	89	0	108	frameshift_variant	CT	C	-	frameshift_variant&splice_region_variant	HIGH	ENSBTAG00000009291	Transcript	ENSBTAT00000039379.5	protein_coding	8/26	-	ENSBTAT00000039379.5:c.862del	ENSBTAP00000039173.5:p.Ser288ProfsTer13	922	862	288	S/X	Tcc/cc	T	-	1	1	VGNC	-	YES
Sanger	ARS-UCD1.2	RALGAPA2	BTAUD0031a	13	40050253	40050253	T	-	DEL	Frame_Shift_Del	p.Q993Rfs*20	40050252	PASS	BTAUD0031a	BTAUD0031b	0.352	35	19	86	0	47	0	57	frameshift_variant	CT	C	-	frameshift_variant	HIGH	ENSBTAG00000014178	Transcript	ENSBTAT00000079622.1	protein_coding	22/41	-	ENSBTAT00000079622.1:c.2978del	ENSBTAP00000065849.1:p.Gln993ArgfsTer20	3074	2978	993	Q/X	cAg/cg	T	-	-1	1	VGNC	-	YES
Sanger	ARS-UCD1.2	-	BTAUD0031a	13	42164179	42164179	A	-	DEL	Frame_Shift_Del	p.Q64Rfs*3	42164178	PASS	BTAUD0031a	BTAUD0031b	0.553	21	26	84	0	63	0	82	frameshift_variant	CA	C	-	frameshift_variant	HIGH	ENSBTAG00000032687	Transcript	ENSBTAT00000011269.5	protein_coding	1/3	-	ENSBTAT00000011269.5:c.191del	ENSBTAP00000011269.4:p.Gln64ArgfsTer3	308	191	64	Q/X	cAg/cg	A	-	1	1	-	-	YES
Sanger	ARS-UCD1.2	DIP2C	BTAUD0031a	13	46768820	46768820	A	-	DEL	Frame_Shift_Del	p.E817Dfs*3	46768819	PASS	BTAUD0031a	BTAUD0031b	0.467	24	21	81	0	84	0	96	frameshift_variant	GA	G	-	frameshift_variant	HIGH	ENSBTAG00000006531	Transcript	ENSBTAT00000015282.5	protein_coding	20/37	-	ENSBTAT00000015282.5:c.2451del	ENSBTAP00000015282.5:p.Glu817AspfsTer3	2450	2450	817	E/X	gAa/ga	A	-	1	1	VGNC	-	YES
Sanger	ARS-UCD1.2	RASSF2	BTAUD0031a	13	47138346	47138346	T	-	DEL	Frame_Shift_Del	p.Q253Rfs*7	47138345	PASS	BTAUD0031a	BTAUD0031b	0.466	31	27	108	0	130	0	159	frameshift_variant	CT	C	-	frameshift_variant	HIGH	ENSBTAG00000017346	Transcript	ENSBTAT00000023060.6	protein_coding	8/11	-	ENSBTAT00000023060.6:c.758del	ENSBTAP00000023060.5:p.Gln253ArgfsTer7	996	758	253	Q/X	cAg/cg	T	-	-1	1	VGNC	-	YES
Sanger	ARS-UCD1.2	LRRN4	BTAUD0031a	13	48213971	48213971	A	-	DEL	Frame_Shift_Del	p.S442Qfs*19	48213970	PASS	BTAUD0031a	BTAUD0031b	0.455	6	5	27	0	33	0	41	frameshift_variant	GA	G	-	frameshift_variant	HIGH	ENSBTAG00000000066	Transcript	ENSBTAT00000000073.5	protein_coding	5/5	-	ENSBTAT00000000073.5:c.1320del	ENSBTAP00000000073.5:p.Ser442GlnfsTer19	1320	1320	440	T/X	acT/ac	A	-	-1	1	VGNC	-	YES
Sanger	ARS-UCD1.2	ATRN	BTAUD0031a	13	51632241	51632241	T	-	DEL	Frame_Shift_Del	p.I684Ffs*103	51632240	PASS	BTAUD0031a	BTAUD0031b	0.229	37	11	87	0	59	0	78	frameshift_variant	CT	C	-	frameshift_variant&splice_region_variant	HIGH	ENSBTAG00000003848	Transcript	ENSBTAT00000039853.5	protein_coding	12/29	-	ENSBTAT00000039853.5:c.2050del	ENSBTAP00000039639.5:p.Ile684PhefsTer103	2101	2050	684	I/X	Att/tt	T	-	-1	1	VGNC	-	YES
Sanger	ARS-UCD1.2	OXT	BTAUD0031a	13	52114420	52114420	T	-	DEL	Splice_Site	-	52114419	PASS	BTAUD0031a	BTAUD0031b	0.114	31	4	61	0	25	0	37	splice_acceptor_variant	CT	C	-	splice_acceptor_variant	HIGH	ENSBTAG00000008026	Transcript	ENSBTAT00000010554.3	protein_coding	-	1/2	ENSBTAT00000010554.3:c.121-2del	-	-	-	-	-	-	T	-	-1	1	VGNC	-	YES
Sanger	ARS-UCD1.2	TGM3	BTAUD0031a	13	52823633	52823633	A	-	DEL	Frame_Shift_Del	p.S150Afs*4	52823632	PASS	BTAUD0031a	BTAUD0031b	0.321	38	18	129	0	145	0	204	frameshift_variant	GA	G	-	frameshift_variant	HIGH	ENSBTAG00000001785	Transcript	ENSBTAT00000079756.1	protein_coding	2/11	-	ENSBTAT00000079756.1:c.444del	ENSBTAP00000058423.1:p.Ser150AlafsTer4	444	444	148	T/X	acT/ac	A	-	-1	1	VGNC	-	YES
Sanger	ARS-UCD1.2	SIRPB1	BTAUD0031a	13	53463591	53463591	G	-	DEL	Frame_Shift_Del	p.Q337Sfs*37	53463590	PASS	BTAUD0031a	BTAUD0031b	0.214	22	6	48	0	75	0	86	frameshift_variant	TG	T	-	frameshift_variant	HIGH	ENSBTAG00000039520	Transcript	ENSBTAT00000027862.4	protein_coding	4/6	-	ENSBTAT00000027862.4:c.1008del	ENSBTAP00000027862.3:p.Gln337SerfsTer37	1025	1006	336	G/X	Ggg/gg	G	-	1	1	EntrezGene	-	YES
Sanger	ARS-UCD1.2	-	BTAUD0031a	13	53506464	53506464	T	-	DEL	Frame_Shift_Del	p.Q28Sfs*20	53506463	PASS	BTAUD0031a	BTAUD0031b	0.423	30	22	103	0	145	0	193	frameshift_variant	AT	A	-	frameshift_variant	HIGH	ENSBTAG00000054594	Transcript	ENSBTAT00000012873.6	protein_coding	2/5	-	ENSBTAT00000012873.6:c.81del	ENSBTAP00000012873.6:p.Gln28SerfsTer20	80	80	27	I/X	aTt/at	T	-	1	1	-	-	YES
Sanger	ARS-UCD1.2	DIDO1	BTAUD0031a	13	54517994	54517994	A	-	DEL	Frame_Shift_Del	p.D1378Tfs*50	54517993	PASS	BTAUD0031a	BTAUD0031b	0.279	31	12	64	0	70	0	81	frameshift_variant	CA	C	-	frameshift_variant	HIGH	ENSBTAG00000006002	Transcript	ENSBTAT00000007879.6	protein_coding	16/16	-	ENSBTAT00000007879.6:c.4131del	ENSBTAP00000007879.6:p.Asp1378ThrfsTer50	4419	4129	1377	K/X	Aaa/aa	A	-	1	1	VGNC	-	YES
Sanger	ARS-UCD1.2	CDH26	BTAUD0031a	13	56566304	56566304	T	-	DEL	Frame_Shift_Del	p.A183Qfs*25	56566303	PASS	BTAUD0031a	BTAUD0031b	0.479	25	23	102	0	87	0	112	frameshift_variant	CT	C	-	frameshift_variant	HIGH	ENSBTAG00000020261	Transcript	ENSBTAT00000027003.6	protein_coding	6/14	-	ENSBTAT00000027003.6:c.546del	ENSBTAP00000027003.6:p.Ala183GlnfsTer25	546	546	182	S/X	tcA/tc	T	-	-1	1	VGNC	-	YES
Sanger	ARS-UCD1.2	SYCP2	BTAUD0031a	13	56683781	56683781	T	-	DEL	Frame_Shift_Del	p.F1271Lfs*26	56683780	PASS	BTAUD0031a	BTAUD0031b	0.295	31	13	65	0	49	0	64	frameshift_variant	AT	A	-	frameshift_variant	HIGH	ENSBTAG00000003608	Transcript	ENSBTAT00000004704.6	protein_coding	34/37	-	ENSBTAT00000004704.6:c.3813del	ENSBTAP00000004704.6:p.Phe1271LeufsTer26	3811	3811	1271	F/X	Ttt/tt	T	-	1	1	VGNC	-	YES
Sanger	ARS-UCD1.2	ZNF831	BTAUD0031a	13	57214649	57214649	A	-	DEL	Frame_Shift_Del	p.L383Rfs*138	57214648	PASS	BTAUD0031a	BTAUD0031b	0.182	27	6	58	0	29	0	39	frameshift_variant	CA	C	-	frameshift_variant	HIGH	ENSBTAG00000011940	Transcript	ENSBTAT00000078473.1	protein_coding	2/6	-	ENSBTAT00000078473.1:c.1148del	ENSBTAP00000073198.1:p.Leu383ArgfsTer138	1688	1148	383	L/X	cTg/cg	A	-	-1	1	VGNC	-	YES
Sanger	ARS-UCD1.2	ZNF831	BTAUD0031a	13	57215207	57215207	T	-	DEL	Frame_Shift_Del	p.N197Tfs*17	57215206	PASS	BTAUD0031a	BTAUD0031b	0.5	12	12	39	0	47	0	51	frameshift_variant	GT	G	-	frameshift_variant	HIGH	ENSBTAG00000011940	Transcript	ENSBTAT00000078473.1	protein_coding	2/6	-	ENSBTAT00000078473.1:c.590del	ENSBTAP00000073198.1:p.Asn197ThrfsTer17	1130	590	197	N/X	aAc/ac	T	-	-1	1	VGNC	-	YES
Sanger	ARS-UCD1.2	PCK1	BTAUD0031a	13	58612526	58612526	A	-	DEL	Frame_Shift_Del	p.W226Gfs*57	58612525	PASS	BTAUD0031a	BTAUD0031b	0.353	22	12	77	0	80	0	99	frameshift_variant	CA	C	-	frameshift_variant	HIGH	ENSBTAG00000001936	Transcript	ENSBTAT00000069579.1	protein_coding	5/10	-	ENSBTAT00000069579.1:c.676del	ENSBTAP00000069100.1:p.Trp226GlyfsTer57	676	676	226	W/X	Tgg/gg	A	-	-1	1	VGNC	-	YES
Sanger	ARS-UCD1.2	TPX2	BTAUD0031a	13	61312906	61312906	A	-	DEL	Frame_Shift_Del	p.V104Sfs*34	61312905	PASS	BTAUD0031a	BTAUD0031b	0.422	48	35	163	0	95	0	120	frameshift_variant	GA	G	-	frameshift_variant	HIGH	ENSBTAG00000018775	Transcript	ENSBTAT00000086117.1	protein_coding	5/18	-	ENSBTAT00000086117.1:c.309del	ENSBTAP00000070885.1:p.Val104SerfsTer34	567	307	103	K/X	Aaa/aa	A	-	1	1	VGNC	-	YES
Sanger	ARS-UCD1.2	LPIN3	BTAUD0031a	13	69979531	69979531	A	-	DEL	Frame_Shift_Del	p.E182Gfs*37	69979530	PASS	BTAUD0031a	BTAUD0031b	0.396	29	19	80	0.027	36	1	41	frameshift_variant	GA	G	-	frameshift_variant	HIGH	ENSBTAG00000009165	Transcript	ENSBTAT00000012081.6	protein_coding	5/21	-	ENSBTAT00000012081.6:c.545del	ENSBTAP00000012081.5:p.Glu182GlyfsTer37	883	545	182	E/X	gAg/gg	A	-	1	1	VGNC	-	YES
Sanger	ARS-UCD1.2	LPIN3	BTAUD0031a	13	69989990	69989990	G	-	DEL	Frame_Shift_Del	p.L807Sfs*124	69989989	PASS	BTAUD0031a	BTAUD0031b	0.52	12	13	49	0	37	0	40	frameshift_variant	CG	C	-	frameshift_variant	HIGH	ENSBTAG00000009165	Transcript	ENSBTAT00000012081.6	protein_coding	21/21	-	ENSBTAT00000012081.6:c.2418del	ENSBTAP00000012081.5:p.Leu807SerfsTer124	2755	2417	806	R/X	cGg/cg	G	-	1	1	VGNC	-	YES
Sanger	ARS-UCD1.2	-	BTAUD0031a	13	73518277	73518277	A	-	DEL	Frame_Shift_Del	p.Q103Rfs*3	73518276	PASS	BTAUD0031a	BTAUD0031b	0.222	28	8	82	0	108	0	124	frameshift_variant	CA	C	-	frameshift_variant	HIGH	ENSBTAG00000039446	Transcript	ENSBTAT00000056296.3	protein_coding	2/3	-	ENSBTAT00000056296.3:c.308del	ENSBTAP00000048589.3:p.Gln103ArgfsTer3	520	308	103	Q/X	cAg/cg	A	-	1	1	-	-	YES
Sanger	ARS-UCD1.2	MATN4	BTAUD0031a	13	73642457	73642457	T	-	DEL	Frame_Shift_Del	p.S316Vfs*33	73642456	PASS	BTAUD0031a	BTAUD0031b	0.482	29	27	118	0	140	0	167	frameshift_variant	CT	C	-	frameshift_variant	HIGH	ENSBTAG00000011279	Transcript	ENSBTAT00000014986.6	protein_coding	6/10	-	ENSBTAT00000014986.6:c.946del	ENSBTAP00000014986.5:p.Ser316ValfsTer33	1000	946	316	S/X	Agt/gt	T	-	-1	1	VGNC	-	YES
Sanger	ARS-UCD1.2	-	BTAUD0031a	13	75227344	75227344	A	-	DEL	Frame_Shift_Del	p.F293Sfs*14	75227343	PASS	BTAUD0031a	BTAUD0031b	0.345	36	19	115	0	161	0	212	frameshift_variant	GA	G	-	frameshift_variant	HIGH	ENSBTAG00000047336	Transcript	ENSBTAT00000064535.2	protein_coding	3/3	-	ENSBTAT00000064535.2:c.878del	ENSBTAP00000055939.2:p.Phe293SerfsTer14	878	878	293	F/X	tTc/tc	A	-	-1	1	-	-	YES
Sanger	ARS-UCD1.2	SLC13A3	BTAUD0031a	13	75310352	75310352	C	-	DEL	Frame_Shift_Del	p.G96Vfs*2	75310351	PASS	BTAUD0031a	BTAUD0031b	0.6	6	9	30	0	32	0	36	frameshift_variant	AC	A	-	frameshift_variant	HIGH	ENSBTAG00000000873	Transcript	ENSBTAT00000001161.6	protein_coding	2/13	-	ENSBTAT00000001161.6:c.287del	ENSBTAP00000001161.6:p.Gly96ValfsTer2	368	287	96	G/X	gGt/gt	C	-	-1	1	VGNC	-	YES
Sanger	ARS-UCD1.2	PREX1	BTAUD0031a	13	76847836	76847836	A	-	DEL	Frame_Shift_Del	p.L1483Cfs*39	76847835	PASS	BTAUD0031a	BTAUD0031b	0.143	36	6	80	0	51	0	63	frameshift_variant	CA	C	-	frameshift_variant	HIGH	ENSBTAG00000015609	Transcript	ENSBTAT00000043215.4	protein_coding	35/40	-	ENSBTAT00000043215.4:c.4448del	ENSBTAP00000040802.4:p.Leu1483CysfsTer39	4627	4448	1483	L/X	tTg/tg	A	-	-1	1	VGNC	-	YES
Sanger	ARS-UCD1.2	PREX1	BTAUD0031a	13	76855568	76855568	T	-	DEL	Frame_Shift_Del	p.N1290Tfs*18	76855567	PASS	BTAUD0031a	BTAUD0031b	0.235	26	8	96	0	89	0	125	frameshift_variant	GT	G	-	frameshift_variant	HIGH	ENSBTAG00000015609	Transcript	ENSBTAT00000043215.4	protein_coding	30/40	-	ENSBTAT00000043215.4:c.3869del	ENSBTAP00000040802.4:p.Asn1290ThrfsTer18	4048	3869	1290	N/X	aAc/ac	T	-	-1	1	VGNC	-	YES
Sanger	ARS-UCD1.2	RIPOR3	BTAUD0031a	13	78609065	78609065	A	-	DEL	Frame_Shift_Del	p.V527Wfs*22	78609064	PASS	BTAUD0031a	BTAUD0031b	0.267	11	4	35	0	20	0	27	frameshift_variant	CA	C	-	frameshift_variant	HIGH	ENSBTAG00000012297	Transcript	ENSBTAT00000077149.1	protein_coding	13/22	-	ENSBTAT00000077149.1:c.1578del	ENSBTAP00000064003.1:p.Val527TrpfsTer22	2240	1578	526	S/X	tcT/tc	A	-	-1	1	VGNC	-	YES
Sanger	ARS-UCD1.2	NFATC2	BTAUD0031a	13	79303906	79303906	T	-	DEL	Frame_Shift_Del	p.Q588Rfs*2	79303905	PASS	BTAUD0031a	BTAUD0031b	0.167	45	9	108	0	137	0	154	frameshift_variant	CT	C	-	frameshift_variant	HIGH	ENSBTAG00000018270	Transcript	ENSBTAT00000024318.6	protein_coding	6/10	-	ENSBTAT00000024318.6:c.1763del	ENSBTAP00000024318.6:p.Gln588ArgfsTer2	1986	1763	588	Q/X	cAg/cg	T	-	-1	1	VGNC	-	YES
Sanger	ARS-UCD1.2	LY6H	BTAUD0031a	14	1363049	1363049	T	-	DEL	Frame_Shift_Del	p.F92Sfs*7	1363048	PASS	BTAUD0031a	BTAUD0031b	0.5	22	22	123	0	98	0	108	frameshift_variant	CT	C	-	frameshift_variant	HIGH	ENSBTAG00000011939	Transcript	ENSBTAT00000015841.5	protein_coding	5/5	-	ENSBTAT00000015841.5:c.275del	ENSBTAP00000015841.4:p.Phe92SerfsTer7	1192	274	92	F/X	Ttc/tc	T	-	1	1	VGNC	-	YES
Sanger	ARS-UCD1.2	ARC	BTAUD0031a	14	1741838	1741838	T	-	DEL	Frame_Shift_Del	p.C159Afs*47	1741837	PASS	BTAUD0031a	BTAUD0031b	0.51	24	25	100	0	65	0	79	frameshift_variant	CT	C	-	frameshift_variant	HIGH	ENSBTAG00000021639	Transcript	ENSBTAT00000028836.5	protein_coding	1/2	-	ENSBTAT00000028836.5:c.475del	ENSBTAP00000028836.4:p.Cys159AlafsTer47	590	475	159	C/X	Tgc/gc	T	-	1	1	VGNC	-	YES
Sanger	ARS-UCD1.2	KCNQ3	BTAUD0031a	14	9019744	9019744	T	-	DEL	Frame_Shift_Del	p.F483Sfs*29	9019743	PASS	BTAUD0031a	BTAUD0031b	0.532	22	25	102	0	121	0	144	frameshift_variant	CT	C	-	frameshift_variant	HIGH	ENSBTAG00000020667	Transcript	ENSBTAT00000027546.6	protein_coding	10/15	-	ENSBTAT00000027546.6:c.1448del	ENSBTAP00000027546.5:p.Phe483SerfsTer29	1446	1446	482	A/X	gcT/gc	T	-	1	1	VGNC	-	YES
Sanger	ARS-UCD1.2	FER1L6	BTAUD0031a	14	15995421	15995423	TTC	-	DEL	In_Frame_Del	p.K20del	15995420	PASS	BTAUD0031a	BTAUD0031b	0.123	50	7	115	0	59	0	95	inframe_deletion	ATTC	A	-	inframe_deletion	MODERATE	ENSBTAG00000013537	Transcript	ENSBTAT00000025707.6	protein_coding	1/39	-	ENSBTAT00000025707.6:c.60_62del	ENSBTAP00000025707.6:p.Lys20del	60-62	60-62	20-21	KN/N	aaGAAt/aat	TTC	-	-1	1	VGNC	-	YES
Sanger	ARS-UCD1.2	RGS20	BTAUD0031a	14	21954622	21954622	G	-	DEL	Frame_Shift_Del	p.D316Tfs*30	21954621	PASS	BTAUD0031a	BTAUD0031b	0.323	21	10	44	0	49	0	56	frameshift_variant	TG	T	-	frameshift_variant	HIGH	ENSBTAG00000003454	Transcript	ENSBTAT00000004487.6	protein_coding	6/6	-	ENSBTAT00000004487.6:c.946del	ENSBTAP00000004487.5:p.Asp316ThrfsTer30	1045	945	315	L/X	ctG/ct	G	-	1	1	VGNC	-	YES
Sanger	ARS-UCD1.2	SDR16C6	BTAUD0031a	14	23483642	23483642	A	-	DEL	Frame_Shift_Del	p.C170Afs*35	23483641	PASS	BTAUD0031a	BTAUD0031b	0.447	26	21	75	0	63	0	79	frameshift_variant	CA	C	-	frameshift_variant	HIGH	ENSBTAG00000040321	Transcript	ENSBTAT00000052250.3	protein_coding	4/7	-	ENSBTAT00000052250.3:c.508del	ENSBTAP00000048107.3:p.Cys170AlafsTer35	560	508	170	C/X	Tgc/gc	A	-	-1	1	EntrezGene	-	YES
Sanger	ARS-UCD1.2	CHD7	BTAUD0031a	14	26416472	26416472	A	-	DEL	Frame_Shift_Del	p.T526Rfs*25	26416471	PASS	BTAUD0031a	BTAUD0031b	0.397	70	46	252	0	274	0	374	frameshift_variant	CA	C	-	frameshift_variant	HIGH	ENSBTAG00000021841	Transcript	ENSBTAT00000026607.6	protein_coding	3/37	-	ENSBTAT00000026607.6:c.1576del	ENSBTAP00000026607.6:p.Thr526ArgfsTer25	1671	1573	525	K/X	Aaa/aa	A	-	1	1	VGNC	-	YES
Sanger	ARS-UCD1.2	CHD7	BTAUD0031a	14	26474553	26474553	A	-	DEL	Frame_Shift_Del	p.K1721Sfs*10	26474552	PASS	BTAUD0031a	BTAUD0031b	0.217	18	5	37	0	41	0	45	frameshift_variant	CA	C	-	frameshift_variant	HIGH	ENSBTAG00000021841	Transcript	ENSBTAT00000026607.6	protein_coding	28/37	-	ENSBTAT00000026607.6:c.5162del	ENSBTAP00000026607.6:p.Lys1721SerfsTer10	5259	5161	1721	K/X	Aag/ag	A	-	1	1	VGNC	-	YES
Sanger	ARS-UCD1.2	ADHFE1	BTAUD0031a	14	30705291	30705291	A	-	DEL	Frame_Shift_Del	p.S259Afs*35	30705290	PASS	BTAUD0031a	BTAUD0031b	0.372	27	16	94	0	210	0	267	frameshift_variant	GA	G	-	frameshift_variant	HIGH	ENSBTAG00000004476	Transcript	ENSBTAT00000005874.6	protein_coding	9/14	-	ENSBTAT00000005874.6:c.775del	ENSBTAP00000005874.6:p.Ser259AlafsTer35	783	775	259	S/X	Agc/gc	A	-	1	1	VGNC	-	YES
Sanger	ARS-UCD1.2	EYA1	BTAUD0031a	14	34834002	34834002	C	-	DEL	Frame_Shift_Del	p.D397Tfs*9	34834001	PASS	BTAUD0031a	BTAUD0031b	0.357	18	10	47	0	81	0	109	frameshift_variant	TC	T	-	frameshift_variant	HIGH	ENSBTAG00000011298	Transcript	ENSBTAT00000015010.6	protein_coding	12/18	-	ENSBTAT00000015010.6:c.1189del	ENSBTAP00000015010.6:p.Asp397ThrfsTer9	1261	1189	397	D/X	Gac/ac	C	-	-1	1	VGNC	-	YES
Sanger	ARS-UCD1.2	STAU2	BTAUD0031a	14	36953288	36953288	T	-	DEL	Frame_Shift_Del	p.K285Nfs*11	36953287	PASS	BTAUD0031a	BTAUD0031b	0.238	16	5	33	0	26	0	34	frameshift_variant	GT	G	-	frameshift_variant	HIGH	ENSBTAG00000002076	Transcript	ENSBTAT00000075712.1	protein_coding	8/15	-	ENSBTAT00000075712.1:c.855del	ENSBTAP00000066503.1:p.Lys285AsnfsTer11	1829	855	285	K/X	aaA/aa	T	-	-1	1	EntrezGene	-	YES
Sanger	ARS-UCD1.2	ZBTB10	BTAUD0031a	14	43695680	43695680	T	-	DEL	Frame_Shift_Del	p.C751Vfs*14	43695679	PASS	BTAUD0031a	BTAUD0031b	0.333	32	16	92	0	130	0	162	frameshift_variant	CT	C	-	frameshift_variant	HIGH	ENSBTAG00000003339	Transcript	ENSBTAT00000004333.6	protein_coding	5/6	-	ENSBTAT00000004333.6:c.2251del	ENSBTAP00000004333.6:p.Cys751ValfsTer14	2450	2251	751	C/X	Tgt/gt	T	-	1	1	VGNC	-	YES
Sanger	ARS-UCD1.2	CSMD3	BTAUD0031a	14	52263766	52263766	T	-	DEL	Frame_Shift_Del	p.Y3415*	52263765	PASS	BTAUD0031a	BTAUD0031b	0.25	21	7	63	0	64	0	78	frameshift_variant	AT	A	-	frameshift_variant	HIGH	ENSBTAG00000038281	Transcript	ENSBTAT00000083721.1	protein_coding	66/68	-	ENSBTAT00000083721.1:c.10245del	ENSBTAP00000061554.1:p.Tyr3415Ter	10245	10245	3415	Y/X	taT/ta	T	-	1	1	HGNC	HGNC:19291	YES
Sanger	ARS-UCD1.2	PKHD1L1	BTAUD0031a	14	54950052	54950052	C	-	DEL	Frame_Shift_Del	p.G2667Efs*22	54950051	PASS	BTAUD0031a	BTAUD0031b	0.194	25	6	49	0	68	0	91	frameshift_variant	TC	T	-	frameshift_variant	HIGH	ENSBTAG00000026247	Transcript	ENSBTAT00000084898.1	protein_coding	49/77	-	ENSBTAT00000084898.1:c.8000del	ENSBTAP00000057597.1:p.Gly2667GlufsTer22	8000	8000	2667	G/X	gGa/ga	C	-	-1	1	HGNC	HGNC:20313	YES
Sanger	ARS-UCD1.2	PKHD1L1	BTAUD0031a	14	54972326	54972326	T	-	DEL	Frame_Shift_Del	p.V1662*	54972325	PASS	BTAUD0031a	BTAUD0031b	0.217	36	10	88	0	111	0	127	frameshift_variant	CT	C	-	frameshift_variant	HIGH	ENSBTAG00000026247	Transcript	ENSBTAT00000084898.1	protein_coding	38/77	-	ENSBTAT00000084898.1:c.4983del	ENSBTAP00000057597.1:p.Val1662Ter	4983	4983	1661	K/X	aaA/aa	T	-	-1	1	HGNC	HGNC:20313	YES
Sanger	ARS-UCD1.2	OXR1	BTAUD0031a	14	57894721	57894721	T	-	DEL	Frame_Shift_Del	p.Q292Rfs*10	57894720	PASS	BTAUD0031a	BTAUD0031b	0.567	13	17	45	0	35	0	45	frameshift_variant	CT	C	-	frameshift_variant	HIGH	ENSBTAG00000008285	Transcript	ENSBTAT00000085736.1	protein_coding	8/16	-	ENSBTAT00000085736.1:c.875del	ENSBTAP00000069923.1:p.Gln292ArgfsTer10	875	875	292	Q/X	cAg/cg	T	-	-1	1	VGNC	-	YES
Sanger	ARS-UCD1.2	RIMS2	BTAUD0031a	14	60626669	60626669	A	-	DEL	Frame_Shift_Del	p.H942Ifs*26	60626668	PASS	BTAUD0031a	BTAUD0031b	0.341	27	14	78	0	97	0	123	frameshift_variant	GA	G	-	frameshift_variant	HIGH	ENSBTAG00000054448	Transcript	ENSBTAT00000060962.3	protein_coding	17/21	-	ENSBTAT00000060962.3:c.2820del	ENSBTAP00000053191.3:p.His942IlefsTer26	2820	2820	940	L/X	ctT/ct	A	-	-1	1	HGNC	HGNC:17283	YES
Sanger	ARS-UCD1.2	UBR5	BTAUD0031a	14	62090673	62090673	A	-	DEL	Frame_Shift_Del	p.Q1410Rfs*15	62090672	PASS	BTAUD0031a	BTAUD0031b	0.444	45	36	132	0.008	121	1	157	frameshift_variant	CA	C	-	frameshift_variant	HIGH	ENSBTAG00000021209	Transcript	ENSBTAT00000028262.6	protein_coding	33/59	-	ENSBTAT00000028262.6:c.4229del	ENSBTAP00000028262.5:p.Gln1410ArgfsTer15	4229	4229	1410	Q/X	cAg/cg	A	-	1	1	VGNC	-	YES
Sanger	ARS-UCD1.2	SNX31	BTAUD0031a	14	63719697	63719697	A	-	DEL	Frame_Shift_Del	p.N54Ifs*14	63719696	PASS	BTAUD0031a	BTAUD0031b	0.317	41	19	136	0	113	0	155	frameshift_variant	GA	G	-	frameshift_variant	HIGH	ENSBTAG00000011271	Transcript	ENSBTAT00000014975.5	protein_coding	3/13	-	ENSBTAT00000014975.5:c.161del	ENSBTAP00000014975.5:p.Asn54IlefsTer14	159	159	53	G/X	ggA/gg	A	-	1	1	VGNC	-	YES
Sanger	ARS-UCD1.2	KCNS2	BTAUD0031a	14	65828385	65828385	T	-	DEL	Frame_Shift_Del	p.S429Afs*8	65828384	PASS	BTAUD0031a	BTAUD0031b	0.643	15	27	80	0	84	0	92	frameshift_variant	CT	C	-	frameshift_variant	HIGH	ENSBTAG00000007768	Transcript	ENSBTAT00000010214.6	protein_coding	1/1	-	ENSBTAT00000010214.6:c.1285del	ENSBTAP00000010214.5:p.Ser429AlafsTer8	1285	1285	429	S/X	Agc/gc	T	-	-1	1	VGNC	-	YES
Sanger	ARS-UCD1.2	CPQ	BTAUD0031a	14	67284781	67284781	T	-	DEL	Frame_Shift_Del	p.E252Rfs*2	67284780	PASS	BTAUD0031a	BTAUD0031b	0.328	43	21	145	0	169	0	214	frameshift_variant	CT	C	-	frameshift_variant	HIGH	ENSBTAG00000011908	Transcript	ENSBTAT00000071225.1	protein_coding	4/8	-	ENSBTAT00000071225.1:c.753del	ENSBTAP00000068738.1:p.Glu252ArgfsTer2	753	753	251	A/X	gcA/gc	T	-	-1	1	VGNC	-	YES
Sanger	ARS-UCD1.2	VIRMA	BTAUD0031a	14	69799288	69799288	A	-	DEL	Frame_Shift_Del	p.S137Vfs*27	69799287	PASS	BTAUD0031a	BTAUD0031b	0.458	45	38	177	0	175	0	212	frameshift_variant	CA	C	-	frameshift_variant	HIGH	ENSBTAG00000003789	Transcript	ENSBTAT00000004929.6	protein_coding	3/23	-	ENSBTAT00000004929.6:c.409del	ENSBTAP00000004929.6:p.Ser137ValfsTer27	442	408	136	P/X	ccA/cc	A	-	1	1	VGNC	-	YES
Sanger	ARS-UCD1.2	CPNE3	BTAUD0031a	14	76134693	76134693	T	-	DEL	Frame_Shift_Del	p.R255Gfs*12	76134692	PASS	BTAUD0031a	BTAUD0031b	0.302	30	13	88	0	63	0	96	frameshift_variant	CT	C	-	frameshift_variant	HIGH	ENSBTAG00000015536	Transcript	ENSBTAT00000020644.6	protein_coding	9/16	-	ENSBTAT00000020644.6:c.763del	ENSBTAP00000020644.5:p.Arg255GlyfsTer12	984	763	255	R/X	Agg/gg	T	-	-1	1	VGNC	-	YES
Sanger	ARS-UCD1.2	CA2	BTAUD0031a	14	77001128	77001128	G	-	DEL	Frame_Shift_Del	p.E117Sfs*31	77001127	PASS	BTAUD0031a	BTAUD0031b	0.244	31	10	82	0.012	85	1	137	frameshift_variant	CG	C	-	frameshift_variant	HIGH	ENSBTAG00000017733	Transcript	ENSBTAT00000023581.4	protein_coding	3/7	-	ENSBTAT00000023581.4:c.348del	ENSBTAP00000023581.4:p.Glu117SerfsTer31	449	348	116	A/X	gcC/gc	G	-	-1	1	EntrezGene	-	YES
Sanger	ARS-UCD1.2	CA13	BTAUD0031a	14	77321958	77321958	A	-	DEL	Frame_Shift_Del	p.S254Lfs*10	77321957	PASS	BTAUD0031a	BTAUD0031b	0.37	17	10	50	0	67	0	83	frameshift_variant	GA	G	-	frameshift_variant	HIGH	ENSBTAG00000001000	Transcript	ENSBTAT00000001324.6	protein_coding	7/7	-	ENSBTAT00000001324.6:c.760del	ENSBTAP00000001324.6:p.Ser254LeufsTer10	836	760	254	S/X	Tct/ct	A	-	-1	1	VGNC	-	YES
Sanger	ARS-UCD1.2	LRRCC1	BTAUD0031a	14	77451740	77451740	T	-	DEL	Frame_Shift_Del	p.E801Gfs*7	77451739	PASS	BTAUD0031a	BTAUD0031b	0.506	42	43	160	0	137	0	179	frameshift_variant	CT	C	-	frameshift_variant	HIGH	ENSBTAG00000003338	Transcript	ENSBTAT00000004335.6	protein_coding	15/19	-	ENSBTAT00000004335.6:c.2402del	ENSBTAP00000004335.6:p.Glu801GlyfsTer7	2461	2402	801	E/X	gAg/gg	T	-	-1	1	VGNC	-	YES
Sanger	ARS-UCD1.2	COL14A1	BTAUD0031a	14	81562052	81562052	A	-	DEL	Frame_Shift_Del	p.E345Gfs*16	81562051	PASS	BTAUD0031a	BTAUD0031b	0.25	12	4	31	0	39	0	46	frameshift_variant	GA	G	-	frameshift_variant	HIGH	ENSBTAG00000013369	Transcript	ENSBTAT00000017783.6	protein_coding	8/47	-	ENSBTAT00000017783.6:c.1034del	ENSBTAP00000017783.5:p.Glu345GlyfsTer16	1034	1034	345	E/X	gAg/gg	A	-	1	1	VGNC	-	YES
Sanger	ARS-UCD1.2	GRIA4	BTAUD0031a	15	2495035	2495035	A	-	DEL	Frame_Shift_Del	p.P61Lfs*19	2495034	PASS	BTAUD0031a	BTAUD0031b	0.435	26	20	75	0.008	125	1	147	frameshift_variant	GA	G	-	frameshift_variant	HIGH	ENSBTAG00000006176	Transcript	ENSBTAT00000008120.5	protein_coding	2/10	-	ENSBTAT00000008120.5:c.180del	ENSBTAP00000008120.5:p.Pro61LeufsTer19	180	180	60	A/X	gcT/gc	A	-	-1	1	VGNC	-	YES
Sanger	ARS-UCD1.2	MMP13	BTAUD0031a	15	5672434	5672434	T	-	DEL	Frame_Shift_Del	p.I122Mfs*2	5672433	PASS	BTAUD0031a	BTAUD0031b	0.548	14	17	43	0	36	0	44	frameshift_variant	AT	A	-	frameshift_variant&splice_region_variant	HIGH	ENSBTAG00000015059	Transcript	ENSBTAT00000020045.5	protein_coding	3/10	-	ENSBTAT00000020045.5:c.366del	ENSBTAP00000020045.4:p.Ile122MetfsTer2	365	365	122	I/X	aTt/at	T	-	1	1	VGNC	-	YES
Sanger	ARS-UCD1.2	MMP13	BTAUD0031a	15	5674690	5674690	T	-	DEL	Frame_Shift_Del	p.A220Lfs*9	5674689	PASS	BTAUD0031a	BTAUD0031b	0.421	33	24	112	0	75	0	92	frameshift_variant	GT	G	-	frameshift_variant	HIGH	ENSBTAG00000015059	Transcript	ENSBTAT00000020045.5	protein_coding	5/10	-	ENSBTAT00000020045.5:c.657del	ENSBTAP00000020045.4:p.Ala220LeufsTer9	656	656	219	V/X	gTt/gt	T	-	1	1	VGNC	-	YES
Sanger	ARS-UCD1.2	YAP1	BTAUD0031a	15	6525290	6525290	T	-	DEL	Frame_Shift_Del	p.V222Sfs*27	6525289	PASS	BTAUD0031a	BTAUD0031b	0.25	33	11	66	0	68	0	71	frameshift_variant	CT	C	-	frameshift_variant	HIGH	ENSBTAG00000039307	Transcript	ENSBTAT00000006112.6	protein_coding	5/9	-	ENSBTAT00000006112.6:c.663del	ENSBTAP00000006112.6:p.Val222SerfsTer27	777	663	221	G/X	ggA/gg	T	-	-1	1	VGNC	-	YES
Sanger	ARS-UCD1.2	ELMOD1	BTAUD0031a	15	17178099	17178099	T	-	DEL	Frame_Shift_Del	p.A193Qfs*43	17178098	PASS	BTAUD0031a	BTAUD0031b	0.333	26	13	75	0	50	0	61	frameshift_variant	CT	C	-	frameshift_variant	HIGH	ENSBTAG00000002691	Transcript	ENSBTAT00000070105.1	protein_coding	9/12	-	ENSBTAT00000070105.1:c.576del	ENSBTAP00000059345.1:p.Ala193GlnfsTer43	1066	576	192	A/X	gcT/gc	T	-	1	1	VGNC	-	YES
Sanger	ARS-UCD1.2	NPAT	BTAUD0031a	15	17792656	17792656	T	-	DEL	Frame_Shift_Del	p.N1198Mfs*5	17792655	PASS	BTAUD0031a	BTAUD0031b	0.398	77	51	272	0	272	0	403	frameshift_variant	AT	A	-	frameshift_variant	HIGH	ENSBTAG00000010286	Transcript	ENSBTAT00000013589.5	protein_coding	17/18	-	ENSBTAT00000013589.5:c.3593del	ENSBTAP00000013589.5:p.Asn1198MetfsTer5	3884	3593	1198	N/X	aAt/at	T	-	-1	1	VGNC	-	YES
Sanger	ARS-UCD1.2	C15H11orf52	BTAUD0031a	15	22257496	22257496	A	-	DEL	Frame_Shift_Del	p.S72Vfs*31	22257495	PASS	BTAUD0031a	BTAUD0031b	0.37	58	34	167	0.007	150	1	186	frameshift_variant	GA	G	-	frameshift_variant	HIGH	ENSBTAG00000008661	Transcript	ENSBTAT00000011420.5	protein_coding	4/4	-	ENSBTAT00000011420.5:c.214del	ENSBTAP00000011420.4:p.Ser72ValfsTer31	361	214	72	S/X	Agt/gt	A	-	1	1	VGNC	-	YES
Sanger	ARS-UCD1.2	DSCAML1	BTAUD0031a	15	28170542	28170542	T	-	DEL	Frame_Shift_Del	p.Q413Rfs*16	28170541	PASS	BTAUD0031a	BTAUD0031b	0.368	24	14	73	0	72	0	82	frameshift_variant	CT	C	-	frameshift_variant	HIGH	ENSBTAG00000016692	Transcript	ENSBTAT00000030167.5	protein_coding	6/30	-	ENSBTAT00000030167.5:c.1238del	ENSBTAP00000030152.5:p.Gln413ArgfsTer16	1453	1238	413	Q/X	cAg/cg	T	-	-1	1	VGNC	-	YES
Sanger	ARS-UCD1.2	UBE4A	BTAUD0031a	15	29058242	29058242	A	-	DEL	Frame_Shift_Del	p.Q326Rfs*5	29058241	PASS	BTAUD0031a	BTAUD0031b	0.282	74	29	187	0	162	0	200	frameshift_variant	CA	C	-	frameshift_variant	HIGH	ENSBTAG00000019725	Transcript	ENSBTAT00000075080.1	protein_coding	7/19	-	ENSBTAT00000075080.1:c.977del	ENSBTAP00000065403.1:p.Gln326ArgfsTer5	1018	977	326	Q/X	cAg/cg	A	-	1	1	VGNC	-	YES
Sanger	ARS-UCD1.2	MFRP	BTAUD0031a	15	29926164	29926164	T	-	DEL	Splice_Site	-	29926163	PASS	BTAUD0031a	BTAUD0031b	0.284	53	21	138	0	119	0	138	splice_acceptor_variant	CT	C	-	splice_acceptor_variant	HIGH	ENSBTAG00000009748	Transcript	ENSBTAT00000012855.5	protein_coding	-	6/12	ENSBTAT00000012855.5:c.779-2del	-	-	-	-	-	-	T	-	-1	1	VGNC	-	YES
Sanger	ARS-UCD1.2	JHY	BTAUD0031a	15	33584281	33584281	A	-	DEL	Frame_Shift_Del	p.T736Pfs*66	33584280	PASS	BTAUD0031a	BTAUD0031b	0.32	34	16	101	0	128	0	189	frameshift_variant	CA	C	-	frameshift_variant	HIGH	ENSBTAG00000013989	Transcript	ENSBTAT00000054834.3	protein_coding	9/9	-	ENSBTAT00000054834.3:c.2206del	ENSBTAP00000047568.3:p.Thr736ProfsTer66	2412	2205	735	P/X	ccA/cc	A	-	1	1	EntrezGene	-	YES
Sanger	ARS-UCD1.2	RIC3	BTAUD0031a	15	44416180	44416180	A	-	DEL	Frame_Shift_Del	p.R195Gfs*3	44416179	PASS	BTAUD0031a	BTAUD0031b	0.552	26	32	109	0	113	0	142	frameshift_variant	CA	C	-	frameshift_variant	HIGH	ENSBTAG00000004863	Transcript	ENSBTAT00000006392.6	protein_coding	5/6	-	ENSBTAT00000006392.6:c.583del	ENSBTAP00000006392.5:p.Arg195GlyfsTer3	599	583	195	R/X	Agg/gg	A	-	1	1	VGNC	-	YES
Sanger	ARS-UCD1.2	DCHS1	BTAUD0031a	15	46423629	46423629	A	-	DEL	Frame_Shift_Del	p.Q473Rfs*21	46423628	PASS	BTAUD0031a	BTAUD0031b	0.383	29	18	102	0	123	0	162	frameshift_variant	CA	C	-	frameshift_variant	HIGH	ENSBTAG00000015405	Transcript	ENSBTAT00000020475.4	protein_coding	2/21	-	ENSBTAT00000020475.4:c.1418del	ENSBTAP00000020475.4:p.Gln473ArgfsTer21	1832	1418	473	Q/X	cAg/cg	A	-	1	1	VGNC	-	YES
Sanger	ARS-UCD1.2	-	BTAUD0031a	15	46969375	46969375	T	-	DEL	Frame_Shift_Del	p.S25Pfs*5	46969374	PASS	BTAUD0031a	BTAUD0031b	0.373	52	31	140	0	241	0	272	frameshift_variant	AT	A	-	frameshift_variant	HIGH	ENSBTAG00000027443	Transcript	ENSBTAT00000000476.6	protein_coding	2/2	-	ENSBTAT00000000476.6:c.73del	ENSBTAP00000000476.6:p.Ser25ProfsTer5	72	72	24	N/X	aaT/aa	T	-	1	1	-	-	YES
Sanger	ARS-UCD1.2	-	BTAUD0031a	15	47358941	47358941	T	-	DEL	Frame_Shift_Del	p.N299Tfs*7	47358940	PASS	BTAUD0031a	BTAUD0031b	0.412	30	21	96	0.016	127	2	191	frameshift_variant	GT	G	-	frameshift_variant	HIGH	ENSBTAG00000055180	Transcript	ENSBTAT00000055100.3	protein_coding	3/3	-	ENSBTAT00000055100.3:c.896del	ENSBTAP00000052176.3:p.Asn299ThrfsTer7	896	896	299	N/X	aAc/ac	T	-	-1	1	-	-	YES
Sanger	ARS-UCD1.2	-	BTAUD0031a	15	47500618	47500618	A	-	DEL	Frame_Shift_Del	p.L315Cfs*?	47500617	PASS	BTAUD0031a	BTAUD0031b	0.366	26	15	81	0	97	0	110	frameshift_variant	CA	C	-	frameshift_variant	HIGH	ENSBTAG00000048484	Transcript	ENSBTAT00000075822.1	protein_coding	2/2	-	ENSBTAT00000075822.1:c.944del	ENSBTAP00000066921.1:p.Leu315CysfsTer?	944	944	315	L/X	tTg/tg	A	-	-1	1	-	-	YES
Sanger	ARS-UCD1.2	-	BTAUD0031a	15	47682348	47682348	T	-	DEL	Frame_Shift_Del	p.S134Afs*3	47682347	PASS	BTAUD0031a	BTAUD0031b	0.37	17	10	45	0	38	0	51	frameshift_variant	CT	C	-	frameshift_variant	HIGH	ENSBTAG00000051804	Transcript	ENSBTAT00000002647.5	protein_coding	1/1	-	ENSBTAT00000002647.5:c.400del	ENSBTAP00000002647.5:p.Ser134AlafsTer3	400	400	134	S/X	Agc/gc	T	-	-1	1	-	-	YES
Sanger	ARS-UCD1.2	-	BTAUD0031a	15	48224204	48224204	T	-	DEL	Frame_Shift_Del	p.N197Tfs*9	48224203	PASS	BTAUD0031a	BTAUD0031b	0.281	23	9	63	0	79	0	112	frameshift_variant	GT	G	-	frameshift_variant	HIGH	ENSBTAG00000019544	Transcript	ENSBTAT00000026039.3	protein_coding	1/1	-	ENSBTAT00000026039.3:c.590del	ENSBTAP00000026039.3:p.Asn197ThrfsTer9	590	590	197	N/X	aAc/ac	T	-	-1	1	-	-	YES
Sanger	ARS-UCD1.2	-	BTAUD0031a	15	48437537	48437537	T	-	DEL	Frame_Shift_Del	p.I19Mfs*6	48437536	PASS	BTAUD0031a	BTAUD0031b	0.317	28	13	86	0	101	0	128	frameshift_variant	AT	A	-	frameshift_variant	HIGH	ENSBTAG00000020673	Transcript	ENSBTAT00000027553.6	protein_coding	1/1	-	ENSBTAT00000027553.6:c.57del	ENSBTAP00000027553.5:p.Ile19MetfsTer6	56	56	19	I/X	aTt/at	T	-	1	1	-	-	YES
Sanger	ARS-UCD1.2	-	BTAUD0031a	15	48952285	48952285	T	-	DEL	Frame_Shift_Del	p.L156Rfs*6	48952284	PASS	BTAUD0031a	BTAUD0031b	0.185	22	5	54	0	122	0	152	frameshift_variant	CT	C	-	frameshift_variant	HIGH	ENSBTAG00000053234	Transcript	ENSBTAT00000055588.3	protein_coding	1/1	-	ENSBTAT00000055588.3:c.467del	ENSBTAP00000052335.3:p.Leu156ArgfsTer6	467	467	156	L/X	cTg/cg	T	-	1	1	-	-	YES
Sanger	ARS-UCD1.2	-	BTAUD0031a	15	49699685	49699685	A	-	DEL	Frame_Shift_Del	p.N280Ifs*9	49699684	PASS	BTAUD0031a	BTAUD0031b	0.368	36	21	104	0	86	0	117	frameshift_variant	CA	C	-	frameshift_variant	HIGH	ENSBTAG00000047489	Transcript	ENSBTAT00000065859.2	protein_coding	1/1	-	ENSBTAT00000065859.2:c.839del	ENSBTAP00000054629.2:p.Asn280IlefsTer9	838	838	280	N/X	Aat/at	A	-	1	1	-	-	YES
Sanger	ARS-UCD1.2	-	BTAUD0031a	15	49856430	49856430	A	-	DEL	Frame_Shift_Del	p.K332Nfs*?	49856429	PASS	BTAUD0031a	BTAUD0031b	0.741	7	20	43	0	60	0	72	frameshift_variant	GA	G	-	frameshift_variant	HIGH	ENSBTAG00000039185	Transcript	ENSBTAT00000053028.3	protein_coding	3/3	-	ENSBTAT00000053028.3:c.996del	ENSBTAP00000058740.1:p.Lys332AsnfsTer?	994	994	332	K/X	Aaa/aa	A	-	1	1	-	-	YES
Sanger	ARS-UCD1.2	-	BTAUD0031a	15	49886714	49886714	T	-	DEL	Frame_Shift_Del	p.T15Pfs*94	49886713	PASS	BTAUD0031a	BTAUD0031b	0.324	23	11	58	0	76	0	89	frameshift_variant	GT	G	-	frameshift_variant	HIGH	ENSBTAG00000038075	Transcript	ENSBTAT00000047554.3	protein_coding	2/2	-	ENSBTAT00000047554.3:c.43del	ENSBTAP00000044754.3:p.Thr15ProfsTer94	43	43	15	T/X	Acc/cc	T	-	-1	1	-	-	YES
Sanger	ARS-UCD1.2	-	BTAUD0031a	15	50073315	50073315	A	-	DEL	Frame_Shift_Del	p.L59Pfs*6	50073314	PASS	BTAUD0031a	BTAUD0031b	0.244	34	11	60	0	178	0	202	frameshift_variant	GA	G	-	frameshift_variant	HIGH	ENSBTAG00000050365	Transcript	ENSBTAT00000071255.1	protein_coding	1/1	-	ENSBTAT00000071255.1:c.176del	ENSBTAP00000069766.1:p.Leu59ProfsTer6	176	176	59	L/X	cTc/cc	A	-	-1	1	-	-	YES
Sanger	ARS-UCD1.2	OR51C1P	BTAUD0031a	15	50310389	50310389	T	-	DEL	Frame_Shift_Del	p.A40Lfs*99	50310388	PASS	BTAUD0031a	BTAUD0031b	0.473	29	26	108	0	194	0	266	frameshift_variant	CT	C	-	frameshift_variant	HIGH	ENSBTAG00000054011	Transcript	ENSBTAT00000067428.1	protein_coding	1/1	-	ENSBTAT00000067428.1:c.117del	ENSBTAP00000057809.1:p.Ala40LeufsTer99	117	117	39	T/X	acT/ac	T	-	1	1	HGNC	HGNC:15191	YES
Sanger	ARS-UCD1.2	-	BTAUD0031a	15	50783679	50783679	A	-	DEL	Frame_Shift_Del	p.C282Afs*8	50783678	PASS	BTAUD0031a	BTAUD0031b	0.41	49	34	149	0	163	0	207	frameshift_variant	CA	C	-	frameshift_variant	HIGH	ENSBTAG00000048614	Transcript	ENSBTAT00000078178.1	protein_coding	1/1	-	ENSBTAT00000078178.1:c.844del	ENSBTAP00000062021.1:p.Cys282AlafsTer8	844	844	282	C/X	Tgc/gc	A	-	-1	1	-	-	YES
Sanger	ARS-UCD1.2	PDE2A	BTAUD0031a	15	52137102	52137102	A	-	DEL	Frame_Shift_Del	p.F702Sfs*17	52137101	PASS	BTAUD0031a	BTAUD0031b	0.342	25	13	79	0	50	0	59	frameshift_variant	GA	G	-	frameshift_variant	HIGH	ENSBTAG00000008419	Transcript	ENSBTAT00000078870.1	protein_coding	23/32	-	ENSBTAT00000078870.1:c.2105del	ENSBTAP00000061440.1:p.Phe702SerfsTer17	2177	2105	702	F/X	tTc/tc	A	-	-1	1	VGNC	-	YES
Sanger	ARS-UCD1.2	EMSY	BTAUD0031a	15	55927209	55927209	A	-	DEL	Frame_Shift_Del	p.E1108Gfs*5	55927208	PASS	BTAUD0031a	BTAUD0031b	0.418	53	38	197	0	144	0	172	frameshift_variant	GA	G	-	frameshift_variant	HIGH	ENSBTAG00000010826	Transcript	ENSBTAT00000014362.6	protein_coding	20/21	-	ENSBTAT00000014362.6:c.3323del	ENSBTAP00000014362.5:p.Glu1108GlyfsTer5	3362	3323	1108	E/X	gAg/gg	A	-	1	1	VGNC	-	YES
Sanger	ARS-UCD1.2	MYO7A	BTAUD0031a	15	56565929	56565929	T	-	DEL	Frame_Shift_Del	p.C293Afs*2	56565928	PASS	BTAUD0031a	BTAUD0031b	0.548	19	23	65	0	89	0	100	frameshift_variant	CT	C	-	frameshift_variant	HIGH	ENSBTAG00000003955	Transcript	ENSBTAT00000071696.1	protein_coding	7/46	-	ENSBTAT00000071696.1:c.877del	ENSBTAP00000057340.1:p.Cys293AlafsTer2	877	877	293	C/X	Tgc/gc	T	-	1	1	VGNC	-	YES
Sanger	ARS-UCD1.2	-	BTAUD0031a	15	61741461	61741461	T	-	DEL	Frame_Shift_Del	p.R961Gfs*5	61741460	PASS	BTAUD0031a	BTAUD0031b	0.34	31	16	77	0	89	0	106	frameshift_variant	CT	C	-	frameshift_variant	HIGH	ENSBTAG00000006060	Transcript	ENSBTAT00000085934.1	protein_coding	22/36	-	ENSBTAT00000085934.1:c.2881del	ENSBTAP00000062651.1:p.Arg961GlyfsTer5	3440	2881	961	R/X	Agg/gg	T	-	-1	1	-	-	YES
Sanger	ARS-UCD1.2	-	BTAUD0031a	15	62976996	62976996	T	-	DEL	Frame_Shift_Del	p.Q46Rfs*9	62976995	PASS	BTAUD0031a	BTAUD0031b	0.286	30	12	59	0	85	0	101	frameshift_variant	CT	C	-	frameshift_variant	HIGH	ENSBTAG00000052796	Transcript	ENSBTAT00000072764.1	protein_coding	3/4	-	ENSBTAT00000072764.1:c.137del	ENSBTAP00000069212.1:p.Gln46ArgfsTer9	571	137	46	Q/X	cAg/cg	T	-	-1	1	-	-	YES
Sanger	ARS-UCD1.2	ELF5	BTAUD0031a	15	65021701	65021701	A	-	DEL	Frame_Shift_Del	p.C200Afs*35	65021700	PASS	BTAUD0031a	BTAUD0031b	0.269	49	18	120	0	78	0	116	frameshift_variant	CA	C	-	frameshift_variant	HIGH	ENSBTAG00000012460	Transcript	ENSBTAT00000073080.1	protein_coding	6/8	-	ENSBTAT00000073080.1:c.598del	ENSBTAP00000063479.1:p.Cys200AlafsTer35	1027	598	200	C/X	Tgc/gc	A	-	-1	1	VGNC	-	YES
Sanger	ARS-UCD1.2	CD44	BTAUD0031a	15	65706657	65706657	A	-	DEL	Frame_Shift_Del	p.E298Kfs*10	65706656	PASS	BTAUD0031a	BTAUD0031b	0.441	33	26	117	0	137	0	176	frameshift_variant	CA	C	-	frameshift_variant	HIGH	ENSBTAG00000011578	Transcript	ENSBTAT00000055025.3	protein_coding	7/17	-	ENSBTAT00000055025.3:c.891del	ENSBTAP00000048925.3:p.Glu298LysfsTer10	1190	891	297	P/X	ccA/cc	A	-	1	1	VGNC	-	YES
Sanger	ARS-UCD1.2	LDLRAD3	BTAUD0031a	15	66580643	66580643	T	-	DEL	Frame_Shift_Del	p.C120Afs*36	66580642	PASS	BTAUD0031a	BTAUD0031b	0.259	43	15	109	0.008	118	1	154	frameshift_variant	CT	C	-	frameshift_variant	HIGH	ENSBTAG00000044158	Transcript	ENSBTAT00000061639.3	protein_coding	4/6	-	ENSBTAT00000061639.3:c.358del	ENSBTAP00000053502.3:p.Cys120AlafsTer36	358	358	120	C/X	Tgc/gc	T	-	1	1	VGNC	-	YES
Sanger	ARS-UCD1.2	RAG1	BTAUD0031a	15	67008084	67008084	A	-	DEL	Frame_Shift_Del	p.N915Ifs*63	67008083	PASS	BTAUD0031a	BTAUD0031b	0.345	38	20	103	0	105	0	121	frameshift_variant	CA	C	-	frameshift_variant	HIGH	ENSBTAG00000040293	Transcript	ENSBTAT00000055549.3	protein_coding	1/1	-	ENSBTAT00000055549.3:c.2744del	ENSBTAP00000048319.2:p.Asn915IlefsTer63	2743	2743	915	N/X	Aat/at	A	-	1	1	VGNC	-	YES
Sanger	ARS-UCD1.2	LRRC4C	BTAUD0031a	15	70400491	70400491	A	-	DEL	Frame_Shift_Del	p.L107*	70400490	PASS	BTAUD0031a	BTAUD0031b	0.339	37	19	107	0	168	0	199	frameshift_variant	CA	C	-	frameshift_variant	HIGH	ENSBTAG00000007324	Transcript	ENSBTAT00000009633.5	protein_coding	1/1	-	ENSBTAT00000009633.5:c.320del	ENSBTAP00000009633.4:p.Leu107Ter	320	320	107	L/X	tTg/tg	A	-	-1	1	VGNC	-	YES
Sanger	ARS-UCD1.2	HSD17B12	BTAUD0031a	15	73940972	73940972	A	-	DEL	Frame_Shift_Del	p.V196Sfs*4	73940971	PASS	BTAUD0031a	BTAUD0031b	0.246	52	17	128	0	83	0	113	frameshift_variant	CA	C	-	frameshift_variant	HIGH	ENSBTAG00000000087	Transcript	ENSBTAT00000000096.6	protein_coding	8/11	-	ENSBTAT00000000096.6:c.585del	ENSBTAP00000000096.5:p.Val196SerfsTer4	728	585	195	P/X	ccA/cc	A	-	1	1	VGNC	-	YES
Sanger	ARS-UCD1.2	ACCS	BTAUD0031a	15	74194140	74194140	A	-	DEL	Frame_Shift_Del	p.D381Afs*81	74194139	PASS	BTAUD0031a	BTAUD0031b	0.518	27	29	81	0	59	0	66	frameshift_variant	GA	G	-	frameshift_variant&splice_region_variant	HIGH	ENSBTAG00000008465	Transcript	ENSBTAT00000044233.4	protein_coding	12/15	-	ENSBTAT00000044233.4:c.1142del	ENSBTAP00000041743.3:p.Asp381AlafsTer81	1243	1142	381	D/X	gAc/gc	A	-	1	1	EntrezGene	-	YES
Sanger	ARS-UCD1.2	TP53I11	BTAUD0031a	15	75008162	75008162	T	-	DEL	Frame_Shift_Del	p.Q66Rfs*32	75008161	PASS	BTAUD0031a	BTAUD0031b	0.308	9	4	33	0	44	0	54	frameshift_variant	CT	C	-	frameshift_variant	HIGH	ENSBTAG00000017228	Transcript	ENSBTAT00000079529.1	protein_coding	3/6	-	ENSBTAT00000079529.1:c.197del	ENSBTAP00000069417.1:p.Gln66ArgfsTer32	228	197	66	Q/X	cAg/cg	T	-	-1	1	EntrezGene	-	YES
Sanger	ARS-UCD1.2	PHF21A	BTAUD0031a	15	76003032	76003032	T	-	DEL	Frame_Shift_Del	p.Q106Rfs*9	76003031	PASS	BTAUD0031a	BTAUD0031b	0.319	32	15	75	0	74	0	87	frameshift_variant	CT	C	-	frameshift_variant	HIGH	ENSBTAG00000009611	Transcript	ENSBTAT00000012652.5	protein_coding	6/18	-	ENSBTAT00000012652.5:c.317del	ENSBTAP00000012652.5:p.Gln106ArgfsTer9	506	317	106	Q/X	cAg/cg	T	-	-1	1	VGNC	-	YES
Sanger	ARS-UCD1.2	-	BTAUD0031a	15	79407777	79407777	T	-	DEL	Frame_Shift_Del	p.V147Sfs*11	79407776	PASS	BTAUD0031a	BTAUD0031b	0.218	68	19	162	0	221	0	254	frameshift_variant	CT	C	-	frameshift_variant	HIGH	ENSBTAG00000050397	Transcript	ENSBTAT00000065254.2	protein_coding	1/1	-	ENSBTAT00000065254.2:c.438del	ENSBTAP00000055483.1:p.Val147SerfsTer11	438	438	146	A/X	gcA/gc	T	-	-1	1	-	-	YES
Sanger	ARS-UCD1.2	PRG3	BTAUD0031a	15	80583506	80583506	T	-	DEL	Frame_Shift_Del	p.S97Vfs*48	80583505	PASS	BTAUD0031a	BTAUD0031b	0.319	32	15	130	0	186	0	207	frameshift_variant	CT	C	-	frameshift_variant	HIGH	ENSBTAG00000020285	Transcript	ENSBTAT00000082534.1	protein_coding	2/5	-	ENSBTAT00000082534.1:c.289del	ENSBTAP00000062296.1:p.Ser97ValfsTer48	528	289	97	S/X	Agt/gt	T	-	-1	1	EntrezGene	-	YES
Sanger	ARS-UCD1.2	-	BTAUD0031a	15	80599286	80599286	A	-	DEL	Frame_Shift_Del	p.L129Pfs*16	80599285	PASS	BTAUD0031a	BTAUD0031b	0.208	42	11	95	0	80	0	95	frameshift_variant	GA	G	-	frameshift_variant	HIGH	ENSBTAG00000049504	Transcript	ENSBTAT00000074688.1	protein_coding	3/5	-	ENSBTAT00000074688.1:c.386del	ENSBTAP00000066300.1:p.Leu129ProfsTer16	859	386	129	L/X	cTc/cc	A	-	-1	1	-	-	YES
Sanger	ARS-UCD1.2	-	BTAUD0031a	15	81601318	81601318	T	-	DEL	Frame_Shift_Del	p.S90Vfs*7	81601317	PASS	BTAUD0031a	BTAUD0031b	0.296	19	8	42	0	81	0	89	frameshift_variant	CT	C	-	frameshift_variant	HIGH	ENSBTAG00000053887	Transcript	ENSBTAT00000070194.1	protein_coding	1/1	-	ENSBTAT00000070194.1:c.268del	ENSBTAP00000066270.1:p.Ser90ValfsTer7	268	268	90	S/X	Agt/gt	T	-	-1	1	-	-	YES
Sanger	ARS-UCD1.2	-	BTAUD0031a	15	81767180	81767180	T	-	DEL	Frame_Shift_Del	p.R170Dfs*46	81767179	PASS	BTAUD0031a	BTAUD0031b	0.5	13	13	63	0	87	0	104	frameshift_variant	CT	C	-	frameshift_variant	HIGH	ENSBTAG00000046380	Transcript	ENSBTAT00000007844.6	protein_coding	1/2	-	ENSBTAT00000007844.6:c.508del	ENSBTAP00000007844.6:p.Arg170AspfsTer46	508	508	170	R/X	Aga/ga	T	-	-1	1	-	-	YES
Sanger	ARS-UCD1.2	MS4A2	BTAUD0031a	15	83169285	83169285	T	-	DEL	Frame_Shift_Del	p.L173Wfs*11	83169284	PASS	BTAUD0031a	BTAUD0031b	0.5	26	26	85	0	114	0	148	frameshift_variant	CT	C	-	frameshift_variant	HIGH	ENSBTAG00000020096	Transcript	ENSBTAT00000026773.4	protein_coding	5/7	-	ENSBTAT00000026773.4:c.516del	ENSBTAP00000026773.4:p.Leu173TrpfsTer11	578	516	172	S/X	tcT/tc	T	-	1	1	VGNC	-	YES
Sanger	ARS-UCD1.2	MS4A14	BTAUD0031a	15	83228103	83228103	A	-	DEL	Frame_Shift_Del	p.E189Gfs*42	83228102	PASS	BTAUD0031a	BTAUD0031b	0.377	38	23	126	0	157	0	197	frameshift_variant	GA	G	-	frameshift_variant&splice_region_variant	HIGH	ENSBTAG00000004581	Transcript	ENSBTAT00000043726.4	protein_coding	5/7	-	ENSBTAT00000043726.4:c.566del	ENSBTAP00000041275.4:p.Glu189GlyfsTer42	659	566	189	E/X	gAg/gg	A	-	1	1	VGNC	-	YES
Sanger	ARS-UCD1.2	-	BTAUD0031a	15	83588178	83588178	T	-	DEL	Frame_Shift_Del	p.L641Pfs*?	83588177	PASS	BTAUD0031a	BTAUD0031b	0.543	16	19	59	0	69	0	82	frameshift_variant	CT	C	-	frameshift_variant	HIGH	ENSBTAG00000012229	Transcript	ENSBTAT00000016226.6	protein_coding	18/18	-	ENSBTAT00000016226.6:c.1922del	ENSBTAP00000016226.6:p.Leu641ProfsTer?	1922	1922	641	L/X	cTc/cc	T	-	1	1	-	-	YES
Sanger	ARS-UCD1.2	GLB1L2	BTAUD0031a	15	83662718	83662718	T	-	DEL	Frame_Shift_Del	p.L264Rfs*11	83662717	PASS	BTAUD0031a	BTAUD0031b	0.306	43	19	99	0	76	0	89	frameshift_variant	CT	C	-	frameshift_variant	HIGH	ENSBTAG00000018390	Transcript	ENSBTAT00000016231.6	protein_coding	8/19	-	ENSBTAT00000016231.6:c.791del	ENSBTAP00000016231.5:p.Leu264ArgfsTer11	829	791	264	L/X	cTg/cg	T	-	1	1	VGNC	-	YES
Sanger	ARS-UCD1.2	-	BTAUD0031a	16	3952475	3952475	A	-	DEL	Frame_Shift_Del	p.L12Rfs*15	3952474	PASS	BTAUD0031a	BTAUD0031b	0.517	14	15	71	0	84	0	104	frameshift_variant	CA	C	-	frameshift_variant	HIGH	ENSBTAG00000050299	Transcript	ENSBTAT00000070112.1	protein_coding	1/2	-	ENSBTAT00000070112.1:c.35del	ENSBTAP00000059459.1:p.Leu12ArgfsTer15	35	35	12	L/X	cTg/cg	A	-	-1	1	-	-	YES
Sanger	ARS-UCD1.2	IKBKE	BTAUD0031a	16	4269035	4269035	A	-	DEL	Frame_Shift_Del	p.S386Afs*55	4269034	PASS	BTAUD0031a	BTAUD0031b	0.442	48	38	149	0	124	0	153	frameshift_variant	CA	C	-	frameshift_variant	HIGH	ENSBTAG00000010408	Transcript	ENSBTAT00000013738.5	protein_coding	10/22	-	ENSBTAT00000013738.5:c.1156del	ENSBTAP00000013738.5:p.Ser386AlafsTer55	1652	1156	386	S/X	Agc/gc	A	-	1	1	VGNC	-	YES
Sanger	ARS-UCD1.2	IL24	BTAUD0031a	16	4686607	4686607	A	-	DEL	Frame_Shift_Del	p.R180Gfs*19	4686606	PASS	BTAUD0031a	BTAUD0031b	0.507	35	36	144	0	127	0	145	frameshift_variant	CA	C	-	frameshift_variant	HIGH	ENSBTAG00000007851	Transcript	ENSBTAT00000077230.1	protein_coding	5/6	-	ENSBTAT00000077230.1:c.538del	ENSBTAP00000068880.1:p.Arg180GlyfsTer19	538	538	180	R/X	Agg/gg	A	-	1	1	VGNC	-	YES
Sanger	ARS-UCD1.2	CFH	BTAUD0031a	16	6303229	6303229	T	-	DEL	Frame_Shift_Del	p.A243Pfs*25	6303228	PASS	BTAUD0031a	BTAUD0031b	0.625	9	15	38	0	60	0	71	frameshift_variant	CT	C	-	frameshift_variant	HIGH	ENSBTAG00000023177	Transcript	ENSBTAT00000074139.1	protein_coding	6/22	-	ENSBTAT00000074139.1:c.726del	ENSBTAP00000073132.1:p.Ala243ProfsTer25	726	726	242	A/X	gcA/gc	T	-	-1	1	EntrezGene	-	YES
Sanger	ARS-UCD1.2	USH2A	BTAUD0031a	16	19217345	19217345	C	-	DEL	Frame_Shift_Del	p.G2466Afs*9	19217344	PASS	BTAUD0031a	BTAUD0031b	0.269	19	7	53	0	73	0	80	frameshift_variant	GC	G	-	frameshift_variant	HIGH	ENSBTAG00000006188	Transcript	ENSBTAT00000061112.3	protein_coding	38/71	-	ENSBTAT00000061112.3:c.7397del	ENSBTAP00000053495.3:p.Gly2466AlafsTer9	7397	7397	2466	G/X	gGc/gc	C	-	-1	1	VGNC	-	YES
Sanger	ARS-UCD1.2	ESRRG	BTAUD0031a	16	19907287	19907287	A	-	DEL	Frame_Shift_Del	p.F435Sfs*26	19907286	PASS	BTAUD0031a	BTAUD0031b	0.526	9	10	42	0	65	0	78	frameshift_variant	GA	G	-	frameshift_variant	HIGH	ENSBTAG00000010392	Transcript	ENSBTAT00000074991.1	protein_coding	7/7	-	ENSBTAT00000074991.1:c.1304del	ENSBTAP00000063061.1:p.Phe435SerfsTer26	1564	1304	435	F/X	tTc/tc	A	-	-1	1	VGNC	-	YES
Sanger	ARS-UCD1.2	DISP1	BTAUD0031a	16	26517061	26517061	A	-	DEL	Frame_Shift_Del	p.Q1150Hfs*46	26517060	PASS	BTAUD0031a	BTAUD0031b	0.35	13	7	36	0	51	0	60	frameshift_variant	CA	C	-	frameshift_variant	HIGH	ENSBTAG00000049277	Transcript	ENSBTAT00000077374.1	protein_coding	8/8	-	ENSBTAT00000077374.1:c.3450del	ENSBTAP00000071627.1:p.Gln1150HisfsTer46	3519	3449	1150	Q/X	cAa/ca	A	-	1	1	EntrezGene	-	YES
Sanger	ARS-UCD1.2	-	BTAUD0031a	16	28363264	28363264	A	-	DEL	Frame_Shift_Del	p.S3022Vfs*15	28363263	PASS	BTAUD0031a	BTAUD0031b	0.268	30	11	77	0	99	0	119	frameshift_variant	GA	G	-	frameshift_variant	HIGH	ENSBTAG00000008449	Transcript	ENSBTAT00000011123.6	protein_coding	59/78	-	ENSBTAT00000011123.6:c.9064del	ENSBTAP00000011123.6:p.Ser3022ValfsTer15	9064	9064	3022	S/X	Agt/gt	A	-	1	1	-	-	YES
Sanger	ARS-UCD1.2	PARP1	BTAUD0031a	16	29387697	29387697	T	-	DEL	Frame_Shift_Del	p.Q304Rfs*15	29387696	PASS	BTAUD0031a	BTAUD0031b	0.263	28	10	89	0	78	0	100	frameshift_variant	CT	C	-	frameshift_variant	HIGH	ENSBTAG00000000837	Transcript	ENSBTAT00000080992.1	protein_coding	7/22	-	ENSBTAT00000080992.1:c.911del	ENSBTAP00000059409.1:p.Gln304ArgfsTer15	911	911	304	Q/X	cAg/cg	T	-	-1	1	EntrezGene	-	YES
Sanger	ARS-UCD1.2	AKT3	BTAUD0031a	16	33526384	33526384	T	-	DEL	Frame_Shift_Del	p.P92Qfs*14	33526383	PASS	BTAUD0031a	BTAUD0031b	0.362	30	17	93	0	124	0	163	frameshift_variant	CT	C	-	frameshift_variant	HIGH	ENSBTAG00000017788	Transcript	ENSBTAT00000023654.6	protein_coding	3/13	-	ENSBTAT00000023654.6:c.273del	ENSBTAP00000023654.5:p.Pro92GlnfsTer14	314	273	91	T/X	acT/ac	T	-	1	1	VGNC	-	YES
Sanger	ARS-UCD1.2	WDR64	BTAUD0031a	16	35087821	35087821	A	-	DEL	Frame_Shift_Del	p.I338Mfs*36	35087820	PASS	BTAUD0031a	BTAUD0031b	0.406	19	13	74	0	87	0	107	frameshift_variant	CA	C	-	frameshift_variant	HIGH	ENSBTAG00000005200	Transcript	ENSBTAT00000034164.4	protein_coding	8/27	-	ENSBTAT00000034164.4:c.1014del	ENSBTAP00000034065.3:p.Ile338MetfsTer36	1014	1014	338	I/X	atT/at	A	-	-1	1	VGNC	-	YES
Sanger	ARS-UCD1.2	KMO	BTAUD0031a	16	35181852	35181852	T	-	DEL	Frame_Shift_Del	p.R405Efs*2	35181851	PASS	BTAUD0031a	BTAUD0031b	0.448	16	13	44	0	73	0	96	frameshift_variant	CT	C	-	frameshift_variant	HIGH	ENSBTAG00000014439	Transcript	ENSBTAT00000073847.1	protein_coding	14/15	-	ENSBTAT00000073847.1:c.1213del	ENSBTAP00000062217.1:p.Arg405GlufsTer2	1334	1213	405	R/X	Aga/ga	T	-	-1	1	VGNC	-	YES
Sanger	ARS-UCD1.2	FH	BTAUD0031a	16	35282294	35282294	A	-	DEL	Frame_Shift_Del	p.N340Mfs*17	35282293	PASS	BTAUD0031a	BTAUD0031b	0.442	29	23	96	0	81	0	109	frameshift_variant	CA	C	-	frameshift_variant	HIGH	ENSBTAG00000021688	Transcript	ENSBTAT00000028902.5	protein_coding	7/10	-	ENSBTAT00000028902.5:c.1019del	ENSBTAP00000028902.4:p.Asn340MetfsTer17	1040	1017	339	A/X	gcA/gc	A	-	1	1	VGNC	-	YES
Sanger	ARS-UCD1.2	MROH9	BTAUD0031a	16	38542734	38542734	A	-	DEL	Frame_Shift_Del	p.E203Nfs*18	38542733	PASS	BTAUD0031a	BTAUD0031b	0.386	27	17	84	0.011	94	1	110	frameshift_variant	CA	C	-	frameshift_variant	HIGH	ENSBTAG00000006408	Transcript	ENSBTAT00000065427.2	protein_coding	6/19	-	ENSBTAT00000065427.2:c.606del	ENSBTAP00000055291.2:p.Glu203AsnfsTer18	606	606	202	T/X	acA/ac	A	-	1	1	VGNC	-	YES
Sanger	ARS-UCD1.2	PRRC2C	BTAUD0031a	16	39061471	39061471	A	-	DEL	Frame_Shift_Del	p.S2257Afs*48	39061470	PASS	BTAUD0031a	BTAUD0031b	0.322	40	19	102	0	94	0	113	frameshift_variant	CA	C	-	frameshift_variant	HIGH	ENSBTAG00000001821	Transcript	ENSBTAT00000002380.6	protein_coding	25/35	-	ENSBTAT00000002380.6:c.6769del	ENSBTAP00000002380.6:p.Ser2257AlafsTer48	7045	6768	2256	A/X	gcA/gc	A	-	1	1	VGNC	-	YES
Sanger	ARS-UCD1.2	NPPA	BTAUD0031a	16	41835106	41835106	T	-	DEL	Frame_Shift_Del	p.I137Mfs*78	41835105	PASS	BTAUD0031a	BTAUD0031b	0.487	20	19	68	0	30	0	44	frameshift_variant	AT	A	-	frameshift_variant	HIGH	ENSBTAG00000006709	Transcript	ENSBTAT00000008819.5	protein_coding	2/3	-	ENSBTAT00000008819.5:c.411del	ENSBTAP00000008819.4:p.Ile137MetfsTer78	796	410	137	I/X	aTt/at	T	-	1	1	VGNC	-	YES
Sanger	ARS-UCD1.2	RERE	BTAUD0031a	16	45025290	45025290	A	-	DEL	Frame_Shift_Del	p.E1276Gfs*18	45025289	PASS	BTAUD0031a	BTAUD0031b	0.415	69	49	189	0	148	0	174	frameshift_variant	GA	G	-	frameshift_variant	HIGH	ENSBTAG00000018272	Transcript	ENSBTAT00000024320.5	protein_coding	18/21	-	ENSBTAT00000024320.5:c.3827del	ENSBTAP00000024320.5:p.Glu1276GlyfsTer18	3827	3827	1276	E/X	gAg/gg	A	-	1	1	VGNC	-	YES
Sanger	ARS-UCD1.2	TAS1R3	BTAUD0031a	16	51195338	51195338	T	-	DEL	Frame_Shift_Del	p.S166Pfs*61	51195337	PASS	BTAUD0031a	BTAUD0031b	0.356	29	16	64	0.033	29	1	35	frameshift_variant	AT	A	-	frameshift_variant	HIGH	ENSBTAG00000051410	Transcript	ENSBTAT00000084207.1	protein_coding	2/5	-	ENSBTAT00000084207.1:c.495del	ENSBTAP00000074291.1:p.Ser166ProfsTer61	495	495	165	P/X	ccA/cc	T	-	-1	1	HGNC	HGNC:15661	YES
Sanger	ARS-UCD1.2	TNN	BTAUD0031a	16	56382736	56382736	A	-	DEL	Frame_Shift_Del	p.N1214Tfs*10	56382735	PASS	BTAUD0031a	BTAUD0031b	0.397	47	31	173	0	299	0	360	frameshift_variant	CA	C	-	frameshift_variant	HIGH	ENSBTAG00000015650	Transcript	ENSBTAT00000020785.6	protein_coding	17/18	-	ENSBTAT00000020785.6:c.3641del	ENSBTAP00000020785.6:p.Asn1214ThrfsTer10	3640	3640	1214	N/X	Aac/ac	A	-	1	1	VGNC	-	YES
Sanger	ARS-UCD1.2	TNR	BTAUD0031a	16	56592283	56592283	T	-	DEL	Frame_Shift_Del	p.S675Afs*6	56592282	PASS	BTAUD0031a	BTAUD0031b	0.404	31	21	83	0	86	0	109	frameshift_variant	CT	C	-	frameshift_variant	HIGH	ENSBTAG00000011706	Transcript	ENSBTAT00000015545.5	protein_coding	9/22	-	ENSBTAT00000015545.5:c.2023del	ENSBTAP00000015545.4:p.Ser675AlafsTer6	2154	2023	675	S/X	Agc/gc	T	-	-1	1	VGNC	-	YES
Sanger	ARS-UCD1.2	ASTN1	BTAUD0031a	16	58247805	58247805	G	-	DEL	Frame_Shift_Del	p.Y371Tfs*20	58247804	PASS	BTAUD0031a	BTAUD0031b	0.385	16	10	47	0	46	0	59	frameshift_variant	AG	A	-	frameshift_variant	HIGH	ENSBTAG00000012953	Transcript	ENSBTAT00000061165.3	protein_coding	5/23	-	ENSBTAT00000061165.3:c.1107del	ENSBTAP00000053268.3:p.Tyr371ThrfsTer20	1107	1107	369	T/X	acC/ac	G	-	-1	1	VGNC	-	YES
Sanger	ARS-UCD1.2	SEC16B	BTAUD0031a	16	59335984	59335984	T	-	DEL	Frame_Shift_Del	p.T587Qfs*59	59335983	PASS	BTAUD0031a	BTAUD0031b	0.2	32	8	88	0	87	0	106	frameshift_variant	GT	G	-	frameshift_variant	HIGH	ENSBTAG00000000854	Transcript	ENSBTAT00000080953.1	protein_coding	14/25	-	ENSBTAT00000080953.1:c.1759del	ENSBTAP00000066074.1:p.Thr587GlnfsTer59	1759	1759	587	T/X	Aca/ca	T	-	-1	1	VGNC	-	YES
Sanger	ARS-UCD1.2	CEP350	BTAUD0031a	16	61303795	61303795	A	-	DEL	Frame_Shift_Del	p.S1967Vfs*17	61303794	PASS	BTAUD0031a	BTAUD0031b	0.431	41	31	138	0	108	0	119	frameshift_variant	GA	G	-	frameshift_variant	HIGH	ENSBTAG00000008082	Transcript	ENSBTAT00000010631.6	protein_coding	28/37	-	ENSBTAT00000010631.6:c.5899del	ENSBTAP00000010631.6:p.Ser1967ValfsTer17	5899	5899	1967	S/X	Agt/gt	A	-	1	1	VGNC	-	YES
Sanger	ARS-UCD1.2	QSOX1	BTAUD0031a	16	61389076	61389076	A	-	DEL	Frame_Shift_Del	p.S326Afs*31	61389075	PASS	BTAUD0031a	BTAUD0031b	0.467	40	35	126	0	98	0	119	frameshift_variant	CA	C	-	frameshift_variant	HIGH	ENSBTAG00000014191	Transcript	ENSBTAT00000085713.1	protein_coding	7/12	-	ENSBTAT00000085713.1:c.976del	ENSBTAP00000068003.1:p.Ser326AlafsTer31	1821	976	326	S/X	Agc/gc	A	-	1	1	VGNC	-	YES
Sanger	ARS-UCD1.2	ZNF648	BTAUD0031a	16	63170628	63170628	T	-	DEL	Frame_Shift_Del	p.A215Pfs*152	63170627	PASS	BTAUD0031a	BTAUD0031b	0.296	19	8	34	0	35	0	43	frameshift_variant	CT	C	-	frameshift_variant	HIGH	ENSBTAG00000046243	Transcript	ENSBTAT00000065937.2	protein_coding	1/1	-	ENSBTAT00000065937.2:c.642del	ENSBTAP00000055347.1:p.Ala215ProfsTer152	642	642	214	P/X	ccA/cc	T	-	-1	1	VGNC	-	YES
Sanger	ARS-UCD1.2	RNASEL	BTAUD0031a	16	63616381	63616381	T	-	DEL	Frame_Shift_Del	p.D694Ifs*25	63616380	PASS	BTAUD0031a	BTAUD0031b	0.408	42	29	133	0	110	0	138	frameshift_variant	CT	C	-	frameshift_variant	HIGH	ENSBTAG00000009091	Transcript	ENSBTAT00000044248.4	protein_coding	7/7	-	ENSBTAT00000044248.4:c.2079del	ENSBTAP00000041757.3:p.Asp694IlefsTer25	2337	2079	693	P/X	ccA/cc	T	-	-1	1	VGNC	-	YES
Sanger	ARS-UCD1.2	SMG7	BTAUD0031a	16	64585801	64585801	A	-	DEL	Frame_Shift_Del	p.R401Dfs*22	64585800	PASS	BTAUD0031a	BTAUD0031b	0.536	39	45	171	0	141	0	190	frameshift_variant	GA	G	-	frameshift_variant	HIGH	ENSBTAG00000008003	Transcript	ENSBTAT00000077210.1	protein_coding	10/23	-	ENSBTAT00000077210.1:c.1201del	ENSBTAP00000066008.1:p.Arg401AspfsTer22	1224	1201	401	R/X	Aga/ga	A	-	1	1	VGNC	-	YES
Sanger	ARS-UCD1.2	NCF2	BTAUD0031a	16	64608639	64608639	G	-	DEL	Frame_Shift_Del	p.Q451Rfs*37	64608638	PASS	BTAUD0031a	BTAUD0031b	0.432	25	19	87	0	91	0	102	frameshift_variant	TG	T	-	frameshift_variant	HIGH	ENSBTAG00000008004	Transcript	ENSBTAT00000076657.1	protein_coding	14/15	-	ENSBTAT00000076657.1:c.1351del	ENSBTAP00000058209.1:p.Gln451ArgfsTer37	1666	1351	451	Q/X	Cag/ag	G	-	-1	1	VGNC	-	YES
Sanger	ARS-UCD1.2	RGL1	BTAUD0031a	16	64833186	64833186	T	-	DEL	Frame_Shift_Del	p.Q70Nfs*35	64833185	PASS	BTAUD0031a	BTAUD0031b	0.286	30	12	90	0	101	0	125	frameshift_variant	AT	A	-	frameshift_variant	HIGH	ENSBTAG00000019630	Transcript	ENSBTAT00000076160.1	protein_coding	2/18	-	ENSBTAT00000076160.1:c.207del	ENSBTAP00000068196.1:p.Gln70AsnfsTer35	206	206	69	I/X	aTt/at	T	-	1	1	VGNC	-	YES
Sanger	ARS-UCD1.2	RGL1	BTAUD0031a	16	64959538	64959538	T	-	DEL	Frame_Shift_Del	p.L777Rfs*7	64959537	PASS	BTAUD0031a	BTAUD0031b	0.238	32	10	94	0	101	0	123	frameshift_variant	CT	C	-	frameshift_variant	HIGH	ENSBTAG00000019630	Transcript	ENSBTAT00000076160.1	protein_coding	18/18	-	ENSBTAT00000076160.1:c.2330del	ENSBTAP00000068196.1:p.Leu777ArgfsTer7	2330	2330	777	L/X	cTg/cg	T	-	1	1	VGNC	-	YES
Sanger	ARS-UCD1.2	PTPN14	BTAUD0031a	16	69118885	69118885	G	-	DEL	Frame_Shift_Del	p.G98Efs*41	69118884	PASS	BTAUD0031a	BTAUD0031b	0.278	57	22	151	0	136	0	164	frameshift_variant	TG	T	-	frameshift_variant	HIGH	ENSBTAG00000021553	Transcript	ENSBTAT00000028717.5	protein_coding	3/19	-	ENSBTAT00000028717.5:c.293del	ENSBTAP00000028717.5:p.Gly98GlufsTer41	912	292	98	G/X	Gga/ga	G	-	1	1	VGNC	-	YES
Sanger	ARS-UCD1.2	RPS6KC1	BTAUD0031a	16	70475911	70475911	T	-	DEL	Frame_Shift_Del	p.G244Efs*3	70475910	PASS	BTAUD0031a	BTAUD0031b	0.325	27	13	76	0	127	0	159	frameshift_variant	CT	C	-	frameshift_variant	HIGH	ENSBTAG00000001181	Transcript	ENSBTAT00000001565.6	protein_coding	6/15	-	ENSBTAT00000001565.6:c.729del	ENSBTAP00000001565.5:p.Gly244GlufsTer3	729	729	243	A/X	gcA/gc	T	-	-1	1	VGNC	-	YES
Sanger	ARS-UCD1.2	TRAF5	BTAUD0031a	16	72007433	72007433	T	-	DEL	Frame_Shift_Del	p.E254Dfs*13	72007432	PASS	BTAUD0031a	BTAUD0031b	0.393	34	22	137	0	137	0	163	frameshift_variant	GT	G	-	frameshift_variant	HIGH	ENSBTAG00000012020	Transcript	ENSBTAT00000071553.1	protein_coding	7/11	-	ENSBTAT00000071553.1:c.762del	ENSBTAP00000070022.1:p.Glu254AspfsTer13	983	762	254	E/X	gaA/ga	T	-	-1	1	VGNC	-	YES
Sanger	ARS-UCD1.2	ASPM	BTAUD0031a	16	76040186	76040186	T	-	DEL	Frame_Shift_Del	p.A1918Rfs*20	76040185	PASS	BTAUD0031a	BTAUD0031b	0.667	8	16	62	0	59	0	117	frameshift_variant	CT	C	-	frameshift_variant	HIGH	ENSBTAG00000007860	Transcript	ENSBTAT00000010340.6	protein_coding	19/29	-	ENSBTAT00000010340.6:c.5751del	ENSBTAP00000010340.6:p.Ala1918ArgfsTer20	5751	5751	1917	R/X	agA/ag	T	-	-1	1	EntrezGene	-	YES
Sanger	ARS-UCD1.2	NEK7	BTAUD0031a	16	77152871	77152871	A	-	DEL	Frame_Shift_Del	p.I106*	77152870	PASS	BTAUD0031a	BTAUD0031b	0.376	58	35	173	0	105	0	132	frameshift_variant	GA	G	-	frameshift_variant	HIGH	ENSBTAG00000016943	Transcript	ENSBTAT00000086929.1	protein_coding	3/9	-	ENSBTAT00000086929.1:c.316del	ENSBTAP00000072429.1:p.Ile106Ter	628	314	105	E/X	gAa/ga	A	-	1	1	VGNC	-	YES
Sanger	ARS-UCD1.2	ZNF281	BTAUD0031a	16	79119626	79119626	T	-	DEL	Frame_Shift_Del	p.Q469Rfs*36	79119625	PASS	BTAUD0031a	BTAUD0031b	0.38	44	27	105	0.011	94	1	104	frameshift_variant	CT	C	-	frameshift_variant	HIGH	ENSBTAG00000047428	Transcript	ENSBTAT00000065279.2	protein_coding	1/1	-	ENSBTAT00000065279.2:c.1406del	ENSBTAP00000056616.2:p.Gln469ArgfsTer36	1406	1406	469	Q/X	cAg/cg	T	-	-1	1	HGNC	HGNC:13075	YES
Sanger	ARS-UCD1.2	CACNA1S	BTAUD0031a	16	79610737	79610737	C	-	DEL	Frame_Shift_Del	p.A1597Pfs*10	79610736	PASS	BTAUD0031a	BTAUD0031b	0.359	41	23	150	0	141	0	183	frameshift_variant	GC	G	-	frameshift_variant	HIGH	ENSBTAG00000047491	Transcript	ENSBTAT00000076942.1	protein_coding	34/41	-	ENSBTAT00000076942.1:c.4789del	ENSBTAP00000070091.1:p.Ala1597ProfsTer10	4789	4789	1597	A/X	Gcc/cc	C	-	-1	1	VGNC	-	YES
Sanger	ARS-UCD1.2	LRAT	BTAUD0031a	17	2674913	2674913	T	-	DEL	Frame_Shift_Del	p.Y61Lfs*13	2674912	PASS	BTAUD0031a	BTAUD0031b	0.297	26	11	54	0	48	0	54	frameshift_variant	AT	A	-	frameshift_variant	HIGH	ENSBTAG00000017167	Transcript	ENSBTAT00000022813.4	protein_coding	1/2	-	ENSBTAT00000022813.4:c.182del	ENSBTAP00000022813.4:p.Tyr61LeufsTer13	182	182	61	Y/X	tAt/tt	T	-	-1	1	VGNC	-	YES
Sanger	ARS-UCD1.2	FGA	BTAUD0031a	17	2860754	2860754	A	-	DEL	Frame_Shift_Del	p.G7Afs*24	2860753	PASS	BTAUD0031a	BTAUD0031b	0.48	13	12	50	0	64	0	81	frameshift_variant	GA	G	-	frameshift_variant	HIGH	ENSBTAG00000001638	Transcript	ENSBTAT00000002145.4	protein_coding	1/6	-	ENSBTAT00000002145.4:c.18del	ENSBTAP00000002145.4:p.Gly7AlafsTer24	823	18	6	G/X	ggA/gg	A	-	1	1	VGNC	-	YES
Sanger	ARS-UCD1.2	SH3D19	BTAUD0031a	17	6668675	6668675	A	-	DEL	Frame_Shift_Del	p.E547Rfs*58	6668674	PASS	BTAUD0031a	BTAUD0031b	0.312	55	25	137	0	77	0	109	frameshift_variant	GA	G	-	frameshift_variant	HIGH	ENSBTAG00000016813	Transcript	ENSBTAT00000087342.1	protein_coding	9/21	-	ENSBTAT00000087342.1:c.1638del	ENSBTAP00000065015.1:p.Glu547ArgfsTer58	2421	1637	546	E/X	gAa/ga	A	-	1	1	VGNC	-	YES
Sanger	ARS-UCD1.2	EDNRA	BTAUD0031a	17	10664746	10664746	T	-	DEL	Frame_Shift_Del	p.N113Mfs*6	10664745	PASS	BTAUD0031a	BTAUD0031b	0.341	27	14	80	0	137	0	160	frameshift_variant	AT	A	-	frameshift_variant	HIGH	ENSBTAG00000013674	Transcript	ENSBTAT00000018173.6	protein_coding	2/8	-	ENSBTAT00000018173.6:c.338del	ENSBTAP00000018173.5:p.Asn113MetfsTer6	791	338	113	N/X	aAt/at	T	-	-1	1	VGNC	-	YES
Sanger	ARS-UCD1.2	GYPA	BTAUD0031a	17	14044369	14044369	A	-	DEL	Frame_Shift_Del	p.T22Hfs*6	14044368	PASS	BTAUD0031a	BTAUD0031b	0.358	43	24	109	0	110	0	132	frameshift_variant	CA	C	-	frameshift_variant	HIGH	ENSBTAG00000039325	Transcript	ENSBTAT00000055105.3	protein_coding	2/6	-	ENSBTAT00000055105.3:c.64del	ENSBTAP00000049850.2:p.Thr22HisfsTer6	100	63	21	A/X	gcA/gc	A	-	1	1	EntrezGene	-	YES
Sanger	ARS-UCD1.2	INPP4B	BTAUD0031a	17	15674508	15674508	T	-	DEL	Frame_Shift_Del	p.S446Lfs*2	15674507	PASS	BTAUD0031a	BTAUD0031b	0.227	34	10	88	0	83	0	103	frameshift_variant	AT	A	-	frameshift_variant	HIGH	ENSBTAG00000014111	Transcript	ENSBTAT00000079052.1	protein_coding	14/24	-	ENSBTAT00000079052.1:c.1336del	ENSBTAP00000063433.1:p.Ser446LeufsTer2	1581	1335	445	N/X	aaT/aa	T	-	1	1	VGNC	-	YES
Sanger	ARS-UCD1.2	MFSD8	BTAUD0031a	17	29752866	29752866	A	-	DEL	Frame_Shift_Del	p.A178Hfs*2	29752865	PASS	BTAUD0031a	BTAUD0031b	0.458	39	33	166	0	154	0	215	frameshift_variant	CA	C	-	frameshift_variant	HIGH	ENSBTAG00000044058	Transcript	ENSBTAT00000070525.1	protein_coding	5/14	-	ENSBTAT00000070525.1:c.531del	ENSBTAP00000074386.1:p.Ala178HisfsTer2	675	530	177	Q/X	cAa/ca	A	-	1	1	VGNC	-	YES
Sanger	ARS-UCD1.2	FAT4	BTAUD0031a	17	32388471	32388471	T	-	DEL	Frame_Shift_Del	p.S3818Afs*6	32388470	PASS	BTAUD0031a	BTAUD0031b	0.65	7	13	57	0	68	0	79	frameshift_variant	CT	C	-	frameshift_variant	HIGH	ENSBTAG00000003345	Transcript	ENSBTAT00000013316.5	protein_coding	9/17	-	ENSBTAT00000013316.5:c.11452del	ENSBTAP00000013316.5:p.Ser3818AlafsTer6	11452	11452	3818	S/X	Agc/gc	T	-	-1	1	VGNC	-	YES
Sanger	ARS-UCD1.2	FAT4	BTAUD0031a	17	32388764	32388764	C	-	DEL	Frame_Shift_Del	p.G3720Vfs*5	32388763	PASS	BTAUD0031a	BTAUD0031b	0.4	33	22	105	0	199	0	225	frameshift_variant	AC	A	-	frameshift_variant	HIGH	ENSBTAG00000003345	Transcript	ENSBTAT00000013316.5	protein_coding	9/17	-	ENSBTAT00000013316.5:c.11159del	ENSBTAP00000013316.5:p.Gly3720ValfsTer5	11159	11159	3720	G/X	gGt/gt	C	-	-1	1	VGNC	-	YES
Sanger	ARS-UCD1.2	-	BTAUD0031a	17	35321885	35321885	T	-	DEL	Frame_Shift_Del	p.R4504Gfs*?	35321884	PASS	BTAUD0031a	BTAUD0031b	0.375	35	21	132	0	121	0	153	frameshift_variant	CT	C	-	frameshift_variant	HIGH	ENSBTAG00000048798	Transcript	ENSBTAT00000071481.1	protein_coding	74/74	-	ENSBTAT00000071481.1:c.13510del	ENSBTAP00000070593.1:p.Arg4504GlyfsTer?	13510	13510	4504	R/X	Agg/gg	T	-	-1	1	-	-	YES
Sanger	ARS-UCD1.2	-	BTAUD0031a	17	35365863	35365863	T	-	DEL	Frame_Shift_Del	p.V2977Ffs*49	35365862	PASS	BTAUD0031a	BTAUD0031b	0.457	44	37	160	0	154	0	194	frameshift_variant	CT	C	-	frameshift_variant	HIGH	ENSBTAG00000048798	Transcript	ENSBTAT00000071481.1	protein_coding	47/74	-	ENSBTAT00000071481.1:c.8928del	ENSBTAP00000070593.1:p.Val2977PhefsTer49	8928	8928	2976	V/X	gtA/gt	T	-	-1	1	-	-	YES
Sanger	ARS-UCD1.2	PDGFC	BTAUD0031a	17	42417672	42417672	A	-	DEL	Frame_Shift_Del	p.R192Gfs*31	42417671	PASS	BTAUD0031a	BTAUD0031b	0.3	21	9	74	0	63	0	76	frameshift_variant	CA	C	-	frameshift_variant	HIGH	ENSBTAG00000043959	Transcript	ENSBTAT00000061070.3	protein_coding	3/6	-	ENSBTAT00000061070.3:c.574del	ENSBTAP00000053852.3:p.Arg192GlyfsTer31	643	574	192	R/X	Agg/gg	A	-	1	1	VGNC	-	YES
Sanger	ARS-UCD1.2	TDO2	BTAUD0031a	17	43388811	43388811	A	-	DEL	Frame_Shift_Del	p.L346Pfs*20	43388810	PASS	BTAUD0031a	BTAUD0031b	0.459	20	17	56	0	58	0	62	frameshift_variant	GA	G	-	frameshift_variant	HIGH	ENSBTAG00000011062	Transcript	ENSBTAT00000078755.1	protein_coding	12/13	-	ENSBTAT00000078755.1:c.1037del	ENSBTAP00000066847.1:p.Leu346ProfsTer20	1295	1037	346	L/X	cTc/cc	A	-	-1	1	VGNC	-	YES
Sanger	ARS-UCD1.2	RIMBP2	BTAUD0031a	17	46677165	46677165	G	-	DEL	Frame_Shift_Del	p.E767Kfs*12	46677164	PASS	BTAUD0031a	BTAUD0031b	0.667	6	12	40	0	32	0	37	frameshift_variant	CG	C	-	frameshift_variant	HIGH	ENSBTAG00000009797	Transcript	ENSBTAT00000071603.1	protein_coding	12/22	-	ENSBTAT00000071603.1:c.2299del	ENSBTAP00000068783.1:p.Glu767LysfsTer12	3059	2297	766	R/X	cGg/cg	G	-	1	1	VGNC	-	YES
Sanger	ARS-UCD1.2	TMEM132C	BTAUD0031a	17	48589709	48589709	T	-	DEL	Frame_Shift_Del	p.Q344Rfs*42	48589708	PASS	BTAUD0031a	BTAUD0031b	0.36	32	18	99	0	175	0	201	frameshift_variant	CT	C	-	frameshift_variant	HIGH	ENSBTAG00000046256	Transcript	ENSBTAT00000065856.2	protein_coding	3/9	-	ENSBTAT00000065856.2:c.1031del	ENSBTAP00000055174.2:p.Gln344ArgfsTer42	1031	1031	344	Q/X	cAg/cg	T	-	-1	1	VGNC	-	YES
Sanger	ARS-UCD1.2	DNAH10	BTAUD0031a	17	51875388	51875388	T	-	DEL	Frame_Shift_Del	p.Q2230Rfs*9	51875387	PASS	BTAUD0031a	BTAUD0031b	0.317	41	19	107	0	142	0	174	frameshift_variant	CT	C	-	frameshift_variant	HIGH	ENSBTAG00000016523	Transcript	ENSBTAT00000082232.1	protein_coding	36/77	-	ENSBTAT00000082232.1:c.6689del	ENSBTAP00000061463.1:p.Gln2230ArgfsTer9	6689	6689	2230	Q/X	cAg/cg	T	-	-1	1	VGNC	-	YES
Sanger	ARS-UCD1.2	DNAH10	BTAUD0031a	17	51895424	51895424	T	-	DEL	Frame_Shift_Del	p.K1512Nfs*61	51895423	PASS	BTAUD0031a	BTAUD0031b	0.172	53	11	106	0	83	0	93	frameshift_variant	AT	A	-	frameshift_variant	HIGH	ENSBTAG00000016523	Transcript	ENSBTAT00000082232.1	protein_coding	25/77	-	ENSBTAT00000082232.1:c.4536del	ENSBTAP00000061463.1:p.Lys1512AsnfsTer61	4536	4536	1512	K/X	aaA/aa	T	-	-1	1	VGNC	-	YES
Sanger	ARS-UCD1.2	CCDC62	BTAUD0031a	17	52724718	52724718	T	-	DEL	Frame_Shift_Del	p.N94Tfs*100	52724717	PASS	BTAUD0031a	BTAUD0031b	0.412	57	40	187	0	131	0	200	frameshift_variant	GT	G	-	frameshift_variant	HIGH	ENSBTAG00000003527	Transcript	ENSBTAT00000065548.2	protein_coding	1/5	-	ENSBTAT00000065548.2:c.281del	ENSBTAP00000056105.2:p.Asn94ThrfsTer100	281	281	94	N/X	aAc/ac	T	-	-1	1	VGNC	-	YES
Sanger	ARS-UCD1.2	VPS33A	BTAUD0031a	17	53125380	53125380	A	-	DEL	Frame_Shift_Del	p.A73Qfs*7	53125379	PASS	BTAUD0031a	BTAUD0031b	0.457	50	42	165	0	119	0	137	frameshift_variant	CA	C	-	frameshift_variant	HIGH	ENSBTAG00000004203	Transcript	ENSBTAT00000005508.3	protein_coding	3/13	-	ENSBTAT00000005508.3:c.216del	ENSBTAP00000005508.2:p.Ala73GlnfsTer7	309	216	72	P/X	ccA/cc	A	-	1	1	EntrezGene	-	YES
Sanger	ARS-UCD1.2	FBXW8	BTAUD0031a	17	58065271	58065271	T	-	DEL	Frame_Shift_Del	p.R379Efs*25	58065270	PASS	BTAUD0031a	BTAUD0031b	0.377	33	20	101	0	99	0	115	frameshift_variant	CT	C	-	frameshift_variant	HIGH	ENSBTAG00000036183	Transcript	ENSBTAT00000050675.4	protein_coding	7/11	-	ENSBTAT00000050675.4:c.1135del	ENSBTAP00000047345.4:p.Arg379GlufsTer25	1179	1135	379	R/X	Aga/ga	T	-	-1	1	VGNC	-	YES
Sanger	ARS-UCD1.2	-	BTAUD0031a	17	64921481	64921481	A	-	DEL	Frame_Shift_Del	p.T78Hfs*31	64921480	PASS	BTAUD0031a	BTAUD0031b	0.306	25	11	60	0	48	0	58	frameshift_variant	CA	C	-	frameshift_variant	HIGH	ENSBTAG00000054184	Transcript	ENSBTAT00000086908.1	protein_coding	2/2	-	ENSBTAT00000086908.1:c.232del	ENSBTAP00000062197.1:p.Thr78HisfsTer31	231	231	77	S/X	tcA/tc	A	-	1	1	-	-	YES
Sanger	ARS-UCD1.2	SGSM1	BTAUD0031a	17	65045656	65045656	A	-	DEL	Frame_Shift_Del	p.Q308Rfs*22	65045655	PASS	BTAUD0031a	BTAUD0031b	0.385	40	25	115	0	146	0	175	frameshift_variant	CA	C	-	frameshift_variant	HIGH	ENSBTAG00000006592	Transcript	ENSBTAT00000073161.1	protein_coding	7/25	-	ENSBTAT00000073161.1:c.923del	ENSBTAP00000060819.1:p.Gln308ArgfsTer22	923	923	308	Q/X	cAg/cg	A	-	1	1	VGNC	-	YES
Sanger	ARS-UCD1.2	MN1	BTAUD0031a	17	67219097	67219097	T	-	DEL	Frame_Shift_Del	p.K846Rfs*4	67219096	PASS	BTAUD0031a	BTAUD0031b	0.333	10	5	26	0	33	0	39	frameshift_variant	CT	C	-	frameshift_variant	HIGH	ENSBTAG00000010464	Transcript	ENSBTAT00000052340.3	protein_coding	1/2	-	ENSBTAT00000052340.3:c.2537del	ENSBTAP00000050627.3:p.Lys846ArgfsTer4	2537	2537	846	K/X	aAg/ag	T	-	-1	1	VGNC	-	YES
Sanger	ARS-UCD1.2	MTMR3	BTAUD0031a	17	69098138	69098138	A	-	DEL	Frame_Shift_Del	p.D1171Mfs*6	69098137	PASS	BTAUD0031a	BTAUD0031b	0.395	23	15	51	0	44	0	46	frameshift_variant	GA	G	-	frameshift_variant	HIGH	ENSBTAG00000001030	Transcript	ENSBTAT00000074360.1	protein_coding	20/20	-	ENSBTAT00000074360.1:c.3510del	ENSBTAP00000058258.1:p.Asp1171MetfsTer6	3915	3510	1170	G/X	ggA/gg	A	-	1	1	VGNC	-	YES
Sanger	ARS-UCD1.2	OSM	BTAUD0031a	17	69283862	69283862	T	-	DEL	Frame_Shift_Del	p.E73Gfs*35	69283861	PASS	BTAUD0031a	BTAUD0031b	0.4	9	6	20	0	23	0	26	frameshift_variant	CT	C	-	frameshift_variant	HIGH	ENSBTAG00000016163	Transcript	ENSBTAT00000021515.5	protein_coding	3/3	-	ENSBTAT00000021515.5:c.218del	ENSBTAP00000021515.5:p.Glu73GlyfsTer35	767	218	73	E/X	gAg/gg	T	-	-1	1	VGNC	-	YES
Sanger	ARS-UCD1.2	RSPH14	BTAUD0031a	17	71863324	71863324	A	-	DEL	Frame_Shift_Del	p.K261Rfs*17	71863323	PASS	BTAUD0031a	BTAUD0031b	0.391	28	18	75	0	61	0	74	frameshift_variant	CA	C	-	frameshift_variant	HIGH	ENSBTAG00000036113	Transcript	ENSBTAT00000053430.3	protein_coding	7/8	-	ENSBTAT00000053430.3:c.782del	ENSBTAP00000052597.2:p.Lys261ArgfsTer17	847	781	261	K/X	Aag/ag	A	-	1	1	VGNC	-	YES
Sanger	ARS-UCD1.2	SCARF2	BTAUD0031a	17	72518560	72518560	T	-	DEL	Frame_Shift_Del	p.S626Rfs*226	72518559	PASS	BTAUD0031a	BTAUD0031b	0.442	48	38	126	0	61	0	67	frameshift_variant	GT	G	-	frameshift_variant	HIGH	ENSBTAG00000019375	Transcript	ENSBTAT00000025815.6	protein_coding	11/11	-	ENSBTAT00000025815.6:c.1876del	ENSBTAP00000025815.6:p.Ser626ArgfsTer226	2008	1876	626	S/X	Tcg/cg	T	-	1	1	VGNC	-	YES
Sanger	ARS-UCD1.2	-	BTAUD0031a	18	7779422	7779422	A	-	DEL	Frame_Shift_Del	p.A2256Pfs*15	7779421	PASS	BTAUD0031a	BTAUD0031b	0.667	16	32	75	0	61	0	80	frameshift_variant	CA	C	-	frameshift_variant	HIGH	ENSBTAG00000012693	Transcript	ENSBTAT00000061305.3	protein_coding	40/43	-	ENSBTAT00000061305.3:c.6765del	ENSBTAP00000053273.3:p.Ala2256ProfsTer15	6765	6765	2255	A/X	gcT/gc	A	-	-1	1	-	-	YES
Sanger	ARS-UCD1.2	-	BTAUD0031a	18	7882790	7882790	T	-	DEL	Frame_Shift_Del	p.A70Pfs*42	7882789	PASS	BTAUD0031a	BTAUD0031b	0.457	25	21	83	0	80	0	87	frameshift_variant	CT	C	-	frameshift_variant	HIGH	ENSBTAG00000012693	Transcript	ENSBTAT00000061305.3	protein_coding	1/43	-	ENSBTAT00000061305.3:c.207del	ENSBTAP00000053273.3:p.Ala70ProfsTer42	207	207	69	E/X	gaA/ga	T	-	-1	1	-	-	YES
Sanger	ARS-UCD1.2	PLCG2	BTAUD0031a	18	8454030	8454030	T	-	DEL	Frame_Shift_Del	p.L1174Rfs*34	8454029	PASS	BTAUD0031a	BTAUD0031b	0.389	22	14	71	0	88	0	102	frameshift_variant	CT	C	-	frameshift_variant	HIGH	ENSBTAG00000002103	Transcript	ENSBTAT00000074574.1	protein_coding	30/31	-	ENSBTAT00000074574.1:c.3521del	ENSBTAP00000072956.1:p.Leu1174ArgfsTer34	3521	3521	1174	L/X	cTg/cg	T	-	1	1	VGNC	-	YES
Sanger	ARS-UCD1.2	SDR42E1	BTAUD0031a	18	8546908	8546908	C	-	DEL	Splice_Site	-	8546907	PASS	BTAUD0031a	BTAUD0031b	0.314	35	16	94	0.012	82	1	106	splice_donor_variant	AC	A	-	splice_donor_variant	HIGH	ENSBTAG00000018394	Transcript	ENSBTAT00000048714.3	protein_coding	-	2/2	ENSBTAT00000048714.3:c.68+1del	-	-	-	-	-	-	C	-	-1	1	VGNC	-	YES
Sanger	ARS-UCD1.2	FOXF1	BTAUD0031a	18	12339201	12339201	A	-	DEL	Frame_Shift_Del	p.Q346Rfs*127	12339200	PASS	BTAUD0031a	BTAUD0031b	0.458	58	49	212	0	112	0	140	frameshift_variant	CA	C	-	frameshift_variant	HIGH	ENSBTAG00000000009	Transcript	ENSBTAT00000000009.6	protein_coding	1/2	-	ENSBTAT00000000009.6:c.1037del	ENSBTAP00000000009.6:p.Gln346ArgfsTer127	1165	1037	346	Q/X	cAg/cg	A	-	1	1	VGNC	-	YES
Sanger	ARS-UCD1.2	ZC3H18	BTAUD0031a	18	13874560	13874560	A	-	DEL	Frame_Shift_Del	p.S833Afs*107	13874559	PASS	BTAUD0031a	BTAUD0031b	0.422	37	27	116	0	61	0	76	frameshift_variant	GA	G	-	frameshift_variant	HIGH	ENSBTAG00000019520	Transcript	ENSBTAT00000065249.2	protein_coding	17/19	-	ENSBTAT00000065249.2:c.2497del	ENSBTAP00000054096.2:p.Ser833AlafsTer107	2750	2497	833	S/X	Agc/gc	A	-	1	1	VGNC	-	YES
Sanger	ARS-UCD1.2	ANKRD11	BTAUD0031a	18	14331202	14331202	C	-	DEL	Frame_Shift_Del	p.V2447Sfs*16	14331201	PASS	BTAUD0031a	BTAUD0031b	0.27	27	10	58	0	58	0	67	frameshift_variant	AC	A	-	frameshift_variant	HIGH	ENSBTAG00000016006	Transcript	ENSBTAT00000083801.1	protein_coding	9/13	-	ENSBTAT00000083801.1:c.7339del	ENSBTAP00000066605.1:p.Val2447SerfsTer16	7862	7339	2447	V/X	Gtc/tc	C	-	-1	1	VGNC	-	YES
Sanger	ARS-UCD1.2	TUBB3	BTAUD0031a	18	14709093	14709093	A	-	DEL	Frame_Shift_Del	p.E3Gfs*28	14709092	PASS	BTAUD0031a	BTAUD0031b	0.299	47	20	140	0	65	0	81	frameshift_variant	GA	G	-	frameshift_variant	HIGH	ENSBTAG00000023730	Transcript	ENSBTAT00000000568.4	protein_coding	1/4	-	ENSBTAT00000000568.4:c.8del	ENSBTAP00000000568.3:p.Glu3GlyfsTer28	154	8	3	E/X	gAg/gg	A	-	1	1	EntrezGene	-	YES
Sanger	ARS-UCD1.2	MMP2	BTAUD0031a	18	23759377	23759377	A	-	DEL	Frame_Shift_Del	p.K243Rfs*179	23759376	PASS	BTAUD0031a	BTAUD0031b	0.429	20	15	78	0	111	0	150	frameshift_variant	CA	C	-	frameshift_variant	HIGH	ENSBTAG00000019267	Transcript	ENSBTAT00000025657.3	protein_coding	5/13	-	ENSBTAT00000025657.3:c.728del	ENSBTAP00000025657.2:p.Lys243ArgfsTer179	1075	727	243	K/X	Aag/ag	A	-	1	1	VGNC	-	YES
Sanger	ARS-UCD1.2	AMFR	BTAUD0031a	18	24224604	24224604	A	-	DEL	Frame_Shift_Del	p.Q165Rfs*18	24224603	PASS	BTAUD0031a	BTAUD0031b	0.373	64	38	200	0	201	0	268	frameshift_variant	CA	C	-	frameshift_variant	HIGH	ENSBTAG00000003798	Transcript	ENSBTAT00000067194.1	protein_coding	3/14	-	ENSBTAT00000067194.1:c.494del	ENSBTAP00000057228.1:p.Gln165ArgfsTer18	579	494	165	Q/X	cAg/cg	A	-	1	1	VGNC	-	YES
Sanger	ARS-UCD1.2	CES5A	BTAUD0031a	18	24689401	24689401	G	-	DEL	Frame_Shift_Del	p.G148Afs*25	24689400	PASS	BTAUD0031a	BTAUD0031b	0.389	11	7	29	0	53	0	76	frameshift_variant	CG	C	-	frameshift_variant	HIGH	ENSBTAG00000011164	Transcript	ENSBTAT00000014830.4	protein_coding	4/13	-	ENSBTAT00000014830.4:c.443del	ENSBTAP00000014830.3:p.Gly148AlafsTer25	442	442	148	G/X	Ggc/gc	G	-	1	1	VGNC	-	YES
Sanger	ARS-UCD1.2	RSPRY1	BTAUD0031a	18	25224527	25224527	A	-	DEL	Frame_Shift_Del	p.V68Yfs*6	25224526	PASS	BTAUD0031a	BTAUD0031b	0.414	17	12	35	0	51	0	52	frameshift_variant	CA	C	-	frameshift_variant	HIGH	ENSBTAG00000004842	Transcript	ENSBTAT00000006361.4	protein_coding	2/15	-	ENSBTAT00000006361.4:c.201del	ENSBTAP00000006361.3:p.Val68TyrfsTer6	513	201	67	A/X	gcA/gc	A	-	1	1	VGNC	-	YES
Sanger	ARS-UCD1.2	CCDC102A	BTAUD0031a	18	25507775	25507775	T	-	DEL	Frame_Shift_Del	p.Q307Rfs*10	25507774	PASS	BTAUD0031a	BTAUD0031b	0.422	59	43	218	0	126	0	159	frameshift_variant	CT	C	-	frameshift_variant	HIGH	ENSBTAG00000000462	Transcript	ENSBTAT00000082979.1	protein_coding	4/9	-	ENSBTAT00000082979.1:c.920del	ENSBTAP00000060766.1:p.Gln307ArgfsTer10	1305	920	307	Q/X	cAg/cg	T	-	-1	1	VGNC	-	YES
Sanger	ARS-UCD1.2	ADGRG1	BTAUD0031a	18	25626967	25626967	A	-	DEL	Frame_Shift_Del	p.N154Tfs*18	25626966	PASS	BTAUD0031a	BTAUD0031b	0.375	35	21	109	0	107	0	122	frameshift_variant	GA	G	-	frameshift_variant	HIGH	ENSBTAG00000038141	Transcript	ENSBTAT00000066025.2	protein_coding	3/14	-	ENSBTAT00000066025.2:c.461del	ENSBTAP00000055944.2:p.Asn154ThrfsTer18	460	460	154	N/X	Aac/ac	A	-	1	1	EntrezGene	-	YES
Sanger	ARS-UCD1.2	DRC7	BTAUD0031a	18	25697562	25697564	GGA	-	DEL	In_Frame_Del	p.E706del	25697561	PASS	BTAUD0031a	BTAUD0031b	0.122	43	6	105	0	52	0	72	inframe_deletion	GGGA	G	-	inframe_deletion	MODERATE	ENSBTAG00000008005	Transcript	ENSBTAT00000010526.6	protein_coding	15/18	-	ENSBTAT00000010526.6:c.2117_2119del	ENSBTAP00000010526.5:p.Glu706del	2162-2164	2103-2105	701-702	RE/R	cgGGAg/cgg	GGA	-	1	1	VGNC	-	YES
Sanger	ARS-UCD1.2	CENPT	BTAUD0031a	18	35340085	35340085	C	-	DEL	Frame_Shift_Del	p.E429Sfs*2	35340084	PASS	BTAUD0031a	BTAUD0031b	0.477	23	21	68	0	51	0	61	frameshift_variant	TC	T	-	frameshift_variant	HIGH	ENSBTAG00000006404	Transcript	ENSBTAT00000064627.2	protein_coding	9/9	-	ENSBTAT00000064627.2:c.1285del	ENSBTAP00000054385.2:p.Glu429SerfsTer2	1285	1285	429	E/X	Gag/ag	C	-	-1	1	VGNC	-	YES
Sanger	ARS-UCD1.2	CHST4	BTAUD0031a	18	39531103	39531103	A	-	DEL	Frame_Shift_Del	p.F64Lfs*10	39531102	PASS	BTAUD0031a	BTAUD0031b	0.423	15	11	51	0	75	0	82	frameshift_variant	CA	C	-	frameshift_variant	HIGH	ENSBTAG00000016968	Transcript	ENSBTAT00000022569.5	protein_coding	2/2	-	ENSBTAT00000022569.5:c.192del	ENSBTAP00000022569.4:p.Phe64LeufsTer10	368	192	64	F/X	ttT/tt	A	-	-1	1	VGNC	-	YES
Sanger	ARS-UCD1.2	PLEKHF1	BTAUD0031a	18	40295279	40295279	A	-	DEL	Frame_Shift_Del	p.K106Rfs*200	40295278	PASS	BTAUD0031a	BTAUD0031b	0.5	26	26	87	0	70	0	83	frameshift_variant	CA	C	-	frameshift_variant	HIGH	ENSBTAG00000008625	Transcript	ENSBTAT00000011375.5	protein_coding	2/2	-	ENSBTAT00000011375.5:c.317del	ENSBTAP00000011375.4:p.Lys106ArgfsTer200	416	316	106	K/X	Aag/ag	A	-	1	1	VGNC	-	YES
Sanger	ARS-UCD1.2	FAAP24	BTAUD0031a	18	43399329	43399329	A	-	DEL	Frame_Shift_Del	p.I89Lfs*3	43399328	PASS	BTAUD0031a	BTAUD0031b	0.337	61	31	156	0	106	0	130	frameshift_variant	CA	C	-	frameshift_variant	HIGH	ENSBTAG00000010403	Transcript	ENSBTAT00000065656.2	protein_coding	3/4	-	ENSBTAT00000065656.2:c.261del	ENSBTAP00000055729.2:p.Ile89LeufsTer3	638	260	87	Q/X	cAa/ca	A	-	1	1	VGNC	-	YES
Sanger	ARS-UCD1.2	PEPD	BTAUD0031a	18	43927310	43927310	T	-	DEL	Frame_Shift_Del	p.E68Gfs*18	43927309	PASS	BTAUD0031a	BTAUD0031b	0.256	32	11	80	0	73	0	85	frameshift_variant	CT	C	-	frameshift_variant&splice_region_variant	HIGH	ENSBTAG00000031941	Transcript	ENSBTAT00000080093.1	protein_coding	3/16	-	ENSBTAT00000080093.1:c.203del	ENSBTAP00000070851.1:p.Glu68GlyfsTer18	289	203	68	E/X	gAg/gg	T	-	-1	1	VGNC	-	YES
Sanger	ARS-UCD1.2	CHST8	BTAUD0031a	18	44176114	44176114	A	-	DEL	Frame_Shift_Del	p.N56Tfs*32	44176113	PASS	BTAUD0031a	BTAUD0031b	0.381	26	16	75	0	56	0	65	frameshift_variant	CA	C	-	frameshift_variant&splice_region_variant	HIGH	ENSBTAG00000047670	Transcript	ENSBTAT00000064164.2	protein_coding	3/4	-	ENSBTAT00000064164.2:c.167del	ENSBTAP00000056551.1:p.Asn56ThrfsTer32	607	166	56	N/X	Aac/ac	A	-	1	1	VGNC	-	YES
Sanger	ARS-UCD1.2	-	BTAUD0031a	18	44959273	44959273	T	-	DEL	Frame_Shift_Del	p.F31Lfs*12	44959272	PASS	BTAUD0031a	BTAUD0031b	0.447	42	34	133	0	153	0	201	frameshift_variant	GT	G	-	frameshift_variant	HIGH	ENSBTAG00000050865	Transcript	ENSBTAT00000076305.1	protein_coding	2/3	-	ENSBTAT00000076305.1:c.93del	ENSBTAP00000069336.1:p.Phe31LeufsTer12	91	91	31	F/X	Ttt/tt	T	-	1	1	-	-	YES
Sanger	ARS-UCD1.2	MAG	BTAUD0031a	18	46004957	46004957	T	-	DEL	Frame_Shift_Del	p.I40Tfs*68	46004956	PASS	BTAUD0031a	BTAUD0031b	0.4	45	30	128	0	121	0	132	frameshift_variant	AT	A	-	frameshift_variant	HIGH	ENSBTAG00000017044	Transcript	ENSBTAT00000056677.3	protein_coding	4/11	-	ENSBTAT00000056677.3:c.119del	ENSBTAP00000049802.3:p.Ile40ThrfsTer68	273	119	40	I/X	aTc/ac	T	-	1	1	VGNC	-	YES
Sanger	ARS-UCD1.2	NPHS1	BTAUD0031a	18	46550382	46550382	A	-	DEL	Frame_Shift_Del	p.L263Rfs*11	46550381	PASS	BTAUD0031a	BTAUD0031b	0.692	4	9	27	0	31	0	37	frameshift_variant	CA	C	-	frameshift_variant	HIGH	ENSBTAG00000007821	Transcript	ENSBTAT00000010289.5	protein_coding	7/29	-	ENSBTAT00000010289.5:c.788del	ENSBTAP00000010289.5:p.Leu263ArgfsTer11	1255	788	263	L/X	cTg/cg	A	-	-1	1	VGNC	-	YES
Sanger	ARS-UCD1.2	CATSPERG	BTAUD0031a	18	48174384	48174384	A	-	DEL	Frame_Shift_Del	p.I560Sfs*7	48174383	PASS	BTAUD0031a	BTAUD0031b	0.367	62	36	153	0	116	0	140	frameshift_variant	CA	C	-	frameshift_variant&splice_region_variant	HIGH	ENSBTAG00000000621	Transcript	ENSBTAT00000056871.3	protein_coding	17/23	-	ENSBTAT00000056871.3:c.1678del	ENSBTAP00000048137.3:p.Ile560SerfsTer7	2252	1678	560	I/X	Atc/tc	A	-	1	1	VGNC	-	YES
Sanger	ARS-UCD1.2	-	BTAUD0031a	18	51807119	51807119	T	-	DEL	Frame_Shift_Del	p.N112Kfs*34	51807118	PASS	BTAUD0031a	BTAUD0031b	0.42	51	37	192	0	102	0	134	frameshift_variant	AT	A	-	frameshift_variant	HIGH	ENSBTAG00000052396	Transcript	ENSBTAT00000070722.1	protein_coding	3/4	-	ENSBTAT00000070722.1:c.336del	ENSBTAP00000061349.1:p.Asn112LysfsTer34	336	336	112	N/X	aaT/aa	T	-	1	1	-	-	YES
Sanger	ARS-UCD1.2	-	BTAUD0031a	18	53783931	53783931	A	-	DEL	Frame_Shift_Del	p.W19Gfs*2	53783930	PASS	BTAUD0031a	BTAUD0031b	0.4	9	6	35	0	24	0	29	frameshift_variant	CA	C	-	frameshift_variant	HIGH	ENSBTAG00000052862	Transcript	ENSBTAT00000083182.1	protein_coding	1/3	-	ENSBTAT00000083182.1:c.55del	ENSBTAP00000073074.1:p.Trp19GlyfsTer2	114	55	19	W/X	Tgg/gg	A	-	-1	1	-	-	YES
Sanger	ARS-UCD1.2	SLC1A5	BTAUD0031a	18	53870905	53870905	T	-	DEL	Frame_Shift_Del	p.E252Gfs*67	53870904	PASS	BTAUD0031a	BTAUD0031b	0.426	54	40	199	0	120	0	158	frameshift_variant	CT	C	-	frameshift_variant	HIGH	ENSBTAG00000013577	Transcript	ENSBTAT00000018050.6	protein_coding	4/8	-	ENSBTAT00000018050.6:c.755del	ENSBTAP00000018050.6:p.Glu252GlyfsTer67	1370	755	252	E/X	gAg/gg	T	-	-1	1	VGNC	-	YES
Sanger	ARS-UCD1.2	ARHGAP35	BTAUD0031a	18	53987302	53987302	A	-	DEL	Frame_Shift_Del	p.A120Pfs*37	53987301	PASS	BTAUD0031a	BTAUD0031b	0.398	71	47	230	0	169	0	191	frameshift_variant	GA	G	-	frameshift_variant	HIGH	ENSBTAG00000015543	Transcript	ENSBTAT00000085833.1	protein_coding	1/6	-	ENSBTAT00000085833.1:c.357del	ENSBTAP00000066047.1:p.Ala120ProfsTer37	1079	357	119	R/X	agA/ag	A	-	1	1	VGNC	-	YES
Sanger	ARS-UCD1.2	SULT2A1	BTAUD0031a	18	54739505	54739505	T	-	DEL	Frame_Shift_Del	p.R124Efs*50	54739504	PASS	BTAUD0031a	BTAUD0031b	0.327	35	17	92	0.008	124	1	145	frameshift_variant	CT	C	-	frameshift_variant	HIGH	ENSBTAG00000023419	Transcript	ENSBTAT00000028234.6	protein_coding	3/6	-	ENSBTAT00000028234.6:c.370del	ENSBTAP00000028234.5:p.Arg124GlufsTer50	471	370	124	R/X	Aga/ga	T	-	-1	1	EntrezGene	-	YES
Sanger	ARS-UCD1.2	RUVBL2	BTAUD0031a	18	55571441	55571441	A	-	DEL	Frame_Shift_Del	p.Q422Rfs*22	55571440	PASS	BTAUD0031a	BTAUD0031b	0.391	39	25	114	0	54	0	72	frameshift_variant	CA	C	-	frameshift_variant	HIGH	ENSBTAG00000023417	Transcript	ENSBTAT00000031907.4	protein_coding	14/15	-	ENSBTAT00000031907.4:c.1265del	ENSBTAP00000031853.4:p.Gln422ArgfsTer22	1265	1265	422	Q/X	cAg/cg	A	-	1	1	VGNC	-	YES
Sanger	ARS-UCD1.2	PPFIA3	BTAUD0031a	18	55643232	55643232	A	-	DEL	Frame_Shift_Del	p.E580Gfs*40	55643231	PASS	BTAUD0031a	BTAUD0031b	0.343	23	12	60	0	60	0	61	frameshift_variant	GA	G	-	frameshift_variant	HIGH	ENSBTAG00000002844	Transcript	ENSBTAT00000003696.5	protein_coding	15/27	-	ENSBTAT00000003696.5:c.1739del	ENSBTAP00000003696.5:p.Glu580GlyfsTer40	1986	1739	580	E/X	gAg/gg	A	-	1	1	VGNC	-	YES
Sanger	ARS-UCD1.2	MYH14	BTAUD0031a	18	56489608	56489608	G	-	DEL	Frame_Shift_Del	p.E1998Rfs*?	56489607	PASS	BTAUD0031a	BTAUD0031b	0.471	18	16	77	0	29	0	45	frameshift_variant	TG	T	-	frameshift_variant	HIGH	ENSBTAG00000002580	Transcript	ENSBTAT00000003343.6	protein_coding	40/40	-	ENSBTAT00000003343.6:c.5992del	ENSBTAP00000003343.6:p.Glu1998ArgfsTer?	5991	5991	1997	L/X	ctG/ct	G	-	1	1	VGNC	-	YES
Sanger	ARS-UCD1.2	POLD1	BTAUD0031a	18	56563651	56563651	A	-	DEL	Frame_Shift_Del	p.E432Gfs*45	56563650	PASS	BTAUD0031a	BTAUD0031b	0.476	22	20	76	0	64	0	73	frameshift_variant	GA	G	-	frameshift_variant	HIGH	ENSBTAG00000011083	Transcript	ENSBTAT00000014714.6	protein_coding	11/27	-	ENSBTAT00000014714.6:c.1295del	ENSBTAP00000014714.6:p.Glu432GlyfsTer45	1391	1295	432	E/X	gAg/gg	A	-	1	1	VGNC	-	YES
Sanger	ARS-UCD1.2	-	BTAUD0031a	18	57127077	57127077	A	-	DEL	Frame_Shift_Del	p.V296Wfs*78	57127076	PASS	BTAUD0031a	BTAUD0031b	0.353	22	12	81	0	81	0	96	frameshift_variant	CA	C	-	frameshift_variant	HIGH	ENSBTAG00000004608	Transcript	ENSBTAT00000052760.3	protein_coding	6/7	-	ENSBTAT00000052760.3:c.885del	ENSBTAP00000049861.3:p.Val296TrpfsTer78	947	885	295	A/X	gcA/gc	A	-	1	1	-	-	YES
Sanger	ARS-UCD1.2	-	BTAUD0031a	18	58039089	58039089	T	-	DEL	Frame_Shift_Del	p.F110Sfs*6	58039088	PASS	BTAUD0031a	BTAUD0031b	0.378	23	14	82	0	83	0	115	frameshift_variant	AT	A	-	frameshift_variant	HIGH	ENSBTAG00000052289	Transcript	ENSBTAT00000083321.1	protein_coding	2/2	-	ENSBTAT00000083321.1:c.329del	ENSBTAP00000060472.1:p.Phe110SerfsTer6	325	325	109	F/X	Ttt/tt	T	-	1	1	-	-	YES
Sanger	ARS-UCD1.2	MGC139164	BTAUD0031a	18	60858860	60858860	A	-	DEL	Frame_Shift_Del	p.I284Tfs*10	60858859	PASS	BTAUD0031a	BTAUD0031b	0.488	21	20	69	0	92	0	101	frameshift_variant	GA	G	-	frameshift_variant	HIGH	ENSBTAG00000040392	Transcript	ENSBTAT00000010394.6	protein_coding	7/13	-	ENSBTAT00000010394.6:c.851del	ENSBTAP00000010394.6:p.Ile284ThrfsTer10	1238	851	284	I/X	aTc/ac	A	-	-1	1	EntrezGene	-	YES
Sanger	ARS-UCD1.2	NLRP12	BTAUD0031a	18	60921075	60921075	G	-	DEL	Frame_Shift_Del	p.F614Lfs*41	60921074	PASS	BTAUD0031a	BTAUD0031b	0.184	31	7	50	0	48	0	53	frameshift_variant	CG	C	-	frameshift_variant	HIGH	ENSBTAG00000038149	Transcript	ENSBTAT00000057509.3	protein_coding	3/10	-	ENSBTAT00000057509.3:c.1842del	ENSBTAP00000051805.3:p.Phe614LeufsTer41	1842	1842	614	F/X	ttC/tt	G	-	-1	1	VGNC	-	YES
Sanger	ARS-UCD1.2	-	BTAUD0031a	18	61210471	61210471	A	-	DEL	Frame_Shift_Del	p.S138Afs*44	61210470	PASS	BTAUD0031a	BTAUD0031b	0.19	68	16	140	0	132	0	158	frameshift_variant	CA	C	-	frameshift_variant	HIGH	ENSBTAG00000015061	Transcript	ENSBTAT00000075926.1	protein_coding	2/10	-	ENSBTAT00000075926.1:c.412del	ENSBTAP00000071293.1:p.Ser138AlafsTer44	412	412	138	S/X	Agc/gc	A	-	1	1	-	-	YES
Sanger	ARS-UCD1.2	-	BTAUD0031a	18	63963963	63963963	A	-	DEL	Frame_Shift_Del	p.S273Afs*51	63963962	PASS	BTAUD0031a	BTAUD0031b	0.367	19	11	60	0	92	0	110	frameshift_variant	CA	C	-	frameshift_variant	HIGH	ENSBTAG00000054360	Transcript	ENSBTAT00000076105.1	protein_coding	2/2	-	ENSBTAT00000076105.1:c.817del	ENSBTAP00000071665.1:p.Ser273AlafsTer51	817	817	273	S/X	Agc/gc	A	-	1	1	-	-	YES
Sanger	ARS-UCD1.2	PEG3	BTAUD0031a	18	64104163	64104163	T	-	DEL	Frame_Shift_Del	p.E1970Sfs*109	64104162	PASS	BTAUD0031a	BTAUD0031b	0.481	14	13	35	0	48	0	58	frameshift_variant	CT	C	-	frameshift_variant	HIGH	ENSBTAG00000054572	Transcript	ENSBTAT00000073956.1	protein_coding	7/7	-	ENSBTAT00000073956.1:c.5907del	ENSBTAP00000058056.1:p.Glu1970SerfsTer109	5907	5907	1969	E/X	gaA/ga	T	-	-1	1	EntrezGene	-	YES
Sanger	ARS-UCD1.2	-	BTAUD0031a	18	65048296	65048296	T	-	DEL	Frame_Shift_Del	p.N205Tfs*262	65048295	PASS	BTAUD0031a	BTAUD0031b	0.464	45	39	186	0	238	0	312	frameshift_variant	GT	G	-	frameshift_variant	HIGH	ENSBTAG00000015866	Transcript	ENSBTAT00000006171.5	protein_coding	2/2	-	ENSBTAT00000006171.5:c.614del	ENSBTAP00000006171.5:p.Asn205ThrfsTer262	614	614	205	N/X	aAc/ac	T	-	-1	1	-	-	YES
Sanger	ARS-UCD1.2	-	BTAUD0031a	19	5441441	5441441	A	-	DEL	Frame_Shift_Del	p.L277Cfs*8	5441440	PASS	BTAUD0031a	BTAUD0031b	0.395	23	15	64	0	87	0	99	frameshift_variant	CA	C	-	frameshift_variant	HIGH	ENSBTAG00000007443	Transcript	ENSBTAT00000009786.4	protein_coding	3/3	-	ENSBTAT00000009786.4:c.830del	ENSBTAP00000070204.1:p.Leu277CysfsTer8	830	830	277	L/X	tTg/tg	A	-	-1	1	-	-	YES
Sanger	ARS-UCD1.2	MPO	BTAUD0031a	19	9257293	9257293	A	-	DEL	Frame_Shift_Del	p.F181Sfs*36	9257292	PASS	BTAUD0031a	BTAUD0031b	0.478	12	11	40	0	23	0	25	frameshift_variant	GA	G	-	frameshift_variant	HIGH	ENSBTAG00000011616	Transcript	ENSBTAT00000067752.1	protein_coding	5/12	-	ENSBTAT00000067752.1:c.542del	ENSBTAP00000070439.1:p.Phe181SerfsTer36	1261	542	181	F/X	tTc/tc	A	-	-1	1	VGNC	-	YES
Sanger	ARS-UCD1.2	ACACA	BTAUD0031a	19	13590807	13590807	T	-	DEL	Frame_Shift_Del	p.Q937Rfs*4	13590806	PASS	BTAUD0031a	BTAUD0031b	0.538	30	35	118	0	82	0	96	frameshift_variant	CT	C	-	frameshift_variant	HIGH	ENSBTAG00000017567	Transcript	ENSBTAT00000087370.1	protein_coding	22/56	-	ENSBTAT00000087370.1:c.2810del	ENSBTAP00000074493.1:p.Gln937ArgfsTer4	3632	2810	937	Q/X	cAg/cg	T	-	-1	1	VGNC	-	YES
Sanger	ARS-UCD1.2	SLFN14	BTAUD0031a	19	14780527	14780527	T	-	DEL	Frame_Shift_Del	p.S83Lfs*24	14780526	PASS	BTAUD0031a	BTAUD0031b	0.425	50	37	188	0	130	0	175	frameshift_variant	CT	C	-	frameshift_variant	HIGH	ENSBTAG00000039206	Transcript	ENSBTAT00000066055.2	protein_coding	1/4	-	ENSBTAT00000066055.2:c.247del	ENSBTAP00000054902.2:p.Ser83LeufsTer24	246	246	82	T/X	acT/ac	T	-	1	1	VGNC	-	YES
Sanger	ARS-UCD1.2	TMEM132E	BTAUD0031a	19	15477169	15477169	T	-	DEL	Frame_Shift_Del	p.S268Vfs*68	15477168	PASS	BTAUD0031a	BTAUD0031b	0.258	23	8	38	0	31	0	34	frameshift_variant	CT	C	-	frameshift_variant	HIGH	ENSBTAG00000002680	Transcript	ENSBTAT00000083221.1	protein_coding	1/8	-	ENSBTAT00000083221.1:c.802del	ENSBTAP00000059452.1:p.Ser268ValfsTer68	802	802	268	S/X	Agt/gt	T	-	-1	1	VGNC	-	YES
Sanger	ARS-UCD1.2	RNF135	BTAUD0031a	19	17998728	17998728	T	-	DEL	Frame_Shift_Del	p.V160*	17998727	PASS	BTAUD0031a	BTAUD0031b	0.28	54	21	159	0	78	0	112	frameshift_variant	CT	C	-	frameshift_variant	HIGH	ENSBTAG00000017225	Transcript	ENSBTAT00000022890.6	protein_coding	2/5	-	ENSBTAT00000022890.6:c.477del	ENSBTAP00000022890.5:p.Val160Ter	492	477	159	E/X	gaA/ga	T	-	-1	1	VGNC	-	YES
Sanger	ARS-UCD1.2	KIAA0100	BTAUD0031a	19	20079529	20079529	T	-	DEL	Frame_Shift_Del	p.N727Tfs*2	20079528	PASS	BTAUD0031a	BTAUD0031b	0.432	25	19	74	0	62	0	78	frameshift_variant	GT	G	-	frameshift_variant	HIGH	ENSBTAG00000011988	Transcript	ENSBTAT00000015910.6	protein_coding	16/39	-	ENSBTAT00000015910.6:c.2180del	ENSBTAP00000015910.6:p.Asn727ThrfsTer2	2180	2180	727	N/X	aAc/ac	T	-	-1	1	VGNC	-	YES
Sanger	ARS-UCD1.2	FLOT2	BTAUD0031a	19	20253462	20253462	C	-	DEL	Frame_Shift_Del	p.V462Cfs*16	20253461	PASS	BTAUD0031a	BTAUD0031b	0.346	17	9	60	0	63	0	74	frameshift_variant	AC	A	-	frameshift_variant	HIGH	ENSBTAG00000010073	Transcript	ENSBTAT00000077049.1	protein_coding	7/9	-	ENSBTAT00000077049.1:c.1384del	ENSBTAP00000061438.1:p.Val462CysfsTer16	1384	1384	462	V/X	Gtg/tg	C	-	-1	1	VGNC	-	YES
Sanger	ARS-UCD1.2	FLOT2	BTAUD0031a	19	20254239	20254239	T	-	DEL	Frame_Shift_Del	p.Q340Rfs*69	20254238	PASS	BTAUD0031a	BTAUD0031b	0.33	69	34	160	0	175	0	195	frameshift_variant	CT	C	-	frameshift_variant	HIGH	ENSBTAG00000010073	Transcript	ENSBTAT00000077049.1	protein_coding	6/9	-	ENSBTAT00000077049.1:c.1019del	ENSBTAP00000061438.1:p.Gln340ArgfsTer69	1019	1019	340	Q/X	cAg/cg	T	-	-1	1	VGNC	-	YES
Sanger	ARS-UCD1.2	TAOK1	BTAUD0031a	19	20795971	20795971	A	-	DEL	Frame_Shift_Del	p.V838Sfs*8	20795970	PASS	BTAUD0031a	BTAUD0031b	0.419	36	26	103	0	70	0	86	frameshift_variant	GA	G	-	frameshift_variant	HIGH	ENSBTAG00000000827	Transcript	ENSBTAT00000001093.4	protein_coding	19/20	-	ENSBTAT00000001093.4:c.2511del	ENSBTAP00000001093.3:p.Val838SerfsTer8	3293	2511	837	R/X	agA/ag	A	-	1	1	VGNC	-	YES
Sanger	ARS-UCD1.2	RPH3AL	BTAUD0031a	19	22415348	22415348	A	-	DEL	Frame_Shift_Del	p.E183Gfs*67	22415347	PASS	BTAUD0031a	BTAUD0031b	0.233	33	10	68	0	46	0	62	frameshift_variant	GA	G	-	frameshift_variant	HIGH	ENSBTAG00000039819	Transcript	ENSBTAT00000083875.1	protein_coding	6/8	-	ENSBTAT00000083875.1:c.548del	ENSBTAP00000067996.1:p.Glu183GlyfsTer67	1219	548	183	E/X	gAg/gg	A	-	1	1	EntrezGene	-	YES
Sanger	ARS-UCD1.2	WDR81	BTAUD0031a	19	22821695	22821695	A	-	DEL	Frame_Shift_Del	p.K561Rfs*14	22821694	PASS	BTAUD0031a	BTAUD0031b	0.406	38	26	134	0	79	0	102	frameshift_variant	GA	G	-	frameshift_variant	HIGH	ENSBTAG00000011491	Transcript	ENSBTAT00000015274.6	protein_coding	1/10	-	ENSBTAT00000015274.6:c.1682del	ENSBTAP00000015274.6:p.Lys561ArgfsTer14	1681	1681	561	K/X	Aag/ag	A	-	1	1	VGNC	-	YES
Sanger	ARS-UCD1.2	-	BTAUD0031a	19	23879679	23879679	A	-	DEL	Frame_Shift_Del	p.L36Rfs*4	23879678	PASS	BTAUD0031a	BTAUD0031b	0.431	33	25	115	0	128	0	169	frameshift_variant	CA	C	-	frameshift_variant	HIGH	ENSBTAG00000052339	Transcript	ENSBTAT00000011165.3	protein_coding	1/1	-	ENSBTAT00000011165.3:c.107del	ENSBTAP00000011165.3:p.Leu36ArgfsTer4	107	107	36	L/X	cTg/cg	A	-	-1	1	-	-	YES
Sanger	ARS-UCD1.2	ITGAE	BTAUD0031a	19	24425500	24425500	T	-	DEL	Frame_Shift_Del	p.Q203Rfs*10	24425499	PASS	BTAUD0031a	BTAUD0031b	0.368	12	7	53	0	40	0	49	frameshift_variant	CT	C	-	frameshift_variant	HIGH	ENSBTAG00000015264	Transcript	ENSBTAT00000020307.5	protein_coding	7/31	-	ENSBTAT00000020307.5:c.608del	ENSBTAP00000020307.5:p.Gln203ArgfsTer10	608	608	203	Q/X	cAg/cg	T	-	-1	1	VGNC	-	YES
Sanger	ARS-UCD1.2	TEKT1	BTAUD0031a	19	25061514	25061514	A	-	DEL	Frame_Shift_Del	p.F220Sfs*17	25061513	PASS	BTAUD0031a	BTAUD0031b	0.65	14	26	78	0	83	0	99	frameshift_variant	GA	G	-	frameshift_variant	HIGH	ENSBTAG00000007437	Transcript	ENSBTAT00000009779.4	protein_coding	6/8	-	ENSBTAT00000009779.4:c.659del	ENSBTAP00000009779.3:p.Phe220SerfsTer17	750	659	220	F/X	tTc/tc	A	-	-1	1	VGNC	-	YES
Sanger	ARS-UCD1.2	MYH10	BTAUD0031a	19	28161740	28161740	T	-	DEL	Frame_Shift_Del	p.R163Dfs*72	28161739	PASS	BTAUD0031a	BTAUD0031b	0.515	50	53	246	0	237	0	303	frameshift_variant	CT	C	-	frameshift_variant	HIGH	ENSBTAG00000021151	Transcript	ENSBTAT00000075528.1	protein_coding	3/41	-	ENSBTAT00000075528.1:c.487del	ENSBTAP00000065840.1:p.Arg163AspfsTer72	1250	487	163	R/X	Aga/ga	T	-	-1	1	VGNC	-	YES
Sanger	ARS-UCD1.2	MYH13	BTAUD0031a	19	29338436	29338436	T	-	DEL	Frame_Shift_Del	p.K1457Nfs*4	29338435	PASS	BTAUD0031a	BTAUD0031b	0.611	14	22	63	0	34	0	43	frameshift_variant	GT	G	-	frameshift_variant	HIGH	ENSBTAG00000025337	Transcript	ENSBTAT00000035550.5	protein_coding	30/38	-	ENSBTAT00000035550.5:c.4371del	ENSBTAP00000035421.5:p.Lys1457AsnfsTer4	4371	4371	1457	K/X	aaA/aa	T	-	-1	1	VGNC	-	YES
Sanger	ARS-UCD1.2	MYH8	BTAUD0031a	19	29430591	29430591	A	-	DEL	Frame_Shift_Del	p.F80Sfs*3	29430590	PASS	BTAUD0031a	BTAUD0031b	0.319	49	23	138	0	165	0	217	frameshift_variant	GA	G	-	frameshift_variant	HIGH	ENSBTAG00000009702	Transcript	ENSBTAT00000085880.1	protein_coding	2/39	-	ENSBTAT00000085880.1:c.239del	ENSBTAP00000061605.1:p.Phe80SerfsTer3	239	239	80	F/X	tTc/tc	A	-	-1	1	VGNC	-	YES
Sanger	ARS-UCD1.2	MYH3	BTAUD0031a	19	29610174	29610174	T	-	DEL	Frame_Shift_Del	p.K877Nfs*3	29610173	PASS	BTAUD0031a	BTAUD0031b	0.412	20	14	67	0	85	0	113	frameshift_variant	GT	G	-	frameshift_variant	HIGH	ENSBTAG00000011803	Transcript	ENSBTAT00000001120.6	protein_coding	23/43	-	ENSBTAT00000001120.6:c.2631del	ENSBTAP00000001120.6:p.Lys877AsnfsTer3	2802	2631	877	K/X	aaA/aa	T	-	-1	1	VGNC	-	YES
Sanger	ARS-UCD1.2	MYH3	BTAUD0031a	19	29610577	29610577	A	-	DEL	Frame_Shift_Del	p.L771Rfs*7	29610576	PASS	BTAUD0031a	BTAUD0031b	0.4	15	10	44	0	71	0	81	frameshift_variant	CA	C	-	frameshift_variant	HIGH	ENSBTAG00000011803	Transcript	ENSBTAT00000001120.6	protein_coding	22/43	-	ENSBTAT00000001120.6:c.2312del	ENSBTAP00000001120.6:p.Leu771ArgfsTer7	2483	2312	771	L/X	cTg/cg	A	-	-1	1	VGNC	-	YES
Sanger	ARS-UCD1.2	DNAH9	BTAUD0031a	19	30459622	30459622	A	-	DEL	Frame_Shift_Del	p.H2387Pfs*35	30459621	PASS	BTAUD0031a	BTAUD0031b	0.441	19	15	51	0	66	0	76	frameshift_variant	CA	C	-	frameshift_variant	HIGH	ENSBTAG00000022509	Transcript	ENSBTAT00000006131.6	protein_coding	36/69	-	ENSBTAT00000006131.6:c.7160del	ENSBTAP00000006131.6:p.His2387ProfsTer35	7223	7160	2387	H/X	cAc/cc	A	-	1	1	VGNC	-	YES
Sanger	ARS-UCD1.2	ZNF18	BTAUD0031a	19	30627795	30627795	T	-	DEL	Frame_Shift_Del	p.E88Dfs*4	30627794	PASS	BTAUD0031a	BTAUD0031b	0.273	16	6	47	0	47	0	57	frameshift_variant	GT	G	-	frameshift_variant	HIGH	ENSBTAG00000004675	Transcript	ENSBTAT00000006133.6	protein_coding	2/7	-	ENSBTAT00000006133.6:c.264del	ENSBTAP00000006133.6:p.Glu88AspfsTer4	424	264	88	E/X	gaA/ga	T	-	-1	1	VGNC	-	YES
Sanger	ARS-UCD1.2	KAT7	BTAUD0031a	19	36843720	36843720	T	-	DEL	Frame_Shift_Del	p.E25Gfs*25	36843719	PASS	BTAUD0031a	BTAUD0031b	0.312	66	30	154	0	137	0	152	frameshift_variant	CT	C	-	frameshift_variant	HIGH	ENSBTAG00000018699	Transcript	ENSBTAT00000024887.6	protein_coding	2/15	-	ENSBTAT00000024887.6:c.74del	ENSBTAP00000024887.5:p.Glu25GlyfsTer25	169	74	25	E/X	gAg/gg	T	-	-1	1	VGNC	-	YES
Sanger	ARS-UCD1.2	KAT7	BTAUD0031a	19	36843751	36843751	T	-	DEL	Frame_Shift_Del	p.T15Pfs*35	36843750	PASS	BTAUD0031a	BTAUD0031b	0.481	56	52	185	0	161	0	203	frameshift_variant	GT	G	-	frameshift_variant	HIGH	ENSBTAG00000018699	Transcript	ENSBTAT00000024887.6	protein_coding	2/15	-	ENSBTAT00000024887.6:c.43del	ENSBTAP00000024887.5:p.Thr15ProfsTer35	138	43	15	T/X	Acc/cc	T	-	-1	1	VGNC	-	YES
Sanger	ARS-UCD1.2	PIP4K2B	BTAUD0031a	19	39365965	39365965	T	-	DEL	Frame_Shift_Del	p.S124Afs*25	39365964	PASS	BTAUD0031a	BTAUD0031b	0.514	18	19	77	0	46	0	66	frameshift_variant	CT	C	-	frameshift_variant	HIGH	ENSBTAG00000006499	Transcript	ENSBTAT00000008517.6	protein_coding	4/10	-	ENSBTAT00000008517.6:c.370del	ENSBTAP00000008517.5:p.Ser124AlafsTer25	516	370	124	S/X	Agc/gc	T	-	-1	1	VGNC	-	YES
Sanger	ARS-UCD1.2	-	BTAUD0031a	19	39727658	39727658	T	-	DEL	Frame_Shift_Del	p.I81Tfs*24	39727657	PASS	BTAUD0031a	BTAUD0031b	0.485	17	16	69	0	68	0	81	frameshift_variant	AT	A	-	frameshift_variant	HIGH	ENSBTAG00000008368	Transcript	ENSBTAT00000011018.6	protein_coding	1/10	-	ENSBTAT00000011018.6:c.242del	ENSBTAP00000011018.6:p.Ile81ThrfsTer24	242	242	81	I/X	aTc/ac	T	-	1	1	-	-	YES
Sanger	ARS-UCD1.2	KRT24	BTAUD0031a	19	40903794	40903794	T	-	DEL	Frame_Shift_Del	p.E429Gfs*70	40903793	PASS	BTAUD0031a	BTAUD0031b	0.3	42	18	94	0	120	0	147	frameshift_variant	CT	C	-	frameshift_variant	HIGH	ENSBTAG00000040279	Transcript	ENSBTAT00000027749.5	protein_coding	7/9	-	ENSBTAT00000027749.5:c.1286del	ENSBTAP00000027749.5:p.Glu429GlyfsTer70	1286	1286	429	E/X	gAg/gg	T	-	-1	1	VGNC	-	YES
Sanger	ARS-UCD1.2	KRT27	BTAUD0031a	19	40977813	40977813	T	-	DEL	Frame_Shift_Del	p.G409Dfs*4	40977812	PASS	BTAUD0031a	BTAUD0031b	0.456	31	26	115	0	76	0	105	frameshift_variant	CT	C	-	frameshift_variant	HIGH	ENSBTAG00000030548	Transcript	ENSBTAT00000043127.2	protein_coding	7/8	-	ENSBTAT00000043127.2:c.1224del	ENSBTAP00000040718.1:p.Gly409AspfsTer4	1281	1224	408	P/X	ccA/cc	T	-	-1	1	VGNC	-	YES
Sanger	ARS-UCD1.2	-	BTAUD0031a	19	41648167	41648167	T	-	DEL	Frame_Shift_Del	p.Q289Rfs*14	41648166	PASS	BTAUD0031a	BTAUD0031b	0.438	36	28	87	0.007	133	1	140	frameshift_variant	CT	C	-	frameshift_variant	HIGH	ENSBTAG00000053139	Transcript	ENSBTAT00000076314.1	protein_coding	5/7	-	ENSBTAT00000076314.1:c.866del	ENSBTAP00000064431.1:p.Gln289ArgfsTer14	866	866	289	Q/X	cAg/cg	T	-	-1	1	-	-	YES
Sanger	ARS-UCD1.2	KLHL11	BTAUD0031a	19	42042830	42042830	T	-	DEL	Frame_Shift_Del	p.E190Gfs*22	42042829	PASS	BTAUD0031a	BTAUD0031b	0.326	29	14	100	0	49	0	59	frameshift_variant	CT	C	-	frameshift_variant	HIGH	ENSBTAG00000050549	Transcript	ENSBTAT00000069567.1	protein_coding	2/2	-	ENSBTAT00000069567.1:c.569del	ENSBTAP00000066144.1:p.Glu190GlyfsTer22	569	569	190	E/X	gAg/gg	T	-	-1	1	EntrezGene	-	YES
Sanger	ARS-UCD1.2	TTC25	BTAUD0031a	19	42128378	42128378	A	-	DEL	Splice_Site	-	42128377	PASS	BTAUD0031a	BTAUD0031b	0.465	46	40	125	0	104	0	119	splice_acceptor_variant	CA	C	-	splice_acceptor_variant	HIGH	ENSBTAG00000013698	Transcript	ENSBTAT00000018203.6	protein_coding	-	11/11	ENSBTAT00000018203.6:c.1529-2del	-	-	-	-	-	-	A	-	1	1	VGNC	-	YES
Sanger	ARS-UCD1.2	-	BTAUD0031a	19	42546479	42546479	A	-	DEL	Frame_Shift_Del	p.S175Vfs*8	42546478	PASS	BTAUD0031a	BTAUD0031b	0.284	63	25	171	0	168	0	204	frameshift_variant	GA	G	-	frameshift_variant	HIGH	ENSBTAG00000053969	Transcript	ENSBTAT00000079062.1	protein_coding	1/1	-	ENSBTAT00000079062.1:c.523del	ENSBTAP00000058474.1:p.Ser175ValfsTer8	523	523	175	S/X	Agt/gt	A	-	1	1	-	-	YES
Sanger	ARS-UCD1.2	SLC25A39	BTAUD0031a	19	44129528	44129528	T	-	DEL	Frame_Shift_Del	p.S58Afs*25	44129527	PASS	BTAUD0031a	BTAUD0031b	0.375	15	9	53	0	33	0	40	frameshift_variant	CT	C	-	frameshift_variant	HIGH	ENSBTAG00000019463	Transcript	ENSBTAT00000025926.4	protein_coding	4/12	-	ENSBTAT00000025926.4:c.172del	ENSBTAP00000025926.3:p.Ser58AlafsTer25	330	172	58	S/X	Agc/gc	T	-	-1	1	VGNC	-	YES
Sanger	ARS-UCD1.2	GPATCH8	BTAUD0031a	19	44192768	44192768	T	-	DEL	Frame_Shift_Del	p.E1204Gfs*28	44192767	PASS	BTAUD0031a	BTAUD0031b	0.55	18	22	71	0	45	0	56	frameshift_variant	CT	C	-	frameshift_variant	HIGH	ENSBTAG00000038316	Transcript	ENSBTAT00000061184.3	protein_coding	8/8	-	ENSBTAT00000061184.3:c.3611del	ENSBTAP00000053787.3:p.Glu1204GlyfsTer28	3814	3611	1204	E/X	gAg/gg	T	-	-1	1	VGNC	-	YES
Sanger	ARS-UCD1.2	MEIOC	BTAUD0031a	19	44419622	44419622	T	-	DEL	Frame_Shift_Del	p.P699Hfs*21	44419621	PASS	BTAUD0031a	BTAUD0031b	0.397	44	29	137	0	75	0	91	frameshift_variant	AT	A	-	frameshift_variant	HIGH	ENSBTAG00000039485	Transcript	ENSBTAT00000042938.4	protein_coding	5/8	-	ENSBTAT00000042938.4:c.2094del	ENSBTAP00000040543.3:p.Pro699HisfsTer21	2094	2094	698	H/X	caT/ca	T	-	1	1	VGNC	-	YES
Sanger	ARS-UCD1.2	MRC2	BTAUD0031a	19	47078884	47078884	G	-	DEL	Frame_Shift_Del	p.G354Afs*36	47078883	PASS	BTAUD0031a	BTAUD0031b	0.313	46	21	117	0	89	0	104	frameshift_variant	CG	C	-	frameshift_variant	HIGH	ENSBTAG00000015739	Transcript	ENSBTAT00000073591.1	protein_coding	5/29	-	ENSBTAT00000073591.1:c.1061del	ENSBTAP00000068919.1:p.Gly354AlafsTer36	1060	1060	354	G/X	Ggc/gc	G	-	1	1	VGNC	-	YES
Sanger	ARS-UCD1.2	MARCH10	BTAUD0031a	19	47139393	47139393	T	-	DEL	Frame_Shift_Del	p.R322Efs*29	47139392	PASS	BTAUD0031a	BTAUD0031b	0.477	23	21	81	0	74	0	91	frameshift_variant	CT	C	-	frameshift_variant	HIGH	ENSBTAG00000004637	Transcript	ENSBTAT00000006082.6	protein_coding	5/10	-	ENSBTAT00000006082.6:c.964del	ENSBTAP00000006082.6:p.Arg322GlufsTer29	970	964	322	R/X	Aga/ga	T	-	-1	1	VGNC	-	YES
Sanger	ARS-UCD1.2	TCAM1	BTAUD0031a	19	48104473	48104473	A	-	DEL	Frame_Shift_Del	p.A127Lfs*4	48104472	PASS	BTAUD0031a	BTAUD0031b	0.333	24	12	69	0	56	0	66	frameshift_variant	GA	G	-	frameshift_variant	HIGH	ENSBTAG00000024947	Transcript	ENSBTAT00000034769.4	protein_coding	4/8	-	ENSBTAT00000034769.4:c.378del	ENSBTAP00000034654.3:p.Ala127LeufsTer4	521	377	126	E/X	gAa/ga	A	-	1	1	EntrezGene	-	YES
Sanger	ARS-UCD1.2	LRRC45	BTAUD0031a	19	50882915	50882915	T	-	DEL	Frame_Shift_Del	p.E324Gfs*60	50882914	PASS	BTAUD0031a	BTAUD0031b	0.31	20	9	57	0	32	0	40	frameshift_variant	CT	C	-	frameshift_variant	HIGH	ENSBTAG00000004111	Transcript	ENSBTAT00000042654.4	protein_coding	9/17	-	ENSBTAT00000042654.4:c.971del	ENSBTAP00000040289.4:p.Glu324GlyfsTer60	1486	971	324	E/X	gAg/gg	T	-	-1	1	VGNC	-	YES
Sanger	ARS-UCD1.2	-	BTAUD0031a	19	51112251	51112251	T	-	DEL	Frame_Shift_Del	p.K102Rfs*30	51112250	PASS	BTAUD0031a	BTAUD0031b	0.365	47	27	133	0	83	0	111	frameshift_variant	CT	C	-	frameshift_variant	HIGH	ENSBTAG00000055145	Transcript	ENSBTAT00000000538.5	protein_coding	3/11	-	ENSBTAT00000000538.5:c.305del	ENSBTAP00000000538.5:p.Lys102ArgfsTer30	305	305	102	K/X	aAg/ag	T	-	-1	1	-	-	YES
Sanger	ARS-UCD1.2	BAHCC1	BTAUD0031a	19	51306881	51306881	A	-	DEL	Frame_Shift_Del	p.S1900Rfs*96	51306880	PASS	BTAUD0031a	BTAUD0031b	0.286	20	8	71	0	54	0	58	frameshift_variant	GA	G	-	frameshift_variant	HIGH	ENSBTAG00000016776	Transcript	ENSBTAT00000022317.5	protein_coding	20/27	-	ENSBTAT00000022317.5:c.5698del	ENSBTAP00000022317.5:p.Ser1900ArgfsTer96	5698	5698	1900	S/X	Tcg/cg	A	-	-1	1	VGNC	-	YES
Sanger	ARS-UCD1.2	CEP131	BTAUD0031a	19	51510810	51510810	G	-	DEL	Frame_Shift_Del	p.H625Tfs*5	51510809	PASS	BTAUD0031a	BTAUD0031b	0.465	23	20	70	0	37	0	44	frameshift_variant	CG	C	-	frameshift_variant	HIGH	ENSBTAG00000000875	Transcript	ENSBTAT00000085366.1	protein_coding	15/24	-	ENSBTAT00000085366.1:c.1872del	ENSBTAP00000062953.1:p.His625ThrfsTer5	2112	1871	624	R/X	cGg/cg	G	-	1	1	VGNC	-	YES
Sanger	ARS-UCD1.2	-	BTAUD0031a	19	52360923	52360923	A	-	DEL	Frame_Shift_Del	p.C85Vfs*26	52360922	PASS	BTAUD0031a	BTAUD0031b	0.405	47	32	158	0	103	0	147	frameshift_variant	CA	C	-	frameshift_variant	HIGH	ENSBTAG00000017233	Transcript	ENSBTAT00000087137.1	protein_coding	2/16	-	ENSBTAT00000087137.1:c.253del	ENSBTAP00000062048.1:p.Cys85ValfsTer26	253	253	85	C/X	Tgt/gt	A	-	-1	1	-	-	YES
Sanger	ARS-UCD1.2	C1QTNF1	BTAUD0031a	19	53362643	53362643	T	-	DEL	Frame_Shift_Del	p.I85Sfs*11	53362642	PASS	BTAUD0031a	BTAUD0031b	0.885	3	23	49	0	64	0	74	frameshift_variant	AT	A	-	frameshift_variant	HIGH	ENSBTAG00000006276	Transcript	ENSBTAT00000008228.6	protein_coding	2/3	-	ENSBTAT00000008228.6:c.253del	ENSBTAP00000008228.5:p.Ile85SerfsTer11	260	253	85	I/X	Atc/tc	T	-	-1	1	VGNC	-	YES
Sanger	ARS-UCD1.2	-	BTAUD0031a	19	56778651	56778651	T	-	DEL	Frame_Shift_Del	p.L178Rfs*4	56778650	PASS	BTAUD0031a	BTAUD0031b	0.276	21	8	86	0	86	0	100	frameshift_variant	CT	C	-	frameshift_variant	HIGH	ENSBTAG00000053365	Transcript	ENSBTAT00000070885.1	protein_coding	4/4	-	ENSBTAT00000070885.1:c.533del	ENSBTAP00000060017.1:p.Leu178ArgfsTer4	815	533	178	L/X	cTg/cg	T	-	1	1	-	-	YES
Sanger	ARS-UCD1.2	SDK2	BTAUD0031a	19	57960221	57960221	T	-	DEL	Frame_Shift_Del	p.P849Lfs*5	57960220	PASS	BTAUD0031a	BTAUD0031b	0.36	16	9	65	0	34	0	41	frameshift_variant	CT	C	-	frameshift_variant	HIGH	ENSBTAG00000044195	Transcript	ENSBTAT00000061463.3	protein_coding	19/44	-	ENSBTAT00000061463.3:c.2541del	ENSBTAP00000053549.3:p.Pro849LeufsTer5	2711	2541	847	P/X	ccT/cc	T	-	1	1	VGNC	-	YES
Sanger	ARS-UCD1.2	HELZ	BTAUD0031a	19	63192301	63192301	T	-	DEL	Frame_Shift_Del	p.E1065Gfs*25	63192300	PASS	BTAUD0031a	BTAUD0031b	0.389	44	28	135	0	101	0	127	frameshift_variant	CT	C	-	frameshift_variant	HIGH	ENSBTAG00000004746	Transcript	ENSBTAT00000006233.6	protein_coding	23/32	-	ENSBTAT00000006233.6:c.3194del	ENSBTAP00000006233.6:p.Glu1065GlyfsTer25	4063	3194	1065	E/X	gAg/gg	T	-	-1	1	VGNC	-	YES
Sanger	ARS-UCD1.2	NSA2	BTAUD0031a	20	6746165	6746165	T	-	DEL	Frame_Shift_Del	p.K143Rfs*41	6746164	PASS	BTAUD0031a	BTAUD0031b	0.36	16	9	39	0	41	0	44	frameshift_variant	CT	C	-	frameshift_variant	HIGH	ENSBTAG00000003066	Transcript	ENSBTAT00000003989.3	protein_coding	4/6	-	ENSBTAT00000003989.3:c.428del	ENSBTAP00000003989.2:p.Lys143ArgfsTer41	541	428	143	K/X	aAg/ag	T	-	-1	1	EntrezGene	-	YES
Sanger	ARS-UCD1.2	TNPO1	BTAUD0031a	20	8732800	8732800	T	-	DEL	Frame_Shift_Del	p.V836*	8732799	PASS	BTAUD0031a	BTAUD0031b	0.389	33	21	136	0	95	0	128	frameshift_variant	CT	C	-	frameshift_variant	HIGH	ENSBTAG00000007979	Transcript	ENSBTAT00000010491.6	protein_coding	22/25	-	ENSBTAT00000010491.6:c.2505del	ENSBTAP00000010491.6:p.Val836Ter	2505	2505	835	G/X	ggA/gg	T	-	-1	1	VGNC	-	YES
Sanger	ARS-UCD1.2	CD180	BTAUD0031a	20	12431451	12431451	C	-	DEL	Frame_Shift_Del	p.G362Afs*5	12431450	PASS	BTAUD0031a	BTAUD0031b	0.268	30	11	82	0	90	0	107	frameshift_variant	TC	T	-	frameshift_variant	HIGH	ENSBTAG00000006360	Transcript	ENSBTAT00000008348.6	protein_coding	3/3	-	ENSBTAT00000008348.6:c.1083del	ENSBTAP00000008348.5:p.Gly362AlafsTer5	1351	1083	361	L/X	ctC/ct	C	-	1	1	VGNC	-	YES
Sanger	ARS-UCD1.2	MAST4	BTAUD0031a	20	12449295	12449295	T	-	DEL	Frame_Shift_Del	p.A1714Pfs*74	12449294	PASS	BTAUD0031a	BTAUD0031b	0.4	18	12	45	0	43	0	52	frameshift_variant	CT	C	-	frameshift_variant	HIGH	ENSBTAG00000025964	Transcript	ENSBTAT00000036805.5	protein_coding	26/26	-	ENSBTAT00000036805.5:c.5139del	ENSBTAP00000036658.5:p.Ala1714ProfsTer74	5159	5139	1713	A/X	gcA/gc	T	-	-1	1	VGNC	-	YES
Sanger	ARS-UCD1.2	MAST4	BTAUD0031a	20	12450912	12450912	C	-	DEL	Frame_Shift_Del	p.K1175Sfs*60	12450911	PASS	BTAUD0031a	BTAUD0031b	0.333	26	13	68	0	58	0	68	frameshift_variant	TC	T	-	frameshift_variant	HIGH	ENSBTAG00000025964	Transcript	ENSBTAT00000036805.5	protein_coding	26/26	-	ENSBTAT00000036805.5:c.3522del	ENSBTAP00000036658.5:p.Lys1175SerfsTer60	3542	3522	1174	R/X	cgG/cg	C	-	-1	1	VGNC	-	YES
Sanger	ARS-UCD1.2	SREK1	BTAUD0031a	20	13459822	13459822	T	-	DEL	Frame_Shift_Del	p.K262Nfs*5	13459821	PASS	BTAUD0031a	BTAUD0031b	0.455	18	15	60	0	64	0	79	frameshift_variant	GT	G	-	frameshift_variant	HIGH	ENSBTAG00000007321	Transcript	ENSBTAT00000009630.6	protein_coding	6/12	-	ENSBTAT00000009630.6:c.786del	ENSBTAP00000009630.6:p.Lys262AsnfsTer5	805	786	262	K/X	aaA/aa	T	-	-1	1	VGNC	-	YES
Sanger	ARS-UCD1.2	ADAMTS6	BTAUD0031a	20	14256670	14256670	A	-	DEL	Frame_Shift_Del	p.E687Dfs*5	14256669	PASS	BTAUD0031a	BTAUD0031b	0.435	35	27	162	0	164	0	243	frameshift_variant	GA	G	-	frameshift_variant	HIGH	ENSBTAG00000016963	Transcript	ENSBTAT00000061189.3	protein_coding	16/25	-	ENSBTAT00000061189.3:c.2061del	ENSBTAP00000053837.2:p.Glu687AspfsTer5	2934	2060	687	E/X	gAa/ga	A	-	1	1	VGNC	-	YES
Sanger	ARS-UCD1.2	gzmA	BTAUD0031a	20	24024676	24024676	A	-	DEL	Frame_Shift_Del	p.I254Mfs*12	24024675	PASS	BTAUD0031a	BTAUD0031b	0.31	29	13	63	0	89	0	107	frameshift_variant	CA	C	-	frameshift_variant	HIGH	ENSBTAG00000027865	Transcript	ENSBTAT00000040181.4	protein_coding	5/5	-	ENSBTAT00000040181.4:c.762del	ENSBTAP00000039959.3:p.Ile254MetfsTer12	795	762	254	I/X	atT/at	A	-	-1	1	EntrezGene	-	YES
Sanger	ARS-UCD1.2	SNX18	BTAUD0031a	20	24549113	24549113	T	-	DEL	Frame_Shift_Del	p.S551Vfs*41	24549112	PASS	BTAUD0031a	BTAUD0031b	0.382	21	13	50	0	42	0	58	frameshift_variant	CT	C	-	frameshift_variant	HIGH	ENSBTAG00000027924	Transcript	ENSBTAT00000040276.4	protein_coding	2/2	-	ENSBTAT00000040276.4:c.1651del	ENSBTAP00000040053.3:p.Ser551ValfsTer41	1785	1651	551	S/X	Agt/gt	T	-	-1	1	VGNC	-	YES
Sanger	ARS-UCD1.2	SNX18	BTAUD0031a	20	24574164	24574164	T	-	DEL	Frame_Shift_Del	p.N274Tfs*21	24574163	PASS	BTAUD0031a	BTAUD0031b	0.476	44	40	155	0	138	0	163	frameshift_variant	GT	G	-	frameshift_variant	HIGH	ENSBTAG00000027924	Transcript	ENSBTAT00000040276.4	protein_coding	1/2	-	ENSBTAT00000040276.4:c.821del	ENSBTAP00000040053.3:p.Asn274ThrfsTer21	955	821	274	N/X	aAc/ac	T	-	-1	1	VGNC	-	YES
Sanger	ARS-UCD1.2	ITGA1	BTAUD0031a	20	26139722	26139722	A	-	DEL	Frame_Shift_Del	p.M719Sfs*7	26139721	PASS	BTAUD0031a	BTAUD0031b	0.304	16	7	44	0	41	0	62	frameshift_variant	CA	C	-	frameshift_variant	HIGH	ENSBTAG00000016525	Transcript	ENSBTAT00000034583.5	protein_coding	17/29	-	ENSBTAT00000034583.5:c.2156del	ENSBTAP00000034473.5:p.Met719SerfsTer7	2993	2156	719	M/X	aTg/ag	A	-	-1	1	VGNC	-	YES
Sanger	ARS-UCD1.2	ITGA1	BTAUD0031a	20	26157100	26157100	T	-	DEL	Frame_Shift_Del	p.Q463Rfs*31	26157099	PASS	BTAUD0031a	BTAUD0031b	0.35	26	14	66	0.008	125	1	156	frameshift_variant	CT	C	-	frameshift_variant	HIGH	ENSBTAG00000016525	Transcript	ENSBTAT00000034583.5	protein_coding	12/29	-	ENSBTAT00000034583.5:c.1388del	ENSBTAP00000034473.5:p.Gln463ArgfsTer31	2225	1388	463	Q/X	cAg/cg	T	-	-1	1	VGNC	-	YES
Sanger	ARS-UCD1.2	HCN1	BTAUD0031a	20	29561024	29561024	T	-	DEL	Frame_Shift_Del	p.S643Pfs*12	29561023	PASS	BTAUD0031a	BTAUD0031b	0.367	50	29	180	0.007	296	2	447	frameshift_variant	AT	A	-	frameshift_variant	HIGH	ENSBTAG00000043948	Transcript	ENSBTAT00000061021.3	protein_coding	8/8	-	ENSBTAT00000061021.3:c.1927del	ENSBTAP00000053284.2:p.Ser643ProfsTer12	1926	1926	642	N/X	aaT/aa	T	-	1	1	VGNC	-	YES
Sanger	ARS-UCD1.2	FGF10	BTAUD0031a	20	30504495	30504495	T	-	DEL	Frame_Shift_Del	p.C19Afs*100	30504494	PASS	BTAUD0031a	BTAUD0031b	0.327	33	16	83	0.014	142	2	188	frameshift_variant	CT	C	-	frameshift_variant	HIGH	ENSBTAG00000051910	Transcript	ENSBTAT00000086367.1	protein_coding	1/3	-	ENSBTAT00000086367.1:c.55del	ENSBTAP00000068403.1:p.Cys19AlafsTer100	55	55	19	C/X	Tgc/gc	T	-	1	1	EntrezGene	-	YES
Sanger	ARS-UCD1.2	SELENOP	BTAUD0031a	20	31765966	31765966	T	-	DEL	Frame_Shift_Del	p.V113Ffs*?	31765965	PASS	BTAUD0031a	BTAUD0031b	0.304	32	14	77	0	106	0	122	frameshift_variant	CT	C	-	frameshift_variant	HIGH	ENSBTAG00000054085	Transcript	ENSBTAT00000084253.1	protein_coding	3/5	-	ENSBTAT00000084253.1:c.336del	ENSBTAP00000057403.1:p.Val113PhefsTer?	508	336	112	P/X	ccT/cc	T	-	1	1	EntrezGene	-	YES
Sanger	ARS-UCD1.2	GHR	BTAUD0031a	20	31869873	31869873	A	-	DEL	Frame_Shift_Del	p.L660Pfs*22	31869872	PASS	BTAUD0031a	BTAUD0031b	0.28	18	7	53	0.015	65	1	80	frameshift_variant	GA	G	-	frameshift_variant	HIGH	ENSBTAG00000001335	Transcript	ENSBTAT00000067832.1	protein_coding	10/10	-	ENSBTAT00000067832.1:c.1979del	ENSBTAP00000065610.1:p.Leu660ProfsTer22	1979	1979	660	L/X	cTc/cc	A	-	-1	1	VGNC	-	YES
Sanger	ARS-UCD1.2	MROH2B	BTAUD0031a	20	33514316	33514316	T	-	DEL	Frame_Shift_Del	p.D1518Efs*7	33514315	PASS	BTAUD0031a	BTAUD0031b	0.244	34	11	71	0	109	0	135	frameshift_variant	AT	A	-	frameshift_variant&splice_region_variant	HIGH	ENSBTAG00000001997	Transcript	ENSBTAT00000002589.4	protein_coding	39/40	-	ENSBTAT00000002589.4:c.4554del	ENSBTAP00000002589.4:p.Asp1518GlufsTer7	4554	4554	1518	D/X	gaT/ga	T	-	1	1	VGNC	-	YES
Sanger	ARS-UCD1.2	DAB2	BTAUD0031a	20	35044914	35044914	A	-	DEL	Frame_Shift_Del	p.E115Dfs*4	35044913	PASS	BTAUD0031a	BTAUD0031b	0.216	29	8	73	0	69	0	83	frameshift_variant	GA	G	-	frameshift_variant	HIGH	ENSBTAG00000016152	Transcript	ENSBTAT00000021501.6	protein_coding	5/15	-	ENSBTAT00000021501.6:c.345del	ENSBTAP00000021501.5:p.Glu115AspfsTer4	1332	344	115	E/X	gAa/ga	A	-	1	1	VGNC	-	YES
Sanger	ARS-UCD1.2	DAB2	BTAUD0031a	20	35044957	35044957	A	-	DEL	Frame_Shift_Del	p.D130Tfs*20	35044956	PASS	BTAUD0031a	BTAUD0031b	0.294	36	15	96	0	99	0	125	frameshift_variant	CA	C	-	frameshift_variant	HIGH	ENSBTAG00000016152	Transcript	ENSBTAT00000021501.6	protein_coding	5/15	-	ENSBTAT00000021501.6:c.387del	ENSBTAP00000021501.5:p.Asp130ThrfsTer20	1375	387	129	T/X	acA/ac	A	-	1	1	VGNC	-	YES
Sanger	ARS-UCD1.2	CPLANE1	BTAUD0031a	20	37085451	37085451	A	-	DEL	Frame_Shift_Del	p.K1635Nfs*12	37085450	PASS	BTAUD0031a	BTAUD0031b	0.427	47	35	165	0	118	0	161	frameshift_variant	GA	G	-	frameshift_variant	HIGH	ENSBTAG00000000586	Transcript	ENSBTAT00000000774.6	protein_coding	25/49	-	ENSBTAT00000000774.6:c.4905del	ENSBTAP00000000774.6:p.Lys1635AsnfsTer12	4901	4901	1634	E/X	gAa/ga	A	-	1	1	VGNC	-	YES
Sanger	ARS-UCD1.2	CPLANE1	BTAUD0031a	20	37096680	37096680	A	-	DEL	Frame_Shift_Del	p.E2277Kfs*68	37096679	PASS	BTAUD0031a	BTAUD0031b	0.361	46	26	127	0	114	0	124	frameshift_variant	CA	C	-	frameshift_variant	HIGH	ENSBTAG00000000586	Transcript	ENSBTAT00000000774.6	protein_coding	31/49	-	ENSBTAT00000000774.6:c.6828del	ENSBTAP00000000774.6:p.Glu2277LysfsTer68	6828	6828	2276	P/X	ccA/cc	A	-	1	1	VGNC	-	YES
Sanger	ARS-UCD1.2	CPLANE1	BTAUD0031a	20	37137135	37137135	A	-	DEL	Frame_Shift_Del	p.Q2923Hfs*90	37137134	PASS	BTAUD0031a	BTAUD0031b	0.346	53	28	151	0	114	0	133	frameshift_variant	CA	C	-	frameshift_variant	HIGH	ENSBTAG00000000586	Transcript	ENSBTAT00000000774.6	protein_coding	45/49	-	ENSBTAT00000000774.6:c.8769del	ENSBTAP00000000774.6:p.Gln2923HisfsTer90	8768	8768	2923	Q/X	cAa/ca	A	-	1	1	VGNC	-	YES
Sanger	ARS-UCD1.2	SPEF2	BTAUD0031a	20	38470189	38470189	T	-	DEL	Frame_Shift_Del	p.T853Lfs*14	38470188	PASS	BTAUD0031a	BTAUD0031b	0.489	23	22	65	0	86	0	107	frameshift_variant	GT	G	-	frameshift_variant	HIGH	ENSBTAG00000023529	Transcript	ENSBTAT00000075239.1	protein_coding	18/35	-	ENSBTAT00000075239.1:c.2557del	ENSBTAP00000071967.1:p.Thr853LeufsTer14	2648	2557	853	T/X	Act/ct	T	-	-1	1	VGNC	-	YES
Sanger	ARS-UCD1.2	TTC23L	BTAUD0031a	20	39252772	39252772	A	-	DEL	Frame_Shift_Del	p.F393Lfs*13	39252771	PASS	BTAUD0031a	BTAUD0031b	0.275	50	19	145	0.006	154	1	216	frameshift_variant	CA	C	-	frameshift_variant	HIGH	ENSBTAG00000032933	Transcript	ENSBTAT00000065472.2	protein_coding	10/11	-	ENSBTAT00000065472.2:c.1179del	ENSBTAP00000056443.2:p.Phe393LeufsTer13	1366	1179	393	F/X	ttT/tt	A	-	-1	1	VGNC	-	YES
Sanger	ARS-UCD1.2	ADAMTS12	BTAUD0031a	20	40143563	40143563	A	-	DEL	Frame_Shift_Del	p.D699Vfs*8	40143562	PASS	BTAUD0031a	BTAUD0031b	0.225	31	9	76	0	88	0	106	frameshift_variant	GA	G	-	frameshift_variant	HIGH	ENSBTAG00000012558	Transcript	ENSBTAT00000016677.6	protein_coding	14/24	-	ENSBTAT00000016677.6:c.2096del	ENSBTAP00000016677.5:p.Asp699ValfsTer8	2358	2096	699	D/X	gAt/gt	A	-	1	1	VGNC	-	YES
Sanger	ARS-UCD1.2	MTMR12	BTAUD0031a	20	41362817	41362817	G	-	DEL	Frame_Shift_Del	p.D226Tfs*7	41362816	PASS	BTAUD0031a	BTAUD0031b	0.392	59	38	188	0	186	0	231	frameshift_variant	CG	C	-	frameshift_variant	HIGH	ENSBTAG00000012278	Transcript	ENSBTAT00000060955.3	protein_coding	7/16	-	ENSBTAT00000060955.3:c.676del	ENSBTAP00000053528.3:p.Asp226ThrfsTer7	732	675	225	T/X	acG/ac	G	-	1	1	VGNC	-	YES
Sanger	ARS-UCD1.2	CTNND2	BTAUD0031a	20	62301206	62301206	A	-	DEL	Frame_Shift_Del	p.A1118Lfs*96	62301205	PASS	BTAUD0031a	BTAUD0031b	0.458	13	11	43	0	48	0	55	frameshift_variant	CA	C	-	frameshift_variant&splice_region_variant	HIGH	ENSBTAG00000017222	Transcript	ENSBTAT00000074111.1	protein_coding	20/22	-	ENSBTAT00000074111.1:c.3351del	ENSBTAP00000072241.1:p.Ala1118LeufsTer96	3351	3351	1117	T/X	acA/ac	A	-	1	1	VGNC	-	YES
Sanger	ARS-UCD1.2	ICE1	BTAUD0031a	20	67678954	67678954	T	-	DEL	Frame_Shift_Del	p.S365Vfs*134	67678953	PASS	BTAUD0031a	BTAUD0031b	0.475	21	19	84	0	59	0	63	frameshift_variant	CT	C	-	frameshift_variant	HIGH	ENSBTAG00000018501	Transcript	ENSBTAT00000024626.6	protein_coding	13/19	-	ENSBTAT00000024626.6:c.1093del	ENSBTAP00000024626.6:p.Ser365ValfsTer134	1093	1093	365	S/X	Agt/gt	T	-	-1	1	VGNC	-	YES
Sanger	ARS-UCD1.2	ADAMTS17	BTAUD0031a	21	6656144	6656144	T	-	DEL	Frame_Shift_Del	p.I975Mfs*29	6656143	PASS	BTAUD0031a	BTAUD0031b	0.375	40	24	103	0	116	0	153	frameshift_variant	AT	A	-	frameshift_variant	HIGH	ENSBTAG00000019823	Transcript	ENSBTAT00000079673.1	protein_coding	16/22	-	ENSBTAT00000079673.1:c.2925del	ENSBTAP00000073228.1:p.Ile975MetfsTer29	2924	2924	975	I/X	aTt/at	T	-	1	1	VGNC	-	YES
Sanger	ARS-UCD1.2	TTC23	BTAUD0031a	21	7541992	7541992	A	-	DEL	Frame_Shift_Del	p.A269Pfs*12	7541991	PASS	BTAUD0031a	BTAUD0031b	0.364	28	16	76	0	137	0	149	frameshift_variant	CA	C	-	frameshift_variant	HIGH	ENSBTAG00000011185	Transcript	ENSBTAT00000014852.5	protein_coding	7/11	-	ENSBTAT00000014852.5:c.804del	ENSBTAP00000014852.4:p.Ala269ProfsTer12	1082	804	268	A/X	gcA/gc	A	-	1	1	VGNC	-	YES
Sanger	ARS-UCD1.2	ST8SIA2	BTAUD0031a	21	14547611	14547611	A	-	DEL	Frame_Shift_Del	p.L143Pfs*7	14547610	PASS	BTAUD0031a	BTAUD0031b	0.156	27	5	71	0	54	0	68	frameshift_variant	GA	G	-	frameshift_variant	HIGH	ENSBTAG00000048501	Transcript	ENSBTAT00000077891.1	protein_coding	4/6	-	ENSBTAT00000077891.1:c.428del	ENSBTAP00000057846.1:p.Leu143ProfsTer7	583	428	143	L/X	cTc/cc	A	-	-1	1	EntrezGene	-	YES
Sanger	ARS-UCD1.2	PDE8A	BTAUD0031a	21	22747197	22747197	A	-	DEL	Frame_Shift_Del	p.R224Gfs*4	22747196	PASS	BTAUD0031a	BTAUD0031b	0.457	38	32	120	0	74	0	94	frameshift_variant	CA	C	-	frameshift_variant	HIGH	ENSBTAG00000015909	Transcript	ENSBTAT00000085287.1	protein_coding	6/23	-	ENSBTAT00000085287.1:c.670del	ENSBTAP00000064408.1:p.Arg224GlyfsTer4	669	669	223	T/X	acA/ac	A	-	1	1	VGNC	-	YES
Sanger	ARS-UCD1.2	EFL1	BTAUD0031a	21	24014930	24014930	T	-	DEL	Splice_Site	-	24014929	PASS	BTAUD0031a	BTAUD0031b	0.32	34	16	111	0	54	0	84	splice_acceptor_variant	CT	C	-	splice_acceptor_variant	HIGH	ENSBTAG00000003410	Transcript	ENSBTAT00000072435.1	protein_coding	-	13/18	ENSBTAT00000072435.1:c.1612-2del	-	-	-	-	-	-	T	-	-1	1	VGNC	-	YES
Sanger	ARS-UCD1.2	ANKRD34C	BTAUD0031a	21	25501101	25501101	A	-	DEL	Frame_Shift_Del	p.R136Dfs*14	25501100	PASS	BTAUD0031a	BTAUD0031b	0.464	15	13	51	0	69	0	80	frameshift_variant	GA	G	-	frameshift_variant	HIGH	ENSBTAG00000020195	Transcript	ENSBTAT00000026898.5	protein_coding	1/1	-	ENSBTAT00000026898.5:c.406del	ENSBTAP00000056623.1:p.Arg136AspfsTer14	406	406	136	R/X	Aga/ga	A	-	1	1	VGNC	-	YES
Sanger	ARS-UCD1.2	ARNT2	BTAUD0031a	21	26370950	26370950	T	-	DEL	Frame_Shift_Del	p.L248Wfs*6	26370949	PASS	BTAUD0031a	BTAUD0031b	0.457	19	16	76	0	60	0	73	frameshift_variant	CT	C	-	frameshift_variant	HIGH	ENSBTAG00000012351	Transcript	ENSBTAT00000016391.6	protein_coding	7/19	-	ENSBTAT00000016391.6:c.743del	ENSBTAP00000016391.6:p.Leu248TrpfsTer6	741	741	247	P/X	ccT/cc	T	-	1	1	EntrezGene	-	YES
Sanger	ARS-UCD1.2	ARNT2	BTAUD0031a	21	26445252	26445252	T	-	DEL	Frame_Shift_Del	p.L632Rfs*108	26445251	PASS	BTAUD0031a	BTAUD0031b	0.259	20	7	51	0	69	0	80	frameshift_variant	CT	C	-	frameshift_variant	HIGH	ENSBTAG00000012351	Transcript	ENSBTAT00000016391.6	protein_coding	17/19	-	ENSBTAT00000016391.6:c.1895del	ENSBTAP00000016391.6:p.Leu632ArgfsTer108	1895	1895	632	L/X	cTg/cg	T	-	1	1	EntrezGene	-	YES
Sanger	ARS-UCD1.2	TRPM1	BTAUD0031a	21	27494680	27494680	T	-	DEL	Frame_Shift_Del	p.Q764Rfs*?	27494679	PASS	BTAUD0031a	BTAUD0031b	0.289	59	24	170	0	257	0	310	frameshift_variant	CT	C	-	frameshift_variant	HIGH	ENSBTAG00000001639	Transcript	ENSBTAT00000010233.6	protein_coding	14/14	-	ENSBTAT00000010233.6:c.2291del	ENSBTAP00000010233.6:p.Gln764ArgfsTer?	2291	2291	764	Q/X	cAg/cg	T	-	-1	1	VGNC	-	YES
Sanger	ARS-UCD1.2	PEAK1	BTAUD0031a	21	32245917	32245917	T	-	DEL	Frame_Shift_Del	p.S1486Afs*82	32245916	PASS	BTAUD0031a	BTAUD0031b	0.381	52	32	145	0	167	0	183	frameshift_variant	CT	C	-	frameshift_variant	HIGH	ENSBTAG00000005145	Transcript	ENSBTAT00000081327.1	protein_coding	6/6	-	ENSBTAT00000081327.1:c.4456del	ENSBTAP00000073082.1:p.Ser1486AlafsTer82	5237	4456	1486	S/X	Agc/gc	T	-	-1	1	VGNC	-	YES
Sanger	ARS-UCD1.2	CYP1A1	BTAUD0031a	21	33952277	33952277	A	-	DEL	Frame_Shift_Del	p.N200Mfs*25	33952276	PASS	BTAUD0031a	BTAUD0031b	0.327	35	17	73	0	71	0	75	frameshift_variant	CA	C	-	frameshift_variant	HIGH	ENSBTAG00000001021	Transcript	ENSBTAT00000061300.3	protein_coding	1/6	-	ENSBTAT00000061300.3:c.599del	ENSBTAP00000053212.3:p.Asn200MetfsTer25	624	598	200	N/X	Aat/at	A	-	1	1	HGNC	HGNC:2595	YES
Sanger	ARS-UCD1.2	CYP11A1	BTAUD0031a	21	34332305	34332305	C	-	DEL	Frame_Shift_Del	p.P124Rfs*31	34332304	PASS	BTAUD0031a	BTAUD0031b	0.29	44	18	130	0	121	0	161	frameshift_variant	TC	T	-	frameshift_variant	HIGH	ENSBTAG00000006934	Transcript	ENSBTAT00000009106.6	protein_coding	2/9	-	ENSBTAT00000009106.6:c.371del	ENSBTAP00000009106.6:p.Pro124ArgfsTer31	572	369	123	I/X	atC/at	C	-	1	1	EntrezGene	-	YES
Sanger	ARS-UCD1.2	-	BTAUD0031a	21	34416966	34416966	T	-	DEL	Frame_Shift_Del	p.T144Qfs*36	34416965	PASS	BTAUD0031a	BTAUD0031b	0.395	23	15	85	0	88	0	115	frameshift_variant	GT	G	-	frameshift_variant	HIGH	ENSBTAG00000006912	Transcript	ENSBTAT00000009091.6	protein_coding	6/11	-	ENSBTAT00000009091.6:c.430del	ENSBTAP00000009091.6:p.Thr144GlnfsTer36	430	430	144	T/X	Aca/ca	T	-	-1	1	-	-	YES
Sanger	ARS-UCD1.2	AKAP6	BTAUD0031a	21	43093054	43093054	G	-	DEL	Frame_Shift_Del	p.D962Tfs*13	43093053	PASS	BTAUD0031a	BTAUD0031b	0.333	14	7	40	0	48	0	60	frameshift_variant	TG	T	-	frameshift_variant	HIGH	ENSBTAG00000017719	Transcript	ENSBTAT00000023566.6	protein_coding	9/14	-	ENSBTAT00000023566.6:c.2884del	ENSBTAP00000023566.5:p.Asp962ThrfsTer13	2980	2883	961	L/X	ctG/ct	G	-	1	1	VGNC	-	YES
Sanger	ARS-UCD1.2	-	BTAUD0031a	21	52284791	52284791	A	-	DEL	Frame_Shift_Del	p.L275*	52284790	PASS	BTAUD0031a	BTAUD0031b	0.375	20	12	50	0	44	0	50	frameshift_variant	TA	T	-	frameshift_variant	HIGH	ENSBTAG00000006363	Transcript	ENSBTAT00000008347.6	protein_coding	4/4	-	ENSBTAT00000008347.6:c.824del	ENSBTAP00000063599.1:p.Leu275Ter	824	824	275	L/X	tTa/ta	A	-	-1	1	-	-	YES
Sanger	ARS-UCD1.2	SERINC4	BTAUD0031a	21	55415469	55415469	A	-	DEL	Frame_Shift_Del	p.L478Pfs*8	55415468	PASS	BTAUD0031a	BTAUD0031b	0.222	21	6	65	0	30	0	35	frameshift_variant	GA	G	-	frameshift_variant	HIGH	ENSBTAG00000017211	Transcript	ENSBTAT00000022875.6	protein_coding	12/12	-	ENSBTAT00000022875.6:c.1433del	ENSBTAP00000022875.5:p.Leu478ProfsTer8	1433	1433	478	L/X	cTc/cc	A	-	-1	1	HGNC	HGNC:32237	YES
Sanger	ARS-UCD1.2	RIN3	BTAUD0031a	21	57367391	57367391	T	-	DEL	Frame_Shift_Del	p.F986Sfs*?	57367390	PASS	BTAUD0031a	BTAUD0031b	0.5	18	18	65	0	24	0	30	frameshift_variant	CT	C	-	frameshift_variant	HIGH	ENSBTAG00000010416	Transcript	ENSBTAT00000013748.5	protein_coding	10/10	-	ENSBTAT00000013748.5:c.2957del	ENSBTAP00000013748.5:p.Phe986SerfsTer?	3809	2956	986	F/X	Ttc/tc	T	-	1	1	VGNC	-	YES
Sanger	ARS-UCD1.2	UNC79	BTAUD0031a	21	58221701	58221701	T	-	DEL	Frame_Shift_Del	p.L1199*	58221700	PASS	BTAUD0031a	BTAUD0031b	0.412	10	7	34	0	38	0	44	frameshift_variant	GT	G	-	frameshift_variant	HIGH	ENSBTAG00000008017	Transcript	ENSBTAT00000065331.2	protein_coding	25/50	-	ENSBTAT00000065331.2:c.3596del	ENSBTAP00000055325.2:p.Leu1199Ter	3595	3595	1199	L/X	Ttg/tg	T	-	1	1	VGNC	-	YES
Sanger	ARS-UCD1.2	SERPINA3-8	BTAUD0031a	21	59324130	59324130	A	-	DEL	Frame_Shift_Del	p.L180Rfs*3	59324129	PASS	BTAUD0031a	BTAUD0031b	0.391	14	9	42	0	72	0	74	frameshift_variant	CA	C	-	frameshift_variant	HIGH	ENSBTAG00000007041	Transcript	ENSBTAT00000009261.5	protein_coding	2/6	-	ENSBTAT00000009261.5:c.539del	ENSBTAP00000009261.5:p.Leu180ArgfsTer3	539	539	180	L/X	cTg/cg	A	-	-1	1	EntrezGene	-	YES
Sanger	ARS-UCD1.2	-	BTAUD0031a	21	67778050	67778050	T	-	DEL	Frame_Shift_Del	p.C63Afs*48	67778049	PASS	BTAUD0031a	BTAUD0031b	0.44	14	11	37	0	26	0	29	frameshift_variant	CT	C	-	frameshift_variant	HIGH	ENSBTAG00000049333	Transcript	ENSBTAT00000068157.1	protein_coding	1/11	-	ENSBTAT00000068157.1:c.187del	ENSBTAP00000066346.1:p.Cys63AlafsTer48	187	187	63	C/X	Tgc/gc	T	-	1	1	-	-	YES
Sanger	ARS-UCD1.2	TRIM71	BTAUD0031a	22	7268393	7268393	T	-	DEL	Frame_Shift_Del	p.C786Afs*77	7268392	PASS	BTAUD0031a	BTAUD0031b	0.667	3	6	11	0	28	0	27	frameshift_variant	CT	C	-	frameshift_variant	HIGH	ENSBTAG00000022744	Transcript	ENSBTAT00000030874.5	protein_coding	4/4	-	ENSBTAT00000030874.5:c.2356del	ENSBTAP00000030842.5:p.Cys786AlafsTer77	2356	2356	786	C/X	Tgc/gc	T	-	1	1	VGNC	-	YES
Sanger	ARS-UCD1.2	TRIM71	BTAUD0031a	22	7268641	7268641	C	-	DEL	Frame_Shift_Del	p.F868Lfs*?	7268640	PASS	BTAUD0031a	BTAUD0031b	0.448	37	30	126	0	174	0	206	frameshift_variant	TC	T	-	frameshift_variant	HIGH	ENSBTAG00000022744	Transcript	ENSBTAT00000030874.5	protein_coding	4/4	-	ENSBTAT00000030874.5:c.2604del	ENSBTAP00000030842.5:p.Phe868LeufsTer?	2604	2604	868	F/X	ttC/tt	C	-	1	1	VGNC	-	YES
Sanger	ARS-UCD1.2	SCN5A	BTAUD0031a	22	12050074	12050074	A	-	DEL	Frame_Shift_Del	p.F188Sfs*13	12050073	PASS	BTAUD0031a	BTAUD0031b	0.439	32	25	97	0	130	0	156	frameshift_variant	GA	G	-	frameshift_variant	HIGH	ENSBTAG00000009155	Transcript	ENSBTAT00000012068.6	protein_coding	4/27	-	ENSBTAT00000012068.6:c.563del	ENSBTAP00000012068.6:p.Phe188SerfsTer13	563	563	188	F/X	tTc/tc	A	-	-1	1	VGNC	-	YES
Sanger	ARS-UCD1.2	CCDC13	BTAUD0031a	22	14851090	14851090	T	-	DEL	Frame_Shift_Del	p.Q426Rfs*48	14851089	PASS	BTAUD0031a	BTAUD0031b	0.422	26	19	81	0	61	0	82	frameshift_variant	CT	C	-	frameshift_variant	HIGH	ENSBTAG00000013015	Transcript	ENSBTAT00000017304.5	protein_coding	10/16	-	ENSBTAT00000017304.5:c.1277del	ENSBTAP00000017304.5:p.Gln426ArgfsTer48	1277	1277	426	Q/X	cAg/cg	T	-	-1	1	VGNC	-	YES
Sanger	ARS-UCD1.2	ANO10	BTAUD0031a	22	15523237	15523237	C	-	DEL	Frame_Shift_Del	p.V19Sfs*3	15523236	PASS	BTAUD0031a	BTAUD0031b	0.333	64	32	198	0	144	0	185	frameshift_variant	AC	A	-	frameshift_variant	HIGH	ENSBTAG00000008893	Transcript	ENSBTAT00000011710.6	protein_coding	2/13	-	ENSBTAT00000011710.6:c.55del	ENSBTAP00000011710.6:p.Val19SerfsTer3	226	55	19	V/X	Gtc/tc	C	-	-1	1	VGNC	-	YES
Sanger	ARS-UCD1.2	FANCD2	BTAUD0031a	22	16771435	16771435	T	-	DEL	Frame_Shift_Del	p.Q470Rfs*4	16771434	PASS	BTAUD0031a	BTAUD0031b	0.511	23	24	85	0	65	0	83	frameshift_variant	CT	C	-	frameshift_variant	HIGH	ENSBTAG00000010077	Transcript	ENSBTAT00000013299.6	protein_coding	16/44	-	ENSBTAT00000013299.6:c.1409del	ENSBTAP00000013299.6:p.Gln470ArgfsTer4	1648	1409	470	Q/X	cAg/cg	T	-	-1	1	VGNC	-	YES
Sanger	ARS-UCD1.2	IL5RA	BTAUD0031a	22	23212111	23212111	T	-	DEL	Frame_Shift_Del	p.F216Sfs*38	23212110	PASS	BTAUD0031a	BTAUD0031b	0.19	17	4	43	0	66	0	79	frameshift_variant	CT	C	-	frameshift_variant	HIGH	ENSBTAG00000000273	Transcript	ENSBTAT00000000339.5	protein_coding	7/12	-	ENSBTAT00000000339.5:c.647del	ENSBTAP00000000339.5:p.Phe216SerfsTer38	1039	645	215	T/X	acT/ac	T	-	1	1	VGNC	-	YES
Sanger	ARS-UCD1.2	CNTN6	BTAUD0031a	22	25199761	25199761	T	-	DEL	Frame_Shift_Del	p.I9Ffs*2	25199760	PASS	BTAUD0031a	BTAUD0031b	0.417	21	15	64	0	53	0	81	frameshift_variant	AT	A	-	frameshift_variant	HIGH	ENSBTAG00000003592	Transcript	ENSBTAT00000004672.5	protein_coding	2/23	-	ENSBTAT00000004672.5:c.25del	ENSBTAP00000004672.5:p.Ile9PhefsTer2	985	25	9	I/X	Att/tt	T	-	-1	1	VGNC	-	YES
Sanger	ARS-UCD1.2	FRMD4B	BTAUD0031a	22	32334806	32334806	A	-	DEL	Frame_Shift_Del	p.V226*	32334805	PASS	BTAUD0031a	BTAUD0031b	0.351	63	34	158	0	170	0	197	frameshift_variant	GA	G	-	frameshift_variant	HIGH	ENSBTAG00000007624	Transcript	ENSBTAT00000071586.1	protein_coding	9/23	-	ENSBTAT00000071586.1:c.675del	ENSBTAP00000062272.1:p.Val226Ter	1471	675	225	R/X	agA/ag	A	-	1	1	VGNC	-	YES
Sanger	ARS-UCD1.2	PTPRG	BTAUD0031a	22	39263556	39263556	T	-	DEL	Frame_Shift_Del	p.S172Afs*11	39263555	PASS	BTAUD0031a	BTAUD0031b	0.179	32	7	82	0	81	0	109	frameshift_variant	CT	C	-	frameshift_variant	HIGH	ENSBTAG00000021911	Transcript	ENSBTAT00000063448.2	protein_coding	4/29	-	ENSBTAT00000063448.2:c.514del	ENSBTAP00000054347.2:p.Ser172AlafsTer11	514	514	172	S/X	Agc/gc	T	-	-1	1	VGNC	-	YES
Sanger	ARS-UCD1.2	ERC2	BTAUD0031a	22	44578869	44578869	T	-	DEL	Frame_Shift_Del	p.L21Cfs*44	44578868	PASS	BTAUD0031a	BTAUD0031b	0.484	16	15	66	0	81	0	99	frameshift_variant	GT	G	-	frameshift_variant	HIGH	ENSBTAG00000010029	Transcript	ENSBTAT00000083526.1	protein_coding	2/18	-	ENSBTAT00000083526.1:c.62del	ENSBTAP00000056862.1:p.Leu21CysfsTer44	511	60	20	R/X	cgT/cg	T	-	1	1	VGNC	-	YES
Sanger	ARS-UCD1.2	STAB1	BTAUD0031a	22	48361186	48361186	T	-	DEL	Frame_Shift_Del	p.S368Afs*9	48361185	PASS	BTAUD0031a	BTAUD0031b	0.32	34	16	77	0.017	59	1	69	frameshift_variant	CT	C	-	frameshift_variant	HIGH	ENSBTAG00000014782	Transcript	ENSBTAT00000019663.6	protein_coding	10/69	-	ENSBTAT00000019663.6:c.1102del	ENSBTAP00000019663.5:p.Ser368AlafsTer9	1102	1102	368	S/X	Agc/gc	T	-	-1	1	VGNC	-	YES
Sanger	ARS-UCD1.2	DNAH1	BTAUD0031a	22	48522728	48522728	T	-	DEL	Frame_Shift_Del	p.N526Tfs*30	48522727	PASS	BTAUD0031a	BTAUD0031b	0.35	13	7	41	0	39	0	43	frameshift_variant	GT	G	-	frameshift_variant	HIGH	ENSBTAG00000047794	Transcript	ENSBTAT00000066095.2	protein_coding	9/59	-	ENSBTAT00000066095.2:c.1577del	ENSBTAP00000055667.2:p.Asn526ThrfsTer30	1577	1577	526	N/X	aAc/ac	T	-	-1	1	VGNC	-	YES
Sanger	ARS-UCD1.2	-	BTAUD0031a	22	49105722	49105722	C	-	DEL	Frame_Shift_Del	p.I122Mfs*54	49105721	PASS	BTAUD0031a	BTAUD0031b	0.1	90	10	163	0	286	0	331	frameshift_variant	TC	T	-	frameshift_variant	HIGH	ENSBTAG00000039664	Transcript	ENSBTAT00000052413.3	protein_coding	1/1	-	ENSBTAT00000052413.3:c.366del	ENSBTAP00000067553.1:p.Ile122MetfsTer54	366	366	122	I/X	atC/at	C	-	1	1	-	-	YES
Sanger	ARS-UCD1.2	GRM2	BTAUD0031a	22	49121233	49121233	T	-	DEL	Frame_Shift_Del	p.S727Afs*179	49121232	PASS	BTAUD0031a	BTAUD0031b	0.409	26	18	65	0	79	0	100	frameshift_variant	CT	C	-	frameshift_variant	HIGH	ENSBTAG00000001067	Transcript	ENSBTAT00000001415.5	protein_coding	3/5	-	ENSBTAT00000001415.5:c.2179del	ENSBTAP00000001415.4:p.Ser727AlafsTer179	2179	2179	727	S/X	Agc/gc	T	-	-1	1	VGNC	-	YES
Sanger	ARS-UCD1.2	DCAF1	BTAUD0031a	22	49295859	49295859	A	-	DEL	Frame_Shift_Del	p.T46Lfs*30	49295858	PASS	BTAUD0031a	BTAUD0031b	0.361	39	22	109	0	74	0	105	frameshift_variant	GA	G	-	frameshift_variant	HIGH	ENSBTAG00000006501	Transcript	ENSBTAT00000080631.1	protein_coding	3/23	-	ENSBTAT00000080631.1:c.136del	ENSBTAP00000064963.1:p.Thr46LeufsTer30	849	134	45	E/X	gAa/ga	A	-	1	1	VGNC	-	YES
Sanger	ARS-UCD1.2	UBA7	BTAUD0031a	22	50421139	50421139	A	-	DEL	Frame_Shift_Del	p.E60Gfs*41	50421138	PASS	BTAUD0031a	BTAUD0031b	0.263	14	5	37	0	22	0	24	frameshift_variant	GA	G	-	frameshift_variant	HIGH	ENSBTAG00000012335	Transcript	ENSBTAT00000016365.4	protein_coding	1/24	-	ENSBTAT00000016365.4:c.179del	ENSBTAP00000016365.4:p.Glu60GlyfsTer41	179	179	60	E/X	gAg/gg	A	-	1	1	VGNC	-	YES
Sanger	ARS-UCD1.2	CATHL4	BTAUD0031a	22	51593878	51593878	T	-	DEL	Splice_Site	-	51593877	PASS	BTAUD0031a	BTAUD0031b	0.781	7	25	61	0	56	0	75	splice_acceptor_variant	CT	C	-	splice_acceptor_variant	HIGH	ENSBTAG00000053016	Transcript	ENSBTAT00000044788.3	protein_coding	-	1/3	ENSBTAT00000044788.3:c.199-2del	-	-	-	-	-	-	T	-	-1	1	EntrezGene	-	YES
Sanger	ARS-UCD1.2	PTH1R	BTAUD0031a	22	52598587	52598587	G	-	DEL	Frame_Shift_Del	p.R577Afs*192	52598586	PASS	BTAUD0031a	BTAUD0031b	0.519	13	14	36	0.024	40	1	50	frameshift_variant	CG	C	-	frameshift_variant	HIGH	ENSBTAG00000016948	Transcript	ENSBTAT00000068142.1	protein_coding	17/17	-	ENSBTAT00000068142.1:c.1729del	ENSBTAP00000073806.1:p.Arg577AlafsTer192	2623	1729	577	R/X	Cgc/gc	G	-	-1	1	VGNC	-	YES
Sanger	ARS-UCD1.2	RBSN	BTAUD0031a	22	57199948	57199948	A	-	DEL	Frame_Shift_Del	p.S619Vfs*6	57199947	PASS	BTAUD0031a	BTAUD0031b	0.438	18	14	54	0	36	0	47	frameshift_variant	CA	C	-	frameshift_variant	HIGH	ENSBTAG00000013725	Transcript	ENSBTAT00000084682.1	protein_coding	11/11	-	ENSBTAT00000084682.1:c.1855del	ENSBTAP00000064956.1:p.Ser619ValfsTer6	2032	1855	619	S/X	Agt/gt	A	-	1	1	VGNC	-	YES
Sanger	ARS-UCD1.2	BMP5	BTAUD0031a	23	4612926	4612926	T	-	DEL	Frame_Shift_Del	p.P411Lfs*14	4612925	PASS	BTAUD0031a	BTAUD0031b	0.41	36	25	151	0	234	0	352	frameshift_variant	GT	G	-	frameshift_variant	HIGH	ENSBTAG00000012870	Transcript	ENSBTAT00000017102.6	protein_coding	7/7	-	ENSBTAT00000017102.6:c.1230del	ENSBTAP00000017102.6:p.Pro411LeufsTer14	1228	1228	410	F/X	Ttt/tt	T	-	1	1	VGNC	-	YES
Sanger	ARS-UCD1.2	PACSIN1	BTAUD0031a	23	8585323	8585323	A	-	DEL	Frame_Shift_Del	p.N390Tfs*111	8585322	PASS	BTAUD0031a	BTAUD0031b	0.281	23	9	56	0	62	0	70	frameshift_variant	CA	C	-	frameshift_variant	HIGH	ENSBTAG00000016124	Transcript	ENSBTAT00000082795.1	protein_coding	9/10	-	ENSBTAT00000082795.1:c.1169del	ENSBTAP00000068031.1:p.Asn390ThrfsTer111	1789	1168	390	N/X	Aac/ac	A	-	1	1	VGNC	-	YES
Sanger	ARS-UCD1.2	FGD2	BTAUD0031a	23	10940458	10940458	A	-	DEL	Frame_Shift_Del	p.R492Gfs*56	10940457	PASS	BTAUD0031a	BTAUD0031b	0.227	17	5	57	0	63	0	74	frameshift_variant	CA	C	-	frameshift_variant	HIGH	ENSBTAG00000014172	Transcript	ENSBTAT00000018834.5	protein_coding	14/16	-	ENSBTAT00000018834.5:c.1474del	ENSBTAP00000018834.4:p.Arg492GlyfsTer56	1654	1474	492	R/X	Agg/gg	A	-	1	1	VGNC	-	YES
Sanger	ARS-UCD1.2	DAAM2	BTAUD0031a	23	13788781	13788781	T	-	DEL	Frame_Shift_Del	p.L72Rfs*19	13788780	PASS	BTAUD0031a	BTAUD0031b	0.439	32	25	103	0	91	0	115	frameshift_variant	CT	C	-	frameshift_variant	HIGH	ENSBTAG00000021381	Transcript	ENSBTAT00000070242.1	protein_coding	2/24	-	ENSBTAT00000070242.1:c.215del	ENSBTAP00000057936.1:p.Leu72ArgfsTer19	215	215	72	L/X	cTg/cg	T	-	1	1	VGNC	-	YES
Sanger	ARS-UCD1.2	FOXP4	BTAUD0031a	23	15406110	15406110	A	-	DEL	Frame_Shift_Del	p.Q328Rfs*44	15406109	PASS	BTAUD0031a	BTAUD0031b	0.279	49	19	130	0.013	78	1	88	frameshift_variant	CA	C	-	frameshift_variant	HIGH	ENSBTAG00000014211	Transcript	ENSBTAT00000076077.1	protein_coding	8/15	-	ENSBTAT00000076077.1:c.983del	ENSBTAP00000073083.1:p.Gln328ArgfsTer44	1553	983	328	Q/X	cAg/cg	A	-	1	1	VGNC	-	YES
Sanger	ARS-UCD1.2	YIPF3	BTAUD0031a	23	17062219	17062219	T	-	DEL	Frame_Shift_Del	p.F22Sfs*12	17062218	PASS	BTAUD0031a	BTAUD0031b	0.538	6	7	35	0	39	0	45	frameshift_variant	CT	C	-	frameshift_variant	HIGH	ENSBTAG00000018967	Transcript	ENSBTAT00000085570.1	protein_coding	1/10	-	ENSBTAT00000085570.1:c.60del	ENSBTAP00000056760.1:p.Phe22SerfsTer12	60	60	20	G/X	ggA/gg	T	-	-1	1	VGNC	-	YES
Sanger	ARS-UCD1.2	RHAG	BTAUD0031a	23	22378193	22378193	A	-	DEL	Frame_Shift_Del	p.W224Gfs*20	22378192	PASS	BTAUD0031a	BTAUD0031b	0.348	30	16	83	0	89	0	109	frameshift_variant	CA	C	-	frameshift_variant	HIGH	ENSBTAG00000011300	Transcript	ENSBTAT00000015012.2	protein_coding	5/10	-	ENSBTAT00000015012.2:c.670del	ENSBTAP00000015012.1:p.Trp224GlyfsTer20	698	670	224	W/X	Tgg/gg	A	-	-1	1	VGNC	-	YES
Sanger	ARS-UCD1.2	PKHD1	BTAUD0031a	23	24336490	24336490	T	-	DEL	Frame_Shift_Del	p.Q2130Rfs*45	24336489	PASS	BTAUD0031a	BTAUD0031b	0.357	45	25	132	0	138	0	178	frameshift_variant	CT	C	-	frameshift_variant	HIGH	ENSBTAG00000011237	Transcript	ENSBTAT00000032221.5	protein_coding	37/65	-	ENSBTAT00000032221.5:c.6389del	ENSBTAP00000032158.5:p.Gln2130ArgfsTer45	6389	6389	2130	Q/X	cAg/cg	T	-	-1	1	VGNC	-	YES
Sanger	ARS-UCD1.2	PKHD1	BTAUD0031a	23	24455706	24455706	A	-	DEL	Frame_Shift_Del	p.T1054Qfs*21	24455705	PASS	BTAUD0031a	BTAUD0031b	0.333	22	11	65	0	115	0	135	frameshift_variant	TA	T	-	frameshift_variant	HIGH	ENSBTAG00000011237	Transcript	ENSBTAT00000032221.5	protein_coding	26/65	-	ENSBTAT00000032221.5:c.3159del	ENSBTAP00000032158.5:p.Thr1054GlnfsTer21	3159	3159	1053	T/X	acT/ac	A	-	-1	1	VGNC	-	YES
Sanger	ARS-UCD1.2	-	BTAUD0031a	23	26991025	26991025	A	-	DEL	Frame_Shift_Del	p.E81Gfs*2	26991024	PASS	BTAUD0031a	BTAUD0031b	0.394	43	28	141	0	181	0	312	frameshift_variant	GA	G	-	frameshift_variant	HIGH	ENSBTAG00000023541	Transcript	ENSBTAT00000001192.6	protein_coding	1/3	-	ENSBTAT00000001192.6:c.242del	ENSBTAP00000001192.6:p.Glu81GlyfsTer2	242	242	81	E/X	gAg/gg	A	-	1	1	-	-	YES
Sanger	ARS-UCD1.2	LY6G6D	BTAUD0031a	23	27593453	27593453	T	-	DEL	Frame_Shift_Del	p.V128Sfs*56	27593452	PASS	BTAUD0031a	BTAUD0031b	0.449	49	40	152	0	180	0	203	frameshift_variant	CT	C	-	frameshift_variant	HIGH	ENSBTAG00000053561	Transcript	ENSBTAT00000068003.1	protein_coding	3/3	-	ENSBTAT00000068003.1:c.381del	ENSBTAP00000068836.1:p.Val128SerfsTer56	416	381	127	A/X	gcA/gc	T	-	-1	1	HGNC	HGNC:13935	YES
Sanger	ARS-UCD1.2	LY6G5C	BTAUD0031a	23	27625098	27625098	A	-	DEL	Frame_Shift_Del	p.N131Ifs*?	27625097	PASS	BTAUD0031a	BTAUD0031b	0.33	77	38	229	0	156	0	183	frameshift_variant	CA	C	-	frameshift_variant	HIGH	ENSBTAG00000025449	Transcript	ENSBTAT00000035781.5	protein_coding	3/3	-	ENSBTAT00000035781.5:c.392del	ENSBTAP00000035650.5:p.Asn131IlefsTer?	391	391	131	N/X	Aat/at	A	-	1	1	VGNC	-	YES
Sanger	ARS-UCD1.2	DDR1	BTAUD0031a	23	28175256	28175256	T	-	DEL	Frame_Shift_Del	p.E733Gfs*57	28175255	PASS	BTAUD0031a	BTAUD0031b	0.279	44	17	141	0	119	0	141	frameshift_variant	CT	C	-	frameshift_variant	HIGH	ENSBTAG00000010682	Transcript	ENSBTAT00000046062.4	protein_coding	16/19	-	ENSBTAT00000046062.4:c.2198del	ENSBTAP00000043390.4:p.Glu733GlyfsTer57	2532	2198	733	E/X	gAg/gg	T	-	-1	1	VGNC	-	YES
Sanger	ARS-UCD1.2	TRIM40	BTAUD0031a	23	28840397	28840397	T	-	DEL	Frame_Shift_Del	p.R86Dfs*10	28840396	PASS	BTAUD0031a	BTAUD0031b	0.27	27	10	82	0	37	0	62	frameshift_variant	CT	C	-	frameshift_variant	HIGH	ENSBTAG00000037381	Transcript	ENSBTAT00000009916.6	protein_coding	1/4	-	ENSBTAT00000009916.6:c.256del	ENSBTAP00000009916.6:p.Arg86AspfsTer10	256	256	86	R/X	Aga/ga	T	-	-1	1	VGNC	-	YES
Sanger	ARS-UCD1.2	-	BTAUD0031a	23	29344923	29344923	T	-	DEL	Frame_Shift_Del	p.L196Wfs*16	29344922	PASS	BTAUD0031a	BTAUD0031b	0.488	22	21	109	0	227	0	316	frameshift_variant	GT	G	-	frameshift_variant	HIGH	ENSBTAG00000039116	Transcript	ENSBTAT00000052815.3	protein_coding	1/1	-	ENSBTAT00000052815.3:c.587del	ENSBTAP00000048174.3:p.Leu196TrpfsTer16	586	586	196	L/X	Ttg/tg	T	-	1	1	-	-	YES
Sanger	ARS-UCD1.2	-	BTAUD0031a	23	29377679	29377679	T	-	DEL	Frame_Shift_Del	p.L63Wfs*4	29377678	PASS	BTAUD0031a	BTAUD0031b	0.292	34	14	78	0.017	113	2	175	frameshift_variant	AT	A	-	frameshift_variant	HIGH	ENSBTAG00000039901	Transcript	ENSBTAT00000052802.3	protein_coding	1/1	-	ENSBTAT00000052802.3:c.186del	ENSBTAP00000047775.2:p.Leu63TrpfsTer4	180	180	60	Y/X	taT/ta	T	-	1	1	-	-	YES
Sanger	ARS-UCD1.2	-	BTAUD0031a	23	29680297	29680297	T	-	DEL	Frame_Shift_Del	p.L301Rfs*5	29680296	PASS	BTAUD0031a	BTAUD0031b	0.333	14	7	53	0	88	0	107	frameshift_variant	CT	C	-	frameshift_variant	HIGH	ENSBTAG00000053092	Transcript	ENSBTAT00000051892.3	protein_coding	1/1	-	ENSBTAT00000051892.3:c.902del	ENSBTAP00000049297.2:p.Leu301ArgfsTer5	902	902	301	L/X	cTg/cg	T	-	1	1	-	-	YES
Sanger	ARS-UCD1.2	-	BTAUD0031a	23	30842775	30842775	A	-	DEL	Frame_Shift_Del	p.D89Ifs*62	30842774	PASS	BTAUD0031a	BTAUD0031b	0.149	57	10	126	0	240	0	301	frameshift_variant	CA	C	-	frameshift_variant	HIGH	ENSBTAG00000038597	Transcript	ENSBTAT00000056344.3	protein_coding	1/1	-	ENSBTAT00000056344.3:c.264del	ENSBTAP00000048472.3:p.Asp89IlefsTer62	264	264	88	A/X	gcA/gc	A	-	1	1	-	-	YES
Sanger	ARS-UCD1.2	-	BTAUD0031a	23	31645156	31645156	C	-	DEL	Frame_Shift_Del	p.A292Pfs*21	31645155	PASS	BTAUD0031a	BTAUD0031b	0.364	21	12	66	0	49	0	64	frameshift_variant	GC	G	-	frameshift_variant	HIGH	ENSBTAG00000054314	Transcript	ENSBTAT00000078106.1	protein_coding	7/7	-	ENSBTAT00000078106.1:c.874del	ENSBTAP00000065673.1:p.Ala292ProfsTer21	972	874	292	A/X	Gcc/cc	C	-	-1	1	-	-	YES
Sanger	ARS-UCD1.2	-	BTAUD0031a	23	32157061	32157061	T	-	DEL	Frame_Shift_Del	p.L107Rfs*?	32157060	PASS	BTAUD0031a	BTAUD0031b	0.182	18	4	48	0.012	84	1	104	frameshift_variant	CT	C	-	frameshift_variant	HIGH	ENSBTAG00000046992	Transcript	ENSBTAT00000065832.2	protein_coding	1/1	-	ENSBTAT00000065832.2:c.320del	ENSBTAP00000054321.1:p.Leu107ArgfsTer?	320	320	107	L/X	cTg/cg	T	-	1	1	-	-	YES
Sanger	ARS-UCD1.2	DCDC2	BTAUD0031a	23	33479633	33479633	A	-	DEL	Frame_Shift_Del	p.K453Nfs*4	33479632	PASS	BTAUD0031a	BTAUD0031b	0.556	16	20	80	0	59	0	85	frameshift_variant	CA	C	-	frameshift_variant	HIGH	ENSBTAG00000009798	Transcript	ENSBTAT00000012923.6	protein_coding	10/10	-	ENSBTAT00000012923.6:c.1359del	ENSBTAP00000012923.6:p.Lys453AsnfsTer4	1356	1356	452	P/X	ccA/cc	A	-	1	1	VGNC	-	YES
Sanger	ARS-UCD1.2	PHACTR1	BTAUD0031a	23	43314195	43314195	A	-	DEL	Frame_Shift_Del	p.C418Afs*28	43314194	PASS	BTAUD0031a	BTAUD0031b	0.469	26	23	122	0.006	169	1	220	frameshift_variant	CA	C	-	frameshift_variant	HIGH	ENSBTAG00000012039	Transcript	ENSBTAT00000081911.1	protein_coding	7/13	-	ENSBTAT00000081911.1:c.1252del	ENSBTAP00000059028.1:p.Cys418AlafsTer28	1365	1252	418	C/X	Tgc/gc	A	-	-1	1	VGNC	-	YES
Sanger	ARS-UCD1.2	PHACTR1	BTAUD0031a	23	43346098	43346098	T	-	DEL	Frame_Shift_Del	p.V181Cfs*44	43346097	PASS	BTAUD0031a	BTAUD0031b	0.455	18	15	57	0	44	0	52	frameshift_variant	CT	C	-	frameshift_variant&splice_region_variant	HIGH	ENSBTAG00000012039	Transcript	ENSBTAT00000081911.1	protein_coding	4/13	-	ENSBTAT00000081911.1:c.540del	ENSBTAP00000059028.1:p.Val181CysfsTer44	653	540	180	T/X	acA/ac	T	-	-1	1	VGNC	-	YES
Sanger	ARS-UCD1.2	-	BTAUD0031a	23	50766956	50766957	-	A	INS	Frame_Shift_Ins	p.S62Efs*6	50766956	PASS	BTAUD0031a	BTAUD0031b	0.47	80	71	256	0	271	0	341	frameshift_variant	C	CA	A	frameshift_variant	HIGH	ENSBTAG00000053511	Transcript	ENSBTAT00000074546.1	protein_coding	2/6	-	ENSBTAT00000074546.1:c.182dup	ENSBTAP00000068291.1:p.Ser62GlufsTer6	180-181	180-181	60-61	-/X	-/A	-	-	1	1	-	-	YES
[truncated: 25,211 more rows]
[truncated: 4 more columns]
