# Supplementary material for: Cross-species oncogenomics offers insight into human muscle-invasive bladder cancer
Source: Genome Biol. 2023 Aug 28;24:191. doi: 10.1186/s13059-023-03026-4 (PMC10464500; doi:10.1186/s13059-023-03026-4)
Supplement: Supplementary file 21 — Additional file 21: Table S9. Germline variants in urinary bladder canine UC. [file 13059_2023_3026_MOESM21_ESM.xlsx]

## Sheet: Legend
Table S9. Germline variants in urinary bladder canine UC.
(a) Nonsense mutations. (b) Frameshift mutations.
For canine genes not assigned a gene symbol, only the Ensembl gene ID is listed.
Consequence is the predicted variant effect from Ensembl Variant Effect Predictor.
IMPACT is the VEP classification of the consequence type.
STRAND is the transcript strand.

## Sheet: Table S9a
CHROM	POS	REF	ALT	Consequence	IMPACT	SYMBOL	Gene	Feature_type	Feature	BIOTYPE	EXON	INTRON	HGVSc	HGVSp	cDNA_position	CDS_position	Protein_position	Amino_acids	Codons	STRAND	Germline_sample	Number_of_samples
2	37627352	G	T	stop_gained	HIGH	ARHGAP26	ENSCAFG00000006266	Transcript	ENSCAFT00000068522.1	protein_coding	1/19		ENSCAFT00000068522.1:c.655G>T	ENSCAFP00000058275.1:p.Glu219Ter	655	655	219	E/*	Gag/Tag	1	DD0336b	1
8	31415554	C	T	stop_gained&splice_region_variant	HIGH	KTN1	ENSCAFG00000015162	Transcript	ENSCAFT00000024092.5	protein_coding	15/43		ENSCAFT00000024092.5:c.2398C>T	ENSCAFP00000022366.4:p.Gln800Ter	2398	2398	800	Q/*	Cag/Tag	1	DD0247b,DD0256b	2
19	42715499	G	A	stop_gained	HIGH	LRP1B	ENSCAFG00000005403	Transcript	ENSCAFT00000008728.4	protein_coding	77/91		ENSCAFT00000008728.4:c.11662C>T	ENSCAFP00000008094.4:p.Gln3888Ter	11662	11662	3888	Q/*	Caa/Taa	-1	DD0246b	1
26	11699061	G	A	stop_gained	HIGH	TBX3	ENSCAFG00000009216	Transcript	ENSCAFT00000046183.2	protein_coding	7/9		ENSCAFT00000046183.2:c.1537C>T	ENSCAFP00000043057.2:p.Gln513Ter	2244	1537	513	Q/*	Cag/Tag	-1	DD0328b	1
27	5537231	G	T	stop_gained	HIGH	KMT2D	ENSCAFG00000008718	Transcript	ENSCAFT00000081492.1	protein_coding	30/52		ENSCAFT00000081492.1:c.8542G>T	ENSCAFP00000056212.1:p.Glu2848Ter	8579	8542	2848	E/*	Gaa/Taa	1	DD0328b	1
X	38746374	G	T	stop_gained	HIGH	KDM6A	ENSCAFG00000014589	Transcript	ENSCAFT00000074698.1	protein_coding	1/30		ENSCAFT00000074698.1:c.151G>T	ENSCAFP00000045122.1:p.Gly51Ter	521	151	51	G/*	Gga/Tga	1	DD0342b	1

## Sheet: Table S9b
CHROM	POS	REF	ALT	Consequence	IMPACT	SYMBOL	Gene	Feature_type	Feature	BIOTYPE	EXON	INTRON	HGVSc	HGVSp	cDNA_position	CDS_position	Protein_position	Amino_acids	Codons	STRAND	Germline_sample	Number_of_samples
1	112082448	TG	T	frameshift_variant	HIGH	CIC	ENSCAFG00000004858	Transcript	ENSCAFT00000082880.1	protein_coding	21/21		ENSCAFT00000082880.1:c.7459del	ENSCAFP00000051102.1:p.Gln2487SerfsTer51	7459	7459	2487	Q/X	Cag/ag	-1	DD0341b	1
3	53071688	GC	G	frameshift_variant	HIGH	IDH2	ENSCAFG00000012052	Transcript	ENSCAFT00000082735.1	protein_coding	9/12		ENSCAFT00000082735.1:c.953del	ENSCAFP00000063101.1:p.Gly318AlafsTer2	953	953	318	G/X	gGc/gc	-1	DD0194b	1
3	72396025	G	GT	frameshift_variant	HIGH	N4BP2	ENSCAFG00000015929	Transcript	ENSCAFT00000045574.3	protein_coding	5/17		ENSCAFT00000045574.3:c.1596dup	ENSCAFP00000041588.2:p.His533ThrfsTer2	1710-1711	1596-1597	532-533	-/X	-/A	-1	DD0262b	1
5	24193080	CT	C	frameshift_variant	HIGH	ATM	ENSCAFG00000014454	Transcript	ENSCAFT00000048574.2	protein_coding	59/64		ENSCAFT00000048574.2:c.8442del	ENSCAFP00000035996.2:p.Glu2815ArgfsTer63	8881	8442	2814	E/X	gaA/ga	-1	DD0320b	1
5	40028615	AGTCTGCAG	A	frameshift_variant	HIGH	SPECC1	ENSCAFG00000018081	Transcript	ENSCAFT00000035346.4	protein_coding	6/14		ENSCAFT00000035346.4:c.2182_2189del	ENSCAFP00000030594.2:p.Leu728CysfsTer7	2206-2213	2182-2189	728-730	LQT/X	CTGCAGACt/t	-1	DD0195b	1
5	64517739	GC	G	frameshift_variant	HIGH	CBFA2T3	ENSCAFG00000019852	Transcript	ENSCAFT00000079958.1	protein_coding	12/12		ENSCAFT00000079958.1:c.2889del	ENSCAFP00000045885.1:p.Gly964AlafsTer54	2886	2886	962	R/X	cgC/cg	1	DD0266b	1
6	38873703	GC	G	frameshift_variant	HIGH	TSC2	ENSCAFG00000019438	Transcript	ENSCAFT00000045663.3	protein_coding	29/40		ENSCAFT00000045663.3:c.3398del	ENSCAFP00000038086.2:p.Gly1133AlafsTer57	3672	3398	1133	G/X	gGc/gc	-1	DD0342b	1
8	16080157	GC	G	frameshift_variant	HIGH	FOXA1	ENSCAFG00000013743	Transcript	ENSCAFT00000021805.4	protein_coding	3/3		ENSCAFT00000021805.4:c.857del	ENSCAFP00000020254.4:p.Gly286AlafsTer11	857	857	286	G/X	gGc/gc	-1	DD0244b	1
8	31352690	CG	C	frameshift_variant	HIGH	KTN1	ENSCAFG00000015162	Transcript	ENSCAFT00000024092.5	protein_coding	1/43		ENSCAFT00000024092.5:c.231del	ENSCAFP00000022366.4:p.Pro78ArgfsTer19	227	227	76	R/X	cGg/cg	1	DD0191b	1
10	49536459	AG	A	frameshift_variant&splice_region_variant	HIGH	MSH2	ENSCAFG00000002659	Transcript	ENSCAFT00000004191.4	protein_coding	6/16		ENSCAFT00000004191.4:c.1076+1del		1226	1076	359	R/X	aGa/aa	1	DD0355b	1
12	866091	TC	T	frameshift_variant	HIGH		ENSCAFG00000000485	Transcript	ENSCAFT00000000768.3	protein_coding	1/5		ENSCAFT00000000768.3:c.8del	ENSCAFP00000000709.3:p.Gly3AspfsTer34	8	8	3	G/X	gGa/ga	-1	DD0253b	1
12	6213026	A	AT	frameshift_variant	HIGH	PIM1	ENSCAFG00000001448	Transcript	ENSCAFT00000059562.1	protein_coding	1/5		ENSCAFT00000059562.1:c.403dup	ENSCAFP00000062108.1:p.Ser135PhefsTer86	1160-1161	402-403	134-135	-/X	-/T	1	DD0202b,DD0240b	2
12	6213032	CG	C	frameshift_variant	HIGH	PIM1	ENSCAFG00000001448	Transcript	ENSCAFT00000059562.1	protein_coding	1/5		ENSCAFT00000059562.1:c.409del	ENSCAFP00000062108.1:p.Ala137ProfsTer221	1167	409	137	A/X	Gcc/cc	1	DD0202b,DD0240b	2
14	17645358	AAAATGTGAAGT	A	frameshift_variant	HIGH	AKAP9	ENSCAFG00000001935	Transcript	ENSCAFT00000064347.1	protein_coding	11/50		ENSCAFT00000064347.1:c.3676_3686del	ENSCAFP00000056954.1:p.Glu1226ArgfsTer12	3906-3916	3670-3680	1224-1227	KCEV/X	AAATGTGAAGTa/a	1	DD0238b	1
14	34209476	T	TA	frameshift_variant	HIGH	MACC1	ENSCAFG00000002515	Transcript	ENSCAFT00000003969.4	protein_coding	3/5		ENSCAFT00000003969.4:c.312dup	ENSCAFP00000003667.3:p.Arg105Ter	1108-1109	312-313	104-105	-/X	-/T	-1	DD0357b	1
15	6880544	CG	C	frameshift_variant	HIGH	SFPQ	ENSCAFG00000003595	Transcript	ENSCAFT00000005784.4	protein_coding	3/12		ENSCAFT00000005784.4:c.435del	ENSCAFP00000005355.4:p.Thr147ProfsTer73	432	432	144	P/X	ccG/cc	1	DD0196b	1
15	6880652	GC	G	frameshift_variant	HIGH	SFPQ	ENSCAFG00000003595	Transcript	ENSCAFT00000005784.4	protein_coding	3/12		ENSCAFT00000005784.4:c.542del	ENSCAFP00000005355.4:p.Pro181ArgfsTer39	540	540	180	G/X	ggC/gg	1	DD0202b,DD0253b	2
16	23379001	TC	T	frameshift_variant	HIGH	IKBKB	ENSCAFG00000005526	Transcript	ENSCAFT00000075324.1	protein_coding	8/21		ENSCAFT00000075324.1:c.583del	ENSCAFP00000048001.1:p.Glu195SerfsTer7	736	583	195	E/X	Gag/ag	-1	DD0328b	1
20	55483619	CG	C	frameshift_variant	HIGH	MAP2K2	ENSCAFG00000019138	Transcript	ENSCAFT00000070581.1	protein_coding	8/8		ENSCAFT00000070581.1:c.1281del	ENSCAFP00000043510.1:p.Ser428AlafsTer13	1531	1280	427	R/X	cGg/cg	1	DD0251b	1
21	4824439	TG	T	frameshift_variant	HIGH	MAML2	ENSCAFG00000004087	Transcript	ENSCAFT00000006542.5	protein_coding	1/6		ENSCAFT00000006542.5:c.49del	ENSCAFP00000006055.4:p.Ala17ProfsTer36	42	42	14	L/X	ctG/ct	1	DD0189b	1
24	37770159	C	CGGCTG	frameshift_variant	HIGH	NFATC2	ENSCAFG00000011625	Transcript	ENSCAFT00000018458.4	protein_coding	1/10		ENSCAFT00000018458.4:c.392_393insCAGCC	ENSCAFP00000017095.4:p.Gly132SerfsTer39	973-974	392-393	131	P/PSX	ccg/ccCAGCCg	-1	DD0288b	1
25	11692028	GC	G	frameshift_variant	HIGH	FLT3	ENSCAFG00000006716	Transcript	ENSCAFT00000065386.1	protein_coding	24/24		ENSCAFT00000065386.1:c.2894del	ENSCAFP00000051387.1:p.Ala965GlyfsTer?	2951	2894	965	A/X	gCg/gg	1	DD0261b	1
26	5424368	A	AGC	frameshift_variant	HIGH	NCOR2	ENSCAFG00000006985	Transcript	ENSCAFT00000011198.6	protein_coding	14/47		ENSCAFT00000011198.6:c.1496_1497insGC	ENSCAFP00000010374.5:p.Gln500HisfsTer48	1786-1787	1496-1497	499	Q/QX	caa/caGCa	1	DD0281b	1
28	24162369	TC	T	frameshift_variant	HIGH	TCF7L2	ENSCAFG00000011005	Transcript	ENSCAFT00000046482.3	protein_coding	13/13		ENSCAFT00000046482.3:c.1340del	ENSCAFP00000039879.2:p.Pro447GlnfsTer17	1334	1331	444	S/X	tCc/tc	1	DD0174b,DD0175b,DD0176b,DD0181b,DD0186b,DD0187b,DD0188b,DD0189b,DD0191b,DD0192b,DD0194b,DD0195b,DD0196b,DD0201b,DD0202b,DD0213b,DD0224b,DD0225b,DD0235b,DD0236b,DD0237b,DD0238b,DD0240b,DD0242b,DD0244b,DD0246b,DD0247b,DD0248b,DD0251b,DD0252b,DD0253b,DD0256b,DD0258b,DD0259b,DD0260b,DD0261b,DD0262b,DD0265b,DD0268b,DD0270b,DD0272b,DD0273b,DD0274b,DD0275b,DD0277b,DD0278b,DD0281b,DD0285b,DD0287b,DD0288b…	76
29	35473306	CCT	C	frameshift_variant	HIGH	NBN	ENSCAFG00000008992	Transcript	ENSCAFT00000045278.2	protein_coding	3/15		ENSCAFT00000045278.2:c.765_766del	ENSCAFP00000037607.2:p.Asp257Ter	765-766	765-766	255-256	TG/TX	acAGgg/acgg	-1	DD0281b	1
29	35477279	C	CTA	frameshift_variant	HIGH	NBN	ENSCAFG00000008992	Transcript	ENSCAFT00000045278.2	protein_coding	1/15		ENSCAFT00000045278.2:c.175_176insTA	ENSCAFP00000037607.2:p.Gly59ValfsTer124	175-176	175-176	59	G/VX	ggg/gTAgg	-1	DD0191b	1
30	31245778	G	GCGGGA	frameshift_variant	HIGH	SMAD3	ENSCAFG00000017388	Transcript	ENSCAFT00000027577.4	protein_coding	1/9		ENSCAFT00000027577.4:c.22_23insCGGGA	ENSCAFP00000025647.4:p.Gly8AlafsTer193	122-123	22-23	8	G/AGX	ggc/gCGGGAgc	1	DD0179b	1
30	37256659	CCG	C	frameshift_variant	HIGH	PML	ENSCAFG00000025384	Transcript	ENSCAFT00000090150.1	protein_coding	3/10		ENSCAFT00000090150.1:c.817_818del	ENSCAFP00000049416.1:p.Ala273ArgfsTer144	973-974	808-809	270	R/X	CGc/c	1	DD0392b	1
33	24771385	ATGGCTGATTG	A	frameshift_variant	HIGH	POLQ	ENSCAFG00000011479	Transcript	ENSCAFT00000018256.4	protein_coding	19/31		ENSCAFT00000018256.4:c.6224_6233del	ENSCAFP00000016906.4:p.Thr2075MetfsTer32	6224-6233	6224-6233	2075-2078	TISH/X	aCAATCAGCCAt/at	-1	DD0179b,DD0181b,DD0187b,DD0189b,DD0192b,DD0262b,DD0288b	7
36	30519462	GC	G	frameshift_variant	HIGH	COL3A1	ENSCAFG00000014812	Transcript	ENSCAFT00000023503.4	protein_coding	43/52		ENSCAFT00000023503.4:c.3156del	ENSCAFP00000021825.4:p.Gly1053AlafsTer182	3253	3150	1050	G/X	ggC/gg	1	DD0273b,DD0320b	2
X	101213552	TC	T	frameshift_variant	HIGH	BCORL1	ENSCAFG00000018726	Transcript	ENSCAFT00000029733.5	protein_coding	14/14		ENSCAFT00000029733.5:c.5344del	ENSCAFP00000027633.3:p.Gln1782SerfsTer38	5494	5343	1781	F/X	ttC/tt	1	DD0328b	1
