# Supplementary material for: Cross-species oncogenomics offers insight into human muscle-invasive bladder cancer
Source: Genome Biol. 2023 Aug 28;24:191. doi: 10.1186/s13059-023-03026-4 (PMC10464500; doi:10.1186/s13059-023-03026-4)
Supplement: Supplementary file 22 — Additional file 22: Table S10. Germline variants in urinary bladder feline UC. [file 13059_2023_3026_MOESM22_ESM.xlsx]

## Sheet: Legend
Table S10. Germline variants in urinary bladder feline UC.
(a) Nonsense mutations. (b) Frameshift mutations.
For feline genes not assigned a gene symbol, only the Ensembl gene ID is listed.
Consequence is the predicted variant effect from Ensembl Variant Effect Predictor.
IMPACT is the VEP classification of the consequence type.
STRAND is the transcript strand.

## Sheet: Table S10a
CHROM	POS	REF	ALT	Consequence	IMPACT	SYMBOL	Gene	Feature_type	Feature	BIOTYPE	EXON	INTRON	HGVSc	HGVSp	cDNA_position	CDS_position	Protein_position	Amino_acids	Codons	STRAND	Germline_sample	Number_of_samples
A2	3156991	A	T	stop_gained	HIGH		ENSFCAG00000014137	Transcript	ENSFCAT00000014141.5	protein_coding	11/12		ENSFCAT00000014141.5:c.1391T>A	ENSFCAP00000013112.5:p.Leu464Ter	1775	1391	464	L/*	tTg/tAg	-1	CATD0044b	1
A2	50380710	G	T	stop_gained	HIGH	SRGAP3	ENSFCAG00000008390	Transcript	ENSFCAT00000008393.5	protein_coding	22/22		ENSFCAT00000008393.5:c.3287C>A	ENSFCAP00000007780.4:p.Ser1096Ter	3287	3287	1096	S/*	tCg/tAg	-1	CATD0024b	1
B1	28974677	G	T	stop_gained	HIGH	WRN	ENSFCAG00000024759	Transcript	ENSFCAT00000026253.4	protein_coding	2/35		ENSFCAT00000026253.4:c.199G>T	ENSFCAP00000018012.4:p.Glu67Ter	288	199	67	E/*	Gaa/Taa	1	CATD0044b	1
B3	40279475	T	A	stop_gained	HIGH	SMAD3	ENSFCAG00000027081	Transcript	ENSFCAT00000039606.3	protein_coding	1/7		ENSFCAT00000039606.3:c.70A>T	ENSFCAP00000034334.3:p.Arg24Ter	70	70	24	R/*	Aga/Tga	-1	CATD0074b	1
E1	33188616	T	A	stop_gained	HIGH	HLF	ENSFCAG00000022556	Transcript	ENSFCAT00000056361.2	protein_coding	1/5		ENSFCAT00000056361.2:c.622A>T	ENSFCAP00000050675.2:p.Lys208Ter	1588	622	208	K/*	Aaa/Taa	-1	CATD0045b	1
E3	20412051	G	T	stop_gained	HIGH	FUS	ENSFCAG00000027928	Transcript	ENSFCAT00000026098.4	protein_coding	4/15		ENSFCAT00000026098.4:c.209C>A	ENSFCAP00000021953.2:p.Ser70Ter	209	209	70	S/*	tCa/tAa	-1	CATD0044b	1
F1	22833660	G	A	stop_gained	HIGH	ABL2	ENSFCAG00000005305	Transcript	ENSFCAT00000005306.5	protein_coding	9/12		ENSFCAT00000005306.5:c.1441C>T	ENSFCAP00000004918.5:p.Arg481Ter	1441	1441	481	R/*	Cga/Tga	-1	CATD0044b	1
F2	63182480	G	A	stop_gained&splice_region_variant	HIGH	RAD21	ENSFCAG00000013473	Transcript	ENSFCAT00000013477.6	protein_coding	13/13		ENSFCAT00000013477.6:c.1705C>T	ENSFCAP00000012495.5:p.Arg569Ter	1736	1705	569	R/*	Cga/Tga	-1	CATD0044b	1
X	91249554	G	T	stop_gained	HIGH	IRS4	ENSFCAG00000000760	Transcript	ENSFCAT00000000759.5	protein_coding	1/2		ENSFCAT00000000759.5:c.203C>A	ENSFCAP00000000705.4:p.Ser68Ter	265	203	68	S/*	tCa/tAa	-1	CATD0074b	1

## Sheet: Table S10b
CHROM	POS	REF	ALT	Consequence	IMPACT	SYMBOL	Gene	Feature_type	Feature	BIOTYPE	EXON	INTRON	HGVSc	HGVSp	cDNA_position	CDS_position	Protein_position	Amino_acids	Codons	STRAND	Germline_sample	Number_of_samples
A2	3157182	CTG	C	frameshift_variant	HIGH		ENSFCAG00000014137	Transcript	ENSFCAT00000014141.5	protein_coding	11/12		ENSFCAT00000014141.5:c.1198_1199del	ENSFCAP00000013112.5:p.Gln400ValfsTer9	1582-1583	1198-1199	400	Q/X	CAg/g	-1	CATD0041b	1
A3	81436390	TGG	T	frameshift_variant	HIGH	REL	ENSFCAG00000008018	Transcript	ENSFCAT00000008020.6	protein_coding	4/11		ENSFCAT00000008020.6:c.316_317del	ENSFCAP00000007427.4:p.Gly106TyrfsTer28	648-649	315-316	105-106	LG/LX	ttGGgt/ttgt	1	CATD0045b	1
B2	32472749	G	GC	frameshift_variant	HIGH		ENSFCAG00000045048	Transcript	ENSFCAT00000051106.2	protein_coding	2/3		ENSFCAT00000051106.2:c.390dup	ENSFCAP00000046217.2:p.Phe132IlefsTer20	712-713	388-389	130	A/AX	gcc/gCcc	1	CATD0021b,CATD0022b,CATD0024b,CATD0028b,CATD0030b,CATD0031b,CATD0033b,CATD0034b,CATD0035b,CATD0036b,CATD0037b,CATD0038b,CATD0039b,CATD0041b,CATD0043b,CATD0044b,CATD0045b,CATD0048b,CATD0049b,CATD0050b,CATD0051b,CATD0057b,CATD0074b	23
B3	5180026	GCA	G	frameshift_variant	HIGH	CRTC3	ENSFCAG00000023085	Transcript	ENSFCAT00000028198.4	protein_coding	1/15		ENSFCAT00000028198.4:c.67_68del	ENSFCAP00000022442.3:p.Thr23AlafsTer61	655-656	64-65	22	H/X	CAc/c	1	CATD0044b	1
B4	95877853	GGCAC	G	frameshift_variant	HIGH	MDM2	ENSFCAG00000024456	Transcript	ENSFCAT00000029807.4	protein_coding	1/11		ENSFCAT00000029807.4:c.261_264del	ENSFCAP00000025067.3:p.Arg92GlnfsTer4	259-262	259-262	87-88	AR/X	GCACgc/gc	1	CATD0074b	1
B4	95877975	CG	C	frameshift_variant	HIGH	MDM2	ENSFCAG00000024456	Transcript	ENSFCAT00000029807.4	protein_coding	1/11		ENSFCAT00000029807.4:c.383del	ENSFCAP00000025067.3:p.Gly128AlafsTer15	381	381	127	A/X	gcG/gc	1	CATD0074b	1
C1	200411177	AAAGT	A	frameshift_variant	HIGH	BARD1	ENSFCAG00000010312	Transcript	ENSFCAT00000010315.6	protein_coding	6/11		ENSFCAT00000010315.6:c.1527_1530del	ENSFCAP00000009574.4:p.Leu509PhefsTer10	1527-1530	1527-1530	509-510	LL/X	ttACTT/tt	-1	CATD0022b	1
C2	12330214	TC	T	frameshift_variant	HIGH		ENSFCAG00000033403	Transcript	ENSFCAT00000048195.3	protein_coding	2/2		ENSFCAT00000048195.3:c.1348del	ENSFCAP00000028600.3:p.Glu450ArgfsTer106	1703	1348	450	E/X	Gag/ag	-1	CATD0043b	1
C2	67389609	GCTGCATGAGGCTGCAGTTAA	G	frameshift_variant	HIGH	POLQ	ENSFCAG00000023397	Transcript	ENSFCAT00000026555.4	protein_coding	17/31		ENSFCAT00000026555.4:c.5392_5411del	ENSFCAP00000020799.4:p.Leu1798ProfsTer8	5392-5411	5392-5411	1798-1804	LTAASCS/X	TTAACTGCAGCCTCATGCAGc/c	-1	CATD0028b	1
D3	24034517	GC	G	frameshift_variant	HIGH	CHEK2	ENSFCAG00000014365	Transcript	ENSFCAT00000053162.2	protein_coding	9/15		ENSFCAT00000053162.2:c.1080del	ENSFCAP00000047524.1:p.Val361TyrfsTer14	1136	1079	360	A/X	gCc/gc	1	CATD0037b	1
D4	1201841	CCCCAGGCCTG	C	frameshift_variant	HIGH	WNK2	ENSFCAG00000048609	Transcript	ENSFCAT00000077159.1	protein_coding	26/26		ENSFCAT00000077159.1:c.6241_6250del	ENSFCAP00000055592.1:p.Gly2081CysfsTer47	7119-7128	6237-6246	2079-2082	TPGL/X	acCCCAGGCCTG/ac	1	CATD0035b,CATD0044b	2
E2	22875911	CTT	C	frameshift_variant	HIGH	CCNE1	ENSFCAG00000001624	Transcript	ENSFCAT00000001623.5	protein_coding	6/12		ENSFCAT00000001623.5:c.367_368del	ENSFCAP00000001506.4:p.Lys123GlyfsTer8	671-672	367-368	123	K/X	AAg/g	-1	CATD0028b	1
E2	63039593	TCG	T	frameshift_variant	HIGH	CBFA2T3	ENSFCAG00000014971	Transcript	ENSFCAT00000081304.1	protein_coding	12/12		ENSFCAT00000081304.1:c.2202_2203del	ENSFCAP00000053815.1:p.Ser734ArgfsTer136	2202-2203	2202-2203	734-735	SE/RX	agCGag/agag	-1	CATD0041b	1
E3	2496906	GGC	G	frameshift_variant	HIGH	CARD11	ENSFCAG00000008561	Transcript	ENSFCAT00000036684.3	protein_coding	24/24		ENSFCAT00000036684.3:c.3405_3406del	ENSFCAP00000034539.2:p.Pro1136GlnfsTer?	4318-4319	3405-3406	1135-1136	PP/PX	ccGCcc/cccc	-1	CATD0045b,CATD0074b	2
