# Supplementary material for: Cross-species oncogenomics offers insight into human muscle-invasive bladder cancer
Source: Genome Biol. 2023 Aug 28;24:191. doi: 10.1186/s13059-023-03026-4 (PMC10464500; doi:10.1186/s13059-023-03026-4)
Supplement: Supplementary file 23 — Additional file 23: Table S11. Germline variants in urinary bladder bovine UC. [file 13059_2023_3026_MOESM23_ESM.xlsx]

## Sheet: Legend
Table S11. Germline variants in urinary bladder bovine UC.
(a) Nonsense mutations. (b) Frameshift mutations.
For bovine genes not assigned a gene symbol, only the Ensembl gene ID is listed.
Consequence is the predicted variant effect from Ensembl Variant Effect Predictor.
IMPACT is the VEP classification of the consequence type.
STRAND is the transcript strand.

## Sheet: Table S11a
CHROM	POS	REF	ALT	Consequence	IMPACT	SYMBOL	Gene	Feature_type	Feature	BIOTYPE	EXON	INTRON	HGVSc	HGVSp	cDNA_position	CDS_position	Protein_position	Amino_acids	Codons	STRAND	Germline_sample	Number_of_samples
2	133964961	G	A	stop_gained	HIGH	PAX7	ENSBTAG00000014967	Transcript	ENSBTAT00000019924.3	protein_coding	7/9		ENSBTAT00000019924.3:c.979C>T	ENSBTAP00000019924.2:p.Gln327Ter	979	979	327	Q/*	Cag/Tag	-1	BTAUD0032b	1
13	79571217	G	T	stop_gained	HIGH	SALL4	ENSBTAG00000003101	Transcript	ENSBTAT00000004035.6	protein_coding	2/4		ENSBTAT00000004035.6:c.2138C>A	ENSBTAP00000004035.6:p.Ser713Ter	2138	2138	713	S/*	tCg/tAg	-1	BTAUD0054b	1
14	56293787	C	T	stop_gained	HIGH	EIF3E	ENSBTAG00000006702	Transcript	ENSBTAT00000081082.1	protein_coding	14/14		ENSBTAT00000081082.1:c.1438C>T	ENSBTAP00000062455.1:p.Arg480Ter	1527	1438	480	R/*	Cga/Tga	1	BTAUD0029b,BTAUD0057b	2
17	67220213	C	T	stop_gained	HIGH	MN1	ENSBTAG00000010464	Transcript	ENSBTAT00000052340.3	protein_coding	1/2		ENSBTAT00000052340.3:c.1421G>A	ENSBTAP00000050627.3:p.Trp474Ter	1421	1421	474	W/*	tGg/tAg	-1	BTAUD0029b	1
17	72338232	C	T	stop_gained	HIGH	LZTR1	ENSBTAG00000011292	Transcript	ENSBTAT00000078011.1	protein_coding	16/16		ENSBTAT00000078011.1:c.2572C>T	ENSBTAP00000065548.1:p.Gln858Ter	3235	2572	858	Q/*	Cag/Tag	1	BTAUD0031b	1
19	9326243	G	A	stop_gained	HIGH	RNF43	ENSBTAG00000020119	Transcript	ENSBTAT00000026797.4	protein_coding	8/9		ENSBTAT00000026797.4:c.1825C>T	ENSBTAP00000026797.3:p.Gln609Ter	2210	1825	609	Q/*	Cag/Tag	-1	BTAUD0031b	1
26	37332515	T	A	stop_gained	HIGH	SHTN1	ENSBTAG00000007578	Transcript	ENSBTAT00000072975.1	protein_coding	5/17		ENSBTAT00000072975.1:c.319A>T	ENSBTAP00000068233.1:p.Lys107Ter	1080	319	107	K/*	Aag/Tag	-1	BTAUD0029b	1

## Sheet: Table S11b
CHROM	POS	REF	ALT	Consequence	IMPACT	SYMBOL	Gene	Feature_type	Feature	BIOTYPE	EXON	INTRON	HGVSc	HGVSp	cDNA_position	CDS_position	Protein_position	Amino_acids	Codons	STRAND	Germline_sample	Number_of_samples
2	102854121	GC	G	frameshift_variant	HIGH	BARD1	ENSBTAG00000033690	Transcript	ENSBTAT00000047858.4	protein_coding	1/11		ENSBTAT00000047858.4:c.29del	ENSBTAP00000045022.4:p.Arg10ProfsTer12	165	29	10	R/X	cGc/cc	-1	BTAUD0032b	1
17	68578570	CGTCACCCACCGCCCCCTTCCCCTCCCCTCCCCACCGCCAT	C	frameshift_variant	HIGH	EWSR1	ENSBTAG00000017755	Transcript	ENSBTAT00000084098.1	protein_coding	16/16		ENSBTAT00000084098.1:c.2087_2126del	ENSBTAP00000071874.1:p.Arg696GlnfsTer49	2077-2116	2077-2116	693-706	VTHRPLPLPSPPPC/X	GTCACCCACCGCCCCCTTCCCCTCCCCTCCCCACCGCCATgt/gt	1	BTAUD0057b	1
18	58893638	TTTTG	T	frameshift_variant	HIGH		ENSBTAG00000045571	Transcript	ENSBTAT00000064308.2	protein_coding	3/3		ENSBTAT00000064308.2:c.869_872del	ENSBTAP00000054058.2:p.Thr290AsnfsTer?	869-872	869-872	290-291	TK/X	aCAAAa/aa	-1	BTAUD0029b,BTAUD0031b,BTAUD0047b,BTAUD0055b,BTAUD0057b	5
19	9326690	CCG	C	frameshift_variant	HIGH	RNF43	ENSBTAG00000020119	Transcript	ENSBTAT00000026797.4	protein_coding	8/9		ENSBTAT00000026797.4:c.1376_1377del	ENSBTAP00000026797.3:p.Ala459GlyfsTer22	1761-1762	1376-1377	459	A/X	gCG/g	-1	BTAUD0029b	1
19	52279602	A	AT	frameshift_variant	HIGH		ENSBTAG00000053071	Transcript	ENSBTAT00000067557.1	protein_coding	28/42		ENSBTAT00000067557.1:c.4034dup	ENSBTAP00000065677.1:p.Asn1345LysfsTer21	4034-4035	4034-4035	1345	N/KX	aat/aaAt	-1	BTAUD0029b,BTAUD0032b,BTAUD0057b	3
20	22417174	CGGCGGCGA	C	frameshift_variant	HIGH	MAP3K1	ENSBTAG00000013790	Transcript	ENSBTAT00000018325.4	protein_coding	1/20		ENSBTAT00000018325.4:c.247_254del	ENSBTAP00000018325.4:p.Ser83ValfsTer77	247-254	247-254	83-85	SPP/X	TCGCCGCCg/g	-1	BTAUD0055b	1
25	1611621	CAG	C	frameshift_variant	HIGH	TSC2	ENSBTAG00000020617	Transcript	ENSBTAT00000049485.3	protein_coding	18/41		ENSBTAT00000049485.3:c.1957_1958del	ENSBTAP00000046373.3:p.Arg653GlufsTer67	1953-1954	1953-1954	651-652	TE/TX	acAGag/acag	1	BTAUD0031b	1
28	23588640	TTG	T	frameshift_variant	HIGH		ENSBTAG00000045493	Transcript	ENSBTAT00000066269.2	protein_coding	4/4		ENSBTAT00000066269.2:c.736_737del	ENSBTAP00000055312.2:p.Gln246AsnfsTer11	736-737	736-737	246	Q/X	CAa/a	-1	BTAUD0057b	1
X	85531723	T	TC	frameshift_variant	HIGH	RBM10	ENSBTAG00000002890	Transcript	ENSBTAT00000084776.1	protein_coding	1/24		ENSBTAT00000084776.1:c.136dup	ENSBTAP00000074063.1:p.Leu46ProfsTer12	127-128	127-128	43	S/SX	tcc/tCcc	1	BTAUD0032b	1
